# Supplementary material for: Sequencing and Analysis of the Genome of Propionibacterium freudenreichii T82 Strain: Importance for Industry
Source: Biomolecules. 2020 Feb 24;10(2):348. doi: 10.3390/biom10020348 (PMC7072396; doi:10.3390/biom10020348)
Supplement: Supplementary file 1 [file biomolecules-10-00348-s001.zip]

Archive with 8 entries (8 files):
- Supplementary materials/CIRM-BIA1 COGs.xlsx
- Supplementary materials/CIRM-BIA1.xls
- Supplementary materials/DSM 20271 COGs.xlsx
- Supplementary materials/DSM 20271.xls
- Supplementary materials/Figure S11 P. freudenreichii T82.png
- Supplementary materials/Supplementary material.docx
- Supplementary materials/T82 COGs.xlsx
- Supplementary materials/T82.xls
