# Supplementary material for: Sequencing and Analysis of the Genome of Propionibacterium freudenreichii T82 Strain: Importance for Industry
Source: Biomolecules. 2020 Feb 24;10(2):348. doi: 10.3390/biom10020348 (PMC7072396; doi:10.3390/biom10020348)
Supplement: Supplementary file 1 [file biomolecules-10-00348-s001.zip › Supplementary materials/CIRM-BIA1 COGs.xlsx]

## Sheet: Sheet1
# emapper version: emapper-1.0.3-35-g63c274b emapper DB: 2.0
# command: ./emapper.py --cpu 10 -i /data/shared/emapper_jobs/user_data/MM_82bii_qc/query_seqs.fa --output query_seqs.fa --output_dir /data/shared/emapper_jobs/user_data/MM_82bii_qc -m diamond -d none --tax_scope auto --go_evidence non-electronic --target_orthologs all --seed_ortholog_evalue 0.001 --seed_ortholog_score 60 --query-cover 20 --subject-cover 0 --override --temp_dir /data/shared/emapp…
# time: Mon Jan 27 09:50:37 2020
#query_name seed_eggNOG_ortholog seed_ortholog_evalue seed_ortholog_score best_tax_level Preferred_name GOs EC KEGG_ko KEGG_Pathway KEGG_Module KEGG_Reaction KEGG_rclass BRITE KEGG_TC CAZy BiGG_Reaction
Query	Seed ortholog	e-value	score	best tax lvl	Preferred_name	GO terms	EC number	KEGG KO	KEGG pathway	KEGG module	KEGG reaction	KEGG rclass	BRITE	KEGG TC	CAZy	BiGG reaction	annot lvl	matching OGs	Best OG	COG cat	description
fig|6666666.450802.peg.1	754252.PFREUD_00010	3.2e-256	890.6	Propionibacteriales	dnaA	GO:0000166,GO:0003674,GO:0003676,GO:0003677,GO:0003688,GO:0003690,GO:0003824,GO:0005488,GO:0005524,GO:0005575,GO:0005618,GO:0005622,GO:0005623,GO:0005737,GO:0005886,GO:0006139,GO:0006163,GO:0006164,GO:0006172,GO:0006259,GO:0006260,GO:0006261,GO:0006270,GO:0006725,GO:0006753,GO:0006793,GO:0006796,GO:0006807,GO:0008144,GO:0008150,GO:0008152,GO:0009058,GO:0009059,GO:0009117,GO:0009123,GO:0009124,GO:…		ko:K02313	ko02020,ko04112,map02020,map04112				ko00000,ko00001,ko03032,ko03036				Bacteria	2GJKI@201174,4DMZ1@85009,COG0593@1,COG0593@2	NA|NA|NA	L	it binds specifically double-stranded DNA at a 9 bp consensus (dnaA box) 5'-TTATC CA A CA A-3'. DnaA binds to ATP and to acidic phospholipids
fig|6666666.450802.peg.2	754252.PFREUD_00020	1e-260	905.6	Propionibacteriales													Bacteria	2GIUM@201174,4DPZK@85009,COG0477@1,COG0477@2	NA|NA|NA	EGP	Major Facilitator Superfamily
fig|6666666.450802.peg.3	754252.PFREUD_00030	9.9e-109	399.4	Propionibacteriales													Bacteria	2I9B3@201174,4DSCP@85009,COG0789@1,COG0789@2	NA|NA|NA	K	helix_turn_helix, mercury resistance
fig|6666666.450802.peg.4	754252.PFREUD_00040	3.1e-220	770.8	Propionibacteriales	sqdX												Bacteria	2GIZG@201174,4DNSP@85009,COG0438@1,COG0438@2	NA|NA|NA	M	Glycosyltransferase Family 4
fig|6666666.450802.peg.5	754252.PFREUD_00050	6.2e-243	846.3	Actinobacteria	sqdB		3.13.1.1	ko:K06118	ko00520,ko00561,map00520,map00561		R05775	RC01469	ko00000,ko00001,ko01000				Bacteria	2GJJG@201174,COG0451@1,COG0451@2	NA|NA|NA	GM	Epimerase dehydratase
fig|6666666.450802.peg.6	754252.PFREUD_00060	1.8e-170	605.1	Propionibacteriales				ko:K02003		M00258			ko00000,ko00002,ko02000	3.A.1			Bacteria	2GJN6@201174,4DNEX@85009,COG1136@1,COG1136@2	NA|NA|NA	V	COG1136 ABC-type antimicrobial peptide transport system, ATPase component
fig|6666666.450802.peg.7	754252.PFREUD_00070	0.0	1486.5	Propionibacteriales				ko:K02004		M00258			ko00000,ko00002,ko02000	3.A.1			Bacteria	2H37M@201174,4DP5J@85009,COG3127@1,COG3127@2	NA|NA|NA	Q	MacB-like periplasmic core domain
fig|6666666.450802.peg.10	754252.PFREUD_00080	9.3e-209	732.6	Propionibacteriales	dnaN	GO:0005575,GO:0005576,GO:0005618,GO:0005623,GO:0030312,GO:0044464,GO:0071944	2.7.7.7	ko:K02338	ko00230,ko00240,ko01100,ko03030,ko03430,ko03440,map00230,map00240,map01100,map03030,map03430,map03440	M00260	R00375,R00376,R00377,R00378	RC02795	ko00000,ko00001,ko00002,ko01000,ko03032,ko03400				Bacteria	2GJK3@201174,4DN43@85009,COG0592@1,COG0592@2	NA|NA|NA	L	Confers DNA tethering and processivity to DNA polymerases and other proteins. Acts as a clamp, forming a ring around DNA (a reaction catalyzed by the clamp-loading complex) which diffuses in an ATP-independent manner freely and bidirectionally along dsDNA. Initially characterized for its ability to contact the catalytic subunit of DNA polymerase III (Pol III), a complex, multichain enzyme respons…
fig|6666666.450802.peg.11	754252.PFREUD_00090	1.3e-240	838.6	Propionibacteriales	recF	GO:0000731,GO:0003674,GO:0003676,GO:0003677,GO:0003697,GO:0005488,GO:0005575,GO:0005622,GO:0005623,GO:0005737,GO:0005829,GO:0005886,GO:0006139,GO:0006259,GO:0006260,GO:0006281,GO:0006302,GO:0006725,GO:0006807,GO:0006950,GO:0006974,GO:0007154,GO:0008150,GO:0008152,GO:0009058,GO:0009059,GO:0009314,GO:0009411,GO:0009416,GO:0009432,GO:0009605,GO:0009628,GO:0009987,GO:0009991,GO:0016020,GO:0018130,GO:…		ko:K03629,ko:K07459	ko03440,map03440				ko00000,ko00001,ko03400				Bacteria	2GJCS@201174,4DNK0@85009,COG1195@1,COG1195@2	NA|NA|NA	L	it is required for DNA replication and normal SOS inducibility. RecF binds preferentially to single-stranded, linear DNA. It also seems to bind ATP
fig|6666666.450802.peg.12	754252.PFREUD_00100	4.3e-98	364.4	Propionibacteriales													Bacteria	2GNQ4@201174,4DR8Q@85009,COG5512@1,COG5512@2	NA|NA|NA	S	Protein of unknown function (DUF721)
fig|6666666.450802.peg.13	754252.PFREUD_00110	0.0	1103.6	Bacteria													Bacteria	COG1404@1,COG1404@2	NA|NA|NA	O	Belongs to the peptidase S8 family
fig|6666666.450802.peg.15	754252.PFREUD_24230	4.9e-259	899.8	Actinobacteria													Bacteria	2GJK7@201174,COG3464@1,COG3464@2	NA|NA|NA	L	Transposase
fig|6666666.450802.peg.17	754252.PFREUD_00150	0.0	1354.7	Propionibacteriales	gyrB	GO:0000166,GO:0000287,GO:0003674,GO:0003824,GO:0003916,GO:0003918,GO:0005488,GO:0005524,GO:0005575,GO:0005618,GO:0005623,GO:0005886,GO:0006139,GO:0006259,GO:0006265,GO:0006725,GO:0006807,GO:0006996,GO:0007059,GO:0008094,GO:0008144,GO:0008150,GO:0008152,GO:0009295,GO:0009987,GO:0016020,GO:0016043,GO:0016462,GO:0016787,GO:0016817,GO:0016818,GO:0016853,GO:0016887,GO:0017076,GO:0017111,GO:0030312,GO:…	5.99.1.3	ko:K02470					ko00000,ko01000,ko03032,ko03400				Bacteria	2GKGP@201174,4DN1A@85009,COG0187@1,COG0187@2	NA|NA|NA	L	A type II topoisomerase that negatively supercoils closed circular double-stranded (ds) DNA in an ATP-dependent manner to modulate DNA topology and maintain chromosomes in an underwound state. Negative supercoiling favors strand separation, and DNA replication, transcription, recombination and repair, all of which involve strand separation. Also able to catalyze the interconversion of other topol…
fig|6666666.450802.peg.18	754252.PFREUD_00160	0.0	1788.5	Propionibacteriales	gyrA	GO:0000166,GO:0000287,GO:0003674,GO:0003824,GO:0003916,GO:0003918,GO:0005488,GO:0005524,GO:0005575,GO:0005618,GO:0005623,GO:0005886,GO:0006139,GO:0006259,GO:0006265,GO:0006725,GO:0006807,GO:0006996,GO:0008094,GO:0008144,GO:0008150,GO:0008152,GO:0009987,GO:0016020,GO:0016043,GO:0016462,GO:0016787,GO:0016817,GO:0016818,GO:0016853,GO:0016887,GO:0017076,GO:0017111,GO:0030312,GO:0030554,GO:0032553,GO:…	5.99.1.3	ko:K02469					ko00000,ko01000,ko03032,ko03400				Bacteria	2GJ2Q@201174,4DN2Z@85009,COG0188@1,COG0188@2	NA|NA|NA	L	A type II topoisomerase that negatively supercoils closed circular double-stranded (ds) DNA in an ATP-dependent manner to modulate DNA topology and maintain chromosomes in an underwound state. Negative supercoiling favors strand separation, and DNA replication, transcription, recombination and repair, all of which involve strand separation. Also able to catalyze the interconversion of other topol…
fig|6666666.450802.peg.19	754252.PFREUD_00170	3.4e-163	580.9	Actinobacteria													Bacteria	2CR6U@1,2IRNY@201174,32SNH@2	NA|NA|NA
fig|6666666.450802.peg.20	754252.PFREUD_00180	6.9e-46	189.5	Actinobacteria													Bacteria	2E7BZ@1,2GQHG@201174,331V9@2	NA|NA|NA	S	Domain of Unknown Function (DUF1540)
fig|6666666.450802.peg.21	754252.PFREUD_00190	1e-145	522.7	Bacteria				ko:K06990					ko00000,ko04812				Bacteria	COG1355@1,COG1355@2	NA|NA|NA	C	regulation of microtubule-based process
fig|6666666.450802.peg.22	754252.PFREUD_00200	1.1e-106	392.5	Actinobacteria				ko:K06990,ko:K09141					ko00000,ko04812				Bacteria	2ISCW@201174,COG2078@1,COG2078@2	NA|NA|NA	S	AMMECR1
fig|6666666.450802.peg.23	754252.PFREUD_00210	8.9e-222	775.8	Bacteria	pflA		1.97.1.4	ko:K04069			R04710		ko00000,ko01000				Bacteria	COG1180@1,COG1180@2	NA|NA|NA	C	glycyl-radical enzyme activating activity
fig|6666666.450802.peg.24	754252.PFREUD_00220	1.6e-83	315.5	Propionibacteriales		GO:0005575,GO:0005618,GO:0005623,GO:0005886,GO:0005887,GO:0016020,GO:0016021,GO:0030312,GO:0031224,GO:0031226,GO:0044425,GO:0044459,GO:0044464,GO:0071944											Bacteria	2GKZP@201174,4DR9G@85009,COG3266@1,COG3266@2	NA|NA|NA	S	Transmembrane domain of unknown function (DUF3566)
fig|6666666.450802.peg.28	1171373.PACID_09350	2.1e-55	222.6	Actinobacteria				ko:K02529,ko:K06145					ko00000,ko03000				Bacteria	2GK1X@201174,COG1609@1,COG1609@2	NA|NA|NA	K	transcriptional regulator
fig|6666666.450802.peg.30	754252.PFREUD_00290	2e-230	804.7	Actinobacteria													Bacteria	2GK0F@201174,COG0673@1,COG0673@2	NA|NA|NA	E	oxidoreductase
fig|6666666.450802.peg.31	754252.PFREUD_00300	0.0	1088.9	Actinobacteria				ko:K06609					ko00000,ko02000	2.A.1.1.26			Bacteria	2H1X6@201174,COG0477@1,COG2814@2	NA|NA|NA	EGP	Major facilitator Superfamily
fig|6666666.450802.peg.33	754252.PFREUD_00310	2e-115	421.8	Actinobacteria													Bacteria	2GM61@201174,COG2197@1,COG2197@2	NA|NA|NA	T	response regulator
fig|6666666.450802.peg.34	754252.PFREUD_00320	2.3e-254	884.4	Propionibacteriales													Bacteria	2GIXR@201174,4DNF6@85009,COG4585@1,COG4585@2	NA|NA|NA	T	Putative sensor
fig|6666666.450802.peg.36	754252.PFREUD_00330	3.3e-250	870.5	Actinobacteria				ko:K03761,ko:K03762					ko00000,ko02000	2.A.1.6.2,2.A.1.6.4			Bacteria	2GIYR@201174,COG0477@1,COG0477@2	NA|NA|NA	EGP	Major facilitator superfamily
fig|6666666.450802.peg.37	754252.PFREUD_00340	9.9e-230	802.4	Propionibacteriales													Bacteria	2GK05@201174,4DNXZ@85009,COG1473@1,COG1473@2	NA|NA|NA	S	Peptidase dimerisation domain
fig|6666666.450802.peg.39	754252.PFREUD_00350	1.7e-305	1054.7	Propionibacteriales				ko:K02021,ko:K06147					ko00000,ko02000	3.A.1.106,3.A.1.109,3.A.1.110,3.A.1.112,3.A.1.113,3.A.1.117,3.A.1.21			Bacteria	2GJAP@201174,4DQK3@85009,COG1132@1,COG1132@2	NA|NA|NA	V	ABC transporter transmembrane region
fig|6666666.450802.peg.40	754252.PFREUD_00360	1.2e-309	1068.5	Propionibacteriales				ko:K06148					ko00000,ko02000	3.A.1			Bacteria	2GJ8B@201174,4DNKK@85009,COG1132@1,COG1132@2	NA|NA|NA	V	ABC transporter transmembrane region
fig|6666666.450802.peg.41	754252.PFREUD_00370	1.6e-202	711.8	Propionibacteriales	ald	GO:0000286,GO:0001666,GO:0003674,GO:0003824,GO:0005575,GO:0005576,GO:0005618,GO:0005622,GO:0005623,GO:0005737,GO:0005829,GO:0005886,GO:0006082,GO:0006520,GO:0006522,GO:0006524,GO:0006807,GO:0006950,GO:0008150,GO:0008152,GO:0009056,GO:0009063,GO:0009078,GO:0009080,GO:0009628,GO:0009987,GO:0016020,GO:0016054,GO:0016491,GO:0016638,GO:0019752,GO:0030312,GO:0036293,GO:0043436,GO:0044237,GO:0044238,GO:…	1.4.1.1	ko:K00259	ko00250,ko00430,ko01100,map00250,map00430,map01100		R00396	RC00008	ko00000,ko00001,ko01000				Bacteria	2GJ6G@201174,4DNSB@85009,COG0686@1,COG0686@2	NA|NA|NA	E	Belongs to the AlaDH PNT family
fig|6666666.450802.peg.42	754252.PFREUD_00380	2.1e-285	987.6	Actinobacteria	cycA			ko:K03293,ko:K11737					ko00000,ko02000	2.A.3.1,2.A.3.1.7			Bacteria	2GJ0X@201174,COG1113@1,COG1113@2	NA|NA|NA	E	amino acid
fig|6666666.450802.peg.43	754252.PFREUD_00390	2.7e-219	767.7	Propionibacteriales	lppS	GO:0000270,GO:0003674,GO:0003824,GO:0004180,GO:0004185,GO:0005575,GO:0005576,GO:0005618,GO:0005623,GO:0006022,GO:0006023,GO:0006024,GO:0006508,GO:0006807,GO:0008150,GO:0008152,GO:0008233,GO:0008236,GO:0008238,GO:0009058,GO:0009059,GO:0009252,GO:0009273,GO:0009987,GO:0016787,GO:0017171,GO:0018104,GO:0019538,GO:0030203,GO:0030312,GO:0034645,GO:0042546,GO:0043170,GO:0044036,GO:0044038,GO:0044085,GO:…											Bacteria	2GJBA@201174,4DN7Y@85009,COG1376@1,COG1376@2	NA|NA|NA	S	L,D-transpeptidase catalytic domain
fig|6666666.450802.peg.45	754252.PFREUD_00400	3.3e-42	177.2	Bacteria	acyP	GO:0003674,GO:0003824,GO:0003998,GO:0006950,GO:0008150,GO:0009266,GO:0009408,GO:0009628,GO:0016787,GO:0016817,GO:0016818,GO:0050896	3.6.1.7	ko:K01512	ko00620,ko00627,ko01120,map00620,map00627,map01120		R00317,R01421,R01515	RC00043	ko00000,ko00001,ko01000			iSB619.SA_RS07020,iSBO_1134.SBO_2263,iSF_1195.SF0969,iSFxv_1172.SFxv_1053,iS_1188.S1036	Bacteria	COG1254@1,COG1254@2	NA|NA|NA	C	Belongs to the acylphosphatase family
fig|6666666.450802.peg.46	754252.PFREUD_00410	6.2e-120	436.8	Propionibacteriales	yigZ		2.1.1.45,3.4.13.9	ko:K00560,ko:K01271	ko00240,ko00670,ko01100,ko01523,map00240,map00670,map01100,map01523	M00053	R02101	RC00219,RC00332	ko00000,ko00001,ko00002,ko01000,ko01002				Bacteria	2GMM4@201174,4DQWQ@85009,COG1739@1,COG1739@2	NA|NA|NA	S	Uncharacterized protein family UPF0029
fig|6666666.450802.peg.47	754252.PFREUD_00420	5.7e-94	350.1	Propionibacteriales	tdsD												Bacteria	2IHY1@201174,4DU3G@85009,COG0778@1,COG0778@2	NA|NA|NA	C	Nitroreductase family
fig|6666666.450802.peg.48	754252.PFREUD_00430	0.0	1104.7	Propionibacteriales				ko:K14340					ko00000,ko01000,ko01003				Bacteria	2I48D@201174,4DWG9@85009,COG1807@1,COG1807@2	NA|NA|NA	M	Dolichyl-phosphate-mannose-protein mannosyltransferase
fig|6666666.450802.peg.49	68170.KL590472_gene6484	6.4e-17	94.4	Actinobacteria													Bacteria	2C825@1,2IGR2@201174,32RK8@2	NA|NA|NA
fig|6666666.450802.peg.50	754252.PFREUD_00450	6.7e-163	580.1	Actinobacteria													Bacteria	2I4KJ@201174,COG2246@1,COG2246@2	NA|NA|NA	S	polysaccharide biosynthetic process
fig|6666666.450802.peg.51	754252.PFREUD_00460	0.0	1326.6	Actinobacteria													Bacteria	2HKW0@201174,COG5617@1,COG5617@2	NA|NA|NA	S	Psort location CytoplasmicMembrane, score
fig|6666666.450802.peg.52	754252.PFREUD_00470	1.1e-166	592.4	Propionibacteriales	rfbA		2.7.7.24	ko:K00973	ko00521,ko00523,ko00525,ko01130,map00521,map00523,map00525,map01130	M00793	R02328	RC00002	ko00000,ko00001,ko00002,ko01000				Bacteria	2GP20@201174,4DNRQ@85009,COG1209@1,COG1209@2	NA|NA|NA	M	Catalyzes the formation of dTDP-glucose, from dTTP and glucose 1-phosphate, as well as its pyrophosphorolysis
fig|6666666.450802.peg.53	754252.PFREUD_00480	6.1e-137	493.4	Propionibacteriales				ko:K00786					ko00000,ko01000				Bacteria	2GM44@201174,4DWXT@85009,COG0463@1,COG0463@2	NA|NA|NA	M	Glycosyltransferase like family 2
fig|6666666.450802.peg.54	754252.PFREUD_00490	6e-65	253.4	Bacteria	XK27_09090			ko:K09153					ko00000				Bacteria	COG2456@1,COG2456@2	NA|NA|NA	M	Psort location CytoplasmicMembrane, score
fig|6666666.450802.peg.55	754252.PFREUD_00500	2.1e-165	588.2	Actinobacteria													Bacteria	2GMPV@201174,COG0463@1,COG0463@2	NA|NA|NA	M	Glycosyl transferase family 2
fig|6666666.450802.peg.56	754252.PFREUD_00510	3.4e-225	787.3	Actinobacteria	rfbX	GO:0005575,GO:0005623,GO:0005886,GO:0006950,GO:0006974,GO:0008150,GO:0009987,GO:0016020,GO:0033554,GO:0042221,GO:0044464,GO:0046677,GO:0050896,GO:0051716,GO:0071944		ko:K03328,ko:K18799					ko00000,ko01005,ko02000	2.A.66.2,2.A.66.2.1			Bacteria	2I9WN@201174,COG2244@1,COG2244@2	NA|NA|NA	S	polysaccharide biosynthetic process
fig|6666666.450802.peg.58	754252.PFREUD_00520	0.0	1179.5	Bacteria	welB												Bacteria	COG0463@1,COG0463@2,COG1216@1,COG1216@2	NA|NA|NA	M	Glycosyl transferase, family 2
fig|6666666.450802.peg.59	754252.PFREUD_00530	7.2e-286	989.2	Propionibacteriales				ko:K14340					ko00000,ko01000,ko01003				Bacteria	2I48D@201174,4DWG9@85009,COG1807@1,COG1807@2	NA|NA|NA	M	Dolichyl-phosphate-mannose-protein mannosyltransferase
fig|6666666.450802.peg.60	754252.PFREUD_00540	5.5e-291	1006.1	Propionibacteriales	rmlC		1.1.1.133,5.1.3.13	ko:K00067,ko:K01790	ko00521,ko00523,ko01130,map00521,map00523,map01130	M00793	R02777,R06514	RC00182,RC01531	ko00000,ko00001,ko00002,ko01000				Bacteria	2GNY8@201174,4DN84@85009,COG1091@1,COG1091@2,COG1898@1,COG1898@2	NA|NA|NA	M	Catalyzes the reduction of dTDP-6-deoxy-L-lyxo-4- hexulose to yield dTDP-L-rhamnose
fig|6666666.450802.peg.61	754252.PFREUD_00550	3.1e-197	694.1	Propionibacteriales	rfbB	GO:0000271,GO:0003674,GO:0003824,GO:0005975,GO:0005976,GO:0008150,GO:0008152,GO:0008460,GO:0009058,GO:0009059,GO:0009987,GO:0016051,GO:0016829,GO:0016835,GO:0016836,GO:0033692,GO:0034637,GO:0034645,GO:0043170,GO:0044237,GO:0044238,GO:0044249,GO:0044260,GO:0044262,GO:0044264,GO:0045226,GO:0046379,GO:0071704,GO:1901576	4.2.1.46	ko:K01710	ko00521,ko00523,ko00525,ko01055,ko01130,map00521,map00523,map00525,map01055,map01130	M00793	R06513	RC00402	ko00000,ko00001,ko00002,ko01000				Bacteria	2GNDU@201174,4DPM2@85009,COG1088@1,COG1088@2	NA|NA|NA	M	Belongs to the NAD(P)-dependent epimerase dehydratase family. dTDP-glucose dehydratase subfamily
fig|6666666.450802.peg.62	754252.PFREUD_00560	0.0	2253.8	Bacteria	acm2			ko:K02395					ko00000,ko02035				Bacteria	COG1705@1,COG1705@2,COG5479@1,COG5479@2	NA|NA|NA	M	isomerase activity
fig|6666666.450802.peg.63	754252.PFREUD_00570	4.8e-237	826.6	Propionibacteriales	glf	GO:0000166,GO:0003674,GO:0003824,GO:0005488,GO:0005575,GO:0005618,GO:0005622,GO:0005623,GO:0005737,GO:0005829,GO:0005886,GO:0008150,GO:0008767,GO:0009273,GO:0009987,GO:0016020,GO:0016853,GO:0016866,GO:0030312,GO:0036094,GO:0042546,GO:0043167,GO:0043168,GO:0044085,GO:0044424,GO:0044444,GO:0044464,GO:0048037,GO:0050660,GO:0050662,GO:0071554,GO:0071766,GO:0071840,GO:0071944,GO:0097159,GO:1901265,GO:…	5.4.99.9	ko:K01854	ko00052,ko00520,map00052,map00520		R00505,R09009	RC00317,RC02396	ko00000,ko00001,ko01000			iNJ661.Rv3809c	Bacteria	2GK2Z@201174,4DNBC@85009,COG0562@1,COG0562@2	NA|NA|NA	M	UDP-galactopyranose mutase
fig|6666666.450802.peg.64	754252.PFREUD_00580	0.0	1329.7	Propionibacteriales	glfT	GO:0000271,GO:0003674,GO:0003824,GO:0005575,GO:0005622,GO:0005623,GO:0005737,GO:0005829,GO:0005886,GO:0005975,GO:0005976,GO:0006139,GO:0006629,GO:0006725,GO:0006793,GO:0006807,GO:0008150,GO:0008152,GO:0008194,GO:0008378,GO:0008610,GO:0008653,GO:0008921,GO:0009058,GO:0009059,GO:0009103,GO:0009225,GO:0009273,GO:0009987,GO:0010383,GO:0016020,GO:0016043,GO:0016051,GO:0016740,GO:0016757,GO:0016758,GO:…	2.4.1.288	ko:K16650					ko00000,ko01000,ko01003		GT2	iNJ661.Rv3808c	Bacteria	2GM9N@201174,4DPRT@85009,COG1216@1,COG1216@2	NA|NA|NA	S	Glycosyltransferase like family 2
fig|6666666.450802.peg.65	754252.PFREUD_00590	4.9e-162	577.0	Propionibacteriales	rgpC			ko:K01992		M00254			ko00000,ko00002,ko02000	3.A.1			Bacteria	2GP5K@201174,4DQ8I@85009,COG1682@1,COG1682@2	NA|NA|NA	GM	ABC-2 type transporter
fig|6666666.450802.peg.66	754252.PFREUD_00600	1.6e-140	505.4	Propionibacteriales	wzt		3.6.3.38	ko:K01990,ko:K09689	ko02010,map02010	M00249,M00254			ko00000,ko00001,ko00002,ko01000,ko02000	3.A.1,3.A.1.101			Bacteria	2GIVF@201174,4DP9X@85009,COG1134@1,COG1134@2	NA|NA|NA	GM	ATPases associated with a variety of cellular activities
fig|6666666.450802.peg.67	754252.PFREUD_00610	0.0	1560.4	Actinobacteria	lgtD			ko:K16710					ko00000				Bacteria	2IK1R@201174,COG1216@1,COG1216@2,COG2327@1,COG2327@2	NA|NA|NA	S	Psort location Cytoplasmic, score
fig|6666666.450802.peg.68	754252.PFREUD_00620	1.3e-159	568.9	Propionibacteriales			2.4.1.303	ko:K18788					ko00000,ko01000,ko01003,ko01005		GT2		Bacteria	2HFAF@201174,4DTEA@85009,COG1215@1,COG1215@2	NA|NA|NA	M	Glycosyltransferase like family 2
fig|6666666.450802.peg.69	754252.PFREUD_00630	3.9e-168	597.4	Propionibacteriales	TTHA0885												Bacteria	2GMQQ@201174,4DN24@85009,COG1216@1,COG1216@2	NA|NA|NA	M	overlaps another CDS with the same product name
fig|6666666.450802.peg.70	754252.PFREUD_00640	2.6e-65	254.6	Propionibacteriales	thiX		1.8.1.8	ko:K02199,ko:K03671,ko:K03672	ko04621,ko05418,map04621,map05418				ko00000,ko00001,ko01000,ko03110				Bacteria	2IKMI@201174,4DRPF@85009,COG0526@1,COG0526@2	NA|NA|NA	CO	Thioredoxin
fig|6666666.450802.peg.71	754252.PFREUD_00650	1.1e-70	272.7	Propionibacteriales													Bacteria	2AN8T@1,2I81P@201174,327DN@2,4DWJ2@85009	NA|NA|NA	S	Domain of unknown function (DUF4395)
fig|6666666.450802.peg.72	754252.PFREUD_00670	4.3e-149	533.9	Propionibacteriales			2.3.1.51,6.2.1.3	ko:K00655,ko:K01897	ko00061,ko00071,ko00561,ko00564,ko01100,ko01110,ko01212,ko02024,ko03320,ko04146,ko04216,ko04714,ko04920,map00061,map00071,map00561,map00564,map01100,map01110,map01212,map02024,map03320,map04146,map04216,map04714,map04920	M00086,M00089	R01280,R02241,R09381	RC00004,RC00014,RC00037,RC00039	ko00000,ko00001,ko00002,ko01000,ko01004,ko04147	4.C.1.1			Bacteria	2IA3W@201174,4DWQN@85009,COG0204@1,COG0204@2	NA|NA|NA	I	Phosphate acyltransferases
fig|6666666.450802.peg.73	754252.PFREUD_00680	1.8e-150	538.5	Propionibacteriales				ko:K07124					ko00000				Bacteria	2GKJE@201174,4DQTE@85009,COG0300@1,COG0300@2	NA|NA|NA	S	Belongs to the short-chain dehydrogenases reductases (SDR) family
fig|6666666.450802.peg.74	754252.PFREUD_00690	3.2e-225	787.3	Propionibacteriales	ackA	GO:0005575,GO:0005622,GO:0005623,GO:0005737,GO:0006082,GO:0006083,GO:0008150,GO:0008152,GO:0009058,GO:0009987,GO:0016053,GO:0016999,GO:0017000,GO:0017144,GO:0019413,GO:0019752,GO:0032787,GO:0043436,GO:0044237,GO:0044249,GO:0044281,GO:0044283,GO:0044424,GO:0044464,GO:0046394,GO:0071704,GO:0072330,GO:1901576	2.7.2.1,2.7.2.15	ko:K00925,ko:K19697	ko00430,ko00620,ko00640,ko00680,ko00720,ko01100,ko01120,ko01200,map00430,map00620,map00640,map00680,map00720,map01100,map01120,map01200	M00357,M00579	R00315,R01353	RC00002,RC00043	ko00000,ko00001,ko00002,ko01000			iAF987.Gmet_1034,iIT341.HP0903m,iNJ661.Rv0409	Bacteria	2GJAW@201174,4DP4Y@85009,COG0282@1,COG0282@2	NA|NA|NA	C	Catalyzes the formation of acetyl phosphate from acetate and ATP. Can also catalyze the reverse reaction
fig|6666666.450802.peg.75	754252.PFREUD_00700	6.6e-279	966.1	Propionibacteriales	pta	GO:0003674,GO:0003824,GO:0004470,GO:0004473,GO:0005488,GO:0006082,GO:0006083,GO:0006950,GO:0008150,GO:0008152,GO:0008959,GO:0009058,GO:0009266,GO:0009408,GO:0009628,GO:0009987,GO:0016053,GO:0016407,GO:0016491,GO:0016614,GO:0016615,GO:0016616,GO:0016740,GO:0016746,GO:0016747,GO:0016999,GO:0017000,GO:0017144,GO:0019413,GO:0019752,GO:0030145,GO:0032787,GO:0043167,GO:0043169,GO:0043436,GO:0044237,GO:…	1.1.1.40,2.3.1.19,2.3.1.8,3.6.3.21	ko:K00029,ko:K00625,ko:K00634,ko:K02028,ko:K04020,ko:K13788	ko00430,ko00620,ko00640,ko00650,ko00680,ko00710,ko00720,ko01100,ko01120,ko01200,map00430,map00620,map00640,map00650,map00680,map00710,map00720,map01100,map01120,map01200	M00169,M00172,M00236,M00357,M00579	R00216,R00230,R00921,R01174	RC00004,RC00105,RC02746,RC02816	ko00000,ko00001,ko00002,ko01000,ko02000	3.A.1.3		iAF987.Gmet_1035,iAF987.Gmet_1637,iAF987.Gmet_2098,iE2348C_1286.E2348C_2692,iSB619.SA_RS03155,iYO844.BSU24090	Bacteria	2GJ5U@201174,4DN2E@85009,COG0280@1,COG0280@2	NA|NA|NA	C	belongs to the CobB CobQ family
fig|6666666.450802.peg.76	754252.PFREUD_00710	0.0	2221.0	Actinobacteria	helZ												Bacteria	2GISC@201174,COG0553@1,COG0553@2	NA|NA|NA	L	helicase
fig|6666666.450802.peg.77	1122997.AUDD01000032_gene335	5.1e-44	183.3	Actinobacteria				ko:K07483,ko:K07497					ko00000				Bacteria	2IMG6@201174,COG2963@1,COG2963@2	NA|NA|NA	L	Transposase
fig|6666666.450802.peg.78	1122997.AUDD01000032_gene334	6.2e-159	566.6	Actinobacteria				ko:K07497					ko00000				Bacteria	2HBU8@201174,COG2801@1,COG2801@2	NA|NA|NA	L	COG2801 Transposase and inactivated derivatives
fig|6666666.450802.peg.79	754252.PFREUD_00720	1.3e-207	728.8	Actinobacteria													Bacteria	2DGZY@1,2HDJM@201174,2ZXX0@2	NA|NA|NA	S	function, without similarity to other proteins
fig|6666666.450802.peg.80	754252.PFREUD_00730	7.6e-185	652.9	Actinobacteria													Bacteria	2ESMM@1,2H6ZE@201174,33K66@2	NA|NA|NA
fig|6666666.450802.peg.81	754252.PFREUD_24230	4.9e-259	899.8	Actinobacteria													Bacteria	2GJK7@201174,COG3464@1,COG3464@2	NA|NA|NA	L	Transposase
fig|6666666.450802.peg.82	754252.PFREUD_00750	7.1e-225	786.2	Bacteria	aslB	GO:0006807,GO:0008150,GO:0008152,GO:0010467,GO:0019538,GO:0043170,GO:0044238,GO:0051604,GO:0071704,GO:1901564		ko:K06871					ko00000				Bacteria	COG0641@1,COG0641@2	NA|NA|NA	C	radical SAM
fig|6666666.450802.peg.83	754252.PFREUD_00760	2.1e-301	1040.8	Actinobacteria			2.7.1.12,2.7.1.17	ko:K00851,ko:K00854	ko00030,ko00040,ko01100,ko01110,ko01120,ko01130,ko01200,map00030,map00040,map01100,map01110,map01120,map01130,map01200	M00014	R01639,R01737	RC00002,RC00017,RC00538	ko00000,ko00001,ko00002,ko01000				Bacteria	2GNCR@201174,COG1070@1,COG1070@2	NA|NA|NA	G	Belongs to the FGGY kinase family
fig|6666666.450802.peg.84	754252.PFREUD_00770	6.5e-193	679.9	Actinobacteria	gpsA		1.1.1.94	ko:K00057	ko00564,ko01110,map00564,map01110		R00842,R00844	RC00029	ko00000,ko00001,ko01000				Bacteria	2GJSD@201174,COG0240@1,COG0240@2	NA|NA|NA	I	Glycerol-3-phosphate dehydrogenase
fig|6666666.450802.peg.85	754252.PFREUD_00780	1.1e-136	492.7	Actinobacteria													Bacteria	2I8G0@201174,COG1349@1,COG1349@2	NA|NA|NA	K	DeoR C terminal sensor domain
fig|6666666.450802.peg.86	754252.PFREUD_00790	6.8e-192	676.4	Propionibacteriales			3.2.2.21	ko:K01247	ko03410,map03410				ko00000,ko00001,ko01000,ko03400				Bacteria	2GP69@201174,4DPY4@85009,COG0122@1,COG0122@2	NA|NA|NA	L	3-methyladenine DNA glycosylase
fig|6666666.450802.peg.87	754252.PFREUD_00800	9.7e-228	795.8	Propionibacteriales	ybjJ_3												Bacteria	2I30D@201174,4DWGA@85009,COG2223@1,COG2223@2	NA|NA|NA	P	Major facilitator Superfamily
fig|6666666.450802.peg.88	754252.PFREUD_00810	1e-262	912.1	Propionibacteriales													Bacteria	2GM17@201174,4DP7S@85009,COG0642@1,COG2205@2	NA|NA|NA	T	PhoQ Sensor
fig|6666666.450802.peg.89	754252.PFREUD_00820	1.5e-126	458.8	Propionibacteriales													Bacteria	2GIZB@201174,4DP6U@85009,COG0745@1,COG0745@2	NA|NA|NA	T	Transcriptional regulatory protein, C terminal
fig|6666666.450802.peg.90	754252.PFREUD_00830	1.9e-140	505.4	Propionibacteriales			3.4.13.21,3.4.15.6	ko:K05995,ko:K13282			R09722	RC00064,RC00141	ko00000,ko01000,ko01002				Bacteria	2IG1C@201174,4DSB5@85009,COG4242@1,COG4242@2	NA|NA|NA	PQ	Belongs to the peptidase S51 family
fig|6666666.450802.peg.91	754252.PFREUD_00840	8.2e-84	316.2	Propionibacteriales	ptpA	GO:0000271,GO:0003674,GO:0003824,GO:0004721,GO:0004725,GO:0005975,GO:0005976,GO:0006464,GO:0006470,GO:0006793,GO:0006796,GO:0006807,GO:0008150,GO:0008152,GO:0009058,GO:0009059,GO:0009242,GO:0009987,GO:0016051,GO:0016311,GO:0016787,GO:0016788,GO:0016791,GO:0019538,GO:0033692,GO:0034637,GO:0034645,GO:0035335,GO:0036211,GO:0042578,GO:0043170,GO:0043412,GO:0044237,GO:0044238,GO:0044249,GO:0044260,GO:…	3.1.3.48	ko:K01104,ko:K20945	ko05111,map05111				ko00000,ko00001,ko01000				Bacteria	2IM0Q@201174,4DR9C@85009,COG0394@1,COG0394@2	NA|NA|NA	T	Belongs to the low molecular weight phosphotyrosine protein phosphatase family
fig|6666666.450802.peg.92	754252.PFREUD_00850	2.8e-61	241.1	Bacteria	yvlD			ko:K08972					ko00000				Bacteria	COG1950@1,COG1950@2	NA|NA|NA	S	Mycobacterial 4 TMS phage holin, superfamily IV
fig|6666666.450802.peg.93	754252.PFREUD_00860	1.5e-189	668.7	Propionibacteriales	argF	GO:0000050,GO:0003674,GO:0003824,GO:0004585,GO:0005575,GO:0005622,GO:0005623,GO:0005737,GO:0006082,GO:0006520,GO:0006525,GO:0006526,GO:0006591,GO:0006807,GO:0006950,GO:0006974,GO:0008150,GO:0008152,GO:0008652,GO:0009058,GO:0009064,GO:0009084,GO:0009987,GO:0016053,GO:0016740,GO:0016741,GO:0016743,GO:0019627,GO:0019752,GO:0033554,GO:0034641,GO:0042450,GO:0043436,GO:0043603,GO:0043604,GO:0044237,GO:…	2.1.3.3	ko:K00611	ko00220,ko01100,ko01110,ko01130,ko01230,map00220,map01100,map01110,map01130,map01230	M00029,M00844	R01398	RC00096	ko00000,ko00001,ko00002,ko01000			iAF1260.b0273,iECDH10B_1368.ECDH10B_0261,iECS88_1305.ECS88_4841,iHN637.CLJU_RS12430,iJO1366.b0273,iJR904.b0273,iY75_1357.Y75_RS01410	Bacteria	2GJ6H@201174,4DPPU@85009,COG0078@1,COG0078@2	NA|NA|NA	E	Reversibly catalyzes the transfer of the carbamoyl group from carbamoyl phosphate (CP) to the N(epsilon) atom of ornithine (ORN) to produce L-citrulline
fig|6666666.450802.peg.94	754252.PFREUD_00870	2.1e-111	408.3	Propionibacteriales	mug	GO:0000700,GO:0003674,GO:0003824,GO:0004844,GO:0006139,GO:0006259,GO:0006281,GO:0006284,GO:0006285,GO:0006725,GO:0006807,GO:0006950,GO:0006974,GO:0008150,GO:0008152,GO:0008263,GO:0009987,GO:0016787,GO:0016798,GO:0016799,GO:0019104,GO:0033554,GO:0034641,GO:0043170,GO:0044237,GO:0044238,GO:0044260,GO:0046483,GO:0050896,GO:0051716,GO:0071704,GO:0090304,GO:0097506,GO:0140097,GO:1901360	3.2.2.28,6.3.3.2	ko:K01934,ko:K03649	ko00670,ko01100,ko03410,map00670,map01100,map03410		R02301	RC00183	ko00000,ko00001,ko01000,ko03400				Bacteria	2GNS5@201174,4DQD9@85009,COG3663@1,COG3663@2	NA|NA|NA	L	Uracil DNA glycosylase superfamily
fig|6666666.450802.peg.95	754252.PFREUD_00880	1.2e-148	532.3	Propionibacteriales													Bacteria	2GK8E@201174,4DPW6@85009,COG1902@1,COG1902@2	NA|NA|NA	C	NADH:flavin oxidoreductase / NADH oxidase family
fig|6666666.450802.peg.96	754252.PFREUD_24270	2.9e-270	937.2	Actinobacteria													Bacteria	2GJK7@201174,COG3464@1,COG3464@2	NA|NA|NA	L	Transposase
fig|6666666.450802.peg.98	754252.PFREUD_00900	6.9e-190	669.8	Propionibacteriales	rbn			ko:K03466,ko:K07058					ko00000,ko03036	3.A.12			Bacteria	2GM6P@201174,4DP5Z@85009,COG1295@1,COG1295@2	NA|NA|NA	S	Virulence factor BrkB
fig|6666666.450802.peg.99	754252.PFREUD_00910	1.1e-58	233.0	Propionibacteriales													Bacteria	2B9CE@1,2IKT2@201174,322Q4@2,4DRJ3@85009	NA|NA|NA	S	Protein of unknown function (DUF3618)
fig|6666666.450802.peg.100	1449058.JQKT01000013_gene324	3.2e-11	73.6	Microbacteriaceae													Bacteria	2DMSR@1,2IR08@201174,32TF3@2,4FPPT@85023	NA|NA|NA	S	Putative Actinobacterial Holin-X, holin superfamily III
fig|6666666.450802.peg.101	754252.PFREUD_00930	1.1e-200	705.7	Actinobacteria													Bacteria	2DGZY@1,2HDJM@201174,2ZXX0@2	NA|NA|NA	S	function, without similarity to other proteins
fig|6666666.450802.peg.102	754252.PFREUD_00730	2.3e-47	194.5	Actinobacteria													Bacteria	2ESMM@1,2H6ZE@201174,33K66@2	NA|NA|NA
fig|6666666.450802.peg.103	754252.PFREUD_01040	2.3e-21	108.6	Propionibacteriales			2.7.1.12	ko:K00851	ko00030,ko01100,ko01110,ko01120,ko01130,ko01200,map00030,map01100,map01110,map01120,map01130,map01200		R01737	RC00002,RC00017	ko00000,ko00001,ko01000				Bacteria	2IAKI@201174,4DTR5@85009,COG1070@1,COG1070@2	NA|NA|NA	G	FGGY family of carbohydrate kinases, N-terminal domain
fig|6666666.450802.peg.104	754252.PFREUD_00960	2e-119	435.3	Propionibacteriales	hflC												Bacteria	2GKFP@201174,4DTAB@85009,COG0330@1,COG0330@2	NA|NA|NA	O	prohibitin homologues
fig|6666666.450802.peg.105	754252.PFREUD_00970	1.8e-161	575.1	Actinobacteria													Bacteria	29J5I@1,2I9N8@201174,3062Y@2	NA|NA|NA
fig|6666666.450802.peg.106	754252.PFREUD_00980	0.0	1521.5	Actinobacteria	norZ		1.7.2.5	ko:K04561	ko00910,ko01120,map00910,map01120	M00529	R00294	RC02794	ko00000,ko00001,ko00002,ko01000	3.D.4.10			Bacteria	2I6ZN@201174,COG3256@1,COG3256@2	NA|NA|NA	P	nitric oxide reductase
fig|6666666.450802.peg.108	754252.PFREUD_01070	4.8e-09	66.6	Actinobacteria													Bacteria	2GM6E@201174,COG0515@1,COG0515@2	NA|NA|NA	KLT	serine threonine protein kinase
fig|6666666.450802.peg.109	1122997.AUDD01000049_gene950	2.4e-48	198.0	Bacteria				ko:K07483					ko00000				Bacteria	COG2963@1,COG2963@2	NA|NA|NA	L	transposase activity
fig|6666666.450802.peg.110	754252.PFREUD_24290	1.7e-173	615.1	Propionibacteriales				ko:K07497					ko00000				Bacteria	2IDYA@201174,4DWSB@85009,COG2801@1,COG2801@2	NA|NA|NA	L	4.4 Phage-related function
fig|6666666.450802.peg.111	754252.PFREUD_24530	1e-52	212.6	Propionibacteriales													Bacteria	2GJK7@201174,4DTG9@85009,COG3464@1,COG3464@2	NA|NA|NA	L	Transposase
fig|6666666.450802.peg.112	754252.PFREUD_24320	2e-171	608.2	Actinobacteria													Bacteria	2GKDY@201174,COG2801@1,COG2801@2	NA|NA|NA	L	PFAM Integrase catalytic
fig|6666666.450802.peg.113	1274.HX89_04170	2.8e-44	184.5	Actinobacteria				ko:K07483					ko00000				Bacteria	2IHPH@201174,COG2963@1,COG2963@2	NA|NA|NA	L	Transposase
fig|6666666.450802.peg.114	754252.PFREUD_24290	1.7e-173	615.1	Propionibacteriales				ko:K07497					ko00000				Bacteria	2IDYA@201174,4DWSB@85009,COG2801@1,COG2801@2	NA|NA|NA	L	4.4 Phage-related function
fig|6666666.450802.peg.115	754252.PFREUD_24350	2.4e-48	198.0	Propionibacteriales				ko:K07483					ko00000				Bacteria	2GRDS@201174,4DW3Z@85009,COG2963@1,COG2963@2	NA|NA|NA	L	4.5 Transposon and IS
fig|6666666.450802.peg.117	754252.PFREUD_01040	2.1e-296	1024.2	Propionibacteriales			2.7.1.12	ko:K00851	ko00030,ko01100,ko01110,ko01120,ko01130,ko01200,map00030,map01100,map01110,map01120,map01130,map01200		R01737	RC00002,RC00017	ko00000,ko00001,ko01000				Bacteria	2IAKI@201174,4DTR5@85009,COG1070@1,COG1070@2	NA|NA|NA	G	FGGY family of carbohydrate kinases, N-terminal domain
fig|6666666.450802.peg.118	754252.PFREUD_01050	1.4e-161	575.5	Propionibacteriales	fpg		3.2.2.23,4.2.99.18	ko:K10563	ko03410,map03410				ko00000,ko00001,ko01000,ko03400				Bacteria	2GKAM@201174,4DN9T@85009,COG0266@1,COG0266@2	NA|NA|NA	L	Belongs to the FPG family
fig|6666666.450802.peg.119	754252.PFREUD_01060	4.7e-142	510.4	Propionibacteriales	aat		2.3.2.6	ko:K00684			R03813,R11443,R11444	RC00055,RC00064	ko00000,ko01000				Bacteria	2IFT7@201174,4DQD7@85009,COG2360@1,COG2360@2	NA|NA|NA	O	Functions in the N-end rule pathway of protein degradation where it conjugates Leu, Phe and, less efficiently, Met from aminoacyl-tRNAs to the N-termini of proteins containing an N-terminal arginine or lysine
fig|6666666.450802.peg.120	754252.PFREUD_01070	9.6e-199	700.3	Actinobacteria													Bacteria	2GM6E@201174,COG0515@1,COG0515@2	NA|NA|NA	KLT	serine threonine protein kinase
fig|6666666.450802.peg.121	754252.PFREUD_01080	1.1e-67	263.1	Actinobacteria	rpfA			ko:K21687					ko00000		GH23		Bacteria	2GQ1M@201174,COG1388@1,COG1388@2	NA|NA|NA	M	Transglycosylase-like domain
fig|6666666.450802.peg.122	754252.PFREUD_01090	2.9e-251	874.0	Propionibacteriales	gltA		2.3.3.1	ko:K01647	ko00020,ko00630,ko01100,ko01110,ko01120,ko01130,ko01200,ko01210,ko01230,map00020,map00630,map01100,map01110,map01120,map01130,map01200,map01210,map01230	M00009,M00010,M00012,M00740	R00351	RC00004,RC00067	br01601,ko00000,ko00001,ko00002,ko01000				Bacteria	2GSH4@201174,4DWPV@85009,COG0372@1,COG0372@2	NA|NA|NA	C	Citrate synthase, C-terminal domain
fig|6666666.450802.peg.123	754252.PFREUD_01100	7.5e-141	506.5	Propionibacteriales													Bacteria	28MIG@1,2IGFB@201174,2ZAV8@2,4DQAF@85009	NA|NA|NA	S	EcsC protein family
fig|6666666.450802.peg.125	754252.PFREUD_01120	1.4e-281	974.9	Actinobacteria				ko:K14645	ko02024,map02024				ko00000,ko00001,ko01000,ko01002,ko03110				Bacteria	2GMBS@201174,COG1404@1,COG1404@2	NA|NA|NA	O	cog cog1404
fig|6666666.450802.peg.126	754252.PFREUD_01130	1.9e-214	751.5	Propionibacteriales	alr		5.1.1.1	ko:K01775	ko00473,ko01100,ko01502,map00473,map01100,map01502		R00401	RC00285	ko00000,ko00001,ko01000,ko01011				Bacteria	2GM2Y@201174,4DNHM@85009,COG0787@1,COG0787@2	NA|NA|NA	E	Catalyzes the interconversion of L-alanine and D- alanine. May also act on other amino acids
fig|6666666.450802.peg.128	754252.PFREUD_01140	1.4e-252	878.6	Propionibacteriales	coaBC		4.1.1.36,6.3.2.5	ko:K01598,ko:K13038,ko:K21977	ko00770,ko01100,map00770,map01100	M00120	R03269,R04231	RC00064,RC00090,RC00822	ko00000,ko00001,ko00002,ko01000				Bacteria	2GJGJ@201174,4DNHQ@85009,COG0452@1,COG0452@2	NA|NA|NA	H	Catalyzes two steps in the biosynthesis of coenzyme A. In the first step cysteine is conjugated to 4'-phosphopantothenate to form 4-phosphopantothenoylcysteine, in the latter compound is decarboxylated to form 4'-phosphopantotheine
fig|6666666.450802.peg.129	754252.PFREUD_01150	1.2e-55	222.2	Bacteria	arsR1			ko:K03892					ko00000,ko03000				Bacteria	COG0640@1,COG0640@2	NA|NA|NA	K	DNA-binding transcription factor activity
fig|6666666.450802.peg.130	762963.HMPREF9056_02856	6e-56	224.2	Actinobacteria													Bacteria	2GK8E@201174,4D53J@85005,COG1902@1,COG1902@2	NA|NA|NA	C	NADH:flavin oxidoreductase / NADH oxidase family
fig|6666666.450802.peg.131	754252.PFREUD_24230	4.9e-259	899.8	Actinobacteria													Bacteria	2GJK7@201174,COG3464@1,COG3464@2	NA|NA|NA	L	Transposase
fig|6666666.450802.peg.132	1170318.PALO_00230	3.2e-10	70.1	Actinobacteria													Bacteria	2GJK7@201174,COG3464@1,COG3464@2	NA|NA|NA	L	Transposase
fig|6666666.450802.peg.133	1170318.PALO_00230	4.1e-36	156.8	Actinobacteria													Bacteria	2GJK7@201174,COG3464@1,COG3464@2	NA|NA|NA	L	Transposase
fig|6666666.450802.peg.134	754252.PFREUD_01180	1.6e-182	645.2	Actinobacteria													Bacteria	29PMQ@1,2I95H@201174,30AJW@2	NA|NA|NA
fig|6666666.450802.peg.135	754252.PFREUD_24530	4.1e-74	283.9	Propionibacteriales													Bacteria	2GJK7@201174,4DTG9@85009,COG3464@1,COG3464@2	NA|NA|NA	L	Transposase
fig|6666666.450802.peg.136	1274.HX89_04170	2.8e-44	184.5	Actinobacteria				ko:K07483					ko00000				Bacteria	2IHPH@201174,COG2963@1,COG2963@2	NA|NA|NA	L	Transposase
fig|6666666.450802.peg.137	754252.PFREUD_24320	2e-171	608.2	Actinobacteria													Bacteria	2GKDY@201174,COG2801@1,COG2801@2	NA|NA|NA	L	PFAM Integrase catalytic
fig|6666666.450802.peg.138	754252.PFREUD_01210	6.3e-187	659.8	Propionibacteriales	ymdB												Bacteria	2IFEC@201174,4DQSG@85009,COG2110@1,COG2110@2	NA|NA|NA	S	Appr-1'-p processing enzyme
fig|6666666.450802.peg.139	754252.PFREUD_01220	5.6e-217	760.4	Actinobacteria			2.7.7.7	ko:K02342	ko00230,ko00240,ko01100,ko03030,ko03430,ko03440,map00230,map00240,map01100,map03030,map03430,map03440	M00260	R00375,R00376,R00377,R00378	RC02795	ko00000,ko00001,ko00002,ko01000,ko03032,ko03400				Bacteria	2IFVF@201174,COG0847@1,COG0847@2	NA|NA|NA	L	DNA polymerase III
fig|6666666.450802.peg.140	1268622.AVS7_02380	0.0	1273.8	Comamonadaceae	hsdR		3.1.21.3	ko:K01153					ko00000,ko01000,ko02048				Bacteria	1MU96@1224,2VHIR@28216,4AAX4@80864,COG0610@1,COG0610@2	NA|NA|NA	L	Subunit R is required for both nuclease and ATPase activities, but not for modification
fig|6666666.450802.peg.141	1123488.ATUF01000004_gene1675	3.1e-18	97.4	Actinobacteria	hsdS2		3.1.21.3	ko:K01154					ko00000,ko01000,ko02048				Bacteria	2HV82@201174,4D6T9@85005,COG0732@1,COG0732@2	NA|NA|NA	L	Type I restriction modification DNA specificity domain
fig|6666666.450802.peg.142	1693.BMIN_1406	6.9e-55	220.7	Bifidobacteriales	hsdS2		3.1.21.3	ko:K01154					ko00000,ko01000,ko02048				Bacteria	2IAIR@201174,4D0YU@85004,COG0732@1,COG0732@2	NA|NA|NA	V	Type I restriction modification DNA specificity domain
fig|6666666.450802.peg.143	754252.PFREUD_01260	1.2e-304	1051.6	Propionibacteriales	hsdM		2.1.1.72	ko:K03427					ko00000,ko01000,ko02048				Bacteria	2GKAQ@201174,4DTIH@85009,COG0286@1,COG0286@2	NA|NA|NA	V	HsdM N-terminal domain
fig|6666666.450802.peg.144	754252.PFREUD_01270	0.0	1176.0	Actinobacteria	rbbA	GO:0003674,GO:0003824,GO:0005488,GO:0005575,GO:0005622,GO:0005623,GO:0005737,GO:0005829,GO:0005840,GO:0005886,GO:0006417,GO:0008150,GO:0009889,GO:0009891,GO:0009893,GO:0010468,GO:0010556,GO:0010557,GO:0010604,GO:0010608,GO:0010628,GO:0015935,GO:0016020,GO:0016462,GO:0016787,GO:0016817,GO:0016818,GO:0016887,GO:0017111,GO:0019222,GO:0022626,GO:0022627,GO:0031323,GO:0031325,GO:0031326,GO:0031328,GO:…		ko:K01990,ko:K13926		M00254			ko00000,ko00002,ko02000	3.A.1			Bacteria	2I778@201174,COG1129@1,COG1129@2	NA|NA|NA	G	ATPases associated with a variety of cellular activities
fig|6666666.450802.peg.145	754252.PFREUD_01280	1.6e-179	635.6	Propionibacteriales	ybhS			ko:K01992		M00254			ko00000,ko00002,ko02000	3.A.1			Bacteria	2HEJT@201174,4DQ1W@85009,COG0842@1,COG0842@2	NA|NA|NA	V	ABC-2 family transporter protein
fig|6666666.450802.peg.146	754252.PFREUD_01290	6.1e-193	679.9	Bacteria	panE1		1.1.1.169	ko:K00077	ko00770,ko01100,ko01110,map00770,map01100,map01110	M00119	R02472	RC00726	ko00000,ko00001,ko00002,ko01000				Bacteria	COG1893@1,COG1893@2	NA|NA|NA	H	2-dehydropantoate 2-reductase activity
fig|6666666.450802.peg.147	754252.PFREUD_01300	0.0	1080.1	Propionibacteriales	pabB		2.6.1.85,4.1.3.27	ko:K01657,ko:K01665,ko:K13950	ko00400,ko00405,ko00790,ko01100,ko01110,ko01130,ko01230,ko02024,ko02025,map00400,map00405,map00790,map01100,map01110,map01130,map01230,map02024,map02025	M00023	R00985,R00986,R01716	RC00010,RC01418,RC02148,RC02414	ko00000,ko00001,ko00002,ko01000				Bacteria	2GKJT@201174,4DPGT@85009,COG0147@1,COG0147@2	NA|NA|NA	EH	chorismate binding enzyme
fig|6666666.450802.peg.148	754252.PFREUD_01310	4.9e-167	593.6	Actinobacteria	styA		2.6.1.42,3.2.1.21	ko:K00826,ko:K05349	ko00270,ko00280,ko00290,ko00460,ko00500,ko00770,ko00940,ko01100,ko01110,ko01130,ko01210,ko01230,map00270,map00280,map00290,map00460,map00500,map00770,map00940,map01100,map01110,map01130,map01210,map01230	M00019,M00036,M00119,M00570	R00026,R01090,R01214,R02199,R02558,R02887,R02985,R03527,R04949,R04998,R10035,R10039,R10040,R10991	RC00006,RC00036,RC00049,RC00059,RC00171,RC00262,RC00397,RC00451,RC00714,RC00746,RC01248	ko00000,ko00001,ko00002,ko01000,ko01007		GH3		Bacteria	2IAFA@201174,COG0115@1,COG0115@2	NA|NA|NA	EH	Branched-chain amino acid aminotransferase 4-amino-4-deoxychorismate lyase
fig|6666666.450802.peg.149	469371.Tbis_1699	7e-07	61.2	Actinobacteria													Bacteria	2E89B@1,2IMU0@201174,332N6@2	NA|NA|NA
fig|6666666.450802.peg.151	754252.PFREUD_01340	8.8e-290	1002.3	Propionibacteriales			3.6.1.27	ko:K19302	ko00550,map00550		R05627	RC00002	ko00000,ko00001,ko01000,ko01011				Bacteria	2GJ3K@201174,4DNXQ@85009,COG0671@1,COG0671@2,COG1597@1,COG1597@2	NA|NA|NA	I	diacylglycerol kinase
fig|6666666.450802.peg.152	754252.PFREUD_01350	7e-234	816.2	Propionibacteriales	serS	GO:0005575,GO:0005623,GO:0005886,GO:0008150,GO:0016020,GO:0040007,GO:0044464,GO:0071944	6.1.1.11	ko:K01875	ko00970,map00970	M00359,M00360	R03662,R08218	RC00055,RC00523	ko00000,ko00001,ko00002,ko01000,ko01007,ko03016				Bacteria	2GIWP@201174,4DNQN@85009,COG0172@1,COG0172@2	NA|NA|NA	J	Catalyzes the attachment of serine to tRNA(Ser). Is also able to aminoacylate tRNA(Sec) with serine, to form the misacylated tRNA L-seryl-tRNA(Sec), which will be further converted into selenocysteinyl-tRNA(Sec)
fig|6666666.450802.peg.153	926564.KI911686_gene5458	3e-26	125.6	Actinobacteria													Bacteria	2AD8S@1,2I87J@201174,312XT@2	NA|NA|NA	S	Golgi phosphoprotein 3 (GPP34)
fig|6666666.450802.peg.154	754252.PFREUD_01380	0.0	1558.9	Actinobacteria	crr	GO:0003674,GO:0003824,GO:0005575,GO:0005622,GO:0005623,GO:0005737,GO:0005829,GO:0005886,GO:0006109,GO:0006793,GO:0006796,GO:0006810,GO:0008150,GO:0008152,GO:0008643,GO:0009401,GO:0009892,GO:0009898,GO:0009987,GO:0016020,GO:0016301,GO:0016310,GO:0016740,GO:0016772,GO:0019222,GO:0019897,GO:0019898,GO:0031234,GO:0044237,GO:0044424,GO:0044425,GO:0044444,GO:0044459,GO:0044464,GO:0045912,GO:0048519,GO:…		ko:K02755,ko:K02756,ko:K02757,ko:K02777	ko00010,ko00500,ko00520,ko02026,ko02060,ko05111,map00010,map00500,map00520,map02026,map02060,map05111	M00265,M00266,M00268,M00270,M00271,M00272,M00303,M00806	R02738,R02780,R04111,R04394,R05132,R08559	RC00017,RC03206	ko00000,ko00001,ko00002,ko01000,ko02000	4.A.1.1.1,4.A.1.2.11,4.A.1.2.2,4.A.1.2.5,4.A.1.2.6		e_coli_core.b2417,iAF1260.b2417,iAPECO1_1312.APECO1_4128,iB21_1397.B21_02278,iBWG_1329.BWG_2179,iE2348C_1286.E2348C_2603,iEC042_1314.EC042_2626,iEC55989_1330.EC55989_2707,iECABU_c1320.ECABU_c27380,iECBD_1354.ECBD_1264,iECB_1328.ECB_02317,iECDH10B_1368.ECDH10B_2582,iECDH1ME8569_1439.ECDH1ME8569_2351,iECD_1391.ECD_02317,iECED1_1282.ECED1_2861,iECH74115_1262.ECH74115_3648,iECIAI1_1343.ECIAI1_2475,iE…	Bacteria	2GK6B@201174,COG1263@1,COG1263@2,COG1264@1,COG1264@2,COG2190@1,COG2190@2	NA|NA|NA	G	Pts system
fig|6666666.450802.peg.155	754252.PFREUD_01390	2.1e-271	941.0	Propionibacteriales				ko:K07576					ko00000				Bacteria	2HEXB@201174,4DQ4R@85009,COG1236@1,COG1236@2	NA|NA|NA	J	Beta-Casp domain
fig|6666666.450802.peg.156	754252.PFREUD_01400	3.7e-131	474.2	Propionibacteriales													Bacteria	2GJE6@201174,4DNSE@85009,COG0745@1,COG0745@2	NA|NA|NA	T	PFAM response regulator receiver
fig|6666666.450802.peg.157	754252.PFREUD_01410	3.8e-183	647.5	Propionibacteriales													Bacteria	2GIX7@201174,4DP74@85009,COG5002@1,COG5002@2	NA|NA|NA	T	HAMP (Histidine kinases, Adenylyl cyclases, Methyl binding proteins, Phosphatases) domain
fig|6666666.450802.peg.158	754252.PFREUD_01420	5e-95	354.0	Actinobacteria													Bacteria	2DBY6@1,2IM2N@201174,2ZBTG@2	NA|NA|NA
fig|6666666.450802.peg.159	754252.PFREUD_01430	1.5e-86	325.5	Propionibacteriales	tpx		1.11.1.15	ko:K11065					ko00000,ko01000				Bacteria	2II20@201174,4DQU5@85009,COG2077@1,COG2077@2	NA|NA|NA	O	Thiol-specific peroxidase that catalyzes the reduction of hydrogen peroxide and organic hydroperoxides to water and alcohols, respectively. Plays a role in cell protection against oxidative stress by detoxifying peroxides
fig|6666666.450802.peg.160	754252.PFREUD_01440	1.4e-141	508.8	Propionibacteriales	cobB			ko:K12410					ko00000,ko01000				Bacteria	2IJ46@201174,4DQQ7@85009,COG0846@1,COG0846@2	NA|NA|NA	K	NAD-dependent protein deacetylase which modulates the activities of several enzymes which are inactive in their acetylated form
fig|6666666.450802.peg.161	754252.PFREUD_01450	7.1e-274	949.5	Actinobacteria													Bacteria	2GJM3@201174,COG1316@1,COG1316@2	NA|NA|NA	K	cell envelope-related transcriptional attenuator
fig|6666666.450802.peg.162	754252.PFREUD_01460	3.6e-279	966.8	Propionibacteriales	argG	GO:0000050,GO:0000053,GO:0003674,GO:0003824,GO:0004055,GO:0005488,GO:0005515,GO:0005575,GO:0005622,GO:0005623,GO:0005737,GO:0005829,GO:0006082,GO:0006520,GO:0006525,GO:0006526,GO:0006575,GO:0006807,GO:0008150,GO:0008152,GO:0008652,GO:0009058,GO:0009064,GO:0009084,GO:0009987,GO:0016053,GO:0016874,GO:0016879,GO:0019627,GO:0019752,GO:0034641,GO:0042802,GO:0043436,GO:0043603,GO:0043604,GO:0044237,GO:…	6.3.4.5	ko:K01940	ko00220,ko00250,ko01100,ko01110,ko01130,ko01230,ko05418,map00220,map00250,map01100,map01110,map01130,map01230,map05418	M00029,M00844,M00845	R01954	RC00380,RC00629	ko00000,ko00001,ko00002,ko01000,ko04147			iSBO_1134.SBO_3210,iSbBS512_1146.SbBS512_E3599	Bacteria	2GK96@201174,4DNHA@85009,COG0137@1,COG0137@2	NA|NA|NA	E	Belongs to the argininosuccinate synthase family. Type 2 subfamily
fig|6666666.450802.peg.163	754252.PFREUD_01470	3e-179	634.4	Propionibacteriales	qor		1.6.5.5	ko:K00344					ko00000,ko01000				Bacteria	2GN47@201174,4DNH8@85009,COG0604@1,COG0604@2	NA|NA|NA	C	Zinc-binding dehydrogenase
fig|6666666.450802.peg.165	754252.PFREUD_01500	1.9e-260	904.8	Propionibacteriales													Bacteria	2GM55@201174,4DPV3@85009,COG1316@1,COG1316@2	NA|NA|NA	K	cell envelope-related transcriptional attenuator
fig|6666666.450802.peg.168	754252.PFREUD_01550	1.5e-168	599.0	Actinobacteria													Bacteria	2H595@201174,COG4767@1,COG4767@2	NA|NA|NA	V	Glycopeptide antibiotics resistance protein
fig|6666666.450802.peg.169	754252.PFREUD_01560	2.7e-123	448.0	Propionibacteriales													Bacteria	2GKK7@201174,4DRYB@85009,COG4221@1,COG4221@2	NA|NA|NA	S	Enoyl-(Acyl carrier protein) reductase
fig|6666666.450802.peg.170	754252.PFREUD_01570	2.2e-131	474.9	Propionibacteriales	glpQ		3.1.4.46	ko:K01126	ko00564,map00564		R01030,R01470	RC00017,RC00425	ko00000,ko00001,ko01000				Bacteria	2GNM5@201174,4DRS8@85009,COG0584@1,COG0584@2	NA|NA|NA	C	glycerophosphoryl diester phosphodiesterase
fig|6666666.450802.peg.171	754252.PFREUD_01580	2.9e-148	531.2	Propionibacteriales	aroE	GO:0000166,GO:0003674,GO:0003824,GO:0004764,GO:0005488,GO:0005575,GO:0005622,GO:0005623,GO:0005737,GO:0005829,GO:0006082,GO:0008150,GO:0008152,GO:0009058,GO:0009423,GO:0009987,GO:0016053,GO:0016491,GO:0016614,GO:0016616,GO:0019632,GO:0019752,GO:0032787,GO:0036094,GO:0043436,GO:0043648,GO:0043650,GO:0044237,GO:0044249,GO:0044281,GO:0044283,GO:0044424,GO:0044444,GO:0044464,GO:0046394,GO:0046417,GO:…	1.1.1.25	ko:K00014	ko00400,ko01100,ko01110,ko01130,ko01230,map00400,map01100,map01110,map01130,map01230	M00022	R02413	RC00206	ko00000,ko00001,ko00002,ko01000			iNJ661.Rv2552c	Bacteria	2GPQQ@201174,4DQSP@85009,COG0169@1,COG0169@2	NA|NA|NA	E	Shikimate dehydrogenase substrate binding domain
fig|6666666.450802.peg.172	754252.PFREUD_01590	1.3e-206	725.3	Bacteria			3.1.1.31	ko:K07404	ko00030,ko01100,ko01110,ko01120,ko01130,ko01200,map00030,map01100,map01110,map01120,map01130,map01200	M00004,M00006,M00008	R02035	RC00537	ko00000,ko00001,ko00002,ko01000				Bacteria	COG2706@1,COG2706@2	NA|NA|NA	G	6-phosphogluconolactonase activity
fig|6666666.450802.peg.173	754252.PFREUD_01600	1.1e-158	565.8	Propionibacteriales	dkgA		1.1.1.346	ko:K06221			R08878	RC00089	ko00000,ko01000				Bacteria	2GJQ7@201174,4DT39@85009,COG0656@1,COG0656@2	NA|NA|NA	S	Aldo/keto reductase family
fig|6666666.450802.peg.174	754252.PFREUD_01610	0.0	1403.7	Propionibacteriales				ko:K02004		M00258			ko00000,ko00002,ko02000	3.A.1			Bacteria	2H37M@201174,4DWWD@85009,COG3127@1,COG3127@2	NA|NA|NA	Q	FtsX-like permease family
fig|6666666.450802.peg.175	754252.PFREUD_01620	3.9e-159	567.4	Propionibacteriales				ko:K02003		M00258			ko00000,ko00002,ko02000	3.A.1			Bacteria	2GJN6@201174,4DNEX@85009,COG1136@1,COG1136@2	NA|NA|NA	V	COG1136 ABC-type antimicrobial peptide transport system, ATPase component
fig|6666666.450802.peg.176	754252.PFREUD_01630	3.1e-119	434.5	Propionibacteriales													Bacteria	2GJ46@201174,4DQC2@85009,COG2197@1,COG2197@2	NA|NA|NA	T	response regulator
fig|6666666.450802.peg.177	754252.PFREUD_01640	5.5e-250	869.8	Propionibacteriales													Bacteria	2GJEG@201174,4DN2N@85009,COG4585@1,COG4585@2	NA|NA|NA	T	Histidine kinase
fig|6666666.450802.peg.178	754252.PFREUD_01650	1.1e-106	392.9	Actinobacteria	ylcC		3.4.22.70	ko:K07284					ko00000,ko01000,ko01002,ko01011				Bacteria	2INDK@201174,COG3764@1,COG3764@2	NA|NA|NA	M	Sortase (surface protein transpeptidase)
fig|6666666.450802.peg.179	754252.PFREUD_01660	5.1e-110	403.7	Propionibacteriales	yiiE												Bacteria	2IGXY@201174,4DUV8@85009,COG3548@1,COG3548@2	NA|NA|NA	S	Protein of unknown function (DUF1211)
fig|6666666.450802.peg.180	754252.PFREUD_01670	3.3e-38	163.7	Bacteria			2.7.7.76	ko:K06975,ko:K07141	ko00790,map00790		R11582		ko00000,ko00001,ko01000				Bacteria	COG2388@1,COG2388@2	NA|NA|NA	S	GCN5-related N-acetyl-transferase
fig|6666666.450802.peg.181	754252.PFREUD_01680	1.1e-39	168.7	Propionibacteriales	yjdI		1.6.3.4	ko:K07397,ko:K22405					ko00000,ko01000				Bacteria	2II8Q@201174,4DS90@85009,COG3592@1,COG3592@2	NA|NA|NA	S	Divergent 4Fe-4S mono-cluster
fig|6666666.450802.peg.182	754252.PFREUD_01690	1.1e-65	255.8	Propionibacteriales	fkbP		5.2.1.8	ko:K01802					ko00000,ko01000				Bacteria	2IHQC@201174,4DQUT@85009,COG0545@1,COG0545@2	NA|NA|NA	O	Peptidyl-prolyl cis-trans
fig|6666666.450802.peg.183	754252.PFREUD_01700	8.5e-133	479.6	Propionibacteriales	frcK			ko:K02173					ko00000				Bacteria	2I9H4@201174,4DR2H@85009,COG0572@1,COG0572@2	NA|NA|NA	F	Fructose transport system kinase
fig|6666666.450802.peg.184	754252.PFREUD_01710	2.2e-113	414.8	Actinobacteria			2.7.7.7	ko:K02342	ko00230,ko00240,ko01100,ko03030,ko03430,ko03440,map00230,map00240,map01100,map03030,map03430,map03440	M00260	R00375,R00376,R00377,R00378	RC02795	ko00000,ko00001,ko00002,ko01000,ko03032,ko03400				Bacteria	2GJZ0@201174,COG0847@1,COG0847@2	NA|NA|NA	L	DNA polymerase III
fig|6666666.450802.peg.185	754252.PFREUD_01720	2.9e-287	993.8	Propionibacteriales	cydA	GO:0003674,GO:0003824,GO:0005488,GO:0005575,GO:0005623,GO:0005886,GO:0005887,GO:0006091,GO:0008150,GO:0008152,GO:0009055,GO:0009060,GO:0009987,GO:0015980,GO:0016020,GO:0016021,GO:0016491,GO:0016679,GO:0016682,GO:0019646,GO:0020037,GO:0022900,GO:0022904,GO:0031224,GO:0031226,GO:0032991,GO:0044237,GO:0044425,GO:0044459,GO:0044464,GO:0045333,GO:0046906,GO:0048037,GO:0055114,GO:0070069,GO:0071944,GO:…	1.10.3.14	ko:K00425	ko00190,ko01100,ko02020,map00190,map01100,map02020	M00153	R11325	RC00061	ko00000,ko00001,ko00002,ko01000	3.D.4.3		iPC815.YPO1117,iSBO_1134.SBO_2253,iSFxv_1172.SFxv_0621,iS_1188.S0577,iSbBS512_1146.SbBS512_E2337	Bacteria	2GJE4@201174,4DNI9@85009,COG1271@1,COG1271@2	NA|NA|NA	C	Cytochrome bd terminal oxidase subunit I
fig|6666666.450802.peg.186	754252.PFREUD_01730	1.8e-212	745.0	Propionibacteriales	cydB	GO:0003674,GO:0003824,GO:0005488,GO:0005575,GO:0005623,GO:0005886,GO:0005887,GO:0006091,GO:0008150,GO:0008152,GO:0009055,GO:0009060,GO:0009987,GO:0015980,GO:0016020,GO:0016021,GO:0016491,GO:0016679,GO:0016682,GO:0019646,GO:0020037,GO:0022900,GO:0022904,GO:0031224,GO:0031226,GO:0032991,GO:0044237,GO:0044425,GO:0044459,GO:0044464,GO:0045333,GO:0046906,GO:0048037,GO:0055114,GO:0070069,GO:0071944,GO:…	1.10.3.14	ko:K00426	ko00190,ko01100,ko02020,map00190,map01100,map02020	M00153	R11325	RC00061	ko00000,ko00001,ko00002,ko01000	3.D.4.3		iECABU_c1320.ECABU_c10120,iLF82_1304.LF82_0101,iNRG857_1313.NRG857_04455,iPC815.YPO1118,ic_1306.c1120	Bacteria	2GMFV@201174,4DN35@85009,COG1294@1,COG1294@2	NA|NA|NA	C	oxidase, subunit
fig|6666666.450802.peg.187	754252.PFREUD_01740	0.0	2183.7	Propionibacteriales	cydC			ko:K06148,ko:K16012,ko:K16013,ko:K16014	ko02010,map02010				ko00000,ko00001,ko02000	3.A.1,3.A.1.129			Bacteria	2I2DP@201174,4DP3V@85009,COG4987@1,COG4987@2,COG4988@1,COG4988@2	NA|NA|NA	V	ABC transporter transmembrane region
fig|6666666.450802.peg.188	754252.PFREUD_01750	1.1e-239	835.5	Propionibacteriales	argE		3.5.1.18	ko:K01439	ko00300,ko01100,ko01120,ko01230,map00300,map01100,map01120,map01230	M00016	R02734	RC00064,RC00090	ko00000,ko00001,ko00002,ko01000				Bacteria	2I8IJ@201174,4DPX4@85009,COG0624@1,COG0624@2	NA|NA|NA	E	Acetylornithine deacetylase
fig|6666666.450802.peg.189	754252.PFREUD_01780	3.1e-261	907.5	Propionibacteriales													Bacteria	2GIZX@201174,4DPB8@85009,COG0477@1,COG2814@2	NA|NA|NA	EGP	Major facilitator Superfamily
fig|6666666.450802.peg.191	754252.PFREUD_01800	4.2e-86	323.9	Actinobacteria													Bacteria	2GRWW@201174,COG1309@1,COG1309@2	NA|NA|NA	K	Transcriptional regulator TetR
fig|6666666.450802.peg.192	754252.PFREUD_01810	1.5e-52	211.8	Propionibacteriales		GO:0005575,GO:0005622,GO:0005623,GO:0005737,GO:0005829,GO:0044424,GO:0044444,GO:0044464											Bacteria	2IQ7E@201174,4DR5J@85009,COG0011@1,COG0011@2	NA|NA|NA	S	Thiamine-binding protein
fig|6666666.450802.peg.194	754252.PFREUD_01830	1.3e-249	868.6	Propionibacteriales	preT												Bacteria	2GJ0A@201174,4DU0U@85009,COG0493@1,COG0493@2	NA|NA|NA	C	Dihydroprymidine dehydrogenase domain II, 4Fe-4S cluster
fig|6666666.450802.peg.195	754252.PFREUD_01840	0.0	2539.6	Propionibacteriales	nifJ	GO:0003674,GO:0003824,GO:0006950,GO:0006979,GO:0008150,GO:0008152,GO:0016491,GO:0050896,GO:0055114	1.2.7.1	ko:K03737	ko00010,ko00020,ko00620,ko00650,ko00720,ko01100,ko01120,ko01130,ko01200,map00010,map00020,map00620,map00650,map00720,map01100,map01120,map01130,map01200	M00173,M00307	R01196,R10866	RC00004,RC02742	br01601,ko00000,ko00001,ko00002,ko01000			iJN678.nifJ	Bacteria	2I995@201174,4DVUV@85009,COG0674@1,COG0674@2,COG1013@1,COG1013@2,COG1014@1,COG1014@2	NA|NA|NA	C	Oxidoreductase required for the transfer of electrons from pyruvate to flavodoxin
fig|6666666.450802.peg.196	754252.PFREUD_01850	9.2e-201	706.1	Actinobacteria			1.3.98.1	ko:K00226	ko00240,ko01100,map00240,map01100	M00051	R01867	RC00051	ko00000,ko00001,ko00002,ko01000				Bacteria	2GN1V@201174,COG0167@1,COG0167@2	NA|NA|NA	F	Catalyzes the conversion of dihydroorotate to orotate
fig|6666666.450802.peg.197	754252.PFREUD_01860	2.2e-268	931.0	Propionibacteriales	ydcW		1.2.1.3,1.2.1.8	ko:K00128,ko:K00130	ko00010,ko00053,ko00071,ko00260,ko00280,ko00310,ko00330,ko00340,ko00380,ko00410,ko00561,ko00620,ko00625,ko00903,ko00981,ko01100,ko01110,ko01120,ko01130,map00010,map00053,map00071,map00260,map00280,map00310,map00330,map00340,map00380,map00410,map00561,map00620,map00625,map00903,map00981,map01100,map01110,map01120,map01130	M00135,M00555	R00264,R00631,R00710,R00904,R01752,R01986,R02549,R02565,R02566,R02678,R02940,R02957,R03283,R03869,R04065,R04506,R04903,R05050,R05237,R05238,R05286,R06366,R08146	RC00047,RC00071,RC00080,RC00186,RC00218,RC00242,RC00816,RC01500	ko00000,ko00001,ko00002,ko01000				Bacteria	2GIWZ@201174,4DNGV@85009,COG1012@1,COG1012@2	NA|NA|NA	C	Belongs to the aldehyde dehydrogenase family
fig|6666666.450802.peg.202	754252.PFREUD_01920	1.4e-108	399.1	Propionibacteriales													Bacteria	2IM3H@201174,4DWAS@85009,COG5340@1,COG5340@2	NA|NA|NA	K	Transcriptional regulator, AbiEi antitoxin
fig|6666666.450802.peg.203	754252.PFREUD_01930	1e-181	642.5	Actinobacteria													Bacteria	2D089@1,2IHKJ@201174,32T81@2	NA|NA|NA	S	Nucleotidyl transferase AbiEii toxin, Type IV TA system
fig|6666666.450802.peg.204	754252.PFREUD_01940	2e-236	824.7	Propionibacteriales													Bacteria	2GMMI@201174,4DRVY@85009,COG0582@1,COG0582@2	NA|NA|NA	L	Phage integrase, N-terminal SAM-like domain
fig|6666666.450802.peg.205	68199.JNZO01000026_gene5687	2.6e-10	72.4	Actinobacteria													Bacteria	2GQHQ@201174,COG1396@1,COG1396@2	NA|NA|NA	K	Helix-turn-helix XRE-family like proteins
fig|6666666.450802.peg.206	754252.PFREUD_01970	4.3e-247	860.1	Propionibacteriales													Bacteria	2GN3K@201174,4DPZD@85009,COG3177@1,COG3177@2	NA|NA|NA	S	Fic/DOC family
fig|6666666.450802.peg.207	754252.PFREUD_01980	7.1e-112	409.8	Actinobacteria													Bacteria	2H5TR@201174,COG2227@1,COG2227@2	NA|NA|NA	H	Methyltransferase
fig|6666666.450802.peg.208	1121952.ATXT01000011_gene2872	2.3e-115	422.5	Microbacteriaceae													Bacteria	2GJRK@201174,4FMKY@85023,COG0507@1,COG0507@2	NA|NA|NA	L	AAA domain
fig|6666666.450802.peg.209	1121952.ATXT01000011_gene2872	1.8e-265	921.8	Microbacteriaceae													Bacteria	2GJRK@201174,4FMKY@85023,COG0507@1,COG0507@2	NA|NA|NA	L	AAA domain
fig|6666666.450802.peg.210	754252.PFREUD_02010	9.9e-67	259.2	Actinobacteria													Bacteria	291AJ@1,2HBY6@201174,2ZNXJ@2	NA|NA|NA
fig|6666666.450802.peg.212	754252.PFREUD_02030	2.7e-67	261.2	Actinobacteria				ko:K07071					ko00000				Bacteria	2ISSK@201174,COG4276@1,COG4276@2	NA|NA|NA	S	Ketosteroid isomerase-related protein
fig|6666666.450802.peg.214	754252.PFREUD_02050	7.8e-100	369.8	Propionibacteriales				ko:K03088					ko00000,ko03021				Bacteria	2HG3D@201174,4DRTW@85009,COG1595@1,COG1595@2	NA|NA|NA	K	ECF sigma factor
fig|6666666.450802.peg.215	754252.PFREUD_02060	3e-75	287.7	Bacteria													Bacteria	COG1846@1,COG1846@2	NA|NA|NA	K	DNA-binding transcription factor activity
fig|6666666.450802.peg.216	754252.PFREUD_02070	2.8e-114	417.9	Propionibacteriales													Bacteria	2I234@201174,4DVRZ@85009,COG0702@1,COG0702@2	NA|NA|NA	GM	NmrA-like family
fig|6666666.450802.peg.217	754252.PFREUD_02080	1.2e-163	582.4	Bacteria				ko:K02529					ko00000,ko03000				Bacteria	COG4977@1,COG4977@2	NA|NA|NA	K	sequence-specific DNA binding
fig|6666666.450802.peg.218	754252.PFREUD_02090	0.0	1247.3	Propionibacteriales				ko:K06147					ko00000,ko02000	3.A.1.106,3.A.1.109,3.A.1.21			Bacteria	2GITR@201174,4DN2U@85009,COG1132@1,COG1132@2	NA|NA|NA	V	ABC transporter transmembrane region
fig|6666666.450802.peg.219	754252.PFREUD_02100	5.1e-304	1049.7	Propionibacteriales	ycfI	GO:0005575,GO:0005618,GO:0005623,GO:0030312,GO:0044464,GO:0071944		ko:K06147					ko00000,ko02000	3.A.1.106,3.A.1.109,3.A.1.21			Bacteria	2GITR@201174,4DNTU@85009,COG1132@1,COG1132@2	NA|NA|NA	V	ABC transporter transmembrane region
fig|6666666.450802.peg.220	754252.PFREUD_02110	2.2e-99	368.2	Bacteria													Bacteria	COG1309@1,COG1309@2	NA|NA|NA	K	transcriptional regulator
fig|6666666.450802.peg.222	754252.PFREUD_02120	2.8e-165	587.8	Propionibacteriales	folP2	GO:0005575,GO:0005622,GO:0005623,GO:0005737,GO:0005829,GO:0044424,GO:0044444,GO:0044464	2.5.1.15	ko:K00796	ko00790,ko01100,map00790,map01100	M00126,M00841	R03066,R03067	RC00121,RC00842	ko00000,ko00001,ko00002,ko01000				Bacteria	2GJNI@201174,4DNDN@85009,COG0294@1,COG0294@2	NA|NA|NA	H	Catalyzes the condensation of para-aminobenzoate (pABA) with 6-hydroxymethyl-7,8-dihydropterin diphosphate (DHPt-PP) to form 7,8-dihydropteroate (H2Pte), the immediate precursor of folate derivatives
fig|6666666.450802.peg.223	754252.PFREUD_02130	2.7e-285	987.3	Actinobacteria	aroP	GO:0003333,GO:0003674,GO:0005215,GO:0005302,GO:0005342,GO:0005575,GO:0005623,GO:0005886,GO:0005887,GO:0006810,GO:0006811,GO:0006812,GO:0006820,GO:0006855,GO:0006865,GO:0008104,GO:0008150,GO:0008320,GO:0008324,GO:0008509,GO:0008514,GO:0008565,GO:0009977,GO:0015031,GO:0015075,GO:0015171,GO:0015173,GO:0015179,GO:0015192,GO:0015196,GO:0015238,GO:0015291,GO:0015318,GO:0015399,GO:0015405,GO:0015450,GO:…		ko:K03293,ko:K11732,ko:K11734					ko00000,ko02000	2.A.3.1,2.A.3.1.1,2.A.3.1.3		iAPECO1_1312.APECO1_1472,iECW_1372.ECW_m0628,iEcE24377_1341.EcE24377A_0114,iEcolC_1368.EcolC_3070,iJN746.PP_4495,iUTI89_1310.UTI89_C0576,iWFL_1372.ECW_m0628	Bacteria	2GJ0X@201174,COG1113@1,COG1113@2	NA|NA|NA	E	amino acid
fig|6666666.450802.peg.224	754252.PFREUD_02140	7.8e-58	229.6	Actinobacteria													Bacteria	2IR2V@201174,COG1917@1,COG1917@2	NA|NA|NA	S	Cupin domain
fig|6666666.450802.peg.225	754252.PFREUD_02150	8.3e-114	416.4	Actinobacteria	ksgA		2.1.1.182	ko:K02528			R10716	RC00003,RC03257	ko00000,ko01000,ko03009				Bacteria	2I2II@201174,COG0030@1,COG0030@2	NA|NA|NA	J	Methyltransferase
fig|6666666.450802.peg.227	754252.PFREUD_02160	9.8e-281	972.2	Propionibacteriales	ydiF												Bacteria	2GJHN@201174,4DPS7@85009,COG0488@1,COG0488@2	NA|NA|NA	S	ABC transporter
fig|6666666.450802.peg.228	754252.PFREUD_02170	2.9e-293	1013.8	Propionibacteriales	lysS	GO:0000166,GO:0000287,GO:0003674,GO:0003824,GO:0004812,GO:0004824,GO:0005488,GO:0005524,GO:0005575,GO:0005622,GO:0005623,GO:0005737,GO:0005829,GO:0006082,GO:0006139,GO:0006399,GO:0006412,GO:0006418,GO:0006430,GO:0006518,GO:0006520,GO:0006725,GO:0006807,GO:0008144,GO:0008150,GO:0008152,GO:0009058,GO:0009059,GO:0009987,GO:0010467,GO:0016070,GO:0016874,GO:0016875,GO:0017076,GO:0019538,GO:0019752,GO:…	6.1.1.6	ko:K04567	ko00970,map00970	M00359,M00360	R03658	RC00055,RC00523	ko00000,ko00001,ko00002,ko01000,ko01007,ko03016			iAF1260.b4129,iECDH1ME8569_1439.ECDH1ME8569_3989,iECW_1372.ECW_m4490,iEcDH1_1363.EcDH1_3862,iJN678.lysS,iJO1366.b4129,iWFL_1372.ECW_m4490	Bacteria	2GKE0@201174,4DNHS@85009,COG1190@1,COG1190@2	NA|NA|NA	J	Belongs to the class-II aminoacyl-tRNA synthetase family
fig|6666666.450802.peg.229	754252.PFREUD_02180	1.7e-136	491.9	Actinobacteria			2.1.1.222,2.1.1.64	ko:K00568	ko00130,ko01100,ko01110,map00130,map01100,map01110	M00117	R04988,R05614,R08769,R08781	RC00003,RC00392,RC01895	ko00000,ko00001,ko00002,ko01000				Bacteria	2H9ND@201174,COG2227@1,COG2227@2	NA|NA|NA	H	Methyltransferase
fig|6666666.450802.peg.230	754252.PFREUD_02190	1.2e-216	758.8	Propionibacteriales	pdhA		1.2.4.1	ko:K00161	ko00010,ko00020,ko00620,ko01100,ko01110,ko01120,ko01130,ko01200,ko04066,ko04922,ko05230,map00010,map00020,map00620,map01100,map01110,map01120,map01130,map01200,map04066,map04922,map05230	M00307	R00014,R00209,R01699,R03270	RC00004,RC00027,RC00627,RC02742,RC02744,RC02882	br01601,ko00000,ko00001,ko00002,ko01000				Bacteria	2GK3W@201174,4DNN1@85009,COG1071@1,COG1071@2	NA|NA|NA	C	dehydrogenase, E1 component
fig|6666666.450802.peg.231	754252.PFREUD_02200	6.8e-189	666.4	Propionibacteriales	pdhB	GO:0003674,GO:0005488,GO:0005515,GO:0140030,GO:0140032	1.2.4.1	ko:K00162,ko:K21417	ko00010,ko00020,ko00620,ko01100,ko01110,ko01120,ko01130,ko01200,ko04066,ko04922,ko05230,map00010,map00020,map00620,map01100,map01110,map01120,map01130,map01200,map04066,map04922,map05230	M00307	R00014,R00209,R01699,R03270	RC00004,RC00027,RC00627,RC02742,RC02744,RC02882	br01601,ko00000,ko00001,ko00002,ko01000			iSB619.SA_RS05355,iYO844.BSU14590	Bacteria	2GKFE@201174,4DNN8@85009,COG0022@1,COG0022@2	NA|NA|NA	C	Transketolase, pyrimidine binding domain
fig|6666666.450802.peg.232	754252.PFREUD_02210	3e-219	767.7	Propionibacteriales	pdhC		2.3.1.12	ko:K00627	ko00010,ko00020,ko00620,ko01100,ko01110,ko01120,ko01130,ko01200,map00010,map00020,map00620,map01100,map01110,map01120,map01130,map01200	M00307	R00209,R02569	RC00004,RC02742,RC02857	br01601,ko00000,ko00001,ko00002,ko01000				Bacteria	2GM0D@201174,4DPHS@85009,COG0508@1,COG0508@2	NA|NA|NA	C	e3 binding domain
fig|6666666.450802.peg.233	754252.PFREUD_02220	2.6e-194	684.5	Actinobacteria													Bacteria	2I8IU@201174,COG0648@1,COG0648@2	NA|NA|NA	L	Domain of unknown function (DUF4862)
fig|6666666.450802.peg.235	754252.PFREUD_02230	1e-31	142.5	Propionibacteriales	crgA												Bacteria	2E4NY@1,2GX73@201174,31XN3@2,4DSQV@85009	NA|NA|NA	D	Involved in cell division
fig|6666666.450802.peg.236	754252.PFREUD_02240	4.2e-116	424.1	Propionibacteriales													Bacteria	2GJ9Y@201174,4DRBX@85009,COG3879@1,COG3879@2	NA|NA|NA	S	Bacterial protein of unknown function (DUF881)
fig|6666666.450802.peg.237	754252.PFREUD_02250	2e-120	438.3	Propionibacteriales	trpG	GO:0000162,GO:0005575,GO:0005622,GO:0005623,GO:0005737,GO:0005886,GO:0005950,GO:0006082,GO:0006520,GO:0006568,GO:0006576,GO:0006586,GO:0006725,GO:0006807,GO:0008150,GO:0008152,GO:0008652,GO:0009058,GO:0009072,GO:0009073,GO:0009308,GO:0009309,GO:0009987,GO:0016020,GO:0016053,GO:0018130,GO:0019438,GO:0019752,GO:0032991,GO:0034641,GO:0042401,GO:0042430,GO:0042435,GO:0043436,GO:0044106,GO:0044237,GO:…	2.6.1.85	ko:K01664,ko:K13950	ko00790,map00790		R01716	RC00010,RC01418	ko00000,ko00001,ko01000				Bacteria	2GJUX@201174,4DNQV@85009,COG0512@1,COG0512@2	NA|NA|NA	EH	Peptidase C26
fig|6666666.450802.peg.238	754252.PFREUD_02260	4.2e-161	573.9	Actinobacteria	yeaE												Bacteria	2I5YH@201174,COG0656@1,COG0656@2	NA|NA|NA	C	Aldo/keto reductase family
fig|6666666.450802.peg.239	754252.PFREUD_02270	3.9e-68	263.8	Actinobacteria													Bacteria	2BBAF@1,2IM1Z@201174,324T6@2	NA|NA|NA
fig|6666666.450802.peg.241	754252.PFREUD_02290	0.0	2323.5	Actinobacteria			4.1.1.38	ko:K20370	ko00620,ko01100,map00620,map01100		R00346	RC02741	ko00000,ko00001,ko01000				Bacteria	28HY3@1,2H218@201174,2Z83I@2	NA|NA|NA	S	phosphoenolpyruvate carboxykinase (diphosphate) activity
fig|6666666.450802.peg.243	754252.PFREUD_02310	3.2e-219	767.7	Propionibacteriales	pepA			ko:K08372	ko02020,map02020				ko00000,ko00001,ko01000,ko01002				Bacteria	2GJJ3@201174,4DQN3@85009,COG0265@1,COG0265@2	NA|NA|NA	O	Trypsin-like peptidase domain
fig|6666666.450802.peg.244	754252.PFREUD_02320	2.3e-181	641.7	Propionibacteriales				ko:K08372	ko02020,map02020				ko00000,ko00001,ko01000,ko01002				Bacteria	2GJJ3@201174,4DQN3@85009,COG0265@1,COG0265@2	NA|NA|NA	O	Trypsin-like peptidase domain
fig|6666666.450802.peg.246	754252.PFREUD_24350	2.4e-48	198.0	Propionibacteriales				ko:K07483					ko00000				Bacteria	2GRDS@201174,4DW3Z@85009,COG2963@1,COG2963@2	NA|NA|NA	L	4.5 Transposon and IS
fig|6666666.450802.peg.247	754252.PFREUD_24430	3.8e-173	614.0	Propionibacteriales				ko:K07497					ko00000				Bacteria	2IDYA@201174,4DWSB@85009,COG2801@1,COG2801@2	NA|NA|NA	L	4.4 Phage-related function
fig|6666666.450802.peg.248	754252.PFREUD_02330	1.2e-255	888.6	Propionibacteriales	merA	GO:0000302,GO:0000305,GO:0001101,GO:0003674,GO:0003824,GO:0005575,GO:0005622,GO:0005623,GO:0005737,GO:0006950,GO:0006979,GO:0008150,GO:0008152,GO:0009636,GO:0009987,GO:0010035,GO:0016491,GO:0016667,GO:0019725,GO:0042221,GO:0042592,GO:0044424,GO:0044464,GO:0045454,GO:0050789,GO:0050794,GO:0050896,GO:0051716,GO:0055114,GO:0065007,GO:0065008,GO:0070887,GO:0097237,GO:0098754,GO:0098869,GO:1901530,GO:…	1.16.1.1,1.8.1.7	ko:K00383,ko:K00520,ko:K21739	ko00480,ko04918,map00480,map04918		R00094,R00115	RC00011	ko00000,ko00001,ko01000				Bacteria	2GJJK@201174,4DNX4@85009,COG1249@1,COG1249@2	NA|NA|NA	C	Pyridine nucleotide-disulphide oxidoreductase, dimerisation domain
fig|6666666.450802.peg.249	754252.PFREUD_24440	5.8e-225	786.6	Propionibacteriales													Bacteria	2GMZX@201174,4DQAY@85009,COG2826@1,COG2826@2	NA|NA|NA	L	Integrase, catalytic region
fig|6666666.450802.peg.251	754252.PFREUD_24450	3.3e-180	637.5	Actinobacteria													Bacteria	2GJK7@201174,COG3464@1,COG3464@2	NA|NA|NA	L	Transposase
fig|6666666.450802.peg.252	246196.MSMEI_1366	6.2e-33	147.5	Mycobacteriaceae													Bacteria	23EDN@1762,2F1GE@1,2IHAT@201174,33UGZ@2	NA|NA|NA
fig|6666666.450802.peg.253	1122998.AUHZ01000019_gene1684	2.2e-190	671.4	Propionibacteriales	galE1		5.1.3.2	ko:K01784	ko00052,ko00520,ko01100,map00052,map00520,map01100	M00361,M00362,M00632	R00291,R02984	RC00289	ko00000,ko00001,ko00002,ko01000				Bacteria	2GMCW@201174,4DP83@85009,COG1087@1,COG1087@2	NA|NA|NA	M	Polysaccharide biosynthesis protein
fig|6666666.450802.peg.254	754252.PFREUD_02360	3.5e-255	887.1	Actinobacteria	gph			ko:K03292					ko00000	2.A.2			Bacteria	2HD4Y@201174,COG2211@1,COG2211@2	NA|NA|NA	G	Major Facilitator
fig|6666666.450802.peg.255	754252.PFREUD_02370	0.0	2151.7	Propionibacteriales	lacZ		3.2.1.23	ko:K01190	ko00052,ko00511,ko00600,ko01100,map00052,map00511,map00600,map01100		R01105,R01678,R03355,R04783,R06114	RC00049,RC00452	ko00000,ko00001,ko01000				Bacteria	2GMAT@201174,4DPD7@85009,COG3250@1,COG3250@2	NA|NA|NA	G	Beta galactosidase small chain
fig|6666666.450802.peg.256	1171373.PACID_03920	1.6e-29	134.8	Bacteria	murQ		4.2.1.126	ko:K07106	ko00520,ko01100,map00520,map01100		R08555	RC00397,RC00746	ko00000,ko00001,ko01000				Bacteria	COG2103@1,COG2103@2	NA|NA|NA	G	Specifically catalyzes the cleavage of the D-lactyl ether substituent of MurNAc 6-phosphate, producing GlcNAc 6- phosphate and D-lactate
fig|6666666.450802.peg.257	754252.PFREUD_02390	3e-165	587.8	Propionibacteriales													Bacteria	2HY2W@201174,4DNGK@85009,COG1737@1,COG1737@2	NA|NA|NA	K	Transcriptional regulator, RpiR family
fig|6666666.450802.peg.258	754252.PFREUD_24460	1.7e-159	568.5	Propionibacteriales				ko:K07497					ko00000				Bacteria	2GJ3V@201174,4DUKR@85009,COG2801@1,COG2801@2	NA|NA|NA	L	Integrase core domain. Integrase mediates integration of a DNA copy of the viral genome into the host chromosome
fig|6666666.450802.peg.259	754252.PFREUD_24470	4.3e-51	207.2	Actinobacteria				ko:K07483,ko:K07497					ko00000				Bacteria	2IMAC@201174,COG2963@1,COG2963@2	NA|NA|NA	L	transposase activity
fig|6666666.450802.peg.260	754252.PFREUD_02420	3.4e-224	783.9	Propionibacteriales	caiA		1.3.8.13	ko:K08297					ko00000,ko01000				Bacteria	2GIX8@201174,4DT02@85009,COG1960@1,COG1960@2	NA|NA|NA	I	Acyl-CoA dehydrogenase, C-terminal domain
fig|6666666.450802.peg.261	754252.PFREUD_02430	8.2e-240	835.9	Actinobacteria	caiB	GO:0003674,GO:0003824,GO:0006575,GO:0006577,GO:0006579,GO:0006807,GO:0008150,GO:0008152,GO:0008735,GO:0009056,GO:0009437,GO:0009987,GO:0016829,GO:0016835,GO:0016836,GO:0034641,GO:0042219,GO:0042413,GO:0044237,GO:0044248,GO:0044270,GO:0071704,GO:0097164,GO:1901564,GO:1901565,GO:1901575	2.8.3.21	ko:K08298			R10643,R10644	RC00014,RC00131	ko00000,ko01000			iEC55989_1330.EC55989_0038,iECIAI1_1343.ECIAI1_0040,iECO103_1326.ECO103_0040,iECO111_1330.ECO111_0039,iECO26_1355.ECO26_0039,iEcHS_1320.EcHS_A0042,iSF_1195.SF0035,iSFxv_1172.SFxv_0036,iS_1188.S0037	Bacteria	2GIU7@201174,COG1804@1,COG1804@2	NA|NA|NA	C	L-carnitine dehydratase bile acid-inducible protein F
fig|6666666.450802.peg.262	754252.PFREUD_02440	2e-310	1070.8	Actinobacteria	caiC	GO:0003674,GO:0003824,GO:0016405,GO:0016874,GO:0016877,GO:0016879,GO:0016881,GO:0051108,GO:0051109	6.2.1.48	ko:K02182					ko00000,ko01000			iECSE_1348.ECSE_0038,iNRG857_1313.NRG857_00195	Bacteria	2GIUC@201174,COG0318@1,COG0318@2	NA|NA|NA	IQ	PFAM AMP-dependent synthetase and ligase
fig|6666666.450802.peg.263	754252.PFREUD_02450	7.1e-177	626.3	Propionibacteriales													Bacteria	2GJJI@201174,4DP3A@85009,COG2030@1,COG2030@2	NA|NA|NA	I	MaoC like domain
fig|6666666.450802.peg.264	754252.PFREUD_02460	3e-243	847.4	Actinobacteria	ygcS			ko:K08368					ko00000,ko02000	2.A.1			Bacteria	2GJF6@201174,COG0477@1,COG2814@2	NA|NA|NA	EGP	Major facilitator Superfamily
fig|6666666.450802.peg.265	754252.PFREUD_02470	2.9e-119	434.5	Actinobacteria													Bacteria	2GJ7I@201174,COG0491@1,COG0491@2	NA|NA|NA	S	Zn-dependent
fig|6666666.450802.peg.266	754252.PFREUD_02480	4.7e-129	467.2	Bacteria				ko:K03521					ko00000				Bacteria	COG2086@1,COG2086@2	NA|NA|NA	C	electron transfer activity
fig|6666666.450802.peg.267	754252.PFREUD_02490	2.5e-150	538.1	Actinobacteria	etfA			ko:K03522					ko00000,ko04147				Bacteria	2GJWH@201174,COG2025@1,COG2025@2	NA|NA|NA	C	Electron transfer flavoprotein
fig|6666666.450802.peg.268	754252.PFREUD_02500	3.7e-246	857.1	Bacteria	fixC			ko:K00313					ko00000,ko01000				Bacteria	COG0644@1,COG0644@2	NA|NA|NA	C	geranylgeranyl reductase activity
fig|6666666.450802.peg.269	754252.PFREUD_02510	2.6e-51	207.6	Actinobacteria	fixX			ko:K03855					ko00000				Bacteria	2IREY@201174,COG2440@1,COG2440@2	NA|NA|NA	C	Psort location Cytoplasmic, score
fig|6666666.450802.peg.273	754252.PFREUD_02520	0.0	1167.9	Propionibacteriales	sdrA	GO:0005575,GO:0005623,GO:0005886,GO:0016020,GO:0044464,GO:0071944											Bacteria	2GIU5@201174,4DP3W@85009,COG1061@1,COG1061@2	NA|NA|NA	L	Type III restriction enzyme, res subunit
fig|6666666.450802.peg.274	754252.PFREUD_02530	2.6e-123	448.0	Actinobacteria	sanA	GO:0005575,GO:0005623,GO:0005886,GO:0008150,GO:0016020,GO:0016021,GO:0031224,GO:0042221,GO:0042493,GO:0044425,GO:0044464,GO:0050896,GO:0071944		ko:K03748					ko00000				Bacteria	2GWVK@201174,COG2949@1,COG2949@2	NA|NA|NA	S	membrane
fig|6666666.450802.peg.275	754252.PFREUD_02540	1.2e-237	828.9	Propionibacteriales	rkpK		1.1.1.22	ko:K00012	ko00040,ko00053,ko00520,ko01100,map00040,map00053,map00520,map01100	M00014,M00129,M00361,M00362	R00286	RC00291	ko00000,ko00001,ko00002,ko01000				Bacteria	2GJQB@201174,4DPN1@85009,COG1004@1,COG1004@2	NA|NA|NA	M	Belongs to the UDP-glucose GDP-mannose dehydrogenase family
fig|6666666.450802.peg.276	754252.PFREUD_02550	1.7e-309	1067.8	Propionibacteriales	argS	GO:0003674,GO:0003824,GO:0004812,GO:0004814,GO:0005575,GO:0005622,GO:0005623,GO:0005737,GO:0005829,GO:0006082,GO:0006139,GO:0006399,GO:0006412,GO:0006418,GO:0006420,GO:0006518,GO:0006520,GO:0006725,GO:0006807,GO:0008150,GO:0008152,GO:0009058,GO:0009059,GO:0009987,GO:0010467,GO:0016070,GO:0016874,GO:0016875,GO:0019538,GO:0019752,GO:0034641,GO:0034645,GO:0034660,GO:0043038,GO:0043039,GO:0043043,GO:…	6.1.1.19	ko:K01887	ko00970,map00970	M00359,M00360	R03646	RC00055,RC00523	ko00000,ko00001,ko00002,ko01000,ko01007,ko03016,ko03029			iECABU_c1320.ECABU_c21380,iECNA114_1301.ECNA114_1940,iECSE_1348.ECSE_2111,iECSF_1327.ECSF_1736,iEcolC_1368.EcolC_1756,iJN746.PP_5089,iLF82_1304.LF82_0128,iNRG857_1313.NRG857_09405,iUMNK88_1353.UMNK88_2348,ic_1306.c2291	Bacteria	2GKQ3@201174,4DNTZ@85009,COG0018@1,COG0018@2	NA|NA|NA	J	Arginyl tRNA synthetase N terminal dom
fig|6666666.450802.peg.277	754252.PFREUD_02560	1.5e-153	548.9	Propionibacteriales			3.6.3.34	ko:K02013	ko02010,map02010	M00240			ko00000,ko00001,ko00002,ko01000,ko02000	3.A.1.14			Bacteria	2GJ49@201174,4DQ2B@85009,COG1120@1,COG1120@2	NA|NA|NA	HP	ATPases associated with a variety of cellular activities
fig|6666666.450802.peg.278	754252.PFREUD_02570	2.6e-149	535.0	Propionibacteriales				ko:K02015	ko02010,map02010	M00240			ko00000,ko00001,ko00002,ko02000	3.A.1.14			Bacteria	2GJ7A@201174,4DT74@85009,COG4779@1,COG4779@2	NA|NA|NA	P	Belongs to the binding-protein-dependent transport system permease family. FecCD subfamily
fig|6666666.450802.peg.279	754252.PFREUD_02580	9.7e-181	639.4	Propionibacteriales				ko:K02015	ko02010,map02010	M00240			ko00000,ko00001,ko00002,ko02000	3.A.1.14			Bacteria	2GJB9@201174,4DTAG@85009,COG0609@1,COG0609@2	NA|NA|NA	P	Belongs to the binding-protein-dependent transport system permease family. FecCD subfamily
fig|6666666.450802.peg.280	754252.PFREUD_02590	1.6e-161	575.5	Propionibacteriales	siuS16			ko:K02016	ko02010,map02010	M00240			ko00000,ko00001,ko00002,ko02000	3.A.1.14			Bacteria	2I1A6@201174,4DWT6@85009,COG0614@1,COG0614@2	NA|NA|NA	P	Periplasmic binding protein
fig|6666666.450802.peg.281	754252.PFREUD_02600	4.7e-143	513.8	Propionibacteriales	ppgK		2.7.1.2,2.7.1.63	ko:K00845,ko:K00886	ko00010,ko00052,ko00500,ko00520,ko00521,ko00524,ko01100,ko01110,ko01120,ko01130,ko01200,map00010,map00052,map00500,map00520,map00521,map00524,map01100,map01110,map01120,map01130,map01200	M00001,M00549	R00299,R01600,R01786,R02187,R02189	RC00002,RC00017	ko00000,ko00001,ko00002,ko01000				Bacteria	2GJA0@201174,4DQCW@85009,COG1940@1,COG1940@2	NA|NA|NA	GK	ROK family
fig|6666666.450802.peg.282	754252.PFREUD_02610	9e-251	872.5	Actinobacteria				ko:K03319					ko00000	2.A.47			Bacteria	2IEZE@201174,COG0471@1,COG0471@2	NA|NA|NA	P	Sodium:sulfate symporter transmembrane region
fig|6666666.450802.peg.283	754252.PFREUD_02620	2.3e-189	667.9	Propionibacteriales	galE1		5.1.3.2	ko:K01784	ko00052,ko00520,ko01100,map00052,map00520,map01100	M00361,M00362,M00632	R00291,R02984	RC00289	ko00000,ko00001,ko00002,ko01000				Bacteria	2GMCW@201174,4DP83@85009,COG1087@1,COG1087@2	NA|NA|NA	M	Polysaccharide biosynthesis protein
fig|6666666.450802.peg.284	754252.PFREUD_02630	1.5e-129	468.8	Actinobacteria													Bacteria	2I8DN@201174,COG1309@1,COG1309@2	NA|NA|NA	K	transcriptional regulator
fig|6666666.450802.peg.286	754252.PFREUD_02640	0.0	1571.6	Actinobacteria	bglB		3.2.1.21	ko:K05349	ko00460,ko00500,ko00940,ko01100,ko01110,map00460,map00500,map00940,map01100,map01110		R00026,R02558,R02887,R02985,R03527,R04949,R04998,R10035,R10039,R10040	RC00049,RC00059,RC00171,RC00262,RC00397,RC00451,RC00714,RC00746,RC01248	ko00000,ko00001,ko01000		GH3		Bacteria	2GJ5H@201174,COG1472@1,COG1472@2	NA|NA|NA	G	hydrolase, family 3
fig|6666666.450802.peg.287	754252.PFREUD_02650	3.4e-258	897.1	Actinobacteria				ko:K08368					ko00000,ko02000	2.A.1			Bacteria	2GJF6@201174,COG0477@1,COG2814@2	NA|NA|NA	EGP	Major facilitator Superfamily
fig|6666666.450802.peg.288	754252.PFREUD_02660	0.0	1146.3	Propionibacteriales													Bacteria	2GK31@201174,4DN1J@85009,COG1409@1,COG1409@2	NA|NA|NA	M	Calcineurin-like phosphoesterase
fig|6666666.450802.peg.289	754252.PFREUD_02670	6.6e-128	463.4	Actinobacteria	mgtC			ko:K07507					ko00000,ko02000	9.B.20			Bacteria	2GJF0@201174,COG1285@1,COG1285@2	NA|NA|NA	S	PFAM MgtC SapB transporter
fig|6666666.450802.peg.290	754252.PFREUD_24480	6.4e-259	899.4	Actinobacteria													Bacteria	2GJK7@201174,COG3464@1,COG3464@2	NA|NA|NA	L	Transposase
fig|6666666.450802.peg.291	754252.PFREUD_02700	1.9e-250	871.3	Propionibacteriales	glpT			ko:K02445					ko00000,ko02000	2.A.1.4.3			Bacteria	2H9HJ@201174,4DMYK@85009,COG2271@1,COG2271@2	NA|NA|NA	G	Major Facilitator Superfamily
fig|6666666.450802.peg.293	754252.PFREUD_02720	1.1e-77	295.8	Actinobacteria	gmm	GO:0000287,GO:0003674,GO:0003824,GO:0004553,GO:0005488,GO:0015926,GO:0016787,GO:0016798,GO:0030145,GO:0043167,GO:0043169,GO:0046872,GO:0046914,GO:0047917	3.6.1.55	ko:K03207,ko:K03574					ko00000,ko01000,ko03400			iECBD_1354.ECBD_1604	Bacteria	2IQEA@201174,COG1051@1,COG1051@2	NA|NA|NA	F	Belongs to the NUDIX hydrolase family
fig|6666666.450802.peg.294	754252.PFREUD_02730	4e-80	303.9	Actinobacteria	vsr			ko:K07458					ko00000,ko01000,ko03400				Bacteria	2IKPY@201174,COG3727@1,COG3727@2	NA|NA|NA	L	May nick specific sequences that contain T G mispairs resulting from m5C-deamination
fig|6666666.450802.peg.295	754252.PFREUD_02740	0.0	3671.7	Actinobacteria				ko:K12206,ko:K12217,ko:K19175					ko00000,ko02044,ko02048	3.A.7.10.1,3.A.7.9.1			Bacteria	2IC3U@201174,COG0433@1,COG0433@2	NA|NA|NA	D	Lytic transglycosylase with a strong preference for naked glycan strands that lack stem peptides
fig|6666666.450802.peg.297	1035308.AQYY01000001_gene1328	1.7e-80	307.4	Bacteria				ko:K07454					ko00000				Bacteria	COG3440@1,COG3440@2	NA|NA|NA	V	regulation of methylation-dependent chromatin silencing
fig|6666666.450802.peg.298	754252.PFREUD_02770	0.0	1129.0	Bacteria	dcm		2.1.1.37	ko:K00558	ko00270,ko01100,ko05206,map00270,map01100,map05206	M00035	R04858	RC00003,RC00332	ko00000,ko00001,ko00002,ko01000,ko02048,ko03032,ko03036				Bacteria	COG0270@1,COG0270@2	NA|NA|NA	L	DNA (cytosine-5-)-methyltransferase activity
fig|6666666.450802.peg.299	754252.PFREUD_02780	4.7e-185	653.7	Actinobacteria	yegV	GO:0003674,GO:0003824,GO:0005575,GO:0005622,GO:0005623,GO:0005737,GO:0005829,GO:0005975,GO:0006793,GO:0006796,GO:0008150,GO:0008152,GO:0009987,GO:0016301,GO:0016310,GO:0016740,GO:0016772,GO:0019200,GO:0044237,GO:0044238,GO:0044262,GO:0044424,GO:0044444,GO:0044464,GO:0046835,GO:0071704											Bacteria	2IA3T@201174,COG0524@1,COG0524@2	NA|NA|NA	G	Kinase, PfkB family
fig|6666666.450802.peg.300	754252.PFREUD_02790	4.8e-274	949.9	Actinobacteria				ko:K03457					ko00000	2.A.39			Bacteria	2GJ6B@201174,COG1457@1,COG1457@2	NA|NA|NA	F	Belongs to the purine-cytosine permease (2.A.39) family
fig|6666666.450802.peg.301	754252.PFREUD_02800	6.7e-156	556.6	Bacteria			3.1.22.1,3.1.3.25	ko:K01092,ko:K01158	ko00521,ko00562,ko01100,ko04070,ko04142,map00521,map00562,map01100,map04070,map04142	M00131	R01185,R01186,R01187	RC00078	ko00000,ko00001,ko00002,ko01000				Bacteria	COG0483@1,COG0483@2	NA|NA|NA	G	inositol monophosphate 1-phosphatase activity
fig|6666666.450802.peg.302	754252.PFREUD_02810	7.6e-277	959.1	Actinobacteria	uhpT	GO:0003674,GO:0005215,GO:0005575,GO:0005623,GO:0005886,GO:0006810,GO:0006811,GO:0006817,GO:0006820,GO:0008150,GO:0008509,GO:0015075,GO:0015103,GO:0015114,GO:0015119,GO:0015291,GO:0015297,GO:0015301,GO:0015315,GO:0015318,GO:0015526,GO:0015605,GO:0015698,GO:0015711,GO:0015712,GO:0015748,GO:0015760,GO:0016020,GO:0022804,GO:0022857,GO:0034220,GO:0035435,GO:0044464,GO:0051179,GO:0051234,GO:0055085,GO:…		ko:K02445,ko:K07784	ko02020,map02020				ko00000,ko00001,ko02000	2.A.1.4.1,2.A.1.4.3		iECSF_1327.ECSF_3513	Bacteria	2IE3Y@201174,COG2271@1,COG2271@2	NA|NA|NA	G	Major Facilitator Superfamily
fig|6666666.450802.peg.303	754252.PFREUD_02820	1e-215	755.7	Actinobacteria	vraB		2.3.1.9	ko:K00626	ko00071,ko00072,ko00280,ko00310,ko00362,ko00380,ko00620,ko00630,ko00640,ko00650,ko00720,ko00900,ko01100,ko01110,ko01120,ko01130,ko01200,ko01212,ko02020,map00071,map00072,map00280,map00310,map00362,map00380,map00620,map00630,map00640,map00650,map00720,map00900,map01100,map01110,map01120,map01130,map01200,map01212,map02020	M00088,M00095,M00373,M00374,M00375	R00238,R01177	RC00004,RC00326	ko00000,ko00001,ko00002,ko01000,ko04147				Bacteria	2GM29@201174,COG0183@1,COG0183@2	NA|NA|NA	I	Belongs to the thiolase family
fig|6666666.450802.peg.304	754252.PFREUD_02830	2.3e-206	724.5	Propionibacteriales	yhfT		6.2.1.3	ko:K01897	ko00061,ko00071,ko01100,ko01212,ko02024,ko03320,ko04146,ko04216,ko04714,ko04920,map00061,map00071,map01100,map01212,map02024,map03320,map04146,map04216,map04714,map04920	M00086	R01280	RC00004,RC00014	ko00000,ko00001,ko00002,ko01000,ko01004,ko04147	4.C.1.1			Bacteria	2I908@201174,4DV3A@85009,COG0318@1,COG0318@2	NA|NA|NA	IQ	AMP-binding enzyme
fig|6666666.450802.peg.306	754252.PFREUD_02850	1.1e-142	512.7	Actinobacteria				ko:K07052					ko00000				Bacteria	2IID1@201174,COG1266@1,COG1266@2	NA|NA|NA	S	CAAX protease self-immunity
fig|6666666.450802.peg.307	754252.PFREUD_02860	1.6e-24	117.9	Bacteria			3.4.11.19	ko:K01266,ko:K07052					ko00000,ko01000,ko01002				Bacteria	COG1266@1,COG1266@2	NA|NA|NA	V	CAAX protease self-immunity
fig|6666666.450802.peg.308	754252.PFREUD_02870	8.8e-90	336.3	Propionibacteriales	dps			ko:K04047					ko00000,ko03036				Bacteria	2IFDP@201174,4DQZR@85009,COG0783@1,COG0783@2	NA|NA|NA	P	Belongs to the Dps family
fig|6666666.450802.peg.309	754252.PFREUD_24490	7.8e-221	772.7	Actinobacteria													Bacteria	2GJK7@201174,COG3464@1,COG3464@2	NA|NA|NA	L	Transposase
fig|6666666.450802.peg.310	754252.PFREUD_24500	1.3e-204	718.8	Actinobacteria													Bacteria	2GJK7@201174,COG3464@1,COG3464@2	NA|NA|NA	L	Transposase
fig|6666666.450802.peg.311	1122997.AUDD01000032_gene335	5.1e-44	183.3	Actinobacteria				ko:K07483,ko:K07497					ko00000				Bacteria	2IMG6@201174,COG2963@1,COG2963@2	NA|NA|NA	L	Transposase
fig|6666666.450802.peg.312	1122997.AUDD01000032_gene334	6.2e-159	566.6	Actinobacteria				ko:K07497					ko00000				Bacteria	2HBU8@201174,COG2801@1,COG2801@2	NA|NA|NA	L	COG2801 Transposase and inactivated derivatives
fig|6666666.450802.peg.313	1122998.AUHZ01000008_gene1380	4.2e-28	130.2	Propionibacteriales													Bacteria	2GJK7@201174,4DTG9@85009,COG3464@1,COG3464@2	NA|NA|NA	L	Transposase
fig|6666666.450802.peg.315	754252.PFREUD_02920	0.0	1366.7	Actinobacteria													Bacteria	2GMEN@201174,COG3409@1,COG3409@2	NA|NA|NA	M	Domain of unknown function (DUF1906)
fig|6666666.450802.peg.316	754252.PFREUD_24530	3.1e-189	667.5	Propionibacteriales													Bacteria	2GJK7@201174,4DTG9@85009,COG3464@1,COG3464@2	NA|NA|NA	L	Transposase
fig|6666666.450802.peg.317	754252.PFREUD_02930	4.9e-102	377.1	Bacteria			2.5.1.105	ko:K04088,ko:K06897	ko00790,map00790	M00742	R10339	RC00121	ko00000,ko00001,ko00002,ko01000				Bacteria	COG0053@1,COG0053@2	NA|NA|NA	P	Belongs to the cation diffusion facilitator (CDF) transporter (TC 2.A.4) family
fig|6666666.450802.peg.319	710685.MycrhN_2941	6.1e-257	892.9	Mycobacteriaceae													Bacteria	237B6@1762,2GJK7@201174,COG3464@1,COG3464@2	NA|NA|NA	L	transposase
fig|6666666.450802.peg.320	754252.PFREUD_24230	1.9e-25	120.9	Actinobacteria													Bacteria	2GJK7@201174,COG3464@1,COG3464@2	NA|NA|NA	L	Transposase
fig|6666666.450802.peg.321	754252.PFREUD_02950	0.0	3239.9	Propionibacteriales													Bacteria	2HUSD@201174,4DV9R@85009,COG0286@1,COG0286@2,COG1111@1,COG1111@2,COG4889@1,COG4889@2	NA|NA|NA	L	site-specific DNA-methyltransferase (adenine-specific) activity
fig|6666666.450802.peg.322	754252.PFREUD_02960	5.1e-47	193.4	Actinobacteria		GO:0005575,GO:0005618,GO:0005623,GO:0030312,GO:0044464,GO:0071944		ko:K03071	ko02024,ko03060,ko03070,map02024,map03060,map03070	M00335			ko00000,ko00001,ko00002,ko02044,ko03110	3.A.5			Bacteria	2DR0A@1,2HDG5@201174,339MZ@2	NA|NA|NA
fig|6666666.450802.peg.323	754252.PFREUD_02970	2.8e-61	241.1	Actinobacteria				ko:K07467					ko00000				Bacteria	2GWYK@201174,COG3620@1,COG3620@2	NA|NA|NA	K	Helix-turn-helix
fig|6666666.450802.peg.324	754252.PFREUD_02980	8.6e-65	252.7	Actinobacteria		GO:0001666,GO:0003674,GO:0003824,GO:0004518,GO:0004519,GO:0004521,GO:0004540,GO:0006139,GO:0006725,GO:0006807,GO:0006950,GO:0008150,GO:0008152,GO:0009628,GO:0009987,GO:0016070,GO:0016787,GO:0016788,GO:0034641,GO:0036293,GO:0040008,GO:0043170,GO:0044237,GO:0044238,GO:0045926,GO:0045927,GO:0046483,GO:0048518,GO:0048519,GO:0050789,GO:0050896,GO:0065007,GO:0070482,GO:0071704,GO:0090304,GO:0090305,GO:…											Bacteria	2H9TA@201174,COG4679@1,COG4679@2	NA|NA|NA	S	Phage derived protein Gp49-like (DUF891)
fig|6666666.450802.peg.325	754252.PFREUD_24560	5.2e-206	723.4	Actinobacteria													Bacteria	2GJK7@201174,COG3464@1,COG3464@2	NA|NA|NA	L	Transposase
fig|6666666.450802.peg.326	754252.PFREUD_03000	1.1e-39	168.7	Bacteria													Bacteria	2F1GE@1,33UGZ@2	NA|NA|NA
fig|6666666.450802.peg.328	754252.PFREUD_03020	3.7e-182	644.0	Actinobacteria													Bacteria	2CA0C@1,2IE01@201174,30S8C@2	NA|NA|NA	S	EcsC protein family
fig|6666666.450802.peg.329	754252.PFREUD_24230	5.8e-113	413.7	Actinobacteria													Bacteria	2GJK7@201174,COG3464@1,COG3464@2	NA|NA|NA	L	Transposase
fig|6666666.450802.peg.330	754252.PFREUD_03030	1.6e-156	558.5	Actinobacteria													Bacteria	2FC2C@1,2H4PU@201174,3446A@2	NA|NA|NA
fig|6666666.450802.peg.331	754252.PFREUD_24580	4.9e-259	899.8	Actinobacteria													Bacteria	2GJK7@201174,COG3464@1,COG3464@2	NA|NA|NA	L	Transposase
fig|6666666.450802.peg.332	1035308.AQYY01000001_gene1494	7.2e-15	87.8	Bacteria													Bacteria	2DEXG@1,2ZPNB@2	NA|NA|NA
fig|6666666.450802.peg.333	754252.PFREUD_03070	2.2e-311	1073.5	Actinobacteria													Bacteria	28MCF@1,2IDHH@201174,2ZAQK@2	NA|NA|NA
fig|6666666.450802.peg.334	754252.PFREUD_03080	8.5e-119	433.0	Bacteria	ppaX		3.1.3.105,3.1.3.18,3.6.1.1	ko:K01091,ko:K06019,ko:K16017,ko:K22292	ko00190,ko00520,ko00630,ko01051,ko01100,ko01110,ko01130,map00190,map00520,map00630,map01051,map01100,map01110,map01130		R01334,R06587,R11785	RC00017,RC00078	ko00000,ko00001,ko01000				Bacteria	COG0546@1,COG0546@2	NA|NA|NA	S	glycolate biosynthetic process
fig|6666666.450802.peg.335	754252.PFREUD_03090	2.5e-197	694.5	Propionibacteriales	serA												Bacteria	2GP09@201174,4DRRR@85009,COG0111@1,COG0111@2	NA|NA|NA	EH	D-isomer specific 2-hydroxyacid dehydrogenase, NAD binding domain
fig|6666666.450802.peg.336	754252.PFREUD_03100	5.4e-147	526.9	Propionibacteriales													Bacteria	2GK20@201174,4DR4D@85009,COG1028@1,COG1028@2	NA|NA|NA	IQ	KR domain
fig|6666666.450802.peg.338	754252.PFREUD_03110	1.2e-296	1025.0	Propionibacteriales	cat1	GO:0003674,GO:0003824,GO:0003986,GO:0006082,GO:0006083,GO:0006629,GO:0006631,GO:0008150,GO:0008152,GO:0008410,GO:0008775,GO:0009987,GO:0016289,GO:0016740,GO:0016782,GO:0016787,GO:0016788,GO:0016790,GO:0016999,GO:0017144,GO:0019541,GO:0019679,GO:0019752,GO:0032787,GO:0043436,GO:0043821,GO:0044237,GO:0044238,GO:0044255,GO:0044281,GO:0046459,GO:0071704	2.8.3.18,3.1.2.1	ko:K01067,ko:K18118,ko:K22214	ko00020,ko00620,ko00640,ko00650,ko01100,ko01110,ko01120,ko01130,ko01200,map00020,map00620,map00640,map00650,map01100,map01110,map01120,map01130,map01200	M00009,M00011	R00227,R10343,R11773	RC00004,RC00012,RC00014	ko00000,ko00001,ko00002,ko01000			iAF987.Gmet_1125,iECIAI1_1343.ECIAI1_3040,iECSE_1348.ECSE_3182,iECW_1372.ECW_m3175,iEKO11_1354.EKO11_0812,iWFL_1372.ECW_m3175	Bacteria	2I9EB@201174,4DPYR@85009,COG0427@1,COG0427@2	NA|NA|NA	C	Acetyl-CoA hydrolase/transferase N-terminal domain
fig|6666666.450802.peg.339	754252.PFREUD_03120	1e-226	792.3	Propionibacteriales													Bacteria	2GJFV@201174,4DRPN@85009,COG4198@1,COG4198@2	NA|NA|NA	S	Protein of unknown function (DUF1015)
fig|6666666.450802.peg.340	754252.PFREUD_03130	8.9e-248	862.4	Actinobacteria	yreE												Bacteria	2HISK@201174,COG0671@1,COG0671@2	NA|NA|NA	I	LssY C-terminus
fig|6666666.450802.peg.341	754252.PFREUD_03140	4.9e-114	417.2	Propionibacteriales													Bacteria	2GKZR@201174,4DSEZ@85009,COG1335@1,COG1335@2	NA|NA|NA	Q	Isochorismatase family
fig|6666666.450802.peg.343	754252.PFREUD_03160	1.2e-157	562.4	Propionibacteriales	dkgA	GO:0003674,GO:0003824,GO:0004033,GO:0005575,GO:0005622,GO:0005623,GO:0005737,GO:0005829,GO:0006081,GO:0008106,GO:0008150,GO:0008152,GO:0009056,GO:0009438,GO:0009987,GO:0016491,GO:0016614,GO:0016616,GO:0042180,GO:0042182,GO:0044237,GO:0044248,GO:0044281,GO:0044282,GO:0044424,GO:0044444,GO:0044464,GO:0046185,GO:0051596,GO:0055114,GO:0071704,GO:1901575	1.1.1.346	ko:K06221			R08878	RC00089	ko00000,ko01000			iECH74115_1262.ECH74115_4323,iECSP_1301.ECSP_3988	Bacteria	2GJQ7@201174,4DN3W@85009,COG0656@1,COG0656@2	NA|NA|NA	S	Aldo/keto reductase family
fig|6666666.450802.peg.344	754252.PFREUD_03170	7.4e-138	496.5	Propionibacteriales	ywiC												Bacteria	28NT3@1,2IIC3@201174,2ZBRV@2,4DW8G@85009	NA|NA|NA	S	YwiC-like protein
fig|6666666.450802.peg.345	754252.PFREUD_03180	4.8e-190	670.2	Actinobacteria	rlmG	GO:0000154,GO:0001510,GO:0003674,GO:0003824,GO:0005575,GO:0005622,GO:0005623,GO:0005737,GO:0005829,GO:0006139,GO:0006364,GO:0006396,GO:0006725,GO:0006807,GO:0008150,GO:0008152,GO:0008168,GO:0008170,GO:0008173,GO:0008649,GO:0008757,GO:0008990,GO:0009451,GO:0009987,GO:0010467,GO:0016070,GO:0016072,GO:0016435,GO:0016740,GO:0016741,GO:0022613,GO:0031167,GO:0032259,GO:0034470,GO:0034641,GO:0034660,GO:…	2.1.1.172,2.1.1.174	ko:K00564,ko:K11391			R07234	RC00003	ko00000,ko01000,ko03009				Bacteria	2I8VY@201174,COG2813@1,COG2813@2	NA|NA|NA	J	Specifically methylates the guanine in position 1835 (m2G1835) of 23S rRNA
fig|6666666.450802.peg.346	754252.PFREUD_03190	2.6e-202	711.4	Propionibacteriales	dinF	GO:0005575,GO:0005623,GO:0005886,GO:0016020,GO:0044464,GO:0071944		ko:K03327					ko00000,ko02000	2.A.66.1			Bacteria	2GJE3@201174,4DPMZ@85009,COG0534@1,COG0534@2	NA|NA|NA	V	MatE
fig|6666666.450802.peg.347	754252.PFREUD_03200	9.3e-167	592.8	Actinobacteria	mrr			ko:K07448					ko00000,ko02048				Bacteria	2GP9K@201174,COG1715@1,COG1715@2	NA|NA|NA	L	Restriction endonuclease
fig|6666666.450802.peg.348	754252.PFREUD_03210	2.2e-165	588.2	Actinobacteria	yqfL		2.7.11.33,2.7.4.28	ko:K09773					ko00000,ko01000				Bacteria	2IDD1@201174,COG1806@1,COG1806@2	NA|NA|NA	S	Bifunctional serine threonine kinase and phosphorylase involved in the regulation of the
fig|6666666.450802.peg.349	754252.PFREUD_03230	0.0	1699.1	Propionibacteriales	ppdK		2.7.3.13,2.7.9.1	ko:K01006,ko:K22424	ko00620,ko00710,ko00720,ko01100,ko01120,ko01200,map00620,map00710,map00720,map01100,map01120,map01200	M00169,M00171,M00172,M00173	R00206	RC00002,RC00015	ko00000,ko00001,ko00002,ko01000				Bacteria	2GK73@201174,4DPDB@85009,COG0574@1,COG0574@2,COG1080@1,COG1080@2	NA|NA|NA	G	Belongs to the PEP-utilizing enzyme family
fig|6666666.450802.peg.350	754252.PFREUD_03240	0.0	1255.0	Bacteria													Bacteria	COG1716@1,COG1716@2	NA|NA|NA	T	histone H2A K63-linked ubiquitination
fig|6666666.450802.peg.351	754252.PFREUD_03250	6.1e-169	600.1	Actinobacteria	rbsK		2.7.1.15	ko:K00852	ko00030,map00030		R01051,R02750	RC00002,RC00017	ko00000,ko00001,ko01000				Bacteria	2I04R@201174,COG0524@1,COG0524@2	NA|NA|NA	G	Catalyzes the phosphorylation of ribose at O-5 in a reaction requiring ATP and magnesium. The resulting D-ribose-5- phosphate can then be used either for sythesis of nucleotides, histidine, and tryptophan, or as a component of the pentose phosphate pathway
fig|6666666.450802.peg.352	754252.PFREUD_03260	0.0	1080.1	Propionibacteriales			2.7.13.3	ko:K02484,ko:K07768	ko02020,map02020	M00443			ko00000,ko00001,ko00002,ko01000,ko01001,ko02022				Bacteria	2I2DU@201174,4DNGB@85009,COG5002@1,COG5002@2	NA|NA|NA	T	HAMP (Histidine kinases, Adenylyl cyclases, Methyl binding proteins, Phosphatases) domain
fig|6666666.450802.peg.353	754252.PFREUD_03270	1.8e-133	481.9	Propionibacteriales													Bacteria	2GIZB@201174,4DNE1@85009,COG0745@1,COG0745@2	NA|NA|NA	T	response regulator
fig|6666666.450802.peg.355	754252.PFREUD_03280	2.7e-161	574.7	Propionibacteriales	metQ_3			ko:K02073	ko02010,map02010	M00238			ko00000,ko00001,ko00002,ko02000	3.A.1.24			Bacteria	2GMNI@201174,4DPJ9@85009,COG1464@1,COG1464@2	NA|NA|NA	P	NLPA lipoprotein
fig|6666666.450802.peg.356	754252.PFREUD_03290	3.2e-231	807.4	Propionibacteriales	metN			ko:K02071	ko02010,map02010	M00238			ko00000,ko00001,ko00002,ko02000	3.A.1.24			Bacteria	2GJ9P@201174,4DPWT@85009,COG1135@1,COG1135@2	NA|NA|NA	P	Part of the ABC transporter complex MetNIQ involved in methionine import. Responsible for energy coupling to the transport system
fig|6666666.450802.peg.357	754252.PFREUD_03300	1.9e-110	405.2	Propionibacteriales	metI			ko:K02072	ko02010,map02010	M00238			ko00000,ko00001,ko00002,ko02000	3.A.1.24			Bacteria	2GY65@201174,4DQ48@85009,COG2011@1,COG2011@2	NA|NA|NA	P	Binding-protein-dependent transport system inner membrane component
fig|6666666.450802.peg.358	754252.PFREUD_03310	1.4e-271	941.8	Bacteria													Bacteria	COG1404@1,COG1404@2	NA|NA|NA	O	Belongs to the peptidase S8 family
fig|6666666.450802.peg.361	754252.PFREUD_03330	5e-99	367.1	Propionibacteriales	padR			ko:K10947					ko00000,ko03000				Bacteria	2IFDN@201174,4DR1C@85009,COG1695@1,COG1695@2	NA|NA|NA	K	Transcriptional regulator PadR-like family
fig|6666666.450802.peg.362	754252.PFREUD_03340	0.0	1099.3	Propionibacteriales	aarF												Bacteria	2GJQ6@201174,4DQX3@85009,COG0661@1,COG0661@2	NA|NA|NA	S	ABC1 family
fig|6666666.450802.peg.363	754252.PFREUD_03350	1.6e-236	825.1	Bacteria	cytX			ko:K03457					ko00000	2.A.39			Bacteria	COG1457@1,COG1457@2	NA|NA|NA	F	cytosine transport
fig|6666666.450802.peg.364	754252.PFREUD_03360	1.1e-153	549.3	Propionibacteriales	thiD		2.7.1.49,2.7.4.7	ko:K00941	ko00730,ko01100,map00730,map01100	M00127	R03471,R04509	RC00002,RC00017	ko00000,ko00001,ko00002,ko01000				Bacteria	2GKZM@201174,4DR48@85009,COG0351@1,COG0351@2	NA|NA|NA	H	Phosphomethylpyrimidine kinase
fig|6666666.450802.peg.365	754252.PFREUD_03370	1.8e-153	548.5	Propionibacteriales	thiE	GO:0003674,GO:0003824,GO:0004789,GO:0005575,GO:0005622,GO:0005623,GO:0005737,GO:0006725,GO:0006766,GO:0006767,GO:0006772,GO:0006790,GO:0006807,GO:0008150,GO:0008152,GO:0009058,GO:0009110,GO:0009228,GO:0009987,GO:0016740,GO:0016765,GO:0017144,GO:0018130,GO:0019438,GO:0034641,GO:0042364,GO:0042723,GO:0042724,GO:0044237,GO:0044249,GO:0044271,GO:0044272,GO:0044281,GO:0044283,GO:0044424,GO:0044464,GO:…	2.5.1.3,2.7.1.49,2.7.4.7	ko:K00788,ko:K14153	ko00730,ko01100,map00730,map01100	M00127	R03223,R03471,R04509,R10712	RC00002,RC00017,RC00224,RC03255,RC03397	ko00000,ko00001,ko00002,ko01000			iYO844.BSU38290	Bacteria	2GKCN@201174,4DSCS@85009,COG0352@1,COG0352@2	NA|NA|NA	H	Condenses 4-methyl-5-(beta-hydroxyethyl)thiazole monophosphate (THZ-P) and 2-methyl-4-amino-5-hydroxymethyl pyrimidine pyrophosphate (HMP-PP) to form thiamine monophosphate (TMP)
fig|6666666.450802.peg.366	754252.PFREUD_03380	1.1e-150	539.3	Propionibacteriales	thiM		2.7.1.50	ko:K00878	ko00730,ko01100,map00730,map01100	M00127	R04448	RC00002,RC00017	ko00000,ko00001,ko00002,ko01000				Bacteria	2IC73@201174,4DUM7@85009,COG2145@1,COG2145@2	NA|NA|NA	H	Catalyzes the phosphorylation of the hydroxyl group of 4-methyl-5-beta-hydroxyethylthiazole (THZ)
fig|6666666.450802.peg.367	754252.PFREUD_03400	9e-259	899.0	Actinobacteria	aroP	GO:0003333,GO:0003674,GO:0005215,GO:0005302,GO:0005342,GO:0005575,GO:0005623,GO:0005886,GO:0005887,GO:0006810,GO:0006811,GO:0006812,GO:0006820,GO:0006855,GO:0006865,GO:0008104,GO:0008150,GO:0008320,GO:0008324,GO:0008509,GO:0008514,GO:0008565,GO:0009977,GO:0015031,GO:0015075,GO:0015171,GO:0015173,GO:0015179,GO:0015192,GO:0015196,GO:0015238,GO:0015291,GO:0015318,GO:0015399,GO:0015405,GO:0015450,GO:…		ko:K03293,ko:K11732,ko:K11734					ko00000,ko02000	2.A.3.1,2.A.3.1.1,2.A.3.1.3		iAPECO1_1312.APECO1_1472,iECW_1372.ECW_m0628,iEcE24377_1341.EcE24377A_0114,iEcolC_1368.EcolC_3070,iJN746.PP_4495,iUTI89_1310.UTI89_C0576,iWFL_1372.ECW_m0628	Bacteria	2GJ0X@201174,COG1113@1,COG1113@2	NA|NA|NA	E	amino acid
fig|6666666.450802.peg.368	754252.PFREUD_03410	8.7e-173	612.8	Propionibacteriales	czcD			ko:K16264					ko00000,ko02000	2.A.4.1			Bacteria	2GMRZ@201174,4DNBF@85009,COG1230@1,COG1230@2	NA|NA|NA	P	Cation efflux family
fig|6666666.450802.peg.372	754252.PFREUD_03450	2.4e-125	455.3	Actinobacteria	XK27_08050												Bacteria	2GJ1U@201174,COG0330@1,COG0330@2	NA|NA|NA	O	PFAM Band 7 protein
fig|6666666.450802.peg.373	754252.PFREUD_03460	8.4e-120	436.8	Propionibacteriales	ddpX		3.4.13.22	ko:K08641	ko01502,ko02020,map01502,map02020	M00651			ko00000,ko00001,ko00002,ko01000,ko01002,ko01011,ko01504				Bacteria	2GNX8@201174,4DSUC@85009,COG3786@1,COG3786@2	NA|NA|NA	S	protein conserved in bacteria
fig|6666666.450802.peg.375	754252.PFREUD_24230	4.9e-259	899.8	Actinobacteria													Bacteria	2GJK7@201174,COG3464@1,COG3464@2	NA|NA|NA	L	Transposase
fig|6666666.450802.peg.377	1122997.AUDD01000032_gene335	5.1e-44	183.3	Actinobacteria				ko:K07483,ko:K07497					ko00000				Bacteria	2IMG6@201174,COG2963@1,COG2963@2	NA|NA|NA	L	Transposase
fig|6666666.450802.peg.378	1122997.AUDD01000032_gene334	6.2e-159	566.6	Actinobacteria				ko:K07497					ko00000				Bacteria	2HBU8@201174,COG2801@1,COG2801@2	NA|NA|NA	L	COG2801 Transposase and inactivated derivatives
fig|6666666.450802.peg.384	754252.PFREUD_03560	0.0	2102.8	Propionibacteriales	recQ1												Bacteria	2GJ4Y@201174,4DN78@85009,COG1061@1,COG1061@2,COG3886@1,COG3886@2	NA|NA|NA	L	Domain of unknown function (DUF3427)
fig|6666666.450802.peg.385	754252.PFREUD_03570	6.1e-217	760.0	Actinobacteria	dcuB			ko:K07791,ko:K07792	ko02020,map02020				ko00000,ko00001,ko02000	2.A.13.1			Bacteria	2GKYB@201174,COG2704@1,COG2704@2	NA|NA|NA	S	Anaerobic c4-dicarboxylate
fig|6666666.450802.peg.387	754252.PFREUD_03590	4.4e-103	380.6	Propionibacteriales													Bacteria	2GJ38@201174,4DQTH@85009,COG2356@1,COG2356@2	NA|NA|NA	L	Protein of unknown function (DUF1524)
fig|6666666.450802.peg.389	754252.PFREUD_03610	6.7e-198	696.4	Actinobacteria													Bacteria	2GIS3@201174,COG0604@1,COG0604@2	NA|NA|NA	C	alcohol dehydrogenase
fig|6666666.450802.peg.390	754252.PFREUD_03620	1.1e-220	772.3	Actinobacteria			6.3.5.5	ko:K01955	ko00240,ko00250,ko01100,map00240,map00250,map01100	M00051	R00256,R00575,R01395,R10948,R10949	RC00002,RC00010,RC00043,RC02750,RC02798,RC03314	ko00000,ko00001,ko00002,ko01000				Bacteria	2I779@201174,COG3919@1,COG3919@2	NA|NA|NA	S	ATP-grasp domain
fig|6666666.450802.peg.397	754252.PFREUD_03680	1.6e-51	208.4	Actinobacteria	cas2			ko:K09951					ko00000,ko02048				Bacteria	2GQ3K@201174,COG1343@1,COG1343@2	NA|NA|NA	L	CRISPR (clustered regularly interspaced short palindromic repeat), is an adaptive immune system that provides protection against mobile genetic elements (viruses, transposable elements and conjugative plasmids). CRISPR clusters contain sequences complementary to antecedent mobile elements and target invading nucleic acids. CRISPR clusters are transcribed and processed into CRISPR RNA (crRNA). Fun…
fig|6666666.450802.peg.398	754252.PFREUD_03690	3.7e-309	1066.6	Actinobacteria	cas4		3.1.12.1	ko:K07464,ko:K15342					ko00000,ko01000,ko02048,ko03400				Bacteria	2I8M0@201174,COG1468@1,COG1468@2,COG1518@1,COG1518@2	NA|NA|NA	L	CRISPR (clustered regularly interspaced short palindromic repeat), is an adaptive immune system that provides protection against mobile genetic elements (viruses, transposable elements and conjugative plasmids). CRISPR clusters contain spacers, sequences complementary to antecedent mobile elements, and target invading nucleic acids. CRISPR clusters are transcribed and processed into CRISPR RNA (c…
fig|6666666.450802.peg.399	754252.PFREUD_03700	6.6e-195	686.4	Actinobacteria				ko:K19133					ko00000,ko02048				Bacteria	2EXKP@1,2II2B@201174,33QWM@2	NA|NA|NA
fig|6666666.450802.peg.400	754252.PFREUD_03710	0.0	1723.0	Actinobacteria	cas3			ko:K07012					ko00000,ko01000,ko02048				Bacteria	2I266@201174,COG1203@1,COG1203@2	NA|NA|NA	L	CRISPR-associated helicase Cas3
fig|6666666.450802.peg.401	754252.PFREUD_03720	3.3e-302	1043.5	Actinobacteria				ko:K19132					ko00000,ko02048				Bacteria	2EXZN@1,2IDAW@201174,33R8Q@2	NA|NA|NA
fig|6666666.450802.peg.402	754252.PFREUD_03730	2.4e-220	771.2	Actinobacteria				ko:K19131					ko00000,ko02048				Bacteria	28KC2@1,2IAFZ@201174,2Z9Z2@2	NA|NA|NA	S	CRISPR-associated protein GSU0053 (Cas_GSU0053)
fig|6666666.450802.peg.403	754252.PFREUD_03750	3.3e-244	850.5	Propionibacteriales	ilvA	GO:0005575,GO:0005623,GO:0005886,GO:0006082,GO:0006520,GO:0006566,GO:0006807,GO:0008150,GO:0008152,GO:0009066,GO:0009987,GO:0016020,GO:0019752,GO:0043436,GO:0044237,GO:0044238,GO:0044281,GO:0044464,GO:0071704,GO:0071944,GO:1901564,GO:1901605	4.3.1.19	ko:K01754	ko00260,ko00290,ko01100,ko01110,ko01130,ko01200,ko01230,map00260,map00290,map01100,map01110,map01130,map01200,map01230	M00570	R00220,R00996	RC00418,RC02600	ko00000,ko00001,ko00002,ko01000			iNJ661.Rv1559	Bacteria	2GJAG@201174,4DP7V@85009,COG1171@1,COG1171@2	NA|NA|NA	E	Catalyzes the anaerobic formation of alpha-ketobutyrate and ammonia from threonine in a two-step reaction. The first step involved a dehydration of threonine and a production of enamine intermediates (aminocrotonate), which tautomerizes to its imine form (iminobutyrate). Both intermediates are unstable and short- lived. The second step is the nonenzymatic hydrolysis of the enamine imine intermedi…
fig|6666666.450802.peg.404	754252.PFREUD_03760	4.8e-50	203.4	Bacteria													Bacteria	COG4309@1,COG4309@2	NA|NA|NA	D	conserved protein (DUF2249)
fig|6666666.450802.peg.405	754252.PFREUD_03770	1.6e-196	691.8	Bacteria													Bacteria	COG2345@1,COG2345@2	NA|NA|NA	K	Transcriptional regulator
fig|6666666.450802.peg.406	754252.PFREUD_03780	2.7e-225	787.7	Actinobacteria			1.7.2.1	ko:K00368	ko00910,ko01120,map00910,map01120	M00529	R00783,R00785	RC00086	ko00000,ko00001,ko00002,ko01000				Bacteria	2HG56@201174,COG4243@1,COG4243@2	NA|NA|NA	Q	Vitamin k epoxide reductase
fig|6666666.450802.peg.407	754252.PFREUD_03790	0.0	1675.6	Actinobacteria	nirK		1.7.2.1	ko:K00368	ko00910,ko01120,map00910,map01120	M00529	R00783,R00785	RC00086	ko00000,ko00001,ko00002,ko01000				Bacteria	2GPUP@201174,COG2132@1,COG2132@2,COG4454@1,COG4454@2	NA|NA|NA	Q	Multicopper oxidase
fig|6666666.450802.peg.408	1552123.EP57_04215	3.8e-07	63.2	Listeriaceae													Bacteria	1TQBI@1239,26INB@186820,4HPCU@91061,COG4932@1,COG4932@2	NA|NA|NA	M	Collagen binding domain
fig|6666666.450802.peg.409	754252.PFREUD_03810	4.8e-114	417.2	Propionibacteriales	ylcC		3.4.22.70	ko:K07284					ko00000,ko01000,ko01002,ko01011				Bacteria	2HF6P@201174,4DWEQ@85009,COG3764@1,COG3764@2	NA|NA|NA	M	Sortase family
fig|6666666.450802.peg.410	754252.PFREUD_03820	0.0	1751.1	Propionibacteriales	dnaX	GO:0003674,GO:0003824,GO:0005488,GO:0005515,GO:0005575,GO:0005622,GO:0005623,GO:0006139,GO:0006259,GO:0006260,GO:0006261,GO:0006725,GO:0006807,GO:0008150,GO:0008152,GO:0009058,GO:0009059,GO:0009360,GO:0009987,GO:0016462,GO:0016787,GO:0016817,GO:0016818,GO:0016887,GO:0017111,GO:0030234,GO:0030337,GO:0032991,GO:0034641,GO:0034645,GO:0040007,GO:0042575,GO:0042802,GO:0043170,GO:0043846,GO:0044237,GO:…	2.7.7.7	ko:K02343	ko00230,ko00240,ko01100,ko03030,ko03430,ko03440,map00230,map00240,map01100,map03030,map03430,map03440	M00260	R00375,R00376,R00377,R00378	RC02795	ko00000,ko00001,ko00002,ko01000,ko03032,ko03400				Bacteria	2GJKA@201174,4DP04@85009,COG2812@1,COG2812@2	NA|NA|NA	L	DNA polymerase III is a complex, multichain enzyme responsible for most of the replicative synthesis in bacteria. This DNA polymerase also exhibits 3' to 5' exonuclease activity
fig|6666666.450802.peg.411	754252.PFREUD_03830	5.9e-46	189.9	Propionibacteriales	ybaB	GO:0005575,GO:0005623,GO:0005886,GO:0016020,GO:0044464,GO:0071944		ko:K09747					ko00000				Bacteria	2IRC4@201174,4DRUM@85009,COG0718@1,COG0718@2	NA|NA|NA	L	Binds to DNA and alters its conformation. May be involved in regulation of gene expression, nucleoid organization and DNA protection
fig|6666666.450802.peg.412	754252.PFREUD_03840	1e-116	426.0	Propionibacteriales	recR	GO:0000731,GO:0006139,GO:0006259,GO:0006281,GO:0006302,GO:0006310,GO:0006725,GO:0006807,GO:0006950,GO:0006974,GO:0008150,GO:0008152,GO:0009058,GO:0009059,GO:0009314,GO:0009411,GO:0009416,GO:0009628,GO:0009987,GO:0018130,GO:0019438,GO:0033554,GO:0034641,GO:0034645,GO:0034654,GO:0043170,GO:0044237,GO:0044238,GO:0044249,GO:0044260,GO:0044271,GO:0046483,GO:0050896,GO:0051716,GO:0071704,GO:0071897,GO:…		ko:K06187	ko03440,map03440				ko00000,ko00001,ko03400				Bacteria	2GJY0@201174,4DP0B@85009,COG0353@1,COG0353@2	NA|NA|NA	L	May play a role in DNA repair. It seems to be involved in an RecBC-independent recombinational process of DNA repair. It may act with RecF and RecO
fig|6666666.450802.peg.414	754252.PFREUD_03860	0.0	2247.6	Propionibacteriales	ileS	GO:0003674,GO:0003824,GO:0004812,GO:0004822,GO:0005488,GO:0005575,GO:0005622,GO:0005623,GO:0005737,GO:0005829,GO:0006082,GO:0006139,GO:0006399,GO:0006412,GO:0006418,GO:0006428,GO:0006518,GO:0006520,GO:0006725,GO:0006807,GO:0008150,GO:0008152,GO:0008270,GO:0009058,GO:0009059,GO:0009987,GO:0010467,GO:0016070,GO:0016874,GO:0016875,GO:0019538,GO:0019752,GO:0034641,GO:0034645,GO:0034660,GO:0043038,GO:…	6.1.1.5	ko:K01870	ko00970,map00970	M00359,M00360	R03656	RC00055,RC00523	ko00000,ko00001,ko00002,ko01000,ko01007,ko03016			iG2583_1286.G2583_0027,iPC815.YPO0475	Bacteria	2GK9M@201174,4DNYP@85009,COG0060@1,COG0060@2	NA|NA|NA	J	amino acids such as valine, to avoid such errors it has two additional distinct tRNA(Ile)-dependent editing activities. One activity is designated as 'pretransfer' editing and involves the hydrolysis of activated Val-AMP. The other activity is designated 'posttransfer' editing and involves deacylation of mischarged Val-tRNA(Ile)
fig|6666666.450802.peg.415	754252.PFREUD_03870	7.2e-186	656.4	Actinobacteria	ddhD												Bacteria	2GKW0@201174,COG0673@1,COG0673@2	NA|NA|NA	C	Oxidoreductase
fig|6666666.450802.peg.416	754252.PFREUD_03880	2e-228	798.1	Propionibacteriales	ask		1.1.1.3,2.7.2.4	ko:K00928,ko:K12524	ko00260,ko00261,ko00270,ko00300,ko01100,ko01110,ko01120,ko01130,ko01210,ko01230,map00260,map00261,map00270,map00300,map01100,map01110,map01120,map01130,map01210,map01230	M00016,M00017,M00018,M00033,M00525,M00526,M00527	R00480,R01773,R01775	RC00002,RC00043,RC00087	ko00000,ko00001,ko00002,ko01000				Bacteria	2GN0G@201174,4DN2D@85009,COG0527@1,COG0527@2	NA|NA|NA	E	Belongs to the aspartokinase family
fig|6666666.450802.peg.417	754252.PFREUD_03890	0.0	1216.8	Propionibacteriales	murJ			ko:K03980					ko00000,ko01011,ko02000	2.A.66.4			Bacteria	2GKN0@201174,4DNJI@85009,COG0728@1,COG0728@2	NA|NA|NA	KLT	MviN-like protein
fig|6666666.450802.peg.418	754252.PFREUD_03900	0.0	1310.8	Actinobacteria			6.1.1.6	ko:K04567	ko00970,map00970	M00359,M00360	R03658	RC00055,RC00523	ko00000,ko00001,ko00002,ko01000,ko01007,ko03016				Bacteria	2I2ZR@201174,COG2898@1,COG2898@2	NA|NA|NA	S	Uncharacterised conserved protein (DUF2156)
fig|6666666.450802.peg.420	754252.PFREUD_03920	8.9e-181	639.4	Propionibacteriales	frk		2.7.1.20,2.7.1.4	ko:K00847,ko:K00856	ko00051,ko00230,ko00500,ko00520,ko01100,map00051,map00230,map00500,map00520,map01100		R00185,R00760,R00867,R03920	RC00002,RC00017	ko00000,ko00001,ko01000				Bacteria	2GYHF@201174,4DQSX@85009,COG0524@1,COG0524@2	NA|NA|NA	G	pfkB family carbohydrate kinase
fig|6666666.450802.peg.421	754252.PFREUD_03930	4.5e-261	906.7	Propionibacteriales	aguD			ko:K20265	ko02024,map02024				ko00000,ko00001,ko02000	2.A.3.7.1,2.A.3.7.3			Bacteria	2HMMA@201174,4DNUW@85009,COG0531@1,COG0531@2	NA|NA|NA	E	Amino acid permease
fig|6666666.450802.peg.422	754252.PFREUD_03940	0.0	1104.7	Propionibacteriales	MA20_25180												Bacteria	2GK06@201174,4DQV2@85009,COG0477@1,COG0477@2	NA|NA|NA	EGP	Transmembrane secretion effector
fig|6666666.450802.peg.427	754252.PFREUD_03990	7.9e-288	995.7	Actinobacteria				ko:K03281,ko:K07085					ko00000	2.A.49,2.A.81			Bacteria	2GKDW@201174,COG0569@1,COG0569@2,COG2985@1,COG2985@2	NA|NA|NA	P	TrkA C-terminal domain protein
fig|6666666.450802.peg.429	754252.PFREUD_04000	1.3e-227	795.4	Propionibacteriales	purD	GO:0000166,GO:0003674,GO:0003824,GO:0004637,GO:0005488,GO:0005524,GO:0006139,GO:0006163,GO:0006164,GO:0006725,GO:0006753,GO:0006793,GO:0006796,GO:0006807,GO:0006950,GO:0006974,GO:0008144,GO:0008150,GO:0008152,GO:0009058,GO:0009117,GO:0009150,GO:0009152,GO:0009165,GO:0009259,GO:0009260,GO:0009987,GO:0016462,GO:0016787,GO:0016817,GO:0016818,GO:0016874,GO:0016879,GO:0016887,GO:0017076,GO:0017111,GO:…	6.3.2.6,6.3.3.1,6.3.4.13,6.3.5.3	ko:K01945,ko:K01952,ko:K11788,ko:K13713	ko00230,ko01100,ko01110,ko01130,map00230,map01100,map01110,map01130	M00048	R04144,R04208,R04463,R04591	RC00010,RC00064,RC00090,RC00162,RC00166,RC01100,RC01160	ko00000,ko00001,ko00002,ko01000			iECNA114_1301.ECNA114_3417,iECSF_1327.ECSF_3859,iJN746.PP_4823,iPC815.YPO3729,iSB619.SA_RS05245,iYO844.BSU06530	Bacteria	2I2F5@201174,4DN4W@85009,COG0151@1,COG0151@2	NA|NA|NA	F	Belongs to the GARS family
fig|6666666.450802.peg.430	754252.PFREUD_04010	7e-267	926.0	Propionibacteriales	purB		4.3.2.2	ko:K01756	ko00230,ko00250,ko01100,ko01110,ko01130,map00230,map00250,map01100,map01110,map01130	M00048,M00049	R01083,R04559	RC00379,RC00444,RC00445	ko00000,ko00001,ko00002,ko01000				Bacteria	2GKBR@201174,4DNYZ@85009,COG0015@1,COG0015@2	NA|NA|NA	F	Belongs to the lyase 1 family. Adenylosuccinate lyase subfamily
fig|6666666.450802.peg.431	754252.PFREUD_04020	8.3e-207	726.1	Bacteria	yciQ	GO:0005575,GO:0005623,GO:0005886,GO:0016020,GO:0044464,GO:0071944											Bacteria	COG4907@1,COG4907@2	NA|NA|NA	P	membrane protein (DUF2207)
fig|6666666.450802.peg.432	754252.PFREUD_04030	7.1e-169	599.7	Propionibacteriales	purC	GO:0003674,GO:0003824,GO:0004639,GO:0005575,GO:0005622,GO:0005623,GO:0005737,GO:0006139,GO:0006163,GO:0006164,GO:0006188,GO:0006189,GO:0006725,GO:0006753,GO:0006793,GO:0006796,GO:0006807,GO:0008150,GO:0008152,GO:0009058,GO:0009117,GO:0009123,GO:0009124,GO:0009126,GO:0009127,GO:0009150,GO:0009152,GO:0009156,GO:0009161,GO:0009165,GO:0009167,GO:0009168,GO:0009259,GO:0009260,GO:0009987,GO:0016874,GO:…	6.3.2.6,6.3.4.13	ko:K01923,ko:K01945,ko:K03566	ko00230,ko01100,ko01110,ko01130,ko02026,map00230,map01100,map01110,map01130,map02026	M00048	R04144,R04591	RC00064,RC00090,RC00162,RC00166	ko00000,ko00001,ko00002,ko01000,ko03000				Bacteria	2GK3H@201174,4DP92@85009,COG0152@1,COG0152@2	NA|NA|NA	F	Part of the phosphoribosylformylglycinamidine synthase complex involved in the purines biosynthetic pathway. Catalyzes the ATP-dependent conversion of formylglycinamide ribonucleotide (FGAR) and glutamine to yield formylglycinamidine ribonucleotide (FGAM) and glutamate. The FGAM synthase complex is composed of three subunits. PurQ produces an ammonia molecule by converting glutamine to glutamate.…
fig|6666666.450802.peg.433	754252.PFREUD_04040	2.6e-36	157.5	Propionibacteriales	purS		6.3.2.6,6.3.5.3	ko:K01923,ko:K01952	ko00230,ko01100,ko01110,ko01130,map00230,map01100,map01110,map01130	M00048	R04463,R04591	RC00010,RC00064,RC00162,RC01160	ko00000,ko00001,ko00002,ko01000			iYO844.BSU06460	Bacteria	2GQV4@201174,4DS4C@85009,COG1828@1,COG1828@2	NA|NA|NA	F	Part of the phosphoribosylformylglycinamidine synthase complex involved in the purines biosynthetic pathway. Catalyzes the ATP-dependent conversion of formylglycinamide ribonucleotide (FGAR) and glutamine to yield formylglycinamidine ribonucleotide (FGAM) and glutamate. The FGAM synthase complex is composed of three subunits. PurQ produces an ammonia molecule by converting glutamine to glutamate.…
fig|6666666.450802.peg.434	754252.PFREUD_04050	3.2e-129	467.6	Propionibacteriales	purQ	GO:0003674,GO:0003824,GO:0004642,GO:0005575,GO:0005622,GO:0005623,GO:0005737,GO:0005886,GO:0006139,GO:0006163,GO:0006164,GO:0006725,GO:0006753,GO:0006793,GO:0006796,GO:0006807,GO:0008150,GO:0008152,GO:0009058,GO:0009117,GO:0009150,GO:0009152,GO:0009165,GO:0009259,GO:0009260,GO:0009987,GO:0016020,GO:0016874,GO:0016879,GO:0016884,GO:0018130,GO:0019438,GO:0019637,GO:0019693,GO:0034641,GO:0034654,GO:…	6.3.5.3	ko:K01952	ko00230,ko01100,ko01110,ko01130,map00230,map01100,map01110,map01130	M00048	R04463	RC00010,RC01160	ko00000,ko00001,ko00002,ko01000				Bacteria	2GMJY@201174,4DNEU@85009,COG0047@1,COG0047@2	NA|NA|NA	F	Part of the phosphoribosylformylglycinamidine synthase complex involved in the purines biosynthetic pathway. Catalyzes the ATP-dependent conversion of formylglycinamide ribonucleotide (FGAR) and glutamine to yield formylglycinamidine ribonucleotide (FGAM) and glutamate. The FGAM synthase complex is composed of three subunits. PurQ produces an ammonia molecule by converting glutamine to glutamate.…
fig|6666666.450802.peg.435	754252.PFREUD_04060	1.2e-22	113.6	Actinobacteria													Bacteria	2IJCG@201174,COG3064@1,COG3064@2	NA|NA|NA	M	Host cell surface-exposed lipoprotein
fig|6666666.450802.peg.436	754252.PFREUD_04070	1.3e-232	812.0	Actinobacteria	csbX												Bacteria	2GPRH@201174,COG0477@1,COG2814@2	NA|NA|NA	EGP	Major facilitator Superfamily
fig|6666666.450802.peg.437	754252.PFREUD_04080	1.8e-98	365.9	Bacteria													Bacteria	2E461@1,32Z21@2	NA|NA|NA
fig|6666666.450802.peg.440	1122997.AUDD01000032_gene335	5.1e-44	183.3	Actinobacteria				ko:K07483,ko:K07497					ko00000				Bacteria	2IMG6@201174,COG2963@1,COG2963@2	NA|NA|NA	L	Transposase
fig|6666666.450802.peg.441	1122997.AUDD01000032_gene334	6.2e-159	566.6	Actinobacteria				ko:K07497					ko00000				Bacteria	2HBU8@201174,COG2801@1,COG2801@2	NA|NA|NA	L	COG2801 Transposase and inactivated derivatives
fig|6666666.450802.peg.444	754252.PFREUD_04110	2.8e-154	551.2	Actinobacteria													Bacteria	2IGYI@201174,COG4653@1,COG4653@2	NA|NA|NA	S	Phage capsid family
fig|6666666.450802.peg.447	754252.PFREUD_04140	0.0	1682.2	Actinobacteria				ko:K06919					ko00000				Bacteria	2I9WA@201174,COG0467@1,COG0467@2,COG5519@1,COG5519@2	NA|NA|NA	T	AAA domain
fig|6666666.450802.peg.452	754252.PFREUD_04190	7e-26	122.5	Actinobacteria													Bacteria	2DRZR@1,2GWV2@201174,33DV1@2	NA|NA|NA	S	Helix-turn-helix domain
fig|6666666.450802.peg.454	754252.PFREUD_04210	1.3e-218	765.4	Propionibacteriales													Bacteria	2GISN@201174,4DNBK@85009,COG0582@1,COG0582@2	NA|NA|NA	L	Phage integrase family
fig|6666666.450802.peg.455	754252.PFREUD_04230	7.3e-121	439.9	Propionibacteriales													Bacteria	2EKVV@1,2GYGM@201174,33EJD@2,4DW0T@85009	NA|NA|NA
fig|6666666.450802.peg.456	754252.PFREUD_04240	7.3e-220	769.6	Bacteria													Bacteria	COG2267@1,COG2267@2	NA|NA|NA	I	carboxylic ester hydrolase activity
fig|6666666.450802.peg.457	754252.PFREUD_04250	5.2e-86	323.6	Actinobacteria				ko:K06910					ko00000				Bacteria	2GMIG@201174,COG1881@1,COG1881@2	NA|NA|NA	S	Phospholipid-binding protein
fig|6666666.450802.peg.458	754252.PFREUD_04260	0.0	1694.9	Propionibacteriales				ko:K03727					ko00000,ko01000				Bacteria	2GJSV@201174,4DPKV@85009,COG4581@1,COG4581@2	NA|NA|NA	L	DEAD DEAH box helicase
fig|6666666.450802.peg.459	754252.PFREUD_04270	4.4e-121	440.7	Bacteria	kdgA		4.1.2.14,4.1.3.42	ko:K01625	ko00030,ko00630,ko01100,ko01120,ko01200,map00030,map00630,map01100,map01120,map01200	M00008,M00061,M00308,M00631	R00470,R05605	RC00307,RC00308,RC00435	ko00000,ko00001,ko00002,ko01000				Bacteria	COG0800@1,COG0800@2	NA|NA|NA	G	2-dehydro-3-deoxy-phosphogluconate aldolase activity
fig|6666666.450802.peg.460	754252.PFREUD_04280	1.1e-128	466.5	Propionibacteriales				ko:K21471					ko00000,ko01000,ko01002,ko01011				Bacteria	2GIWB@201174,4DQU1@85009,COG0791@1,COG0791@2	NA|NA|NA	M	NlpC/P60 family
fig|6666666.450802.peg.461	754252.PFREUD_04290	0.0	1127.1	Propionibacteriales	pgi	GO:0003674,GO:0003824,GO:0004347,GO:0005575,GO:0005623,GO:0005886,GO:0005975,GO:0006082,GO:0006090,GO:0006091,GO:0006096,GO:0006139,GO:0006163,GO:0006164,GO:0006165,GO:0006725,GO:0006732,GO:0006733,GO:0006753,GO:0006754,GO:0006757,GO:0006793,GO:0006796,GO:0006807,GO:0008150,GO:0008152,GO:0009056,GO:0009058,GO:0009108,GO:0009117,GO:0009123,GO:0009124,GO:0009126,GO:0009127,GO:0009132,GO:0009135,GO:…	5.3.1.9	ko:K01810	ko00010,ko00030,ko00500,ko00520,ko01100,ko01110,ko01120,ko01130,ko01200,map00010,map00030,map00500,map00520,map01100,map01110,map01120,map01130,map01200	M00001,M00004,M00114	R02739,R02740,R03321	RC00376,RC00563	ko00000,ko00001,ko00002,ko01000,ko04147				Bacteria	2GJG0@201174,4DPRV@85009,COG0166@1,COG0166@2	NA|NA|NA	G	Belongs to the GPI family
fig|6666666.450802.peg.462	754252.PFREUD_04300	9.1e-110	402.9	Actinobacteria	sanA	GO:0005575,GO:0005623,GO:0005886,GO:0008150,GO:0016020,GO:0016021,GO:0031224,GO:0042221,GO:0042493,GO:0044425,GO:0044464,GO:0050896,GO:0071944		ko:K03748					ko00000				Bacteria	2GWVK@201174,COG2949@1,COG2949@2	NA|NA|NA	S	membrane
fig|6666666.450802.peg.463	754252.PFREUD_04310	6.9e-231	806.2	Propionibacteriales	ampC												Bacteria	2GJQG@201174,4DPYC@85009,COG1680@1,COG1680@2	NA|NA|NA	V	Beta-lactamase
fig|6666666.450802.peg.465	754252.PFREUD_04320	0.0	1848.9	Propionibacteriales	dld			ko:K18930					ko00000				Bacteria	2GKI9@201174,4DU4S@85009,COG0247@1,COG0247@2,COG0277@1,COG0277@2	NA|NA|NA	C	FAD linked oxidases, C-terminal domain
fig|6666666.450802.peg.466	754252.PFREUD_04330	9.2e-220	769.2	Propionibacteriales													Bacteria	2HY9F@201174,4DTUE@85009,COG1960@1,COG1960@2	NA|NA|NA	I	Acyl-CoA dehydrogenase, C-terminal domain
fig|6666666.450802.peg.467	754252.PFREUD_04340	6.2e-249	866.3	Actinobacteria													Bacteria	2GRKM@201174,COG1075@1,COG1075@2	NA|NA|NA	S	acetyltransferases and hydrolases with the alpha beta hydrolase fold
fig|6666666.450802.peg.468	888439.HMPREF9240_01877	3.9e-07	61.6	Actinobacteria													Bacteria	2ASGE@1,2HMEQ@201174,31HWJ@2,4D6VV@85005	NA|NA|NA
fig|6666666.450802.peg.469	754252.PFREUD_04360	0.0	1685.2	Propionibacteriales	sbcC	GO:0003674,GO:0003824,GO:0004518,GO:0004527,GO:0006139,GO:0006259,GO:0006260,GO:0006310,GO:0006725,GO:0006807,GO:0008150,GO:0008152,GO:0009058,GO:0009059,GO:0009987,GO:0016787,GO:0016788,GO:0034641,GO:0034645,GO:0043170,GO:0044237,GO:0044238,GO:0044249,GO:0044260,GO:0046483,GO:0071704,GO:0090304,GO:0090305,GO:1901360,GO:1901576		ko:K03546					ko00000,ko03400				Bacteria	2GKYR@201174,4DNWN@85009,COG0419@1,COG0419@2	NA|NA|NA	L	Putative exonuclease SbcCD, C subunit
fig|6666666.450802.peg.470	754252.PFREUD_04370	1.9e-231	808.1	Propionibacteriales	sbcD			ko:K03547					ko00000,ko03400				Bacteria	2GK9R@201174,4DTJP@85009,COG0420@1,COG0420@2	NA|NA|NA	L	SbcCD cleaves DNA hairpin structures. These structures can inhibit DNA replication and are intermediates in certain DNA recombination reactions. The complex acts as a 3'- 5' double strand exonuclease that can open hairpins. It also has a 5' single-strand endonuclease activity
fig|6666666.450802.peg.471	754252.PFREUD_04380	5.4e-191	673.7	Propionibacteriales	add	GO:0000034,GO:0003674,GO:0003824,GO:0006139,GO:0006144,GO:0006145,GO:0006146,GO:0006725,GO:0006807,GO:0008150,GO:0008152,GO:0009056,GO:0009058,GO:0009112,GO:0009113,GO:0009987,GO:0016787,GO:0016810,GO:0016814,GO:0018130,GO:0019239,GO:0019438,GO:0019439,GO:0034641,GO:0034654,GO:0042440,GO:0043094,GO:0043096,GO:0043101,GO:0043103,GO:0044237,GO:0044238,GO:0044248,GO:0044249,GO:0044270,GO:0044271,GO:…	3.5.4.4	ko:K01488	ko00230,ko01100,ko05340,map00230,map01100,map05340		R01560,R02556	RC00477	ko00000,ko00001,ko01000				Bacteria	2GKJP@201174,4DN6T@85009,COG1816@1,COG1816@2	NA|NA|NA	F	adenosine deaminase
fig|6666666.450802.peg.473	754252.PFREUD_04390	1.4e-299	1035.0	Propionibacteriales	aer			ko:K03776	ko02020,ko02030,map02020,map02030				ko00000,ko00001,ko02035				Bacteria	2IECR@201174,4DV3X@85009,COG0840@1,COG0840@2	NA|NA|NA	NT	Psort location
fig|6666666.450802.peg.474	754252.PFREUD_04400	4.3e-59	233.8	Bacteria													Bacteria	292E4@1,2ZPYC@2	NA|NA|NA
fig|6666666.450802.peg.477	754252.PFREUD_04430	0.0	1167.1	Propionibacteriales	poxB		1.2.3.3,1.2.5.1	ko:K00156,ko:K00158	ko00620,ko01100,map00620,map01100		R00207,R03145	RC00860,RC02745	ko00000,ko00001,ko01000				Bacteria	2GJ20@201174,4DQ50@85009,COG0028@1,COG0028@2	NA|NA|NA	EH	Belongs to the TPP enzyme family
fig|6666666.450802.peg.478	754252.PFREUD_04440	0.0	1115.1	Propionibacteriales				ko:K03316					ko00000	2.A.36			Bacteria	2GIUT@201174,4DPNW@85009,COG0025@1,COG0025@2	NA|NA|NA	P	Sodium/hydrogen exchanger family
fig|6666666.450802.peg.479	888056.HMPREF9062_1141	3.2e-08	64.3	Actinobacteria													Bacteria	2EEPW@1,2HMSD@201174,338HK@2,4D7GV@85005	NA|NA|NA	S	SnoaL-like domain
fig|6666666.450802.peg.481	754252.PFREUD_04470	1e-78	299.3	Bacteria													Bacteria	COG1846@1,COG1846@2	NA|NA|NA	K	DNA-binding transcription factor activity
fig|6666666.450802.peg.482	754252.PFREUD_04480	2.4e-133	481.5	Actinobacteria													Bacteria	2DBXI@1,2GJN1@201174,2ZBQ3@2	NA|NA|NA	S	membrane
fig|6666666.450802.peg.483	754252.PFREUD_04490	7e-202	709.9	Propionibacteriales	pitA			ko:K03306					ko00000	2.A.20			Bacteria	2GJHK@201174,4DND5@85009,COG0306@1,COG0306@2	NA|NA|NA	P	Phosphate transporter family
fig|6666666.450802.peg.485	754252.PFREUD_04510	3.6e-111	407.5	Propionibacteriales				ko:K07118					ko00000				Bacteria	2GK2P@201174,4DS5Q@85009,COG2910@1,COG2910@2	NA|NA|NA	S	NmrA-like family
fig|6666666.450802.peg.486	754252.PFREUD_04520	2.3e-110	404.8	Propionibacteriales				ko:K07118					ko00000				Bacteria	2GK2P@201174,4DS5Q@85009,COG2910@1,COG2910@2	NA|NA|NA	S	NmrA-like family
fig|6666666.450802.peg.487	754252.PFREUD_04530	0.0	1237.2	Actinobacteria													Bacteria	2GKB5@201174,COG4425@1,COG4425@2	NA|NA|NA	S	membrane
fig|6666666.450802.peg.488	754252.PFREUD_04540	0.0	1573.1	Propionibacteriales	hrpB		3.6.4.13	ko:K03579					ko00000,ko01000				Bacteria	2GMAW@201174,4DPC5@85009,COG1643@1,COG1643@2	NA|NA|NA	L	ATP-dependent helicase HrpB
fig|6666666.450802.peg.489	754252.PFREUD_04550	3.8e-142	510.8	Propionibacteriales	cysG	GO:0003674,GO:0003824,GO:0004851,GO:0006725,GO:0006778,GO:0006779,GO:0006783,GO:0006807,GO:0006950,GO:0006970,GO:0008150,GO:0008152,GO:0008168,GO:0008169,GO:0008757,GO:0009058,GO:0009628,GO:0009987,GO:0016740,GO:0016741,GO:0018130,GO:0019354,GO:0019438,GO:0032259,GO:0033013,GO:0033014,GO:0034641,GO:0042168,GO:0042440,GO:0044237,GO:0044249,GO:0044271,GO:0046148,GO:0046156,GO:0046483,GO:0050896,GO:…	1.13.11.79,1.3.1.76,2.1.1.107,4.2.1.75,4.99.1.3,4.99.1.4	ko:K02302,ko:K02303,ko:K02304,ko:K03795,ko:K04719,ko:K13542	ko00740,ko00860,ko01100,ko01110,ko01120,map00740,map00860,map01100,map01110,map01120	M00121	R02864,R03165,R03194,R03947,R05807,R09083	RC00003,RC00435,RC00871,RC01012,RC01034,RC01861,RC02413	ko00000,ko00001,ko00002,ko01000			iECIAI1_1343.ECIAI1_3507,iECSE_1348.ECSE_3630,iEcE24377_1341.EcE24377A_3838,iJN746.PP_3999,iPC815.YPO0158	Bacteria	2GK3B@201174,4DN4H@85009,COG0007@1,COG0007@2	NA|NA|NA	H	Tetrapyrrole (Corrin/Porphyrin) Methylases
fig|6666666.450802.peg.490	754252.PFREUD_04560	3.8e-162	577.4	Propionibacteriales	cbiO	GO:0000041,GO:0000166,GO:0003674,GO:0005215,GO:0005488,GO:0005524,GO:0005575,GO:0005623,GO:0005886,GO:0006810,GO:0006811,GO:0006812,GO:0006820,GO:0006824,GO:0006855,GO:0008144,GO:0008150,GO:0008509,GO:0008514,GO:0015075,GO:0015238,GO:0015711,GO:0015893,GO:0016020,GO:0016021,GO:0017076,GO:0022857,GO:0030001,GO:0030554,GO:0031224,GO:0032217,GO:0032218,GO:0032553,GO:0032555,GO:0032559,GO:0032991,GO:…	2.1.1.195	ko:K02006,ko:K02188,ko:K16786	ko00860,ko01100,ko02010,map00860,map01100,map02010	M00245,M00246,M00582	R07773	RC00003,RC02051	ko00000,ko00001,ko00002,ko01000,ko02000	3.A.1.18,3.A.1.22,3.A.1.23,3.A.1.25,3.A.1.28,3.A.1.29,3.A.1.30,3.A.1.31,3.A.1.32,3.A.1.33,3.A.1.35			Bacteria	2GJ0M@201174,4DN9V@85009,COG1122@1,COG1122@2	NA|NA|NA	P	Part of an ABC transporter complex. Responsible for energy coupling to the transport system
fig|6666666.450802.peg.491	754252.PFREUD_04570	2.6e-138	498.0	Propionibacteriales	cbiQ	GO:0000041,GO:0005575,GO:0005623,GO:0005886,GO:0006810,GO:0006811,GO:0006812,GO:0006824,GO:0008150,GO:0016020,GO:0016021,GO:0030001,GO:0031224,GO:0032991,GO:0043190,GO:0044425,GO:0044459,GO:0044464,GO:0051179,GO:0051234,GO:0071944,GO:0072511,GO:0098533,GO:0098796,GO:0098797,GO:1902494,GO:1902495,GO:1904949,GO:1990351		ko:K02008	ko02010,map02010	M00245,M00246			ko00000,ko00001,ko00002,ko02000	3.A.1.18,3.A.1.22,3.A.1.23			Bacteria	2GP2M@201174,4DQAX@85009,COG0619@1,COG0619@2	NA|NA|NA	P	Cobalt transport protein
fig|6666666.450802.peg.492	754252.PFREUD_04580	1.3e-66	259.2	Actinobacteria	cbiN	GO:0000041,GO:0005575,GO:0005623,GO:0005886,GO:0006810,GO:0006811,GO:0006812,GO:0006824,GO:0008150,GO:0016020,GO:0016021,GO:0030001,GO:0031224,GO:0032991,GO:0043190,GO:0044425,GO:0044459,GO:0044464,GO:0051179,GO:0051234,GO:0071944,GO:0072511,GO:0098533,GO:0098796,GO:0098797,GO:1902494,GO:1902495,GO:1904949,GO:1990351		ko:K02009	ko02010,map02010	M00245,M00246			ko00000,ko00001,ko00002,ko02000	3.A.1.18			Bacteria	2GRJ6@201174,COG1930@1,COG1930@2	NA|NA|NA	P	Part of the energy-coupling factor (ECF) transporter complex CbiMNOQ involved in cobalt import
fig|6666666.450802.peg.493	754252.PFREUD_04590	7.8e-126	456.4	Actinobacteria	cbiM	GO:0000041,GO:0005575,GO:0005623,GO:0005886,GO:0006810,GO:0006811,GO:0006812,GO:0006824,GO:0008150,GO:0016020,GO:0016021,GO:0030001,GO:0031224,GO:0032991,GO:0043190,GO:0044425,GO:0044459,GO:0044464,GO:0051179,GO:0051234,GO:0071944,GO:0072511,GO:0098533,GO:0098796,GO:0098797,GO:1902494,GO:1902495,GO:1904949,GO:1990351		ko:K02007	ko02010,map02010	M00245,M00246			ko00000,ko00001,ko00002,ko02000	3.A.1.18,3.A.1.22,3.A.1.23			Bacteria	2GK2U@201174,COG0310@1,COG0310@2	NA|NA|NA	P	Part of the energy-coupling factor (ECF) transporter complex CbiMNOQ involved in cobalt import
fig|6666666.450802.peg.494	754252.PFREUD_04600	4e-136	490.7	Propionibacteriales	gntR			ko:K19776					ko00000,ko03000				Bacteria	2GKBM@201174,4DQBS@85009,COG2186@1,COG2186@2	NA|NA|NA	K	FCD
fig|6666666.450802.peg.496	754252.PFREUD_04610	3.7e-233	813.9	Propionibacteriales	gntP			ko:K03299					ko00000,ko02000	2.A.8			Bacteria	2GITQ@201174,4DN1V@85009,COG2610@1,COG2610@2	NA|NA|NA	EG	GntP family permease
fig|6666666.450802.peg.497	754252.PFREUD_04620	4.1e-164	583.9	Propionibacteriales	gnd		1.1.1.343,1.1.1.44	ko:K00033	ko00030,ko00480,ko01100,ko01110,ko01120,ko01130,ko01200,map00030,map00480,map01100,map01110,map01120,map01130,map01200	M00004,M00006	R01528,R10221	RC00001,RC00539	ko00000,ko00001,ko00002,ko01000				Bacteria	2I2DH@201174,4DN6Y@85009,COG1023@1,COG1023@2	NA|NA|NA	G	6-phosphogluconate dehydrogenase, decarboxylating
fig|6666666.450802.peg.498	754252.PFREUD_04630	0.0	1111.7	Propionibacteriales	dnaK			ko:K04043	ko03018,ko04212,ko05152,map03018,map04212,map05152				ko00000,ko00001,ko03019,ko03029,ko03110,ko04147	1.A.33.1			Bacteria	2GJTY@201174,4DP1V@85009,COG0443@1,COG0443@2	NA|NA|NA	O	Heat shock 70 kDa protein
fig|6666666.450802.peg.499	754252.PFREUD_04640	7e-113	413.3	Propionibacteriales	grpE	GO:0000166,GO:0000774,GO:0001871,GO:0003674,GO:0005488,GO:0005515,GO:0005575,GO:0005618,GO:0005622,GO:0005623,GO:0005737,GO:0005829,GO:0006457,GO:0006950,GO:0007154,GO:0008150,GO:0009266,GO:0009267,GO:0009408,GO:0009605,GO:0009628,GO:0009986,GO:0009987,GO:0009991,GO:0016043,GO:0017076,GO:0019904,GO:0022607,GO:0030234,GO:0030246,GO:0030247,GO:0030312,GO:0030554,GO:0031667,GO:0031668,GO:0031669,GO:…		ko:K02652,ko:K03687					ko00000,ko02035,ko02044,ko03029,ko03110	3.A.15.2			Bacteria	2GP4F@201174,4DRAF@85009,COG0576@1,COG0576@2	NA|NA|NA	O	Participates actively in the response to hyperosmotic and heat shock by preventing the aggregation of stress-denatured proteins, in association with DnaK and GrpE. It is the nucleotide exchange factor for DnaK and may function as a thermosensor. Unfolded proteins bind initially to DnaJ
fig|6666666.450802.peg.500	754252.PFREUD_04650	2e-195	688.3	Propionibacteriales	dnaJ	GO:0005575,GO:0005618,GO:0005623,GO:0005886,GO:0008150,GO:0010468,GO:0016020,GO:0019222,GO:0030312,GO:0040007,GO:0043388,GO:0044093,GO:0044464,GO:0050789,GO:0051098,GO:0051099,GO:0051101,GO:0060255,GO:0065007,GO:0065009,GO:0071944,GO:2000677,GO:2000679		ko:K03686,ko:K05516					ko00000,ko03029,ko03036,ko03110				Bacteria	2GJKK@201174,4DNFB@85009,COG0484@1,COG0484@2	NA|NA|NA	O	ATP binding to DnaK triggers the release of the substrate protein, thus completing the reaction cycle. Several rounds of ATP-dependent interactions between DnaJ, DnaK and GrpE are required for fully efficient folding. Also involved, together with DnaK and GrpE, in the DNA replication of plasmids through activation of initiation proteins
fig|6666666.450802.peg.501	754252.PFREUD_04660	2.1e-65	255.0	Propionibacteriales	hspR			ko:K13640					ko00000,ko03000				Bacteria	2IQJ4@201174,4DVMZ@85009,COG0789@1,COG0789@2	NA|NA|NA	K	helix_turn_helix, mercury resistance
fig|6666666.450802.peg.502	754252.PFREUD_04670	1.5e-172	612.1	Propionibacteriales	gspK	GO:0003674,GO:0003824,GO:0006793,GO:0006796,GO:0008150,GO:0008152,GO:0009987,GO:0016301,GO:0016310,GO:0016740,GO:0016772,GO:0016773,GO:0044237,GO:0047931	2.7.1.8	ko:K18676	ko00520,ko01100,map00520,map01100		R01961	RC00002,RC00017	ko00000,ko00001,ko01000				Bacteria	2GKBF@201174,4DSI3@85009,COG2971@1,COG2971@2	NA|NA|NA	G	BadF/BadG/BcrA/BcrD ATPase family
fig|6666666.450802.peg.503	754252.PFREUD_04680	0.0	1528.8	Propionibacteriales	purL	GO:0000166,GO:0000287,GO:0003674,GO:0003824,GO:0004642,GO:0005488,GO:0005524,GO:0005575,GO:0005622,GO:0005623,GO:0005737,GO:0006139,GO:0006163,GO:0006164,GO:0006725,GO:0006753,GO:0006793,GO:0006796,GO:0006807,GO:0008144,GO:0008150,GO:0008152,GO:0009058,GO:0009117,GO:0009150,GO:0009152,GO:0009165,GO:0009259,GO:0009260,GO:0009987,GO:0016874,GO:0016879,GO:0016884,GO:0017076,GO:0018130,GO:0019438,GO:…	6.3.5.3	ko:K01952	ko00230,ko01100,ko01110,ko01130,map00230,map01100,map01110,map01130	M00048	R04463	RC00010,RC01160	ko00000,ko00001,ko00002,ko01000				Bacteria	2GKG6@201174,4DN9Q@85009,COG0046@1,COG0046@2	NA|NA|NA	F	Part of the phosphoribosylformylglycinamidine synthase complex involved in the purines biosynthetic pathway. Catalyzes the ATP-dependent conversion of formylglycinamide ribonucleotide (FGAR) and glutamine to yield formylglycinamidine ribonucleotide (FGAM) and glutamate. The FGAM synthase complex is composed of three subunits. PurQ produces an ammonia molecule by converting glutamine to glutamate.…
fig|6666666.450802.peg.504	754252.PFREUD_04690	1e-259	902.1	Propionibacteriales	argE												Bacteria	2GM84@201174,4DMZ8@85009,COG0624@1,COG0624@2	NA|NA|NA	E	Peptidase dimerisation domain
fig|6666666.450802.peg.505	1120954.ATXE01000004_gene98	1.9e-22	112.5	Propionibacteriales													Bacteria	2DM0Y@1,2IMIX@201174,318KY@2,4DS97@85009	NA|NA|NA	S	Domain of unknown function (DUF1992)
fig|6666666.450802.peg.506	754252.PFREUD_04720	0.0	1099.3	Propionibacteriales	fhs	GO:0000096,GO:0000097,GO:0000105,GO:0003674,GO:0003824,GO:0004329,GO:0004477,GO:0004488,GO:0005575,GO:0005622,GO:0005623,GO:0005737,GO:0006082,GO:0006139,GO:0006144,GO:0006520,GO:0006547,GO:0006555,GO:0006575,GO:0006725,GO:0006730,GO:0006732,GO:0006760,GO:0006766,GO:0006767,GO:0006790,GO:0006807,GO:0008150,GO:0008152,GO:0008652,GO:0009058,GO:0009066,GO:0009067,GO:0009086,GO:0009108,GO:0009110,GO:…	1.5.1.5,3.5.4.9,6.3.4.3	ko:K00288,ko:K01938	ko00670,ko00720,ko01100,ko01120,ko01200,map00670,map00720,map01100,map01120,map01200	M00140,M00141,M00377	R00943,R01220,R01655	RC00026,RC00111,RC00202,RC00578	ko00000,ko00001,ko00002,ko01000,ko04147				Bacteria	2GT0X@201174,4DPF3@85009,COG2759@1,COG2759@2	NA|NA|NA	F	Belongs to the formate--tetrahydrofolate ligase family
fig|6666666.450802.peg.507	754252.PFREUD_04730	6.5e-99	366.7	Actinobacteria				ko:K07028					ko00000				Bacteria	2IKMM@201174,COG0645@1,COG0645@2	NA|NA|NA	S	AAA domain
fig|6666666.450802.peg.508	754252.PFREUD_04740	4.5e-247	860.1	Actinobacteria	XK27_08635			ko:K09157					ko00000				Bacteria	2HHMF@201174,COG2848@1,COG2848@2	NA|NA|NA	S	UPF0210 protein
fig|6666666.450802.peg.509	754252.PFREUD_04750	2.9e-41	174.1	Actinobacteria			1.1.1.3	ko:K00003,ko:K07166	ko00260,ko00270,ko00300,ko01100,ko01110,ko01120,ko01130,ko01230,map00260,map00270,map00300,map01100,map01110,map01120,map01130,map01230	M00017,M00018	R01773,R01775	RC00087	ko00000,ko00001,ko00002,ko01000				Bacteria	2IKS1@201174,COG3830@1,COG3830@2	NA|NA|NA	T	Belongs to the UPF0237 family
fig|6666666.450802.peg.510	585198.HMPREF0574_0665	6e-08	65.1	Actinobacteria													Bacteria	2GY2S@201174,COG0515@1,COG0515@2	NA|NA|NA	KLT	serine threonine protein kinase
fig|6666666.450802.peg.511	754252.PFREUD_04770	7.5e-299	1032.3	Propionibacteriales	purF	GO:0005575,GO:0005622,GO:0005623,GO:0005737,GO:0008150,GO:0009507,GO:0009536,GO:0040007,GO:0043226,GO:0043227,GO:0043229,GO:0043231,GO:0044424,GO:0044444,GO:0044464	2.4.2.14	ko:K00764	ko00230,ko00250,ko01100,ko01110,ko01130,map00230,map00250,map01100,map01110,map01130	M00048	R01072	RC00010,RC02724,RC02752	ko00000,ko00001,ko00002,ko01000,ko01002				Bacteria	2GK6I@201174,4DN2S@85009,COG0034@1,COG0034@2	NA|NA|NA	F	Catalyzes the formation of phosphoribosylamine from phosphoribosylpyrophosphate (PRPP) and glutamine
fig|6666666.450802.peg.512	754252.PFREUD_04780	3e-198	697.6	Propionibacteriales	purM	GO:0003674,GO:0003824,GO:0004641,GO:0005575,GO:0005622,GO:0005623,GO:0005737,GO:0005829,GO:0006139,GO:0006163,GO:0006164,GO:0006725,GO:0006753,GO:0006793,GO:0006796,GO:0006807,GO:0008150,GO:0008152,GO:0009058,GO:0009117,GO:0009150,GO:0009152,GO:0009165,GO:0009259,GO:0009260,GO:0009987,GO:0016874,GO:0016879,GO:0016882,GO:0018130,GO:0019438,GO:0019637,GO:0019693,GO:0034641,GO:0034654,GO:0044237,GO:…	6.3.3.1,6.3.4.13	ko:K01933,ko:K11788	ko00230,ko01100,ko01110,ko01130,map00230,map01100,map01110,map01130	M00048	R04144,R04208	RC00090,RC00166,RC01100	ko00000,ko00001,ko00002,ko01000			iAF987.Gmet_1844,iECSF_1327.ECSF_2340	Bacteria	2GJNY@201174,4DMYH@85009,COG0150@1,COG0150@2	NA|NA|NA	F	Phosphoribosylformylglycinamidine cyclo-ligase
fig|6666666.450802.peg.513	754252.PFREUD_04800	6e-35	152.9	Bacteria													Bacteria	2EGRW@1,33AI2@2	NA|NA|NA	S	Protein of unknown function (DUF3073)
fig|6666666.450802.peg.514	754252.PFREUD_04810	3.6e-215	753.8	Propionibacteriales													Bacteria	2GIVB@201174,4DP02@85009,COG2267@1,COG2267@2	NA|NA|NA	I	Serine aminopeptidase, S33
fig|6666666.450802.peg.515	754252.PFREUD_04850	1.6e-278	964.9	Propionibacteriales				ko:K21471					ko00000,ko01000,ko01002,ko01011				Bacteria	2GIWB@201174,4DQU1@85009,COG0791@1,COG0791@2	NA|NA|NA	M	NlpC/P60 family
fig|6666666.450802.peg.517	754252.PFREUD_04860	7.5e-141	506.5	Actinobacteria				ko:K01992		M00254			ko00000,ko00002,ko02000	3.A.1			Bacteria	2IITR@201174,COG0842@1,COG0842@2	NA|NA|NA	V	Abc-2 type transporter
fig|6666666.450802.peg.518	653386.HMPREF0975_00230	6.2e-44	184.1	Actinobacteria				ko:K01990,ko:K01992		M00254			ko00000,ko00002,ko02000	3.A.1			Bacteria	2GJ84@201174,4D4D6@85005,COG1131@1,COG1131@2	NA|NA|NA	V	Psort location CytoplasmicMembrane, score
fig|6666666.450802.peg.519	754252.PFREUD_04880	1e-60	239.2	Actinobacteria				ko:K01990,ko:K01992		M00254			ko00000,ko00002,ko02000	3.A.1			Bacteria	2GJ84@201174,COG1131@1,COG1131@2	NA|NA|NA	V	ABC transporter
fig|6666666.450802.peg.520	754252.PFREUD_04890	3.3e-106	391.3	Actinobacteria													Bacteria	2GP2Z@201174,COG1309@1,COG1309@2	NA|NA|NA	K	Transcriptional regulator
fig|6666666.450802.peg.521	754252.PFREUD_24640	7.8e-235	819.3	Propionibacteriales	yagA	GO:0005575,GO:0005622,GO:0005623,GO:0005737,GO:0005829,GO:0044424,GO:0044444,GO:0044464		ko:K07497					ko00000				Bacteria	2GJ3V@201174,4DSTQ@85009,COG2801@1,COG2801@2,COG3415@1,COG3415@2	NA|NA|NA	L	Homeodomain-like domain
fig|6666666.450802.peg.522	754252.PFREUD_04910	5.6e-71	273.5	Actinobacteria													Bacteria	2IMCT@201174,COG0640@1,COG0640@2	NA|NA|NA	K	Transcriptional regulator ArsR
fig|6666666.450802.peg.523	754252.PFREUD_04920	0.0	1155.6	Actinobacteria			3.6.3.3,3.6.3.5,3.6.3.54	ko:K01534,ko:K17686	ko01524,ko04016,map01524,map04016		R00086	RC00002	ko00000,ko00001,ko01000	3.A.3.5,3.A.3.6			Bacteria	2GIRF@201174,COG2217@1,COG2217@2	NA|NA|NA	P	Heavy metal translocating P-type atpase
fig|6666666.450802.peg.524	754252.PFREUD_04930	1.3e-223	781.9	Propionibacteriales	aspB												Bacteria	2GJ7R@201174,4DPVC@85009,COG0436@1,COG0436@2	NA|NA|NA	E	Aminotransferase class I and II
fig|6666666.450802.peg.525	754252.PFREUD_04940	1.2e-172	612.5	Actinobacteria			1.1.1.169	ko:K00077	ko00770,ko01100,ko01110,map00770,map01100,map01110	M00119	R02472	RC00726	ko00000,ko00001,ko00002,ko01000				Bacteria	2I3AM@201174,COG1893@1,COG1893@2	NA|NA|NA	H	Catalyzes the NADPH-dependent reduction of ketopantoate into pantoic acid
fig|6666666.450802.peg.526	754252.PFREUD_04950	1.1e-192	679.1	Propionibacteriales			1.1.1.14	ko:K00008	ko00040,ko00051,ko01100,map00040,map00051,map01100	M00014	R00875,R01896	RC00085,RC00102	ko00000,ko00001,ko00002,ko01000				Bacteria	2GISW@201174,4DPID@85009,COG1063@1,COG1063@2	NA|NA|NA	C	Alcohol dehydrogenase GroES-like domain
fig|6666666.450802.peg.529	754252.PFREUD_04970	1.2e-194	685.6	Propionibacteriales	tal	GO:0005575,GO:0005576,GO:0005622,GO:0005623,GO:0005737,GO:0005829,GO:0008150,GO:0040007,GO:0044424,GO:0044444,GO:0044464	2.2.1.2	ko:K00616	ko00030,ko01100,ko01110,ko01120,ko01130,ko01200,ko01230,map00030,map01100,map01110,map01120,map01130,map01200,map01230	M00004,M00007	R01827	RC00439,RC00604	ko00000,ko00001,ko00002,ko01000				Bacteria	2GMF9@201174,4DN6D@85009,COG0176@1,COG0176@2	NA|NA|NA	G	Transaldolase is important for the balance of metabolites in the pentose-phosphate pathway
fig|6666666.450802.peg.531	754252.PFREUD_04990	5.3e-59	233.4	Bacteria	puhA	GO:0005575,GO:0005622,GO:0005623,GO:0005737,GO:0009579,GO:0016020,GO:0034357,GO:0042716,GO:0042717,GO:0044424,GO:0044436,GO:0044444,GO:0044464		ko:K13991	ko02020,map02020				ko00000,ko00001,ko00194				Bacteria	COG3861@1,COG3861@2	NA|NA|NA	S	electron transporter, transferring electrons within the cyclic electron transport pathway of photosynthesis activity
fig|6666666.450802.peg.532	754252.PFREUD_05000	2.6e-143	514.6	Bacteria				ko:K07001					ko00000				Bacteria	COG1752@1,COG1752@2	NA|NA|NA	M	Esterase of the alpha-beta hydrolase superfamily
fig|6666666.450802.peg.533	754252.PFREUD_05010	8e-151	539.7	Bacteria				ko:K07001					ko00000				Bacteria	COG1752@1,COG1752@2	NA|NA|NA	M	Esterase of the alpha-beta hydrolase superfamily
fig|6666666.450802.peg.534	754252.PFREUD_05020	4.9e-171	607.1	Actinobacteria	fieF												Bacteria	2GJ8Q@201174,COG0053@1,COG0053@2	NA|NA|NA	P	Belongs to the cation diffusion facilitator (CDF) transporter (TC 2.A.4) family
fig|6666666.450802.peg.535	754252.PFREUD_05030	1.1e-88	332.4	Actinobacteria	dcdA		3.5.4.12	ko:K01493	ko00240,ko01100,map00240,map01100	M00429	R01663	RC00074	ko00000,ko00001,ko00002,ko01000,ko02044				Bacteria	2IJ94@201174,COG2131@1,COG2131@2	NA|NA|NA	F	Deoxycytidylate deaminase
fig|6666666.450802.peg.536	754252.PFREUD_05040	4.5e-62	243.8	Actinobacteria	puhA	GO:0005575,GO:0005622,GO:0005623,GO:0005737,GO:0009579,GO:0016020,GO:0034357,GO:0042716,GO:0042717,GO:0044424,GO:0044436,GO:0044444,GO:0044464		ko:K13991	ko02020,map02020				ko00000,ko00001,ko00194				Bacteria	2II0U@201174,COG3861@1,COG3861@2	NA|NA|NA	S	protein conserved in bacteria
fig|6666666.450802.peg.537	754252.PFREUD_05050	6e-73	280.0	Bacteria	iolT												Bacteria	COG0477@1,COG2814@2	NA|NA|NA	EGP	Major facilitator Superfamily
fig|6666666.450802.peg.538	754252.PFREUD_05060	2.6e-141	508.1	Propionibacteriales	pimH												Bacteria	2I2EY@201174,4DNW0@85009,COG0477@1,COG2814@2	NA|NA|NA	EGP	Major facilitator Superfamily
fig|6666666.450802.peg.539	1122994.AUFR01000005_gene826	2.5e-12	77.8	Propionibacteriales													Bacteria	2EGDD@1,2HKYH@201174,33A58@2,4DSSA@85009	NA|NA|NA	S	Phospholipase_D-nuclease N-terminal
fig|6666666.450802.peg.540	754252.PFREUD_05080	1.4e-135	489.2	Propionibacteriales	menA	GO:0000287,GO:0002094,GO:0003674,GO:0003824,GO:0004659,GO:0005488,GO:0005575,GO:0005623,GO:0005886,GO:0006732,GO:0006733,GO:0006743,GO:0006744,GO:0006766,GO:0006775,GO:0008150,GO:0008152,GO:0009058,GO:0009108,GO:0009110,GO:0009233,GO:0009234,GO:0009987,GO:0016020,GO:0016740,GO:0016765,GO:0032194,GO:0042180,GO:0042181,GO:0042362,GO:0042371,GO:0042373,GO:0043167,GO:0043169,GO:0044237,GO:0044249,GO:…	2.5.1.74	ko:K02548	ko00130,ko01100,ko01110,map00130,map01100,map01110	M00116	R05617,R06858,R10757	RC02935,RC02936,RC03264	ko00000,ko00001,ko00002,ko01000,ko01006			iECH74115_1262.ECH74115_5387,iG2583_1286.G2583_4737	Bacteria	2GJBS@201174,4DNAI@85009,COG1575@1,COG1575@2	NA|NA|NA	H	Belongs to the MenA family. Type 1 subfamily
fig|6666666.450802.peg.541	754252.PFREUD_05090	0.0	1205.3	Propionibacteriales													Bacteria	2HF5B@201174,4DWCJ@85009,COG2251@1,COG2251@2	NA|NA|NA	V	RNase_H superfamily
fig|6666666.450802.peg.542	754252.PFREUD_05100	3.7e-122	444.1	Propionibacteriales	ubiE	GO:0003674,GO:0003824,GO:0005575,GO:0005622,GO:0005623,GO:0005737,GO:0005886,GO:0006732,GO:0006733,GO:0006743,GO:0006744,GO:0008150,GO:0008152,GO:0008168,GO:0008169,GO:0008425,GO:0008757,GO:0009058,GO:0009108,GO:0009233,GO:0009234,GO:0009987,GO:0016020,GO:0016740,GO:0016741,GO:0030580,GO:0032259,GO:0040007,GO:0042180,GO:0042181,GO:0043333,GO:0044237,GO:0044249,GO:0044281,GO:0044283,GO:0044424,GO:…	2.1.1.163,2.1.1.201	ko:K03183	ko00130,ko01100,ko01110,map00130,map01100,map01110	M00116,M00117	R04990,R04993,R06859,R08774,R09736	RC00003,RC01253,RC01662	ko00000,ko00001,ko00002,ko01000			iAF1260.b3833,iBWG_1329.BWG_3511,iE2348C_1286.E2348C_4147,iEC042_1314.EC042_4213,iEC55989_1330.EC55989_4310,iECDH10B_1368.ECDH10B_4024,iECDH1ME8569_1439.ECDH1ME8569_3712,iECH74115_1262.ECH74115_5274,iECIAI1_1343.ECIAI1_4028,iECIAI39_1322.ECIAI39_3162,iECO103_1326.ECO103_4330,iECO111_1330.ECO111_4661,iECO26_1355.ECO26_4752,iECSE_1348.ECSE_4121,iECSP_1301.ECSP_4888,iECUMN_1333.ECUMN_4359,iECW_1372.…	Bacteria	2GKFZ@201174,4DNP2@85009,COG0500@1,COG2226@2	NA|NA|NA	H	Methyltransferase required for the conversion of demethylmenaquinol (DMKH2) to menaquinol (MKH2)
fig|6666666.450802.peg.543	754252.PFREUD_05110	9.6e-115	419.5	Propionibacteriales	ccmA		3.6.3.27,3.6.3.55	ko:K01990,ko:K06021,ko:K06857	ko02010,map02010	M00186,M00254	R10531	RC00002	ko00000,ko00001,ko00002,ko01000,ko02000	3.A.1,3.A.1.6.2,3.A.1.6.4			Bacteria	2IJGC@201174,4DQSV@85009,COG1131@1,COG1131@2	NA|NA|NA	V	AAA domain, putative AbiEii toxin, Type IV TA system
fig|6666666.450802.peg.544	754252.PFREUD_05120	4.5e-295	1020.0	Propionibacteriales													Bacteria	2DBR7@1,2INCX@201174,2ZAIR@2,4DRA5@85009	NA|NA|NA
fig|6666666.450802.peg.545	754252.PFREUD_05130	4.1e-239	833.6	Propionibacteriales	menF		5.4.4.2	ko:K02552	ko00130,ko01053,ko01100,ko01110,ko01130,map00130,map01053,map01100,map01110,map01130	M00116	R01717	RC00588	ko00000,ko00001,ko00002,ko01000				Bacteria	2GKE8@201174,4DPGF@85009,COG1169@1,COG1169@2	NA|NA|NA	HQ	Isochorismate synthase
fig|6666666.450802.peg.546	754252.PFREUD_05140	2.1e-260	904.4	Propionibacteriales			1.3.99.38	ko:K21401					ko00000,ko01000				Bacteria	2GKGH@201174,4DPE1@85009,COG0644@1,COG0644@2	NA|NA|NA	C	FAD binding domain
fig|6666666.450802.peg.547	754252.PFREUD_05160	3.5e-61	240.7	Propionibacteriales	nuoA	GO:0003674,GO:0003824,GO:0003954,GO:0005575,GO:0005623,GO:0005886,GO:0008137,GO:0008150,GO:0008152,GO:0016020,GO:0016491,GO:0016651,GO:0016655,GO:0030964,GO:0032991,GO:0044425,GO:0044464,GO:0050136,GO:0055114,GO:0071944,GO:0098796,GO:1902494	1.6.5.3	ko:K00330	ko00190,ko01100,map00190,map01100	M00144	R11945	RC00061	ko00000,ko00001,ko00002,ko01000	3.D.1			Bacteria	2IKWT@201174,4DR0D@85009,COG0838@1,COG0838@2	NA|NA|NA	C	NDH-1 shuttles electrons from NADH, via FMN and iron- sulfur (Fe-S) centers, to quinones in the respiratory chain. The immediate electron acceptor for the enzyme in this species is believed to be a menaquinone. Couples the redox reaction to proton translocation (for every two electrons transferred, four hydrogen ions are translocated across the cytoplasmic membrane), and thus conserves the redox …
fig|6666666.450802.peg.548	754252.PFREUD_05170	3.5e-105	387.5	Propionibacteriales	nuoB		1.6.5.3	ko:K00331	ko00190,ko01100,map00190,map01100	M00144	R11945	RC00061	ko00000,ko00001,ko00002,ko01000	3.D.1			Bacteria	2GJXR@201174,4DNIV@85009,COG0377@1,COG0377@2	NA|NA|NA	C	NDH-1 shuttles electrons from NADH, via FMN and iron- sulfur (Fe-S) centers, to quinones in the respiratory chain. The immediate electron acceptor for the enzyme in this species is believed to be a menaquinone. Couples the redox reaction to proton translocation (for every two electrons transferred, four hydrogen ions are translocated across the cytoplasmic membrane), and thus conserves the redox …
fig|6666666.450802.peg.549	754252.PFREUD_05180	2.4e-149	534.6	Propionibacteriales	nuoC	GO:0003674,GO:0003824,GO:0003954,GO:0005575,GO:0005622,GO:0005623,GO:0005737,GO:0005829,GO:0006091,GO:0008137,GO:0008150,GO:0008152,GO:0009987,GO:0015980,GO:0016491,GO:0016651,GO:0016655,GO:0044237,GO:0044424,GO:0044444,GO:0044464,GO:0045333,GO:0050136,GO:0055114	1.6.5.3	ko:K00332	ko00190,ko01100,map00190,map01100	M00144	R11945	RC00061	ko00000,ko00001,ko00002,ko01000	3.D.1			Bacteria	2GIRH@201174,4DPNJ@85009,COG0852@1,COG0852@2	NA|NA|NA	C	NDH-1 shuttles electrons from NADH, via FMN and iron- sulfur (Fe-S) centers, to quinones in the respiratory chain. The immediate electron acceptor for the enzyme in this species is believed to be a menaquinone. Couples the redox reaction to proton translocation (for every two electrons transferred, four hydrogen ions are translocated across the cytoplasmic membrane), and thus conserves the redox …
fig|6666666.450802.peg.550	754252.PFREUD_05190	1.3e-265	921.8	Propionibacteriales	nuoD		1.6.5.3	ko:K00333	ko00190,ko01100,map00190,map01100	M00144	R11945	RC00061	ko00000,ko00001,ko00002,ko01000	3.D.1			Bacteria	2GKEZ@201174,4DPY1@85009,COG0649@1,COG0649@2	NA|NA|NA	C	NDH-1 shuttles electrons from NADH, via FMN and iron- sulfur (Fe-S) centers, to quinones in the respiratory chain. The immediate electron acceptor for the enzyme in this species is believed to be a menaquinone. Couples the redox reaction to proton translocation (for every two electrons transferred, four hydrogen ions are translocated across the cytoplasmic membrane), and thus conserves the redox …
fig|6666666.450802.peg.551	754252.PFREUD_05200	3.3e-135	487.6	Propionibacteriales	nuoE	GO:0003674,GO:0003824,GO:0003954,GO:0005575,GO:0005623,GO:0005886,GO:0006091,GO:0008137,GO:0008150,GO:0008152,GO:0009987,GO:0015980,GO:0016020,GO:0016491,GO:0016651,GO:0016655,GO:0022900,GO:0022904,GO:0030964,GO:0032991,GO:0044237,GO:0044425,GO:0044459,GO:0044464,GO:0045271,GO:0045272,GO:0045333,GO:0050136,GO:0055114,GO:0070469,GO:0070470,GO:0071944,GO:0098796,GO:0098797,GO:0098803,GO:1902494,GO:…	1.6.5.3,1.6.99.3	ko:K00334,ko:K00335,ko:K03943	ko00190,ko01100,ko04714,ko04723,ko04932,ko05010,ko05012,ko05016,map00190,map01100,map04714,map04723,map04932,map05010,map05012,map05016	M00143,M00144	R11945	RC00061	ko00000,ko00001,ko00002,ko01000	3.D.1,3.D.1.6			Bacteria	2GKG0@201174,4DN2R@85009,COG1905@1,COG1905@2	NA|NA|NA	C	Thioredoxin-like [2Fe-2S] ferredoxin
fig|6666666.450802.peg.552	754252.PFREUD_05210	2e-268	931.0	Propionibacteriales	nuoF		1.6.5.3	ko:K00335	ko00190,ko01100,map00190,map01100	M00144	R11945	RC00061	ko00000,ko00001,ko00002,ko01000	3.D.1			Bacteria	2GMMC@201174,4DPP6@85009,COG1894@1,COG1894@2	NA|NA|NA	C	NDH-1 shuttles electrons from NADH, via FMN and iron- sulfur (Fe-S) centers, to quinones in the respiratory chain
fig|6666666.450802.peg.553	754252.PFREUD_05220	0.0	1570.8	Propionibacteriales	nuoG	GO:0003674,GO:0003824,GO:0003954,GO:0005488,GO:0005575,GO:0005618,GO:0005623,GO:0005886,GO:0008150,GO:0008152,GO:0009405,GO:0010941,GO:0016020,GO:0016491,GO:0016651,GO:0030312,GO:0033668,GO:0035821,GO:0042981,GO:0043067,GO:0043069,GO:0044003,GO:0044068,GO:0044403,GO:0044419,GO:0044464,GO:0044531,GO:0044532,GO:0048037,GO:0048519,GO:0048523,GO:0050789,GO:0050794,GO:0051536,GO:0051540,GO:0051701,GO:…	1.6.5.3	ko:K00336	ko00190,ko01100,map00190,map01100	M00144	R11945	RC00061	ko00000,ko00001,ko00002,ko01000	3.D.1			Bacteria	2GJGX@201174,4DNGW@85009,COG1034@1,COG1034@2	NA|NA|NA	C	NADH-ubiquinone oxidoreductase-G iron-sulfur binding region
fig|6666666.450802.peg.554	754252.PFREUD_05230	1.8e-259	901.4	Propionibacteriales	nuoH		1.6.5.3	ko:K00337	ko00190,ko01100,map00190,map01100	M00144	R11945	RC00061	ko00000,ko00001,ko00002,ko01000	3.D.1		iNJ661.Rv3152	Bacteria	2GIVY@201174,4DNAD@85009,COG1005@1,COG1005@2	NA|NA|NA	C	NDH-1 shuttles electrons from NADH, via FMN and iron- sulfur (Fe-S) centers, to quinones in the respiratory chain. The immediate electron acceptor for the enzyme in this species is believed to be ubiquinone. Couples the redox reaction to proton translocation (for every two electrons transferred, four hydrogen ions are translocated across the cytoplasmic membrane), and thus conserves the redox ene…
fig|6666666.450802.peg.555	754252.PFREUD_05240	3e-112	411.0	Propionibacteriales	nuoI	GO:0005575,GO:0005618,GO:0005622,GO:0005623,GO:0005737,GO:0005829,GO:0030312,GO:0044424,GO:0044444,GO:0044464,GO:0071944	1.6.5.3	ko:K00337,ko:K00338	ko00190,ko01100,map00190,map01100	M00144	R11945	RC00061	ko00000,ko00001,ko00002,ko01000	3.D.1		iNJ661.Rv3153	Bacteria	2GJNU@201174,4DP1W@85009,COG1143@1,COG1143@2	NA|NA|NA	C	NDH-1 shuttles electrons from NADH, via FMN and iron- sulfur (Fe-S) centers, to quinones in the respiratory chain. The immediate electron acceptor for the enzyme in this species is believed to be ubiquinone. Couples the redox reaction to proton translocation (for every two electrons transferred, four hydrogen ions are translocated across the cytoplasmic membrane), and thus conserves the redox ene…
fig|6666666.450802.peg.556	754252.PFREUD_05250	1.5e-134	485.7	Propionibacteriales	nuoJ	GO:0005575,GO:0005623,GO:0005886,GO:0016020,GO:0044464,GO:0071944	1.6.5.3	ko:K00339	ko00190,ko01100,map00190,map01100	M00144	R11945	RC00061	ko00000,ko00001,ko00002,ko01000	3.D.1			Bacteria	2GKRS@201174,4DPPF@85009,COG0839@1,COG0839@2	NA|NA|NA	C	Belongs to the complex I subunit 6 family
fig|6666666.450802.peg.557	754252.PFREUD_05260	4.5e-43	180.3	Propionibacteriales	nuoK	GO:0003674,GO:0003824,GO:0003954,GO:0005575,GO:0005623,GO:0005886,GO:0006091,GO:0006119,GO:0006120,GO:0006139,GO:0006163,GO:0006725,GO:0006753,GO:0006793,GO:0006796,GO:0006807,GO:0008137,GO:0008150,GO:0008152,GO:0009117,GO:0009123,GO:0009126,GO:0009141,GO:0009144,GO:0009150,GO:0009161,GO:0009167,GO:0009199,GO:0009205,GO:0009259,GO:0009987,GO:0015980,GO:0016020,GO:0016310,GO:0016491,GO:0016651,GO:…	1.6.5.3	ko:K00340,ko:K05576	ko00190,ko01100,map00190,map01100	M00144,M00145	R11945	RC00061	ko00000,ko00001,ko00002,ko01000	3.D.1			Bacteria	2IKV7@201174,4DRR0@85009,COG0713@1,COG0713@2	NA|NA|NA	C	NDH-1 shuttles electrons from NADH, via FMN and iron- sulfur (Fe-S) centers, to quinones in the respiratory chain. The immediate electron acceptor for the enzyme in this species is believed to be a menaquinone. Couples the redox reaction to proton translocation (for every two electrons transferred, four hydrogen ions are translocated across the cytoplasmic membrane), and thus conserves the redox …
fig|6666666.450802.peg.558	754252.PFREUD_05270	0.0	1209.5	Propionibacteriales	nuoL		1.6.5.3	ko:K00341	ko00190,ko01100,map00190,map01100	M00144	R11945	RC00061	ko00000,ko00001,ko00002,ko01000	3.D.1			Bacteria	2GIT4@201174,4DP65@85009,COG1009@1,COG1009@2	NA|NA|NA	CP	NADH-Ubiquinone oxidoreductase (complex I), chain 5 N-terminus
fig|6666666.450802.peg.559	754252.PFREUD_05280	2.5e-278	964.1	Propionibacteriales	nuoM	GO:0003674,GO:0005488,GO:0005575,GO:0005623,GO:0005886,GO:0005887,GO:0006091,GO:0006810,GO:0006811,GO:0006812,GO:0008150,GO:0008152,GO:0009060,GO:0009987,GO:0015672,GO:0015980,GO:0015988,GO:0015990,GO:0016020,GO:0016021,GO:0030964,GO:0031224,GO:0031226,GO:0032991,GO:0034220,GO:0044237,GO:0044425,GO:0044459,GO:0044464,GO:0045271,GO:0045272,GO:0045333,GO:0048037,GO:0048038,GO:0048039,GO:0051179,GO:…	1.6.5.3	ko:K00342	ko00190,ko01100,map00190,map01100	M00144	R11945	RC00061	ko00000,ko00001,ko00002,ko01000	3.D.1		iSDY_1059.SDY_2473	Bacteria	2GKBN@201174,4DPXE@85009,COG1008@1,COG1008@2	NA|NA|NA	C	Proton-conducting membrane transporter
fig|6666666.450802.peg.560	754252.PFREUD_05290	1.6e-277	961.4	Propionibacteriales	nuoN	GO:0005575,GO:0005576,GO:0005623,GO:0005886,GO:0005887,GO:0016020,GO:0016021,GO:0031224,GO:0031226,GO:0044425,GO:0044459,GO:0044464,GO:0071944	1.6.5.3	ko:K00343	ko00190,ko01100,map00190,map01100	M00144	R11945	RC00061	ko00000,ko00001,ko00002,ko01000	3.D.1			Bacteria	2GMGX@201174,4DNIM@85009,COG1007@1,COG1007@2	NA|NA|NA	C	NDH-1 shuttles electrons from NADH, via FMN and iron- sulfur (Fe-S) centers, to quinones in the respiratory chain. The immediate electron acceptor for the enzyme in this species is believed to be a menaquinone. Couples the redox reaction to proton translocation (for every two electrons transferred, four hydrogen ions are translocated across the cytoplasmic membrane), and thus conserves the redox …
fig|6666666.450802.peg.561	754252.PFREUD_05300	4e-173	614.0	Propionibacteriales	hepS	GO:0003674,GO:0003824,GO:0006732,GO:0008150,GO:0008152,GO:0009058,GO:0009108,GO:0009233,GO:0009234,GO:0009987,GO:0016740,GO:0016765,GO:0042180,GO:0042181,GO:0044237,GO:0044249,GO:0044281,GO:0044283,GO:0051186,GO:0051188,GO:0071704,GO:1901576,GO:1901661,GO:1901663	2.5.1.30	ko:K00805	ko00900,ko01110,map00900,map01110		R09247	RC00279	ko00000,ko00001,ko01000,ko01006				Bacteria	2GMB4@201174,4DNPE@85009,COG0142@1,COG0142@2	NA|NA|NA	H	Belongs to the FPP GGPP synthase family
fig|6666666.450802.peg.562	754252.PFREUD_05310	5.2e-83	313.5	Bacteria													Bacteria	COG3152@1,COG3152@2	NA|NA|NA	L	Membrane
fig|6666666.450802.peg.563	754252.PFREUD_05320	5.3e-175	620.5	Bacteria													Bacteria	COG3152@1,COG3152@2	NA|NA|NA	L	Membrane
fig|6666666.450802.peg.564	754252.PFREUD_05330	0.0	1355.9	Propionibacteriales	pepO		3.4.24.71	ko:K01415,ko:K07386					ko00000,ko01000,ko01002,ko04147				Bacteria	2GNJY@201174,4DQ4I@85009,COG3590@1,COG3590@2	NA|NA|NA	O	Peptidase family M13
fig|6666666.450802.peg.565	754252.PFREUD_05340	1.8e-206	724.9	Propionibacteriales	korB		1.2.7.11,1.2.7.3	ko:K00175	ko00010,ko00020,ko00620,ko00650,ko00720,ko01100,ko01120,ko01130,ko01200,map00010,map00020,map00620,map00650,map00720,map01100,map01120,map01130,map01200	M00009,M00011,M00173,M00620	R01196,R01197	RC00004,RC02742,RC02833	br01601,ko00000,ko00001,ko00002,ko01000				Bacteria	2GMI5@201174,4DQ3H@85009,COG1013@1,COG1013@2	NA|NA|NA	C	Thiamine pyrophosphate enzyme, C-terminal TPP binding domain
fig|6666666.450802.peg.566	754252.PFREUD_05350	0.0	1229.5	Propionibacteriales	korA		1.2.7.11,1.2.7.3	ko:K00174	ko00010,ko00020,ko00620,ko00650,ko00720,ko01100,ko01120,ko01130,ko01200,map00010,map00020,map00620,map00650,map00720,map01100,map01120,map01130,map01200	M00009,M00011,M00173,M00620	R01196,R01197	RC00004,RC02742,RC02833	br01601,ko00000,ko00001,ko00002,ko01000				Bacteria	2GKXV@201174,4DPBE@85009,COG0674@1,COG0674@2,COG1014@1,COG1014@2	NA|NA|NA	C	ferredoxin oxidoreductase
fig|6666666.450802.peg.567	754252.PFREUD_05360	1e-301	1042.0	Propionibacteriales				ko:K14337,ko:K14339					ko00000,ko01000,ko01003				Bacteria	2DBIT@1,2GN9J@201174,2Z9GU@2,4DTW6@85009	NA|NA|NA	S	Carotene biosynthesis associated membrane protein
fig|6666666.450802.peg.569	754252.PFREUD_05380	2.9e-184	651.0	Propionibacteriales	exoA		3.1.11.2	ko:K01142	ko03410,map03410				ko00000,ko00001,ko01000,ko03400				Bacteria	2GKIS@201174,4DNS6@85009,COG0708@1,COG0708@2	NA|NA|NA	L	Endonuclease/Exonuclease/phosphatase family
fig|6666666.450802.peg.571	754252.PFREUD_05410	5.5e-106	390.2	Actinobacteria	ahpC	GO:0003674,GO:0003824,GO:0004601,GO:0005488,GO:0005515,GO:0005575,GO:0005622,GO:0005623,GO:0005737,GO:0005829,GO:0006873,GO:0006875,GO:0006879,GO:0006950,GO:0006979,GO:0007154,GO:0008150,GO:0008152,GO:0009267,GO:0009321,GO:0009605,GO:0009636,GO:0009970,GO:0009987,GO:0009991,GO:0010033,GO:0016209,GO:0016491,GO:0016667,GO:0016671,GO:0016684,GO:0019725,GO:0030003,GO:0031667,GO:0031668,GO:0031669,GO:…	1.11.1.15	ko:K03386	ko04214,map04214				ko00000,ko00001,ko01000,ko04147				Bacteria	2GM74@201174,COG0450@1,COG0450@2	NA|NA|NA	O	alkyl hydroperoxide reductase
fig|6666666.450802.peg.572	754252.PFREUD_05420	2.1e-310	1070.8	Propionibacteriales	ahpF	GO:0000166,GO:0003674,GO:0003824,GO:0005488,GO:0005575,GO:0005622,GO:0005623,GO:0005737,GO:0005829,GO:0008150,GO:0008152,GO:0008785,GO:0009321,GO:0016491,GO:0016651,GO:0016667,GO:0016668,GO:0032991,GO:0036094,GO:0043167,GO:0043168,GO:0044424,GO:0044444,GO:0044464,GO:0048037,GO:0050660,GO:0050662,GO:0055114,GO:0071949,GO:0097159,GO:1901265,GO:1901363,GO:1902494,GO:1990204		ko:K03387					ko00000,ko01000				Bacteria	2H4AX@201174,4DWPW@85009,COG3634@1,COG3634@2	NA|NA|NA	O	Pyridine nucleotide-disulphide oxidoreductase
fig|6666666.450802.peg.573	754252.PFREUD_05450	5.4e-25	119.4	Actinobacteria	rpmG			ko:K02913	ko03010,map03010	M00178			br01610,ko00000,ko00001,ko00002,ko03011				Bacteria	2GQFG@201174,COG0267@1,COG0267@2	NA|NA|NA	J	Belongs to the bacterial ribosomal protein bL33 family
fig|6666666.450802.peg.574	754252.PFREUD_05460	1.5e-62	245.4	Propionibacteriales													Bacteria	2GMVC@201174,4DRU6@85009,COG2030@1,COG2030@2	NA|NA|NA	I	N-terminal half of MaoC dehydratase
fig|6666666.450802.peg.575	754252.PFREUD_05470	1.5e-76	292.0	Propionibacteriales	hadB												Bacteria	2IFCJ@201174,4DRH0@85009,COG2030@1,COG2030@2	NA|NA|NA	I	MaoC like domain
fig|6666666.450802.peg.576	754252.PFREUD_05480	7.1e-214	749.6	Propionibacteriales	murB	GO:0000166,GO:0000270,GO:0003674,GO:0003824,GO:0005488,GO:0005575,GO:0005622,GO:0005623,GO:0005737,GO:0005829,GO:0006022,GO:0006023,GO:0006024,GO:0006807,GO:0008150,GO:0008152,GO:0008360,GO:0008762,GO:0009058,GO:0009059,GO:0009252,GO:0009273,GO:0009987,GO:0016043,GO:0016491,GO:0016614,GO:0016616,GO:0022603,GO:0022604,GO:0030203,GO:0034645,GO:0036094,GO:0042546,GO:0043167,GO:0043168,GO:0043170,GO:…	1.3.1.98	ko:K00075	ko00520,ko00550,ko01100,map00520,map00550,map01100		R03191,R03192	RC02639	ko00000,ko00001,ko01000,ko01011			iECED1_1282.ECED1_4683,iECUMN_1333.ECUMN_4498_AT6,iLF82_1304.LF82_1416,iNRG857_1313.NRG857_19845	Bacteria	2GIV2@201174,4DNF7@85009,COG0812@1,COG0812@2	NA|NA|NA	M	Cell wall formation
fig|6666666.450802.peg.578	754252.PFREUD_05510	1.1e-87	329.3	Propionibacteriales	secE	GO:0005575,GO:0005618,GO:0005623,GO:0005886,GO:0005887,GO:0008150,GO:0016020,GO:0016021,GO:0030312,GO:0031224,GO:0031226,GO:0040007,GO:0044425,GO:0044459,GO:0044464,GO:0071944		ko:K03073	ko02024,ko03060,ko03070,map02024,map03060,map03070	M00335			ko00000,ko00001,ko00002,ko02044	3.A.5.1,3.A.5.2			Bacteria	2GQFP@201174,4DSA3@85009,COG0690@1,COG0690@2	NA|NA|NA	U	Essential subunit of the Sec protein translocation channel SecYEG. Clamps together the 2 halves of SecY. May contact the channel plug during translocation
fig|6666666.450802.peg.579	754252.PFREUD_05520	1.1e-150	539.3	Propionibacteriales	nusG	GO:0005575,GO:0005618,GO:0005622,GO:0005623,GO:0005737,GO:0005829,GO:0005886,GO:0006139,GO:0006351,GO:0006353,GO:0006355,GO:0006725,GO:0006807,GO:0008150,GO:0008152,GO:0009058,GO:0009059,GO:0009889,GO:0009987,GO:0010467,GO:0010468,GO:0010556,GO:0016020,GO:0016070,GO:0018130,GO:0019219,GO:0019222,GO:0019438,GO:0030312,GO:0031323,GO:0031326,GO:0031554,GO:0031564,GO:0032774,GO:0034641,GO:0034645,GO:…		ko:K02601					ko00000,ko03009,ko03021				Bacteria	2GJFW@201174,4DPR5@85009,COG0250@1,COG0250@2	NA|NA|NA	K	Participates in transcription elongation, termination and antitermination
fig|6666666.450802.peg.580	754252.PFREUD_05530	1.1e-69	269.2	Propionibacteriales	rplK	GO:0000027,GO:0003674,GO:0003676,GO:0003723,GO:0003735,GO:0005198,GO:0005488,GO:0005575,GO:0005618,GO:0005622,GO:0005623,GO:0005737,GO:0005829,GO:0005840,GO:0006412,GO:0006415,GO:0006518,GO:0006807,GO:0006950,GO:0006996,GO:0007154,GO:0008150,GO:0008152,GO:0009058,GO:0009059,GO:0009267,GO:0009605,GO:0009987,GO:0009991,GO:0010467,GO:0015934,GO:0015968,GO:0016043,GO:0019538,GO:0019843,GO:0022411,GO:…		ko:K02867	ko03010,map03010	M00178,M00179			br01610,ko00000,ko00001,ko00002,ko03011				Bacteria	2IFCK@201174,4DQC0@85009,COG0080@1,COG0080@2	NA|NA|NA	J	Forms part of the ribosomal stalk which helps the ribosome interact with GTP-bound translation factors
fig|6666666.450802.peg.581	754252.PFREUD_05540	3.2e-127	461.1	Propionibacteriales	rplA	GO:0000027,GO:0000470,GO:0003674,GO:0003676,GO:0003723,GO:0003735,GO:0005198,GO:0005488,GO:0005575,GO:0005618,GO:0005622,GO:0005623,GO:0005737,GO:0005829,GO:0005840,GO:0005886,GO:0006139,GO:0006364,GO:0006396,GO:0006412,GO:0006417,GO:0006446,GO:0006518,GO:0006725,GO:0006807,GO:0006996,GO:0008150,GO:0008152,GO:0009058,GO:0009059,GO:0009889,GO:0009890,GO:0009892,GO:0009987,GO:0010467,GO:0010468,GO:…		ko:K02863	ko03010,map03010	M00178,M00179			br01610,ko00000,ko00001,ko00002,ko03011				Bacteria	2GM51@201174,4DNBG@85009,COG0081@1,COG0081@2	NA|NA|NA	J	Binds directly to 23S rRNA. The L1 stalk is quite mobile in the ribosome, and is involved in E site tRNA release
fig|6666666.450802.peg.582	754252.PFREUD_05550	9.2e-161	572.8	Propionibacteriales	lipB	GO:0003674,GO:0003824,GO:0006082,GO:0006464,GO:0006629,GO:0006631,GO:0006633,GO:0006732,GO:0006790,GO:0006807,GO:0008150,GO:0008152,GO:0008610,GO:0009058,GO:0009106,GO:0009107,GO:0009108,GO:0009249,GO:0009892,GO:0009987,GO:0010467,GO:0010468,GO:0010605,GO:0010629,GO:0016053,GO:0016415,GO:0016740,GO:0016746,GO:0016747,GO:0016772,GO:0016779,GO:0016874,GO:0016879,GO:0016979,GO:0018065,GO:0018130,GO:…	2.3.1.181,2.8.1.8	ko:K03644,ko:K03801	ko00785,ko01100,map00785,map01100		R07766,R07767,R07768,R07769	RC00039,RC00992,RC01978,RC02867	ko00000,ko00001,ko01000			iECSF_1327.ECSF_0569,iSFV_1184.SFV_0696,iSFxv_1172.SFxv_0718	Bacteria	2GJIX@201174,4DPMN@85009,COG0321@1,COG0321@2	NA|NA|NA	H	Catalyzes the transfer of endogenously produced octanoic acid from octanoyl-acyl-carrier-protein onto the lipoyl domains of lipoate-dependent enzymes. Lipoyl-ACP can also act as a substrate although octanoyl-ACP is likely to be the physiological substrate
fig|6666666.450802.peg.583	754252.PFREUD_05560	4.6e-166	590.5	Propionibacteriales	lipA	GO:0003674,GO:0003824,GO:0005575,GO:0005622,GO:0005623,GO:0005737,GO:0006082,GO:0006464,GO:0006629,GO:0006631,GO:0006633,GO:0006732,GO:0006790,GO:0006807,GO:0008150,GO:0008152,GO:0008610,GO:0009058,GO:0009106,GO:0009107,GO:0009108,GO:0009249,GO:0009987,GO:0010467,GO:0016053,GO:0016740,GO:0016782,GO:0016783,GO:0016992,GO:0018065,GO:0018130,GO:0018193,GO:0018205,GO:0019538,GO:0019752,GO:0032787,GO:…	2.8.1.8	ko:K03644	ko00785,ko01100,map00785,map01100		R07767,R07768	RC01978	ko00000,ko00001,ko01000				Bacteria	2GKD4@201174,4DPBB@85009,COG0320@1,COG0320@2	NA|NA|NA	H	Catalyzes the radical-mediated insertion of two sulfur atoms into the C-6 and C-8 positions of the octanoyl moiety bound to the lipoyl domains of lipoate-dependent enzymes, thereby converting the octanoylated domains into lipoylated derivatives
fig|6666666.450802.peg.584	754252.PFREUD_24320	2e-171	608.2	Actinobacteria													Bacteria	2GKDY@201174,COG2801@1,COG2801@2	NA|NA|NA	L	PFAM Integrase catalytic
fig|6666666.450802.peg.585	1274.HX89_04170	2.8e-44	184.5	Actinobacteria				ko:K07483					ko00000				Bacteria	2IHPH@201174,COG2963@1,COG2963@2	NA|NA|NA	L	Transposase
fig|6666666.450802.peg.586	754252.PFREUD_05570	1.4e-94	352.4	Propionibacteriales	rplJ	GO:0003674,GO:0003735,GO:0005198,GO:0005488,GO:0005575,GO:0005618,GO:0005622,GO:0005623,GO:0005737,GO:0005829,GO:0005840,GO:0005886,GO:0006412,GO:0006417,GO:0006518,GO:0006807,GO:0008150,GO:0008152,GO:0009058,GO:0009059,GO:0009889,GO:0009890,GO:0009892,GO:0009987,GO:0010467,GO:0010468,GO:0010556,GO:0010558,GO:0010605,GO:0010608,GO:0010629,GO:0015934,GO:0016020,GO:0017148,GO:0019222,GO:0019538,GO:…		ko:K02864,ko:K02935	ko03010,map03010	M00178,M00179			br01610,ko00000,ko00001,ko00002,ko03011				Bacteria	2GM0V@201174,4DQF9@85009,COG0244@1,COG0244@2	NA|NA|NA	J	Forms part of the ribosomal stalk, playing a central role in the interaction of the ribosome with GTP-bound translation factors
fig|6666666.450802.peg.587	754252.PFREUD_05580	3e-42	177.9	Propionibacteriales	rplL	GO:0005575,GO:0005618,GO:0005622,GO:0005623,GO:0005737,GO:0005829,GO:0005886,GO:0008150,GO:0016020,GO:0030312,GO:0040007,GO:0044424,GO:0044444,GO:0044464,GO:0071944		ko:K02935	ko03010,map03010	M00178			br01610,ko00000,ko00001,ko00002,ko03011				Bacteria	2IKNW@201174,4DQS8@85009,COG0222@1,COG0222@2	NA|NA|NA	J	Forms part of the ribosomal stalk which helps the ribosome interact with GTP-bound translation factors. Is thus essential for accurate translation
fig|6666666.450802.peg.589	754252.PFREUD_05600	0.0	2334.7	Propionibacteriales	rpoB	GO:0000428,GO:0005575,GO:0005618,GO:0005622,GO:0005623,GO:0005737,GO:0005829,GO:0005886,GO:0008150,GO:0016020,GO:0030312,GO:0030880,GO:0032991,GO:0040007,GO:0044424,GO:0044444,GO:0044464,GO:0061695,GO:0071944,GO:1902494,GO:1990234	2.7.7.6	ko:K03043	ko00230,ko00240,ko01100,ko03020,map00230,map00240,map01100,map03020	M00183	R00435,R00441,R00442,R00443	RC02795	br01611,ko00000,ko00001,ko00002,ko01000,ko03021,ko03400				Bacteria	2GJ81@201174,4DMYN@85009,COG0085@1,COG0085@2	NA|NA|NA	K	DNA-dependent RNA polymerase catalyzes the transcription of DNA into RNA using the four ribonucleoside triphosphates as substrates
fig|6666666.450802.peg.590	754252.PFREUD_05610	0.0	2503.8	Propionibacteriales	rpoC	GO:0000428,GO:0005575,GO:0005618,GO:0005622,GO:0005623,GO:0005886,GO:0008150,GO:0016020,GO:0030312,GO:0030880,GO:0032991,GO:0040007,GO:0044424,GO:0044464,GO:0061695,GO:0071944,GO:1902494,GO:1990234	2.7.7.6	ko:K03046	ko00230,ko00240,ko01100,ko03020,map00230,map00240,map01100,map03020	M00183	R00435,R00441,R00442,R00443	RC02795	br01611,ko00000,ko00001,ko00002,ko01000,ko03021,ko03400				Bacteria	2GKWF@201174,4DP2S@85009,COG0086@1,COG0086@2	NA|NA|NA	K	DNA-dependent RNA polymerase catalyzes the transcription of DNA into RNA using the four ribonucleoside triphosphates as substrates
fig|6666666.450802.peg.591	754252.PFREUD_05620	1e-60	239.2	Propionibacteriales	rpsL	GO:0000372,GO:0000375,GO:0000376,GO:0003674,GO:0003676,GO:0003723,GO:0003735,GO:0005198,GO:0005488,GO:0005575,GO:0005622,GO:0005623,GO:0005737,GO:0005829,GO:0005840,GO:0006139,GO:0006396,GO:0006412,GO:0006518,GO:0006725,GO:0006807,GO:0008150,GO:0008152,GO:0008380,GO:0009058,GO:0009059,GO:0009893,GO:0009987,GO:0010467,GO:0010468,GO:0010604,GO:0010628,GO:0015935,GO:0016070,GO:0019219,GO:0019222,GO:…		ko:K02950	ko03010,map03010	M00178,M00179			br01610,ko00000,ko00001,ko00002,ko03011				Bacteria	2IHUF@201174,4DQR6@85009,COG0048@1,COG0048@2	NA|NA|NA	J	Interacts with and stabilizes bases of the 16S rRNA that are involved in tRNA selection in the A site and with the mRNA backbone. Located at the interface of the 30S and 50S subunits, it traverses the body of the 30S subunit contacting proteins on the other side and probably holding the rRNA structure together. The combined cluster of proteins S8, S12 and S17 appears to hold together the shoulder…
fig|6666666.450802.peg.592	754252.PFREUD_05630	4.7e-79	300.4	Propionibacteriales	rpsG	GO:0000028,GO:0003674,GO:0003676,GO:0003723,GO:0003729,GO:0003735,GO:0005198,GO:0005488,GO:0005575,GO:0005618,GO:0005622,GO:0005623,GO:0005737,GO:0005829,GO:0005840,GO:0005886,GO:0006412,GO:0006417,GO:0006518,GO:0006807,GO:0006996,GO:0008150,GO:0008152,GO:0009058,GO:0009059,GO:0009889,GO:0009890,GO:0009892,GO:0009987,GO:0010467,GO:0010468,GO:0010556,GO:0010558,GO:0010605,GO:0010608,GO:0010629,GO:…		ko:K02992	ko03010,map03010	M00178,M00179			br01610,ko00000,ko00001,ko00002,ko03011				Bacteria	2GMVW@201174,4DQ8Q@85009,COG0049@1,COG0049@2	NA|NA|NA	J	One of the primary rRNA binding proteins, it binds directly to 16S rRNA where it nucleates assembly of the head domain of the 30S subunit. Is located at the subunit interface close to the decoding center, probably blocks exit of the E-site tRNA
fig|6666666.450802.peg.593	754252.PFREUD_05640	0.0	1406.0	Propionibacteriales	fusA	GO:0003674,GO:0003676,GO:0003723,GO:0003746,GO:0005488,GO:0005575,GO:0005618,GO:0005622,GO:0005623,GO:0005737,GO:0005886,GO:0006412,GO:0006414,GO:0006518,GO:0006807,GO:0008135,GO:0008150,GO:0008152,GO:0009058,GO:0009059,GO:0009987,GO:0010467,GO:0016020,GO:0019538,GO:0030312,GO:0034641,GO:0034645,GO:0040007,GO:0043043,GO:0043170,GO:0043603,GO:0043604,GO:0044237,GO:0044238,GO:0044249,GO:0044260,GO:…		ko:K02355					ko00000,ko03012,ko03029				Bacteria	2GKB3@201174,4DNTK@85009,COG0480@1,COG0480@2	NA|NA|NA	J	Catalyzes the GTP-dependent ribosomal translocation step during translation elongation. During this step, the ribosome changes from the pre-translocational (PRE) to the post- translocational (POST) state as the newly formed A-site-bound peptidyl-tRNA and P-site-bound deacylated tRNA move to the P and E sites, respectively. Catalyzes the coordinated movement of the two tRNA molecules, the mRNA and…
fig|6666666.450802.peg.594	754252.PFREUD_05650	1.8e-228	798.1	Propionibacteriales	tuf	GO:0005575,GO:0005622,GO:0005623,GO:0005737,GO:0044424,GO:0044464		ko:K02358					ko00000,ko03012,ko03029,ko04147				Bacteria	2GK4T@201174,4DP42@85009,COG0050@1,COG0050@2	NA|NA|NA	J	This protein promotes the GTP-dependent binding of aminoacyl-tRNA to the A-site of ribosomes during protein biosynthesis
fig|6666666.450802.peg.595	754252.PFREUD_05660	6.3e-284	982.6	Actinobacteria			2.7.13.3	ko:K07778	ko02020,map02020	M00479			ko00000,ko00001,ko00002,ko01000,ko01001,ko02022				Bacteria	2GKJJ@201174,COG3463@1,COG3463@2	NA|NA|NA	S	membrane
fig|6666666.450802.peg.596	754252.PFREUD_05670	4.1e-86	323.9	Actinobacteria													Bacteria	2IIEK@201174,COG1670@1,COG1670@2	NA|NA|NA	J	Acetyltransferase (GNAT) domain
fig|6666666.450802.peg.597	754252.PFREUD_05680	3.3e-288	996.9	Propionibacteriales	gltX	GO:0005575,GO:0005623,GO:0005886,GO:0008150,GO:0016020,GO:0040007,GO:0044464,GO:0071944	6.1.1.17	ko:K01885	ko00860,ko00970,ko01100,ko01110,ko01120,map00860,map00970,map01100,map01110,map01120	M00121,M00359,M00360	R05578	RC00055,RC00523	ko00000,ko00001,ko00002,ko01000,ko01007,ko02048,ko03016			iNJ661.Rv2992c	Bacteria	2GJJS@201174,4DPQP@85009,COG0008@1,COG0008@2	NA|NA|NA	J	Catalyzes the attachment of glutamate to tRNA(Glu) in a two-step reaction glutamate is first activated by ATP to form Glu-AMP and then transferred to the acceptor end of tRNA(Glu)
fig|6666666.450802.peg.598	754252.PFREUD_24670	4.8e-190	670.2	Propionibacteriales				ko:K07497					ko00000				Bacteria	2GJ3V@201174,4DUKR@85009,COG2801@1,COG2801@2	NA|NA|NA	L	Integrase core domain. Integrase mediates integration of a DNA copy of the viral genome into the host chromosome
fig|6666666.450802.peg.599	754252.PFREUD_05690	6.6e-167	593.2	Actinobacteria	pabC		2.6.1.42,4.1.3.38	ko:K00826,ko:K02619	ko00270,ko00280,ko00290,ko00770,ko00790,ko01100,ko01110,ko01130,ko01210,ko01230,map00270,map00280,map00290,map00770,map00790,map01100,map01110,map01130,map01210,map01230	M00019,M00036,M00119,M00570	R01090,R01214,R02199,R05553,R10991	RC00006,RC00036,RC01843,RC02148	ko00000,ko00001,ko00002,ko01000,ko01007				Bacteria	2GN5Z@201174,COG0115@1,COG0115@2	NA|NA|NA	EH	Branched-chain amino acid aminotransferase 4-amino-4-deoxychorismate lyase
fig|6666666.450802.peg.600	754252.PFREUD_05700	7.3e-52	209.5	Propionibacteriales	rpsJ	GO:0003674,GO:0003735,GO:0005198,GO:0005575,GO:0005618,GO:0005622,GO:0005623,GO:0005737,GO:0005829,GO:0005840,GO:0005886,GO:0006412,GO:0006518,GO:0006807,GO:0008150,GO:0008152,GO:0009058,GO:0009059,GO:0009987,GO:0010467,GO:0015935,GO:0016020,GO:0019538,GO:0030312,GO:0032991,GO:0034641,GO:0034645,GO:0040007,GO:0043043,GO:0043170,GO:0043226,GO:0043228,GO:0043229,GO:0043232,GO:0043603,GO:0043604,GO:…		ko:K02946	ko03010,map03010	M00178,M00179			br01610,ko00000,ko00001,ko00002,ko03011				Bacteria	2IHRA@201174,4DQJR@85009,COG0051@1,COG0051@2	NA|NA|NA	J	Involved in the binding of tRNA to the ribosomes
fig|6666666.450802.peg.601	754252.PFREUD_05710	1.1e-118	432.6	Propionibacteriales	rplC	GO:0000027,GO:0003674,GO:0003735,GO:0005198,GO:0005575,GO:0005622,GO:0005623,GO:0005737,GO:0005829,GO:0005840,GO:0005886,GO:0006412,GO:0006518,GO:0006807,GO:0006996,GO:0008150,GO:0008152,GO:0009058,GO:0009059,GO:0009893,GO:0009987,GO:0010467,GO:0010468,GO:0010604,GO:0010628,GO:0015934,GO:0016020,GO:0016043,GO:0019219,GO:0019222,GO:0019538,GO:0022607,GO:0022613,GO:0022618,GO:0022625,GO:0022626,GO:…		ko:K02906	ko03010,map03010	M00178,M00179			br01610,ko00000,ko00001,ko00002,ko03011				Bacteria	2GJXT@201174,4DNWZ@85009,COG0087@1,COG0087@2	NA|NA|NA	J	One of the primary rRNA binding proteins, it binds directly near the 3'-end of the 23S rRNA, where it nucleates assembly of the 50S subunit
fig|6666666.450802.peg.602	754252.PFREUD_05720	1.4e-122	445.7	Propionibacteriales	rplD	GO:0003674,GO:0003676,GO:0003723,GO:0003735,GO:0005198,GO:0005488,GO:0005575,GO:0005622,GO:0005623,GO:0005737,GO:0005829,GO:0005840,GO:0005886,GO:0006412,GO:0006518,GO:0006807,GO:0008150,GO:0008152,GO:0009058,GO:0009059,GO:0009987,GO:0010467,GO:0016020,GO:0019538,GO:0022626,GO:0032991,GO:0034641,GO:0034645,GO:0040007,GO:0043043,GO:0043170,GO:0043226,GO:0043228,GO:0043229,GO:0043232,GO:0043603,GO:…		ko:K02926	ko03010,map03010	M00178			br01610,ko00000,ko00001,ko00002,ko03011				Bacteria	2GJYJ@201174,4DN59@85009,COG0088@1,COG0088@2	NA|NA|NA	J	Forms part of the polypeptide exit tunnel
fig|6666666.450802.peg.603	754252.PFREUD_05730	3.6e-51	207.2	Propionibacteriales	rplW	GO:0000027,GO:0003674,GO:0003676,GO:0003723,GO:0003735,GO:0005198,GO:0005488,GO:0005575,GO:0005622,GO:0005623,GO:0005737,GO:0005829,GO:0005840,GO:0005886,GO:0006412,GO:0006518,GO:0006807,GO:0006996,GO:0008150,GO:0008152,GO:0009058,GO:0009059,GO:0009987,GO:0010467,GO:0015934,GO:0016020,GO:0016043,GO:0019538,GO:0022607,GO:0022613,GO:0022618,GO:0022625,GO:0022626,GO:0032991,GO:0034622,GO:0034641,GO:…		ko:K02892	ko03010,map03010	M00178,M00179			br01610,ko00000,ko00001,ko00002,ko03011				Bacteria	2IQ7V@201174,4DR9N@85009,COG0089@1,COG0089@2	NA|NA|NA	J	One of the early assembly proteins it binds 23S rRNA. One of the proteins that surrounds the polypeptide exit tunnel on the outside of the ribosome. Forms the main docking site for trigger factor binding to the ribosome
fig|6666666.450802.peg.604	754252.PFREUD_05740	6.5e-156	556.6	Propionibacteriales	rplB	GO:0000027,GO:0002181,GO:0003674,GO:0003676,GO:0003723,GO:0003735,GO:0005198,GO:0005488,GO:0005575,GO:0005622,GO:0005623,GO:0005737,GO:0005829,GO:0005840,GO:0005886,GO:0006412,GO:0006518,GO:0006807,GO:0006996,GO:0008150,GO:0008152,GO:0008270,GO:0009058,GO:0009059,GO:0009987,GO:0010467,GO:0015934,GO:0016020,GO:0016043,GO:0019538,GO:0022607,GO:0022613,GO:0022618,GO:0022625,GO:0022626,GO:0032991,GO:…		ko:K02886	ko03010,map03010	M00178,M00179			br01610,ko00000,ko00001,ko00002,ko03011				Bacteria	2GK7R@201174,4DN2A@85009,COG0090@1,COG0090@2	NA|NA|NA	J	One of the primary rRNA binding proteins. Required for association of the 30S and 50S subunits to form the 70S ribosome, for tRNA binding and peptide bond formation. It has been suggested to have peptidyltransferase activity
fig|6666666.450802.peg.605	754252.PFREUD_05750	7.5e-48	196.1	Propionibacteriales	rpsS	GO:0000028,GO:0003674,GO:0003735,GO:0005198,GO:0005575,GO:0005622,GO:0005623,GO:0005737,GO:0005829,GO:0005840,GO:0005886,GO:0006412,GO:0006518,GO:0006807,GO:0006996,GO:0008150,GO:0008152,GO:0009058,GO:0009059,GO:0009987,GO:0010467,GO:0015935,GO:0016020,GO:0016043,GO:0019538,GO:0022607,GO:0022613,GO:0022618,GO:0022626,GO:0022627,GO:0032991,GO:0034622,GO:0034641,GO:0034645,GO:0040007,GO:0042254,GO:…		ko:K02965	ko03010,map03010	M00178,M00179			br01610,ko00000,ko00001,ko00002,ko03011				Bacteria	2IKMS@201174,4DR2Q@85009,COG0185@1,COG0185@2	NA|NA|NA	J	Protein S19 forms a complex with S13 that binds strongly to the 16S ribosomal RNA
fig|6666666.450802.peg.606	754252.PFREUD_05760	3.5e-77	294.3	Propionibacteriales	rplV	GO:0003674,GO:0003735,GO:0005198,GO:0005575,GO:0005618,GO:0005622,GO:0005623,GO:0005737,GO:0005829,GO:0005840,GO:0005844,GO:0006412,GO:0006518,GO:0006807,GO:0006996,GO:0008150,GO:0008152,GO:0009058,GO:0009059,GO:0009987,GO:0010467,GO:0015934,GO:0016043,GO:0019538,GO:0022607,GO:0022613,GO:0022618,GO:0022625,GO:0022626,GO:0030312,GO:0032991,GO:0034622,GO:0034641,GO:0034645,GO:0040007,GO:0042254,GO:…		ko:K02890	ko03010,map03010	M00178,M00179			br01610,ko00000,ko00001,ko00002,ko03011				Bacteria	2IM3J@201174,4DQNW@85009,COG0091@1,COG0091@2	NA|NA|NA	J	The globular domain of the protein is located near the polypeptide exit tunnel on the outside of the subunit, while an extended beta-hairpin is found that lines the wall of the exit tunnel in the center of the 70S ribosome
fig|6666666.450802.peg.607	754252.PFREUD_05770	4.4e-96	357.8	Propionibacteriales	rpsC	GO:0000028,GO:0002181,GO:0003674,GO:0003735,GO:0005198,GO:0005575,GO:0005618,GO:0005622,GO:0005623,GO:0005737,GO:0005829,GO:0005840,GO:0005886,GO:0006412,GO:0006518,GO:0006807,GO:0006996,GO:0008150,GO:0008152,GO:0009058,GO:0009059,GO:0009987,GO:0010467,GO:0015935,GO:0016020,GO:0016043,GO:0019538,GO:0022607,GO:0022613,GO:0022618,GO:0022626,GO:0022627,GO:0030312,GO:0032991,GO:0034622,GO:0034641,GO:…		ko:K02982	ko03010,map03010	M00178,M00179			br01610,ko00000,ko00001,ko00002,ko03011				Bacteria	2GKF1@201174,4DNUB@85009,COG0092@1,COG0092@2	NA|NA|NA	J	Binds the lower part of the 30S subunit head. Binds mRNA in the 70S ribosome, positioning it for translation
fig|6666666.450802.peg.608	754252.PFREUD_05780	1.3e-75	288.9	Propionibacteriales	rplP	GO:0000027,GO:0000049,GO:0003674,GO:0003676,GO:0003723,GO:0003735,GO:0005198,GO:0005488,GO:0005575,GO:0005622,GO:0005623,GO:0005737,GO:0005829,GO:0005840,GO:0005886,GO:0006412,GO:0006518,GO:0006807,GO:0006996,GO:0008150,GO:0008152,GO:0009058,GO:0009059,GO:0009987,GO:0010467,GO:0015934,GO:0016020,GO:0016043,GO:0019538,GO:0019843,GO:0022607,GO:0022613,GO:0022618,GO:0022625,GO:0022626,GO:0032991,GO:…		ko:K02878	ko03010,map03010	M00178			br01610,ko00000,ko00001,ko00002,ko03011				Bacteria	2IFEI@201174,4DQ7S@85009,COG0197@1,COG0197@2	NA|NA|NA	J	Binds 23S rRNA and is also seen to make contacts with the A and possibly P site tRNAs
fig|6666666.450802.peg.609	754252.PFREUD_05790	1.2e-36	158.7	Propionibacteriales	rpmC	GO:0000027,GO:0003674,GO:0003735,GO:0005198,GO:0005575,GO:0005622,GO:0005623,GO:0005737,GO:0005829,GO:0005840,GO:0006412,GO:0006518,GO:0006807,GO:0006996,GO:0008150,GO:0008152,GO:0009058,GO:0009059,GO:0009987,GO:0010467,GO:0015934,GO:0016043,GO:0019538,GO:0022607,GO:0022613,GO:0022618,GO:0022625,GO:0022626,GO:0032991,GO:0034622,GO:0034641,GO:0034645,GO:0040007,GO:0042254,GO:0042255,GO:0042273,GO:…		ko:K02904	ko03010,map03010	M00178,M00179			br01610,ko00000,ko00001,ko00002,ko03011				Bacteria	2IQ6V@201174,4DRUK@85009,COG0255@1,COG0255@2	NA|NA|NA	J	Belongs to the universal ribosomal protein uL29 family
fig|6666666.450802.peg.610	754252.PFREUD_05800	1.8e-41	174.9	Propionibacteriales	rpsQ	GO:0003674,GO:0003735,GO:0005198,GO:0005575,GO:0005622,GO:0005623,GO:0005737,GO:0005829,GO:0005840,GO:0005886,GO:0006412,GO:0006518,GO:0006807,GO:0008150,GO:0008152,GO:0009058,GO:0009059,GO:0009987,GO:0010467,GO:0015935,GO:0016020,GO:0019538,GO:0022626,GO:0022627,GO:0032991,GO:0034641,GO:0034645,GO:0040007,GO:0043043,GO:0043170,GO:0043226,GO:0043228,GO:0043229,GO:0043232,GO:0043603,GO:0043604,GO:…		ko:K02961	ko03010,map03010	M00178,M00179			br01610,ko00000,ko00001,ko00002,ko03011				Bacteria	2IQ68@201174,4DRI1@85009,COG0186@1,COG0186@2	NA|NA|NA	J	One of the primary rRNA binding proteins, it binds specifically to the 5'-end of 16S ribosomal RNA
fig|6666666.450802.peg.611	754252.PFREUD_05810	9.3e-62	242.7	Propionibacteriales	rplN	GO:0003674,GO:0003676,GO:0003723,GO:0003735,GO:0005198,GO:0005488,GO:0005575,GO:0005622,GO:0005623,GO:0005737,GO:0005829,GO:0005840,GO:0005886,GO:0006412,GO:0006518,GO:0006807,GO:0008150,GO:0008152,GO:0009058,GO:0009059,GO:0009987,GO:0010467,GO:0015934,GO:0016020,GO:0019538,GO:0019843,GO:0022625,GO:0022626,GO:0032991,GO:0034641,GO:0034645,GO:0040007,GO:0043043,GO:0043170,GO:0043226,GO:0043228,GO:…		ko:K02874	ko03010,map03010	M00178,M00179			br01610,ko00000,ko00001,ko00002,ko03011				Bacteria	2IHNX@201174,4DQTB@85009,COG0093@1,COG0093@2	NA|NA|NA	J	Binds to 23S rRNA. Forms part of two intersubunit bridges in the 70S ribosome
fig|6666666.450802.peg.612	754252.PFREUD_05820	1.6e-58	231.9	Propionibacteriales	rplX	GO:0000027,GO:0003674,GO:0003735,GO:0005198,GO:0005575,GO:0005618,GO:0005622,GO:0005623,GO:0005737,GO:0005829,GO:0005840,GO:0006412,GO:0006518,GO:0006807,GO:0006996,GO:0008150,GO:0008152,GO:0009058,GO:0009059,GO:0009987,GO:0010467,GO:0015934,GO:0016043,GO:0019538,GO:0022607,GO:0022613,GO:0022618,GO:0022625,GO:0022626,GO:0030312,GO:0032991,GO:0034622,GO:0034641,GO:0034645,GO:0040007,GO:0042254,GO:…		ko:K02895	ko03010,map03010	M00178,M00179			br01610,ko00000,ko00001,ko00002,ko03011				Bacteria	2IKP2@201174,4DRJP@85009,COG0198@1,COG0198@2	NA|NA|NA	J	One of the proteins that surrounds the polypeptide exit tunnel on the outside of the subunit
fig|6666666.450802.peg.613	754252.PFREUD_05830	1.3e-110	405.6	Propionibacteriales	rplE	GO:0000027,GO:0003674,GO:0003676,GO:0003723,GO:0003735,GO:0005198,GO:0005488,GO:0005575,GO:0005622,GO:0005623,GO:0005737,GO:0005829,GO:0005840,GO:0005886,GO:0006412,GO:0006518,GO:0006807,GO:0006996,GO:0008097,GO:0008150,GO:0008152,GO:0009058,GO:0009059,GO:0009987,GO:0010467,GO:0015934,GO:0016020,GO:0016043,GO:0019538,GO:0019843,GO:0022607,GO:0022613,GO:0022618,GO:0022625,GO:0022626,GO:0032991,GO:…		ko:K02931	ko03010,map03010	M00178,M00179			br01610,ko00000,ko00001,ko00002,ko03011				Bacteria	2GJW7@201174,4DNUQ@85009,COG0094@1,COG0094@2	NA|NA|NA	J	This is 1 of the proteins that binds and probably mediates the attachment of the 5S RNA into the large ribosomal subunit, where it forms part of the central protuberance. In the 70S ribosome it contacts protein S13 of the 30S subunit (bridge B1b), connecting the 2 subunits
fig|6666666.450802.peg.614	754252.PFREUD_05840	7.4e-28	129.0	Bacteria	rpsN	GO:0003674,GO:0003735,GO:0005198,GO:0005575,GO:0005622,GO:0005623,GO:0005737,GO:0005840,GO:0006412,GO:0006518,GO:0006807,GO:0008150,GO:0008152,GO:0009058,GO:0009059,GO:0009987,GO:0010467,GO:0015935,GO:0019538,GO:0032991,GO:0034641,GO:0034645,GO:0043043,GO:0043170,GO:0043226,GO:0043228,GO:0043229,GO:0043232,GO:0043603,GO:0043604,GO:0044237,GO:0044238,GO:0044249,GO:0044260,GO:0044267,GO:0044271,GO:…		ko:K02954	ko03010,map03010	M00178,M00179			br01610,ko00000,ko00001,ko00002,ko03011				Bacteria	COG0199@1,COG0199@2	NA|NA|NA	J	Binds 16S rRNA, required for the assembly of 30S particles and may also be responsible for determining the conformation of the 16S rRNA at the A site
fig|6666666.450802.peg.615	754252.PFREUD_05850	6.6e-69	266.5	Propionibacteriales	rpsH	GO:0003674,GO:0003735,GO:0005198,GO:0005575,GO:0005622,GO:0005623,GO:0005737,GO:0005829,GO:0005840,GO:0008150,GO:0015935,GO:0022626,GO:0022627,GO:0032991,GO:0040007,GO:0043226,GO:0043228,GO:0043229,GO:0043232,GO:0044391,GO:0044422,GO:0044424,GO:0044444,GO:0044445,GO:0044446,GO:0044464,GO:1990904		ko:K02994	ko03010,map03010	M00178,M00179			br01610,ko00000,ko00001,ko00002,ko03011				Bacteria	2IHQZ@201174,4DQQ1@85009,COG0096@1,COG0096@2	NA|NA|NA	J	One of the primary rRNA binding proteins, it binds directly to 16S rRNA central domain where it helps coordinate assembly of the platform of the 30S subunit
fig|6666666.450802.peg.616	754252.PFREUD_05860	1.4e-98	365.5	Propionibacteriales	rplF	GO:0000027,GO:0002181,GO:0003674,GO:0003676,GO:0003723,GO:0003735,GO:0005198,GO:0005488,GO:0005575,GO:0005618,GO:0005622,GO:0005623,GO:0005737,GO:0005829,GO:0005840,GO:0005886,GO:0006412,GO:0006518,GO:0006807,GO:0006996,GO:0008150,GO:0008152,GO:0009058,GO:0009059,GO:0009987,GO:0010467,GO:0015934,GO:0016020,GO:0016043,GO:0019538,GO:0019843,GO:0022607,GO:0022613,GO:0022618,GO:0022625,GO:0022626,GO:…		ko:K02933	ko03010,map03010	M00178,M00179			br01610,ko00000,ko00001,ko00002,ko03011				Bacteria	2GK35@201174,4DNFZ@85009,COG0097@1,COG0097@2	NA|NA|NA	J	This protein binds to the 23S rRNA, and is important in its secondary structure. It is located near the subunit interface in the base of the L7 L12 stalk, and near the tRNA binding site of the peptidyltransferase center
fig|6666666.450802.peg.617	754252.PFREUD_05870	1.4e-60	238.8	Propionibacteriales	rplR	GO:0003674,GO:0003676,GO:0003723,GO:0003735,GO:0005198,GO:0005488,GO:0005575,GO:0005622,GO:0005623,GO:0005737,GO:0005829,GO:0005840,GO:0006412,GO:0006518,GO:0006807,GO:0008097,GO:0008150,GO:0008152,GO:0009058,GO:0009059,GO:0009987,GO:0010467,GO:0015934,GO:0019538,GO:0019843,GO:0022625,GO:0022626,GO:0032991,GO:0034641,GO:0034645,GO:0040007,GO:0043043,GO:0043170,GO:0043226,GO:0043228,GO:0043229,GO:…		ko:K02881	ko03010,map03010	M00178,M00179			br01610,ko00000,ko00001,ko00002,ko03011				Bacteria	2IKTX@201174,4DR5B@85009,COG0256@1,COG0256@2	NA|NA|NA	J	This is one of the proteins that binds and probably mediates the attachment of the 5S RNA into the large ribosomal subunit, where it forms part of the central protuberance
fig|6666666.450802.peg.618	754252.PFREUD_05880	6.2e-79	300.4	Propionibacteriales	rpsE	GO:0000028,GO:0003674,GO:0003735,GO:0005198,GO:0005575,GO:0005622,GO:0005623,GO:0005737,GO:0005829,GO:0005840,GO:0005886,GO:0006412,GO:0006518,GO:0006807,GO:0006996,GO:0008150,GO:0008152,GO:0009058,GO:0009059,GO:0009987,GO:0010467,GO:0015935,GO:0016020,GO:0016043,GO:0019538,GO:0022607,GO:0022613,GO:0022618,GO:0022626,GO:0022627,GO:0032991,GO:0034622,GO:0034641,GO:0034645,GO:0040007,GO:0042254,GO:…		ko:K02988	ko03010,map03010	M00178,M00179			br01610,ko00000,ko00001,ko00002,ko03011				Bacteria	2GJW8@201174,4DNXT@85009,COG0098@1,COG0098@2	NA|NA|NA	J	Located at the back of the 30S subunit body where it stabilizes the conformation of the head with respect to the body
fig|6666666.450802.peg.619	754252.PFREUD_05890	2.2e-24	117.5	Bacteria	rpmD	GO:0000027,GO:0003674,GO:0003735,GO:0005198,GO:0005575,GO:0005622,GO:0005623,GO:0005737,GO:0005829,GO:0005840,GO:0006412,GO:0006518,GO:0006807,GO:0006996,GO:0008150,GO:0008152,GO:0009058,GO:0009059,GO:0009987,GO:0010467,GO:0015934,GO:0016043,GO:0019538,GO:0022607,GO:0022613,GO:0022618,GO:0022625,GO:0022626,GO:0032991,GO:0034622,GO:0034641,GO:0034645,GO:0040007,GO:0042254,GO:0042255,GO:0042273,GO:…		ko:K02907	ko03010,map03010	M00178,M00179			br01610,ko00000,ko00001,ko00002,ko03011				Bacteria	COG1841@1,COG1841@2	NA|NA|NA	J	maturation of LSU-rRNA from tricistronic rRNA transcript (SSU-rRNA, 5.8S rRNA, LSU-rRNA)
fig|6666666.450802.peg.620	754252.PFREUD_05900	1.5e-74	285.4	Propionibacteriales	rplO	GO:0003674,GO:0003735,GO:0005198,GO:0005575,GO:0005622,GO:0005623,GO:0005737,GO:0005829,GO:0005840,GO:0005886,GO:0006412,GO:0006518,GO:0006807,GO:0008150,GO:0008152,GO:0009058,GO:0009059,GO:0009987,GO:0010467,GO:0015934,GO:0016020,GO:0019538,GO:0022625,GO:0022626,GO:0032991,GO:0034641,GO:0034645,GO:0043043,GO:0043170,GO:0043226,GO:0043228,GO:0043229,GO:0043232,GO:0043603,GO:0043604,GO:0044237,GO:…		ko:K02876	ko03010,map03010	M00178,M00179			br01610,ko00000,ko00001,ko00002,ko03011				Bacteria	2II6M@201174,4DQND@85009,COG0200@1,COG0200@2	NA|NA|NA	J	binds to the 23S rRNA
fig|6666666.450802.peg.621	754252.PFREUD_05910	1.4e-110	405.6	Propionibacteriales	ssuE		1.5.1.38	ko:K00299	ko00740,ko00920,ko01100,map00740,map00920,map01100		R05706,R07210,R10206	RC00126,RC01779,RC02556	ko00000,ko00001,ko01000				Bacteria	2IHWU@201174,4DQNQ@85009,COG0431@1,COG0431@2	NA|NA|NA	S	FMN reductase
fig|6666666.450802.peg.622	754252.PFREUD_05920	3.7e-237	827.0	Propionibacteriales													Bacteria	2GKCU@201174,4DNNU@85009,COG2141@1,COG2141@2	NA|NA|NA	C	Luciferase-like monooxygenase
fig|6666666.450802.peg.623	754252.PFREUD_05930	2.4e-311	1074.3	Propionibacteriales	oppA			ko:K02035	ko02024,map02024	M00239			ko00000,ko00001,ko00002,ko02000	3.A.1.5			Bacteria	2GJ9N@201174,4DUB4@85009,COG0747@1,COG0747@2	NA|NA|NA	E	COG0747 ABC-type dipeptide transport system, periplasmic component
fig|6666666.450802.peg.624	754252.PFREUD_05940	0.0	1382.5	Propionibacteriales	oppD			ko:K02031,ko:K02032	ko02024,map02024	M00239			ko00000,ko00001,ko00002,ko02000	3.A.1.5			Bacteria	2H3HY@201174,4DWGB@85009,COG1123@1,COG4172@2	NA|NA|NA	P	Oligopeptide/dipeptide transporter, C-terminal region
fig|6666666.450802.peg.625	754252.PFREUD_05950	1.8e-176	625.2	Actinobacteria	dppC			ko:K02034	ko02024,map02024	M00239			ko00000,ko00001,ko00002,ko02000	3.A.1.5			Bacteria	2GJ9E@201174,COG1173@1,COG1173@2	NA|NA|NA	EP	PFAM binding-protein-dependent transport systems inner membrane component
fig|6666666.450802.peg.626	754252.PFREUD_05960	4.9e-196	690.3	Actinobacteria	appB	GO:0003674,GO:0005215,GO:0006810,GO:0008150,GO:0022857,GO:0051179,GO:0051234,GO:0055085		ko:K02033	ko02024,map02024	M00239			ko00000,ko00001,ko00002,ko02000	3.A.1.5			Bacteria	2GJ2C@201174,COG0601@1,COG0601@2	NA|NA|NA	EP	PFAM binding-protein-dependent transport systems inner membrane component
fig|6666666.450802.peg.627	754252.PFREUD_05970	1.8e-240	838.2	Propionibacteriales	secY	GO:0005575,GO:0005576,GO:0005623,GO:0005886,GO:0008150,GO:0016020,GO:0040007,GO:0044464,GO:0071944		ko:K03076	ko02024,ko03060,ko03070,map02024,map03060,map03070	M00335			ko00000,ko00001,ko00002,ko02044	3.A.5			Bacteria	2GJ26@201174,4DN3Y@85009,COG0201@1,COG0201@2	NA|NA|NA	U	The central subunit of the protein translocation channel SecYEG. Consists of two halves formed by TMs 1-5 and 6-10. These two domains form a lateral gate at the front which open onto the bilayer between TMs 2 and 7, and are clamped together by SecE at the back. The channel is closed by both a pore ring composed of hydrophobic SecY resides and a short helix (helix 2A) on the extracellular side of …
fig|6666666.450802.peg.628	754252.PFREUD_05980	4.9e-102	377.1	Propionibacteriales	adk		2.7.4.3	ko:K00939	ko00230,ko00730,ko01100,ko01110,ko01130,map00230,map00730,map01100,map01110,map01130	M00049	R00127,R01547,R11319	RC00002	ko00000,ko00001,ko00002,ko01000,ko04147				Bacteria	2GJ7T@201174,4DP2T@85009,COG0563@1,COG0563@2	NA|NA|NA	F	Catalyzes the reversible transfer of the terminal phosphate group between ATP and AMP. Plays an important role in cellular energy homeostasis and in adenine nucleotide metabolism
fig|6666666.450802.peg.629	754252.PFREUD_05990	8.2e-159	566.2	Propionibacteriales	map	GO:0000096,GO:0003674,GO:0003824,GO:0004177,GO:0005488,GO:0005506,GO:0005575,GO:0005623,GO:0005886,GO:0006082,GO:0006464,GO:0006508,GO:0006520,GO:0006555,GO:0006790,GO:0006807,GO:0008150,GO:0008152,GO:0008233,GO:0008235,GO:0008237,GO:0008238,GO:0009066,GO:0009987,GO:0010467,GO:0016020,GO:0016151,GO:0016485,GO:0016787,GO:0019538,GO:0019752,GO:0030145,GO:0035551,GO:0036211,GO:0043167,GO:0043169,GO:…	3.4.11.18	ko:K01265					ko00000,ko01000,ko01002				Bacteria	2GKKB@201174,4DNQ9@85009,COG0024@1,COG0024@2	NA|NA|NA	J	Methionine aminopeptidase
fig|6666666.450802.peg.630	1120954.ATXE01000003_gene392	5e-10	70.9	Propionibacteriales													Bacteria	2HP3B@201174,4DSH5@85009,COG4758@1,COG4758@2	NA|NA|NA	S	Domain of unknown function (DUF1707)
fig|6666666.450802.peg.631	754252.PFREUD_06010	1.4e-46	191.8	Propionibacteriales				ko:K09780					ko00000				Bacteria	2GQTW@201174,4DSNY@85009,COG2350@1,COG2350@2	NA|NA|NA	S	YCII-related domain
fig|6666666.450802.peg.632	754252.PFREUD_06020	1.1e-33	148.7	Propionibacteriales	infA	GO:0001871,GO:0003674,GO:0005488,GO:0005575,GO:0005618,GO:0005622,GO:0005623,GO:0005737,GO:0005829,GO:0005886,GO:0008150,GO:0009986,GO:0016020,GO:0030246,GO:0030247,GO:0030312,GO:0040007,GO:0043021,GO:0043022,GO:0044424,GO:0044444,GO:0044464,GO:0044877,GO:0071944,GO:2001065		ko:K02518					ko00000,ko03012				Bacteria	2IQ4B@201174,4DRMG@85009,COG0361@1,COG0361@2	NA|NA|NA	J	One of the essential components for the initiation of protein synthesis. Stabilizes the binding of IF-2 and IF-3 on the 30S subunit to which N-formylmethionyl-tRNA(fMet) subsequently binds. Helps modulate mRNA selection, yielding the 30S pre- initiation complex (PIC). Upon addition of the 50S ribosomal subunit IF-1, IF-2 and IF-3 are released leaving the mature 70S translation initation complex
fig|6666666.450802.peg.633	754252.PFREUD_06030	3.1e-13	79.7	Bacteria	rpmJ	GO:0003674,GO:0003735,GO:0005198,GO:0005575,GO:0005622,GO:0005623,GO:0005737,GO:0005829,GO:0005840,GO:0006412,GO:0006518,GO:0006807,GO:0008150,GO:0008152,GO:0009058,GO:0009059,GO:0009987,GO:0010467,GO:0015934,GO:0019538,GO:0022625,GO:0022626,GO:0032991,GO:0034641,GO:0034645,GO:0043043,GO:0043170,GO:0043226,GO:0043228,GO:0043229,GO:0043232,GO:0043603,GO:0043604,GO:0044237,GO:0044238,GO:0044249,GO:…		ko:K02919	ko03010,map03010	M00178			br01610,ko00000,ko00001,ko00002,ko03011				Bacteria	COG0257@1,COG0257@2	NA|NA|NA	J	Belongs to the bacterial ribosomal protein bL36 family
fig|6666666.450802.peg.634	754252.PFREUD_06040	5.7e-59	233.4	Propionibacteriales	rpsM	GO:0003674,GO:0003735,GO:0005198,GO:0005575,GO:0005622,GO:0005623,GO:0005737,GO:0005829,GO:0005840,GO:0005886,GO:0006412,GO:0006518,GO:0006807,GO:0008150,GO:0008152,GO:0009058,GO:0009059,GO:0009987,GO:0010467,GO:0015935,GO:0016020,GO:0019538,GO:0022613,GO:0022626,GO:0022627,GO:0032991,GO:0034641,GO:0034645,GO:0042254,GO:0043043,GO:0043170,GO:0043226,GO:0043228,GO:0043229,GO:0043232,GO:0043603,GO:…		ko:K02952	ko03010,map03010	M00178,M00179			br01610,ko00000,ko00001,ko00002,ko03011				Bacteria	2IHPN@201174,4DQUI@85009,COG0099@1,COG0099@2	NA|NA|NA	J	Located at the top of the head of the 30S subunit, it contacts several helices of the 16S rRNA. In the 70S ribosome it contacts the 23S rRNA (bridge B1a) and protein L5 of the 50S subunit (bridge B1b), connecting the 2 subunits
fig|6666666.450802.peg.635	754252.PFREUD_06050	6.1e-67	260.0	Propionibacteriales	rpsK	GO:0000028,GO:0000462,GO:0003674,GO:0003676,GO:0003723,GO:0003729,GO:0003735,GO:0005198,GO:0005488,GO:0005575,GO:0005622,GO:0005623,GO:0005737,GO:0005829,GO:0005840,GO:0005886,GO:0006139,GO:0006364,GO:0006396,GO:0006412,GO:0006518,GO:0006725,GO:0006807,GO:0006996,GO:0008150,GO:0008152,GO:0009058,GO:0009059,GO:0009987,GO:0010467,GO:0015935,GO:0016020,GO:0016043,GO:0016070,GO:0016072,GO:0019538,GO:…		ko:K02948	ko03010,map03010	M00178,M00179			br01610,ko00000,ko00001,ko00002,ko03011				Bacteria	2IFFC@201174,4DQ7M@85009,COG0100@1,COG0100@2	NA|NA|NA	J	Located on the platform of the 30S subunit, it bridges several disparate RNA helices of the 16S rRNA. Forms part of the Shine-Dalgarno cleft in the 70S ribosome
fig|6666666.450802.peg.636	754252.PFREUD_06060	6.7e-110	403.3	Propionibacteriales	rpsD	GO:0003674,GO:0003676,GO:0003723,GO:0003735,GO:0005198,GO:0005488,GO:0005575,GO:0005618,GO:0005622,GO:0005623,GO:0005737,GO:0005829,GO:0005840,GO:0005886,GO:0006417,GO:0006450,GO:0008150,GO:0009889,GO:0009891,GO:0009893,GO:0010468,GO:0010556,GO:0010557,GO:0010604,GO:0010608,GO:0010628,GO:0015935,GO:0016020,GO:0019222,GO:0019843,GO:0030312,GO:0031323,GO:0031325,GO:0031326,GO:0031328,GO:0032268,GO:…		ko:K02986	ko03010,map03010	M00178,M00179			br01610,ko00000,ko00001,ko00002,ko03011				Bacteria	2GIRX@201174,4DP75@85009,COG0522@1,COG0522@2	NA|NA|NA	J	One of the primary rRNA binding proteins, it binds directly to 16S rRNA where it nucleates assembly of the body of the 30S subunit
fig|6666666.450802.peg.637	754252.PFREUD_06070	1.1e-186	659.1	Propionibacteriales	rpoA	GO:0003674,GO:0003824,GO:0003899,GO:0005575,GO:0005618,GO:0005622,GO:0005623,GO:0005737,GO:0005829,GO:0005886,GO:0006139,GO:0006351,GO:0006354,GO:0006725,GO:0006807,GO:0008150,GO:0008152,GO:0009058,GO:0009059,GO:0009987,GO:0010467,GO:0016020,GO:0016070,GO:0016740,GO:0016772,GO:0016779,GO:0018130,GO:0019438,GO:0030312,GO:0032774,GO:0034062,GO:0034641,GO:0034645,GO:0034654,GO:0040007,GO:0043170,GO:…	2.7.7.6	ko:K03040	ko00230,ko00240,ko01100,ko03020,map00230,map00240,map01100,map03020	M00183	R00435,R00441,R00442,R00443	RC02795	br01611,ko00000,ko00001,ko00002,ko01000,ko03021,ko03400				Bacteria	2GJJ5@201174,4DNW6@85009,COG0202@1,COG0202@2	NA|NA|NA	K	DNA-dependent RNA polymerase catalyzes the transcription of DNA into RNA using the four ribonucleoside triphosphates as substrates
fig|6666666.450802.peg.638	754252.PFREUD_06080	3.6e-60	238.0	Propionibacteriales	rplQ	GO:0003674,GO:0003735,GO:0005198,GO:0005575,GO:0005618,GO:0005622,GO:0005623,GO:0005737,GO:0005829,GO:0005840,GO:0005886,GO:0015934,GO:0016020,GO:0022625,GO:0022626,GO:0030312,GO:0032991,GO:0043226,GO:0043228,GO:0043229,GO:0043232,GO:0044391,GO:0044422,GO:0044424,GO:0044444,GO:0044445,GO:0044446,GO:0044464,GO:0071944,GO:1990904		ko:K02879	ko03010,map03010	M00178			br01610,ko00000,ko00001,ko00002,ko03011				Bacteria	2IHV2@201174,4DQBP@85009,COG0203@1,COG0203@2	NA|NA|NA	J	Ribosomal protein L17
fig|6666666.450802.peg.639	754252.PFREUD_06090	3.1e-218	764.2	Propionibacteriales				ko:K14335					ko00000,ko01000,ko01003		GT4		Bacteria	2GNYW@201174,4DPGM@85009,COG0438@1,COG0438@2	NA|NA|NA	M	Glycosyltransferase Family 4
fig|6666666.450802.peg.640	754252.PFREUD_06100	8.7e-193	679.5	Propionibacteriales	rpfB	GO:0005575,GO:0005576,GO:0008150,GO:0009892,GO:0009893,GO:0010468,GO:0010604,GO:0010605,GO:0010628,GO:0010629,GO:0019222,GO:0022611,GO:0032502,GO:0040008,GO:0040009,GO:0040010,GO:0044111,GO:0044114,GO:0044115,GO:0044403,GO:0044419,GO:0045927,GO:0048518,GO:0048519,GO:0050789,GO:0051704,GO:0060255,GO:0065007,GO:0085016		ko:K21687,ko:K21688					ko00000		GH23		Bacteria	2H4RU@201174,4DMZZ@85009,COG3583@1,COG3583@2	NA|NA|NA	M	G5
fig|6666666.450802.peg.641	754252.PFREUD_06110	1.5e-117	428.7	Propionibacteriales	sodA		1.15.1.1	ko:K04564	ko04013,ko04068,ko04146,ko04211,ko04212,ko04213,ko05016,map04013,map04068,map04146,map04211,map04212,map04213,map05016				ko00000,ko00001,ko01000				Bacteria	2GJV8@201174,4DQ3N@85009,COG0605@1,COG0605@2	NA|NA|NA	P	Destroys radicals which are normally produced within the cells and which are toxic to biological systems
fig|6666666.450802.peg.642	754252.PFREUD_06120	3.1e-179	634.4	Actinobacteria	natA			ko:K01990		M00254			ko00000,ko00002,ko02000	3.A.1			Bacteria	2GIY8@201174,COG1131@1,COG1131@2	NA|NA|NA	V	ABC transporter
fig|6666666.450802.peg.643	754252.PFREUD_06130	8.6e-282	975.7	Actinobacteria				ko:K01992		M00254			ko00000,ko00002,ko02000	3.A.1			Bacteria	2BWH2@1,2GMNW@201174,2Z89R@2	NA|NA|NA
fig|6666666.450802.peg.644	754252.PFREUD_06140	2.8e-154	551.2	Propionibacteriales				ko:K16784,ko:K16785,ko:K16786,ko:K16787,ko:K16927	ko02010,map02010	M00581,M00582			ko00000,ko00001,ko00002,ko01000,ko02000	3.A.1.25,3.A.1.25.1,3.A.1.28,3.A.1.29,3.A.1.30,3.A.1.31,3.A.1.32,3.A.1.33,3.A.1.35			Bacteria	2GMK1@201174,4DQPM@85009,COG1122@1,COG1122@2	NA|NA|NA	P	ECF transporter, substrate-specific component
fig|6666666.450802.peg.645	754252.PFREUD_06150	1.3e-301	1041.6	Propionibacteriales				ko:K16786,ko:K16787	ko02010,map02010	M00582			ko00000,ko00001,ko00002,ko01000,ko02000	3.A.1.25,3.A.1.28,3.A.1.29,3.A.1.30,3.A.1.31,3.A.1.32,3.A.1.33,3.A.1.35			Bacteria	2I2Y2@201174,4DP2H@85009,COG3845@1,COG3845@2	NA|NA|NA	S	AAA domain, putative AbiEii toxin, Type IV TA system
fig|6666666.450802.peg.646	754252.PFREUD_06160	1.3e-191	675.6	Propionibacteriales	ecfT	GO:0003674,GO:0005215,GO:0005575,GO:0005623,GO:0005886,GO:0006810,GO:0006811,GO:0006820,GO:0006855,GO:0008150,GO:0008509,GO:0008514,GO:0015075,GO:0015238,GO:0015711,GO:0015893,GO:0016020,GO:0022857,GO:0032217,GO:0032218,GO:0034220,GO:0035461,GO:0042221,GO:0042493,GO:0044464,GO:0050896,GO:0051179,GO:0051180,GO:0051234,GO:0055085,GO:0071702,GO:0071705,GO:0071944,GO:0090482,GO:0098656		ko:K02008,ko:K16783,ko:K16785	ko02010,map02010	M00245,M00246,M00581,M00582			ko00000,ko00001,ko00002,ko02000	3.A.1.18,3.A.1.22,3.A.1.23,3.A.1.25,3.A.1.25.1,3.A.1.28,3.A.1.29,3.A.1.30,3.A.1.31,3.A.1.32,3.A.1.33,3.A.1.35			Bacteria	2GKHK@201174,4DPHW@85009,COG0619@1,COG0619@2	NA|NA|NA	P	Cobalt transport protein
fig|6666666.450802.peg.647	1120954.ATXE01000003_gene432	6e-25	120.9	Bacteria													Bacteria	2E775@1,331R0@2	NA|NA|NA
fig|6666666.450802.peg.648	754252.PFREUD_06190	4.4e-120	437.2	Propionibacteriales	rsmC	GO:0003674,GO:0003824,GO:0005575,GO:0005622,GO:0005623,GO:0005737,GO:0008150,GO:0008152,GO:0008168,GO:0008757,GO:0016740,GO:0016741,GO:0032259,GO:0044424,GO:0044464	2.1.1.172	ko:K00564			R07234	RC00003	ko00000,ko01000,ko03009				Bacteria	2IFG7@201174,4DNX6@85009,COG2813@1,COG2813@2	NA|NA|NA	J	Ribosomal protein L11 methyltransferase (PrmA)
fig|6666666.450802.peg.649	754252.PFREUD_06200	1.9e-166	591.7	Propionibacteriales	truA	GO:0000049,GO:0001522,GO:0003674,GO:0003676,GO:0003723,GO:0003824,GO:0005488,GO:0005575,GO:0005618,GO:0005623,GO:0006139,GO:0006396,GO:0006399,GO:0006400,GO:0006725,GO:0006807,GO:0008033,GO:0008150,GO:0008152,GO:0009451,GO:0009982,GO:0009987,GO:0010467,GO:0016070,GO:0016853,GO:0016866,GO:0030312,GO:0031119,GO:0034470,GO:0034641,GO:0034660,GO:0040007,GO:0043170,GO:0043412,GO:0044237,GO:0044238,GO:…	5.4.99.12	ko:K06173					ko00000,ko01000,ko03016				Bacteria	2GJ6C@201174,4DPSE@85009,COG0101@1,COG0101@2	NA|NA|NA	J	Formation of pseudouridine at positions 38, 39 and 40 in the anticodon stem and loop of transfer RNAs
fig|6666666.450802.peg.650	754252.PFREUD_06210	2.1e-162	578.2	Propionibacteriales	trmB	GO:0001510,GO:0003674,GO:0003824,GO:0005575,GO:0005622,GO:0005623,GO:0005737,GO:0006139,GO:0006396,GO:0006399,GO:0006400,GO:0006725,GO:0006807,GO:0008033,GO:0008150,GO:0008152,GO:0008168,GO:0008173,GO:0008175,GO:0008176,GO:0008757,GO:0009451,GO:0009987,GO:0010467,GO:0016070,GO:0016423,GO:0016740,GO:0016741,GO:0030488,GO:0032259,GO:0032991,GO:0034470,GO:0034641,GO:0034660,GO:0034708,GO:0036265,GO:…	2.1.1.297,2.1.1.33,2.4.99.12,2.4.99.13,2.4.99.14,2.4.99.15	ko:K02493,ko:K02527,ko:K03439	ko00540,ko01100,map00540,map01100	M00060,M00080	R04658,R05074,R09763,R10806	RC00003,RC00009,RC00077,RC00247,RC03279	ko00000,ko00001,ko00002,ko01000,ko01003,ko01005,ko03012,ko03016		GT30		Bacteria	2GJ8R@201174,4DNDX@85009,COG0220@1,COG0220@2	NA|NA|NA	J	Catalyzes the formation of N(7)-methylguanine at position 46 (m7G46) in tRNA
fig|6666666.450802.peg.651	754252.PFREUD_06220	4.8e-64	250.4	Propionibacteriales	yccF												Bacteria	2IKS5@201174,4DRE0@85009,COG3304@1,COG3304@2	NA|NA|NA	S	Inner membrane component domain
fig|6666666.450802.peg.652	754252.PFREUD_06230	0.0	1377.8	Propionibacteriales	fusA2	GO:0005575,GO:0005618,GO:0005623,GO:0005886,GO:0006790,GO:0008150,GO:0008152,GO:0009987,GO:0016020,GO:0030312,GO:0044237,GO:0044464,GO:0071944		ko:K02355					ko00000,ko03012,ko03029				Bacteria	2GKRU@201174,4DNXI@85009,COG0480@1,COG0480@2	NA|NA|NA	J	Elongation factor G, domain IV
fig|6666666.450802.peg.653	754252.PFREUD_06240	6.9e-80	303.1	Propionibacteriales	rplM	GO:0003674,GO:0003676,GO:0003723,GO:0003729,GO:0003735,GO:0005198,GO:0005488,GO:0005575,GO:0005618,GO:0005622,GO:0005623,GO:0005737,GO:0005829,GO:0005840,GO:0005886,GO:0006412,GO:0006417,GO:0006518,GO:0006807,GO:0008150,GO:0008152,GO:0008270,GO:0009058,GO:0009059,GO:0009889,GO:0009890,GO:0009892,GO:0009987,GO:0010467,GO:0010468,GO:0010556,GO:0010558,GO:0010605,GO:0010608,GO:0010629,GO:0015934,GO:…		ko:K02871	ko03010,map03010	M00178,M00179			br01610,ko00000,ko00001,ko00002,ko03011				Bacteria	2IFG1@201174,4DQET@85009,COG0102@1,COG0102@2	NA|NA|NA	J	This protein is one of the early assembly proteins of the 50S ribosomal subunit, although it is not seen to bind rRNA by itself. It is important during the early stages of 50S assembly
fig|6666666.450802.peg.654	754252.PFREUD_06250	5.8e-86	323.6	Propionibacteriales	rpsI	GO:0000462,GO:0003674,GO:0003676,GO:0003723,GO:0003735,GO:0005198,GO:0005488,GO:0005575,GO:0005622,GO:0005623,GO:0005737,GO:0005829,GO:0005840,GO:0005886,GO:0006139,GO:0006364,GO:0006396,GO:0006412,GO:0006518,GO:0006725,GO:0006807,GO:0008150,GO:0008152,GO:0009058,GO:0009059,GO:0009987,GO:0010467,GO:0015935,GO:0016020,GO:0016070,GO:0016072,GO:0019538,GO:0022613,GO:0022626,GO:0022627,GO:0030490,GO:…		ko:K02996	ko03010,map03010	M00178,M00179			br01610,ko00000,ko00001,ko00002,ko03011				Bacteria	2GNDY@201174,4DQN0@85009,COG0103@1,COG0103@2	NA|NA|NA	J	Belongs to the universal ribosomal protein uS9 family
fig|6666666.450802.peg.655	754252.PFREUD_06260	1.6e-241	841.6	Propionibacteriales	glmM	GO:0003674,GO:0003824,GO:0004614,GO:0004615,GO:0005575,GO:0005622,GO:0005623,GO:0005737,GO:0005829,GO:0005975,GO:0006040,GO:0006047,GO:0006048,GO:0006139,GO:0006464,GO:0006468,GO:0006725,GO:0006793,GO:0006796,GO:0006807,GO:0008150,GO:0008152,GO:0008966,GO:0009058,GO:0009225,GO:0009226,GO:0009987,GO:0016310,GO:0016853,GO:0016866,GO:0016868,GO:0018130,GO:0019438,GO:0019538,GO:0034641,GO:0034654,GO:…	5.4.2.10	ko:K03431	ko00520,ko01100,ko01130,map00520,map01100,map01130		R02060	RC00408	ko00000,ko00001,ko01000			iAF987.Gmet_1886,iLJ478.TM0184,iSB619.SA_RS11275,iSBO_1134.SBO_3206	Bacteria	2GN87@201174,4DNFP@85009,COG1109@1,COG1109@2	NA|NA|NA	G	Catalyzes the conversion of glucosamine-6-phosphate to glucosamine-1-phosphate
fig|6666666.450802.peg.656	754252.PFREUD_06270	1.3e-201	708.8	Propionibacteriales	coaA	GO:0003674,GO:0003824,GO:0004594,GO:0005575,GO:0005622,GO:0005623,GO:0005737,GO:0005829,GO:0006139,GO:0006163,GO:0006164,GO:0006725,GO:0006732,GO:0006753,GO:0006793,GO:0006796,GO:0006807,GO:0008150,GO:0008152,GO:0009058,GO:0009108,GO:0009117,GO:0009150,GO:0009152,GO:0009165,GO:0009259,GO:0009260,GO:0009987,GO:0015936,GO:0015937,GO:0016301,GO:0016310,GO:0016740,GO:0016772,GO:0016773,GO:0018130,GO:…	2.7.1.33	ko:K00867	ko00770,ko01100,map00770,map01100	M00120	R02971,R03018,R04391	RC00002,RC00017	ko00000,ko00001,ko00002,ko01000			iECDH1ME8569_1439.ECDH1ME8569_3838,iECH74115_1262.ECH74115_5439,iECSE_1348.ECSE_4265,iECSF_1327.ECSF_3833,iECSP_1301.ECSP_5045,iECW_1372.ECW_m4332,iEcDH1_1363.EcDH1_4016,iEcolC_1368.EcolC_4046,iPC815.YPO3758,iSFV_1184.SFV_4047,iSFxv_1172.SFxv_4418,iWFL_1372.ECW_m4332,iZ_1308.Z5545	Bacteria	2GIRR@201174,4DPFH@85009,COG1072@1,COG1072@2	NA|NA|NA	H	pantothenate kinase activity
fig|6666666.450802.peg.657	754252.PFREUD_06280	0.0	1215.7	Propionibacteriales	glmS	GO:0003674,GO:0003824,GO:0004360,GO:0005575,GO:0005622,GO:0005623,GO:0005737,GO:0005829,GO:0005886,GO:0006002,GO:0006040,GO:0006047,GO:0006139,GO:0006464,GO:0006486,GO:0006487,GO:0006725,GO:0006793,GO:0006796,GO:0006807,GO:0008150,GO:0008152,GO:0008483,GO:0009058,GO:0009059,GO:0009100,GO:0009101,GO:0009225,GO:0009987,GO:0016020,GO:0016740,GO:0016769,GO:0019538,GO:0019637,GO:0034641,GO:0034645,GO:…	2.6.1.16	ko:K00820	ko00250,ko00520,ko01100,ko01130,ko04931,map00250,map00520,map01100,map01130,map04931		R00768	RC00010,RC00163,RC02752	ko00000,ko00001,ko01000,ko01002			iNJ661.Rv3436c,iSB619.SA_RS11245,iYO844.BSU01780	Bacteria	2GKH0@201174,4DNBT@85009,COG0449@1,COG0449@2	NA|NA|NA	M	Catalyzes the first step in hexosamine metabolism, converting fructose-6P into glucosamine-6P using glutamine as a nitrogen source
fig|6666666.450802.peg.658	754252.PFREUD_06290	5.2e-62	243.8	Propionibacteriales	acpS	GO:0003674,GO:0003824,GO:0006082,GO:0006464,GO:0006629,GO:0006631,GO:0006633,GO:0006807,GO:0008150,GO:0008152,GO:0008610,GO:0008897,GO:0009058,GO:0009987,GO:0016053,GO:0016740,GO:0016772,GO:0016780,GO:0018070,GO:0018193,GO:0018209,GO:0018215,GO:0019538,GO:0019752,GO:0032787,GO:0036211,GO:0043170,GO:0043412,GO:0043436,GO:0044237,GO:0044238,GO:0044249,GO:0044255,GO:0044260,GO:0044267,GO:0044281,GO:…	2.7.8.7,3.2.1.52	ko:K00997,ko:K01207	ko00520,ko00531,ko00770,ko01100,ko01501,map00520,map00531,map00770,map01100,map01501	M00628	R00022,R01625,R05963,R07809,R07810,R10831	RC00002,RC00049	ko00000,ko00001,ko00002,ko01000				Bacteria	2IQF6@201174,4DRCQ@85009,COG0736@1,COG0736@2	NA|NA|NA	I	Transfers the 4'-phosphopantetheine moiety from coenzyme A to a Ser of acyl-carrier-protein
fig|6666666.450802.peg.659	754252.PFREUD_06300	2.1e-263	914.4	Propionibacteriales	nnrD	GO:0003674,GO:0003824,GO:0016829,GO:0016835,GO:0016836,GO:0016853,GO:0016854,GO:0052855,GO:0052856,GO:0052857	4.2.1.136,5.1.99.6	ko:K17758,ko:K17759					ko00000,ko01000				Bacteria	2GJHB@201174,4DN6W@85009,COG0062@1,COG0062@2,COG0063@1,COG0063@2	NA|NA|NA	G	Bifunctional enzyme that catalyzes the epimerization of the S- and R-forms of NAD(P)HX and the dehydration of the S-form of NAD(P)HX at the expense of ADP, which is converted to AMP. This allows the repair of both epimers of NAD(P)HX, a damaged form of NAD(P)H that is a result of enzymatic or heat-dependent hydration
fig|6666666.450802.peg.660	754252.PFREUD_06310	1.7e-215	755.0	Propionibacteriales	mgtA	GO:0000030,GO:0003674,GO:0003824,GO:0006629,GO:0006643,GO:0006664,GO:0008150,GO:0008152,GO:0008610,GO:0009058,GO:0009247,GO:0009987,GO:0016740,GO:0016757,GO:0016758,GO:0040007,GO:0044237,GO:0044238,GO:0044249,GO:0044255,GO:0046467,GO:0070085,GO:0071704,GO:0097502,GO:1901135,GO:1901137,GO:1901576,GO:1903509		ko:K12583					ko00000,ko01000,ko01003		GT4		Bacteria	2GIZG@201174,4DNSP@85009,COG0438@1,COG0438@2	NA|NA|NA	M	Glycosyltransferase Family 4
fig|6666666.450802.peg.661	754252.PFREUD_06320	3.9e-302	1044.3	Propionibacteriales	deaD		3.6.4.13	ko:K05592,ko:K11927	ko03018,map03018				ko00000,ko00001,ko01000,ko03009,ko03019				Bacteria	2GIUR@201174,4DNT3@85009,COG0513@1,COG0513@2	NA|NA|NA	L	DEAD DEAH box helicase
fig|6666666.450802.peg.662	754252.PFREUD_06330	5.5e-186	656.8	Propionibacteriales	ydiB	GO:0002949,GO:0006139,GO:0006396,GO:0006399,GO:0006400,GO:0006725,GO:0006807,GO:0008033,GO:0008150,GO:0008152,GO:0009451,GO:0009987,GO:0010467,GO:0016070,GO:0034470,GO:0034641,GO:0034660,GO:0040007,GO:0043170,GO:0043412,GO:0044237,GO:0044238,GO:0046483,GO:0070525,GO:0071704,GO:0090304,GO:1901360	2.7.1.221,5.1.1.1	ko:K01775,ko:K06925,ko:K07102	ko00473,ko00520,ko01100,ko01502,map00473,map00520,map01100,map01502		R00401,R08968,R11024	RC00002,RC00078,RC00285	ko00000,ko00001,ko01000,ko01011,ko03016				Bacteria	2IKV2@201174,4DPK9@85009,COG0802@1,COG0802@2	NA|NA|NA	K	Threonylcarbamoyl adenosine biosynthesis protein TsaE
fig|6666666.450802.peg.663	754252.PFREUD_06340	2.9e-125	454.5	Propionibacteriales	yeaZ	GO:0002949,GO:0003674,GO:0003824,GO:0005488,GO:0005515,GO:0005575,GO:0005618,GO:0005622,GO:0005623,GO:0005737,GO:0005829,GO:0006139,GO:0006396,GO:0006399,GO:0006400,GO:0006508,GO:0006725,GO:0006807,GO:0008033,GO:0008150,GO:0008152,GO:0008233,GO:0008237,GO:0009451,GO:0009987,GO:0010467,GO:0016070,GO:0016787,GO:0019538,GO:0030312,GO:0034470,GO:0034641,GO:0034660,GO:0042802,GO:0043170,GO:0043412,GO:…	2.3.1.234	ko:K01409,ko:K14742			R10648	RC00070,RC00416	ko00000,ko01000,ko03016				Bacteria	2GMTM@201174,4DQ98@85009,COG1214@1,COG1214@2	NA|NA|NA	O	Glycoprotease family
fig|6666666.450802.peg.664	754252.PFREUD_06350	2.6e-94	351.3	Propionibacteriales	rimI	GO:0003674,GO:0003824,GO:0004596,GO:0005575,GO:0005622,GO:0005623,GO:0005737,GO:0006464,GO:0006473,GO:0006474,GO:0006807,GO:0008080,GO:0008150,GO:0008152,GO:0008999,GO:0009987,GO:0010467,GO:0016407,GO:0016410,GO:0016740,GO:0016746,GO:0016747,GO:0017189,GO:0018193,GO:0018194,GO:0019538,GO:0031365,GO:0034212,GO:0036211,GO:0043170,GO:0043412,GO:0043543,GO:0044237,GO:0044238,GO:0044260,GO:0044267,GO:…	2.3.1.128,2.3.1.234	ko:K01409,ko:K03789,ko:K14742			R10648	RC00070,RC00416	ko00000,ko01000,ko03009,ko03016				Bacteria	2HZJQ@201174,4DRZ3@85009,COG0454@1,COG0456@2	NA|NA|NA	K	Acetyltransferase (GNAT) domain
fig|6666666.450802.peg.665	754252.PFREUD_06360	3.2e-195	687.6	Propionibacteriales	tsaD	GO:0000287,GO:0000408,GO:0002949,GO:0003674,GO:0003824,GO:0004175,GO:0004222,GO:0005488,GO:0005506,GO:0005515,GO:0005575,GO:0005622,GO:0005623,GO:0005737,GO:0005829,GO:0006139,GO:0006396,GO:0006399,GO:0006400,GO:0006508,GO:0006725,GO:0006807,GO:0008033,GO:0008150,GO:0008152,GO:0008233,GO:0008237,GO:0009451,GO:0009987,GO:0010467,GO:0016070,GO:0016787,GO:0019538,GO:0032991,GO:0034470,GO:0034641,GO:…	2.3.1.234	ko:K01409,ko:K03070	ko02024,ko03060,ko03070,map02024,map03060,map03070	M00335	R10648	RC00070,RC00416	ko00000,ko00001,ko00002,ko01000,ko02044,ko03016	3.A.5.1,3.A.5.10,3.A.5.2,3.A.5.4			Bacteria	2GJ98@201174,4DP6P@85009,COG0533@1,COG0533@2	NA|NA|NA	O	Required for the formation of a threonylcarbamoyl group on adenosine at position 37 (t(6)A37) in tRNAs that read codons beginning with adenine. Is involved in the transfer of the threonylcarbamoyl moiety of threonylcarbamoyl-AMP (TC-AMP) to the N6 group of A37, together with TsaE and TsaB. TsaD likely plays a direct catalytic role in this reaction
fig|6666666.450802.peg.666	754252.PFREUD_06370	0.0	1216.4	Propionibacteriales	bluB	GO:0003674,GO:0003824,GO:0006725,GO:0006766,GO:0006767,GO:0006807,GO:0008150,GO:0008152,GO:0009058,GO:0009110,GO:0009235,GO:0009236,GO:0009987,GO:0016491,GO:0016705,GO:0017144,GO:0018130,GO:0019438,GO:0033013,GO:0033014,GO:0034641,GO:0042364,GO:0044237,GO:0044249,GO:0044271,GO:0044281,GO:0044283,GO:0046483,GO:0051186,GO:0051188,GO:0055114,GO:0071704,GO:1901360,GO:1901362,GO:1901564,GO:1901566,GO:…	1.13.11.79,2.1.1.107,2.4.2.21	ko:K00768,ko:K02303,ko:K04719	ko00740,ko00860,ko01100,ko01110,ko01120,map00740,map00860,map01100,map01110,map01120	M00121,M00122	R03194,R04148,R09083	RC00003,RC00033,RC00063,RC00435,RC00871,RC02413	ko00000,ko00001,ko00002,ko01000				Bacteria	2GJ16@201174,4DWZJ@85009,COG0778@1,COG0778@2,COG2038@1,COG2038@2	NA|NA|NA	CH	Phosphoribosyltransferase
fig|6666666.450802.peg.667	754252.PFREUD_06380	2.7e-282	977.2	Propionibacteriales	pepC	GO:0000096,GO:0000098,GO:0003674,GO:0003824,GO:0005575,GO:0005622,GO:0005623,GO:0005737,GO:0006082,GO:0006508,GO:0006520,GO:0006790,GO:0006807,GO:0008150,GO:0008152,GO:0008233,GO:0008234,GO:0009056,GO:0009063,GO:0009636,GO:0009987,GO:0016054,GO:0016787,GO:0019538,GO:0019752,GO:0042221,GO:0043170,GO:0043418,GO:0043436,GO:0044237,GO:0044238,GO:0044248,GO:0044273,GO:0044281,GO:0044282,GO:0044424,GO:…	3.4.22.40	ko:K01372					ko00000,ko01000,ko01002				Bacteria	2HCVR@201174,4DWUZ@85009,COG3579@1,COG3579@2	NA|NA|NA	E	Peptidase C1-like family
fig|6666666.450802.peg.668	754252.PFREUD_06390	5.6e-91	340.1	Actinobacteria	mutT		3.6.1.55	ko:K03574					ko00000,ko01000,ko03400				Bacteria	2INEI@201174,COG1051@1,COG1051@2	NA|NA|NA	F	NTP pyrophosphohydrolases including oxidative damage repair enzymes
fig|6666666.450802.peg.669	754252.PFREUD_06400	2.5e-231	807.7	Propionibacteriales	tetV												Bacteria	2GJPT@201174,4DP19@85009,COG0477@1,COG2814@2	NA|NA|NA	EGP	Major facilitator Superfamily
fig|6666666.450802.peg.670	754252.PFREUD_06410	2.7e-260	904.0	Propionibacteriales													Bacteria	2GK97@201174,4DPMI@85009,COG2265@1,COG2265@2	NA|NA|NA	J	COG0500 SAM-dependent methyltransferases
fig|6666666.450802.peg.671	754252.PFREUD_06420	7.6e-104	383.3	Actinobacteria				ko:K05846	ko02010,map02010	M00209			ko00000,ko00001,ko00002,ko02000	3.A.1.12			Bacteria	2GMQT@201174,COG1174@1,COG1174@2	NA|NA|NA	E	ABC transporter permease
fig|6666666.450802.peg.672	754252.PFREUD_06430	4e-240	837.0	Actinobacteria	proV			ko:K05847	ko02010,map02010	M00209			ko00000,ko00001,ko00002,ko02000	3.A.1.12			Bacteria	2GJHI@201174,COG1125@1,COG1125@2	NA|NA|NA	E	ABC transporter
fig|6666666.450802.peg.673	754252.PFREUD_06440	8.4e-123	446.4	Propionibacteriales	opuBB			ko:K05846	ko02010,map02010	M00209			ko00000,ko00001,ko00002,ko02000	3.A.1.12			Bacteria	2H9I7@201174,4DTU3@85009,COG1174@1,COG1174@2	NA|NA|NA	E	Binding-protein-dependent transport system inner membrane component
fig|6666666.450802.peg.674	754252.PFREUD_06450	5.7e-194	683.3	Propionibacteriales	yehZ	GO:0003674,GO:0005215,GO:0005575,GO:0005623,GO:0005886,GO:0006810,GO:0006811,GO:0006812,GO:0006950,GO:0006970,GO:0006972,GO:0008150,GO:0009628,GO:0009987,GO:0015695,GO:0015696,GO:0015697,GO:0015838,GO:0016020,GO:0031460,GO:0033554,GO:0044464,GO:0050896,GO:0051179,GO:0051234,GO:0051716,GO:0071214,GO:0071470,GO:0071474,GO:0071702,GO:0071705,GO:0071944,GO:0072337,GO:0104004		ko:K05845	ko02010,map02010	M00209			ko00000,ko00001,ko00002,ko02000	3.A.1.12		iE2348C_1286.E2348C_2278,iEC55989_1330.EC55989_2381,iECIAI39_1322.ECIAI39_0865,iECO103_1326.ECO103_2607,iECSE_1348.ECSE_2399	Bacteria	2GJWY@201174,4DU0Q@85009,COG1732@1,COG1732@2	NA|NA|NA	M	Substrate binding domain of ABC-type glycine betaine transport system
fig|6666666.450802.peg.676	754252.PFREUD_06460	5.7e-46	189.9	Propionibacteriales	groS	GO:0003674,GO:0005488,GO:0005515,GO:0005575,GO:0005576,GO:0005618,GO:0005622,GO:0005623,GO:0005737,GO:0005829,GO:0005886,GO:0006355,GO:0006457,GO:0006458,GO:0006950,GO:0006986,GO:0008150,GO:0009266,GO:0009408,GO:0009628,GO:0009889,GO:0009987,GO:0010033,GO:0010468,GO:0010556,GO:0016020,GO:0019219,GO:0019222,GO:0019899,GO:0030312,GO:0031323,GO:0031326,GO:0033554,GO:0034605,GO:0035375,GO:0035966,GO:…		ko:K04078					ko00000,ko03029,ko03110				Bacteria	2IKTH@201174,4DR0X@85009,COG0234@1,COG0234@2	NA|NA|NA	O	Binds to Cpn60 in the presence of Mg-ATP and suppresses the ATPase activity of the latter
fig|6666666.450802.peg.677	754252.PFREUD_06470	2.8e-288	997.3	Propionibacteriales	groL	GO:0003674,GO:0003676,GO:0003677,GO:0003697,GO:0005488,GO:0005515,GO:0005575,GO:0005618,GO:0005622,GO:0005623,GO:0005737,GO:0005829,GO:0005886,GO:0006139,GO:0006259,GO:0006457,GO:0006458,GO:0006725,GO:0006807,GO:0006950,GO:0007154,GO:0008150,GO:0008152,GO:0009266,GO:0009295,GO:0009408,GO:0009605,GO:0009628,GO:0009987,GO:0009991,GO:0016020,GO:0016043,GO:0016465,GO:0030312,GO:0031668,GO:0032991,GO:…		ko:K04077	ko03018,ko04212,ko04940,ko05134,ko05152,map03018,map04212,map04940,map05134,map05152				ko00000,ko00001,ko03019,ko03029,ko03110,ko04147				Bacteria	2GKC9@201174,4DNCJ@85009,COG0459@1,COG0459@2	NA|NA|NA	O	Prevents misfolding and promotes the refolding and proper assembly of unfolded polypeptides generated under stress conditions
fig|6666666.450802.peg.678	754252.PFREUD_24680	1.2e-131	475.7	Propionibacteriales				ko:K07497					ko00000				Bacteria	2GJ3V@201174,4DUKR@85009,COG2801@1,COG2801@2	NA|NA|NA	L	Integrase core domain. Integrase mediates integration of a DNA copy of the viral genome into the host chromosome
fig|6666666.450802.peg.680	754252.PFREUD_06480	3.8e-287	993.4	Propionibacteriales	guaB	GO:0003674,GO:0003824,GO:0003938,GO:0005575,GO:0005618,GO:0005622,GO:0005623,GO:0005737,GO:0005886,GO:0006139,GO:0006163,GO:0006164,GO:0006177,GO:0006183,GO:0006195,GO:0006204,GO:0006725,GO:0006753,GO:0006793,GO:0006796,GO:0006807,GO:0008150,GO:0008152,GO:0009056,GO:0009058,GO:0009116,GO:0009117,GO:0009119,GO:0009123,GO:0009124,GO:0009125,GO:0009126,GO:0009127,GO:0009128,GO:0009141,GO:0009142,GO:…	1.1.1.205	ko:K00088	ko00230,ko00983,ko01100,ko01110,map00230,map00983,map01100,map01110	M00050	R01130,R08240	RC00143,RC02207	ko00000,ko00001,ko00002,ko01000,ko04147				Bacteria	2GITZ@201174,4DN68@85009,COG0516@1,COG0516@2,COG0517@1,COG0517@2	NA|NA|NA	F	Catalyzes the conversion of inosine 5'-phosphate (IMP) to xanthosine 5'-phosphate (XMP), the first committed and rate- limiting step in the de novo synthesis of guanine nucleotides, and therefore plays an important role in the regulation of cell growth
fig|6666666.450802.peg.681	754252.PFREUD_06490	3.5e-205	720.7	Propionibacteriales	guaB	GO:0005575,GO:0005622,GO:0005623,GO:0005737,GO:0005886,GO:0006139,GO:0006163,GO:0006164,GO:0006183,GO:0006725,GO:0006753,GO:0006793,GO:0006796,GO:0006807,GO:0008150,GO:0008152,GO:0009058,GO:0009116,GO:0009117,GO:0009119,GO:0009141,GO:0009142,GO:0009144,GO:0009145,GO:0009150,GO:0009152,GO:0009163,GO:0009165,GO:0009199,GO:0009201,GO:0009205,GO:0009206,GO:0009259,GO:0009260,GO:0009987,GO:0016020,GO:…	1.1.1.205	ko:K00088	ko00230,ko00983,ko01100,ko01110,map00230,map00983,map01100,map01110	M00050	R01130,R08240	RC00143,RC02207	ko00000,ko00001,ko00002,ko01000,ko04147				Bacteria	2GKVS@201174,4DN1G@85009,COG0516@1,COG0516@2	NA|NA|NA	F	IMP dehydrogenase / GMP reductase domain
fig|6666666.450802.peg.682	754252.PFREUD_06500	2.8e-48	197.6	Actinobacteria	tyrA		5.4.99.5	ko:K04092	ko00400,ko01100,ko01110,ko01130,ko01230,map00400,map01100,map01110,map01130,map01230	M00024,M00025	R01715	RC03116	ko00000,ko00001,ko00002,ko01000				Bacteria	2IQ46@201174,COG1605@1,COG1605@2	NA|NA|NA	E	Chorismate mutase
fig|6666666.450802.peg.684	521393.JH806632_gene597	4.5e-10	73.2	Actinobacteria													Bacteria	2IBDZ@201174,4D3UV@85005,COG1520@1,COG1520@2	NA|NA|NA	S	Part of the outer membrane protein assembly complex, which is involved in assembly and insertion of beta-barrel proteins into the outer membrane
fig|6666666.450802.peg.686	1089453.GOSPT_088_00130	7.7e-17	94.7	Gordoniaceae													Bacteria	2B35U@1,2HX5K@201174,31VTR@2,4GDYQ@85026	NA|NA|NA	S	N-acetylmuramoyl-L-alanine amidase
fig|6666666.450802.peg.687	754252.PFREUD_06550	8e-86	323.2	Propionibacteriales	cysE	GO:0000096,GO:0000097,GO:0003674,GO:0003824,GO:0005575,GO:0005622,GO:0005623,GO:0005737,GO:0005829,GO:0006082,GO:0006520,GO:0006534,GO:0006535,GO:0006563,GO:0006790,GO:0006807,GO:0008150,GO:0008152,GO:0008374,GO:0008652,GO:0009001,GO:0009058,GO:0009069,GO:0009070,GO:0009987,GO:0016053,GO:0016407,GO:0016412,GO:0016413,GO:0016740,GO:0016746,GO:0016747,GO:0019344,GO:0019752,GO:0043436,GO:0044237,GO:…	2.3.1.30	ko:K00640	ko00270,ko00920,ko01100,ko01110,ko01120,ko01200,ko01230,ko05111,map00270,map00920,map01100,map01110,map01120,map01200,map01230,map05111	M00021	R00586	RC00004,RC00041	ko00000,ko00001,ko00002,ko01000			iJN746.PP_0840	Bacteria	2IHW5@201174,4DSPI@85009,COG1045@1,COG1045@2	NA|NA|NA	E	Bacterial transferase hexapeptide (six repeats)
fig|6666666.450802.peg.688	754252.PFREUD_06560	8e-163	579.7	Actinobacteria	cysK	GO:0000096,GO:0000097,GO:0003674,GO:0003824,GO:0004124,GO:0005488,GO:0005575,GO:0005576,GO:0005622,GO:0005623,GO:0005737,GO:0005829,GO:0006082,GO:0006520,GO:0006534,GO:0006535,GO:0006563,GO:0006790,GO:0006807,GO:0008144,GO:0008150,GO:0008152,GO:0008652,GO:0009058,GO:0009069,GO:0009070,GO:0009987,GO:0016053,GO:0016740,GO:0016765,GO:0016829,GO:0016846,GO:0019344,GO:0019752,GO:0019842,GO:0030170,GO:…	2.5.1.47	ko:K01738	ko00270,ko00920,ko01100,ko01110,ko01120,ko01130,ko01200,ko01230,map00270,map00920,map01100,map01110,map01120,map01130,map01200,map01230	M00021	R00897,R03601,R04859	RC00020,RC02814,RC02821	ko00000,ko00001,ko00002,ko01000				Bacteria	2GIXE@201174,COG0031@1,COG0031@2	NA|NA|NA	E	Belongs to the cysteine synthase cystathionine beta- synthase family
fig|6666666.450802.peg.689	543632.JOJL01000015_gene8697	1.1e-127	463.0	Micromonosporales	araB	GO:0003674,GO:0003824,GO:0005575,GO:0005622,GO:0005623,GO:0005737,GO:0005975,GO:0005996,GO:0006793,GO:0006796,GO:0008150,GO:0008152,GO:0008741,GO:0009056,GO:0009058,GO:0009987,GO:0016052,GO:0016301,GO:0016310,GO:0016740,GO:0016772,GO:0016773,GO:0019200,GO:0019321,GO:0019323,GO:0019566,GO:0019568,GO:0019569,GO:0019572,GO:0019637,GO:0044237,GO:0044238,GO:0044262,GO:0044281,GO:0044282,GO:0044424,GO:…	2.7.1.16	ko:K00853	ko00040,ko01100,map00040,map01100		R01526,R02439	RC00002,RC00538	ko00000,ko00001,ko01000			iBWG_1329.BWG_0059,iECH74115_1262.ECH74115_0068,iECSP_1301.ECSP_0067,iECs_1301.ECs0067,iG2583_1286.G2583_0066,iPC815.YPO2254,iZ_1308.Z0072	Bacteria	2H531@201174,4D8RU@85008,COG1069@1,COG1069@2	NA|NA|NA	G	Belongs to the ribulokinase family
fig|6666666.450802.peg.690	1380346.JNIH01000001_gene4395	1.1e-65	256.5	Actinobacteria	araB	GO:0003674,GO:0003824,GO:0005575,GO:0005622,GO:0005623,GO:0005737,GO:0005975,GO:0005996,GO:0006793,GO:0006796,GO:0008150,GO:0008152,GO:0008741,GO:0009056,GO:0009058,GO:0009987,GO:0016052,GO:0016301,GO:0016310,GO:0016740,GO:0016772,GO:0016773,GO:0019200,GO:0019321,GO:0019323,GO:0019566,GO:0019568,GO:0019569,GO:0019572,GO:0019637,GO:0044237,GO:0044238,GO:0044262,GO:0044281,GO:0044282,GO:0044424,GO:…	2.7.1.16	ko:K00853	ko00040,ko01100,map00040,map01100		R01526,R02439	RC00002,RC00538	ko00000,ko00001,ko01000			iBWG_1329.BWG_0059,iECH74115_1262.ECH74115_0068,iECSP_1301.ECSP_0067,iECs_1301.ECs0067,iG2583_1286.G2583_0066,iPC815.YPO2254,iZ_1308.Z0072	Bacteria	2H531@201174,COG1069@1,COG1069@2	NA|NA|NA	G	Belongs to the ribulokinase family
fig|6666666.450802.peg.691	754252.PFREUD_06590	4.2e-118	430.6	Propionibacteriales	araD		4.1.2.17,5.1.3.4	ko:K01628,ko:K03077	ko00040,ko00051,ko00053,ko01100,ko01120,map00040,map00051,map00053,map01100,map01120	M00550	R02262,R05850	RC00603,RC00604,RC01479	ko00000,ko00001,ko00002,ko01000				Bacteria	2GNI6@201174,4DNAZ@85009,COG0235@1,COG0235@2	NA|NA|NA	G	Class II Aldolase and Adducin N-terminal domain
fig|6666666.450802.peg.693	754252.PFREUD_06610	5.9e-296	1022.7	Propionibacteriales	araA	GO:0003674,GO:0003824,GO:0005575,GO:0005622,GO:0005623,GO:0005737,GO:0005829,GO:0005975,GO:0005996,GO:0006793,GO:0006796,GO:0008150,GO:0008152,GO:0008733,GO:0009056,GO:0009058,GO:0009987,GO:0016052,GO:0016853,GO:0016860,GO:0016861,GO:0019321,GO:0019323,GO:0019566,GO:0019568,GO:0019569,GO:0019572,GO:0019637,GO:0044237,GO:0044238,GO:0044281,GO:0044282,GO:0044424,GO:0044444,GO:0044464,GO:0046365,GO:…	5.3.1.4	ko:K01804	ko00040,ko01100,map00040,map01100		R01761	RC00516	ko00000,ko00001,ko01000			iAPECO1_1312.APECO1_1922,iB21_1397.B21_00063,iBWG_1329.BWG_0058,iE2348C_1286.E2348C_0063,iECBD_1354.ECBD_3555,iECD_1391.ECD_00064,iECED1_1282.ECED1_0061,iECIAI1_1343.ECIAI1_0062,iECNA114_1301.ECNA114_0050,iECO103_1326.ECO103_0063,iECO26_1355.ECO26_0064,iECOK1_1307.ECOK1_0061,iECP_1309.ECP_0063,iECS88_1305.ECS88_0065,iECSE_1348.ECSE_0062,iECW_1372.ECW_m0060,iEKO11_1354.EKO11_3852,iEcE24377_1341.Ec…	Bacteria	2GJNB@201174,4DPD0@85009,COG2160@1,COG2160@2	NA|NA|NA	G	Catalyzes the conversion of L-arabinose to L-ribulose
fig|6666666.450802.peg.694	754252.PFREUD_06620	8.6e-190	669.5	Propionibacteriales				ko:K02529					ko00000,ko03000				Bacteria	2GK1X@201174,4DQ8P@85009,COG1609@1,COG1609@2	NA|NA|NA	K	helix_turn _helix lactose operon repressor
fig|6666666.450802.peg.695	754252.PFREUD_06630	3.2e-170	604.4	Propionibacteriales				ko:K02058		M00221			ko00000,ko00002,ko02000	3.A.1.2			Bacteria	2GJ0Z@201174,4DQJY@85009,COG1879@1,COG1879@2	NA|NA|NA	G	Periplasmic binding protein domain
fig|6666666.450802.peg.696	754252.PFREUD_06640	8.3e-282	975.7	Propionibacteriales	ytfR		3.6.3.17	ko:K02056		M00221			ko00000,ko00002,ko01000,ko02000	3.A.1.2		iECED1_1282.ECED1_5085	Bacteria	2GJ3F@201174,4DNDA@85009,COG1129@1,COG1129@2	NA|NA|NA	G	ATPases associated with a variety of cellular activities
fig|6666666.450802.peg.697	1452536.JARE01000043_gene407	8.5e-23	113.2	Microbacteriaceae	ytfT	GO:0003674,GO:0005215,GO:0005575,GO:0005623,GO:0005886,GO:0005887,GO:0006810,GO:0008150,GO:0008643,GO:0015144,GO:0015145,GO:0015146,GO:0015591,GO:0015749,GO:0015750,GO:0015752,GO:0016020,GO:0016021,GO:0022857,GO:0031224,GO:0031226,GO:0032991,GO:0034219,GO:0043190,GO:0044425,GO:0044459,GO:0044464,GO:0051119,GO:0051179,GO:0051234,GO:0055085,GO:0071702,GO:0071944,GO:0098533,GO:0098796,GO:0098797,GO:…		ko:K02057		M00221			ko00000,ko00002,ko02000	3.A.1.2		iAPECO1_1312.APECO1_2162,iECH74115_1262.ECH74115_5749,iECOK1_1307.ECOK1_4745,iECSF_1327.ECSF_4119,iLF82_1304.LF82_3716,iUTI89_1310.UTI89_C4834,ic_1306.c5327	Bacteria	2HB45@201174,4FKVA@85023,COG1172@1,COG1172@2	NA|NA|NA	G	Branched-chain amino acid transport system / permease component
fig|6666666.450802.peg.698	754252.PFREUD_06660	5.8e-110	403.7	Actinobacteria	ytfT	GO:0003674,GO:0005215,GO:0005575,GO:0005623,GO:0005886,GO:0005887,GO:0006810,GO:0008150,GO:0008643,GO:0015144,GO:0015145,GO:0015146,GO:0015591,GO:0015749,GO:0015750,GO:0015752,GO:0016020,GO:0016021,GO:0022857,GO:0031224,GO:0031226,GO:0032991,GO:0034219,GO:0043190,GO:0044425,GO:0044459,GO:0044464,GO:0051119,GO:0051179,GO:0051234,GO:0055085,GO:0071702,GO:0071944,GO:0098533,GO:0098796,GO:0098797,GO:…		ko:K02057		M00221			ko00000,ko00002,ko02000	3.A.1.2		iAPECO1_1312.APECO1_2162,iECH74115_1262.ECH74115_5749,iECOK1_1307.ECOK1_4745,iECSF_1327.ECSF_4119,iLF82_1304.LF82_3716,iUTI89_1310.UTI89_C4834,ic_1306.c5327	Bacteria	2HB45@201174,COG1172@1,COG1172@2	NA|NA|NA	G	Belongs to the binding-protein-dependent transport system permease family
fig|6666666.450802.peg.699	754252.PFREUD_06670	1.5e-178	632.1	Propionibacteriales	yjfF	GO:0005575,GO:0005623,GO:0005886,GO:0005887,GO:0016020,GO:0016021,GO:0031224,GO:0031226,GO:0044425,GO:0044459,GO:0044464,GO:0071944		ko:K02057		M00221			ko00000,ko00002,ko02000	3.A.1.2		iECW_1372.ECW_m4592,iEKO11_1354.EKO11_4080,iWFL_1372.ECW_m4592	Bacteria	2GJDW@201174,4DQ7E@85009,COG1172@1,COG1172@2	NA|NA|NA	G	Branched-chain amino acid transport system / permease component
fig|6666666.450802.peg.700	754252.PFREUD_06680	3.2e-294	1016.9	Propionibacteriales	guaA	GO:0003674,GO:0003824,GO:0003921,GO:0003922,GO:0005488,GO:0005515,GO:0005575,GO:0005618,GO:0005622,GO:0005623,GO:0005737,GO:0005829,GO:0006139,GO:0006163,GO:0006164,GO:0006177,GO:0006725,GO:0006753,GO:0006793,GO:0006796,GO:0006807,GO:0008150,GO:0008152,GO:0009058,GO:0009116,GO:0009117,GO:0009119,GO:0009123,GO:0009124,GO:0009126,GO:0009127,GO:0009150,GO:0009152,GO:0009156,GO:0009161,GO:0009163,GO:…	6.3.5.2	ko:K01951	ko00230,ko00983,ko01100,map00230,map00983,map01100	M00050	R01230,R01231,R08244	RC00010,RC00204	ko00000,ko00001,ko00002,ko01000,ko01002			iJN746.PP_1032,iSF_1195.SF2553,iSFxv_1172.SFxv_2808,iS_1188.S2725,iYL1228.KPN_02833	Bacteria	2GM09@201174,4DPFU@85009,COG0519@1,COG0519@2	NA|NA|NA	F	Catalyzes the synthesis of GMP from XMP
fig|6666666.450802.peg.701	754252.PFREUD_06690	3.9e-175	620.5	Actinobacteria													Bacteria	2GXBT@201174,COG3878@1,COG3878@2	NA|NA|NA	S	Domain of unknown function (DUF1963)
fig|6666666.450802.peg.702	754252.PFREUD_06700	2.7e-174	617.8	Actinobacteria													Bacteria	2HWXG@201174,COG0604@1,COG0604@2	NA|NA|NA	C	NADPH quinone reductase
fig|6666666.450802.peg.703	754252.PFREUD_06710	2.8e-50	204.1	Actinobacteria	pspC	GO:0005575,GO:0005623,GO:0005886,GO:0008150,GO:0009889,GO:0009891,GO:0009893,GO:0010556,GO:0010557,GO:0010604,GO:0016020,GO:0019222,GO:0044464,GO:0048518,GO:0050789,GO:0060255,GO:0065007,GO:0071944		ko:K03973					ko00000,ko02048,ko03000				Bacteria	2IRZU@201174,COG1983@1,COG1983@2	NA|NA|NA	KT	PspC domain
fig|6666666.450802.peg.705	754252.PFREUD_06720	5.9e-219	766.5	Propionibacteriales	tcsS3												Bacteria	2GJ4J@201174,4DNII@85009,COG1983@1,COG1983@2,COG4585@1,COG4585@2	NA|NA|NA	T	PspC domain
fig|6666666.450802.peg.706	754252.PFREUD_06730	5.2e-122	443.7	Propionibacteriales	degU			ko:K07684	ko02020,map02020	M00471			ko00000,ko00001,ko00002,ko02022				Bacteria	2GIVA@201174,4DQ1R@85009,COG2197@1,COG2197@2	NA|NA|NA	T	helix_turn_helix, Lux Regulon
fig|6666666.450802.peg.707	754252.PFREUD_06740	9.4e-26	122.5	Bacteria	MA20_40075												Bacteria	COG2261@1,COG2261@2	NA|NA|NA	S	Transglycosylase associated protein
fig|6666666.450802.peg.708	754252.PFREUD_06750	2e-183	648.3	Actinobacteria	fatB			ko:K02016	ko02010,map02010	M00240			ko00000,ko00001,ko00002,ko02000	3.A.1.14			Bacteria	2GK6Q@201174,COG4607@1,COG4607@2	NA|NA|NA	P	ABC-type enterochelin transport system periplasmic component
fig|6666666.450802.peg.709	754252.PFREUD_06760	2.5e-157	561.6	Actinobacteria	feuB			ko:K02015	ko02010,map02010	M00240			ko00000,ko00001,ko00002,ko02000	3.A.1.14			Bacteria	2GNC7@201174,COG4606@1,COG4606@2	NA|NA|NA	P	Belongs to the binding-protein-dependent transport system permease family. FecCD subfamily
fig|6666666.450802.peg.710	754252.PFREUD_06770	7.1e-176	623.2	Actinobacteria	fatC			ko:K02015	ko02010,map02010	M00240			ko00000,ko00001,ko00002,ko02000	3.A.1.14			Bacteria	2GN2I@201174,COG4605@1,COG4605@2	NA|NA|NA	P	Belongs to the binding-protein-dependent transport system permease family. FecCD subfamily
fig|6666666.450802.peg.711	754252.PFREUD_06780	5.8e-135	486.9	Actinobacteria	yclP		3.6.3.34	ko:K02013	ko02010,map02010	M00240			ko00000,ko00001,ko00002,ko01000,ko02000	3.A.1.14			Bacteria	2I2KS@201174,COG4604@1,COG4604@2	NA|NA|NA	P	ABC transporter
fig|6666666.450802.peg.712	754252.PFREUD_06790	1.7e-245	854.7	Propionibacteriales	cls-1			ko:K06131	ko00564,ko01100,map00564,map01100		R07390	RC00017	ko00000,ko00001,ko01000			iAF987.Gmet_3078	Bacteria	2GM0P@201174,4DP3Y@85009,COG1502@1,COG1502@2	NA|NA|NA	I	Phospholipase D. Active site motifs.
fig|6666666.450802.peg.713	754252.PFREUD_06800	0.0	1619.4	Propionibacteriales	pcrA	GO:0000018,GO:0000166,GO:0000287,GO:0003674,GO:0003678,GO:0003824,GO:0004003,GO:0004386,GO:0005488,GO:0005575,GO:0005618,GO:0005622,GO:0005623,GO:0005886,GO:0006139,GO:0006259,GO:0006281,GO:0006302,GO:0006725,GO:0006807,GO:0006950,GO:0006974,GO:0006996,GO:0008026,GO:0008094,GO:0008150,GO:0008152,GO:0009314,GO:0009411,GO:0009416,GO:0009628,GO:0009650,GO:0009892,GO:0009987,GO:0010605,GO:0016020,GO:…	3.6.4.12	ko:K03657	ko03420,ko03430,map03420,map03430				ko00000,ko00001,ko01000,ko03400				Bacteria	2GISS@201174,4DP2M@85009,COG0210@1,COG0210@2	NA|NA|NA	L	UvrD-like helicase C-terminal domain
fig|6666666.450802.peg.714	754252.PFREUD_06810	4.4e-264	916.8	Propionibacteriales													Bacteria	2I39E@201174,4DX1A@85009,COG3266@1,COG3266@2	NA|NA|NA	S	domain, Protein
fig|6666666.450802.peg.715	754252.PFREUD_06820	3.7e-108	397.5	Propionibacteriales	purN	GO:0000287,GO:0003674,GO:0005488,GO:0006082,GO:0006575,GO:0006725,GO:0006732,GO:0006760,GO:0006807,GO:0008150,GO:0008152,GO:0009987,GO:0019752,GO:0034641,GO:0042558,GO:0043167,GO:0043169,GO:0043436,GO:0043603,GO:0044237,GO:0044281,GO:0046483,GO:0046653,GO:0046872,GO:0051186,GO:0071704,GO:1901360,GO:1901564	2.1.2.2,2.1.2.3,3.5.4.10	ko:K00602,ko:K11175	ko00230,ko00670,ko01100,ko01110,ko01130,ko01523,map00230,map00670,map01100,map01110,map01130,map01523	M00048	R01127,R04325,R04326,R04560	RC00026,RC00197,RC00263,RC00456,RC01128	ko00000,ko00001,ko00002,ko01000,ko04147				Bacteria	2H8QB@201174,4DPAW@85009,COG0299@1,COG0299@2	NA|NA|NA	F	Catalyzes the transfer of a formyl group from 10- formyltetrahydrofolate to 5-phospho-ribosyl-glycinamide (GAR), producing 5-phospho-ribosyl-N-formylglycinamide (FGAR) and tetrahydrofolate
fig|6666666.450802.peg.716	754252.PFREUD_06830	6.9e-292	1009.2	Propionibacteriales	purH	GO:0005575,GO:0005623,GO:0005886,GO:0008150,GO:0016020,GO:0040007,GO:0044464,GO:0071944	2.1.2.3,3.5.4.10	ko:K00602	ko00230,ko00670,ko01100,ko01110,ko01130,ko01523,map00230,map00670,map01100,map01110,map01130,map01523	M00048	R01127,R04560	RC00026,RC00263,RC00456	ko00000,ko00001,ko00002,ko01000,ko04147			iHN637.CLJU_RS04230,iJN678.purH	Bacteria	2GJWU@201174,4DP1R@85009,COG0138@1,COG0138@2	NA|NA|NA	F	Bifunctional purine biosynthesis protein PurH
fig|6666666.450802.peg.717	754252.PFREUD_06840	4.7e-160	570.5	Propionibacteriales	folD	GO:0003674,GO:0003824,GO:0004477,GO:0004488,GO:0005575,GO:0005622,GO:0005623,GO:0005737,GO:0005829,GO:0006730,GO:0008150,GO:0008152,GO:0009987,GO:0016491,GO:0016645,GO:0016646,GO:0016787,GO:0016810,GO:0016814,GO:0019238,GO:0044237,GO:0044281,GO:0044424,GO:0044444,GO:0044464,GO:0055114	1.5.1.5,3.5.4.9	ko:K01491	ko00670,ko00720,ko01100,ko01120,ko01200,map00670,map00720,map01100,map01120,map01200	M00140,M00377	R01220,R01655	RC00202,RC00578	ko00000,ko00001,ko00002,ko01000				Bacteria	2GJZS@201174,4DNC5@85009,COG0190@1,COG0190@2	NA|NA|NA	H	Catalyzes the oxidation of 5,10- methylenetetrahydrofolate to 5,10-methenyltetrahydrofolate and then the hydrolysis of 5,10-methenyltetrahydrofolate to 10- formyltetrahydrofolate
fig|6666666.450802.peg.718	754252.PFREUD_06850	1.3e-51	208.8	Bacteria													Bacteria	2DRQP@1,33CNM@2	NA|NA|NA	S	Protein of unknown function (DUF3017)
fig|6666666.450802.peg.719	754252.PFREUD_06860	1.5e-183	648.7	Propionibacteriales	mdh	GO:0003674,GO:0003824,GO:0005575,GO:0005618,GO:0005622,GO:0005623,GO:0005737,GO:0005829,GO:0005886,GO:0005975,GO:0006082,GO:0006091,GO:0006099,GO:0006101,GO:0006107,GO:0006108,GO:0006139,GO:0006725,GO:0006732,GO:0006733,GO:0006734,GO:0006753,GO:0006793,GO:0006796,GO:0006807,GO:0008150,GO:0008152,GO:0009060,GO:0009117,GO:0009987,GO:0015980,GO:0016020,GO:0016491,GO:0016614,GO:0016615,GO:0016616,GO:…	1.1.1.37	ko:K00024	ko00020,ko00270,ko00620,ko00630,ko00680,ko00710,ko00720,ko01100,ko01110,ko01120,ko01130,ko01200,map00020,map00270,map00620,map00630,map00680,map00710,map00720,map01100,map01110,map01120,map01130,map01200	M00009,M00011,M00012,M00168,M00173,M00346,M00374,M00620,M00740	R00342,R07136	RC00031	ko00000,ko00001,ko00002,ko01000				Bacteria	2GJHS@201174,4DN1I@85009,COG0039@1,COG0039@2	NA|NA|NA	C	Catalyzes the reversible oxidation of malate to oxaloacetate
fig|6666666.450802.peg.720	754252.PFREUD_06870	4.5e-238	830.1	Actinobacteria	icd	GO:0000287,GO:0003674,GO:0003824,GO:0004448,GO:0004450,GO:0005488,GO:0005575,GO:0005623,GO:0005886,GO:0005975,GO:0006081,GO:0006082,GO:0006091,GO:0006097,GO:0006099,GO:0006101,GO:0006102,GO:0008150,GO:0008152,GO:0008270,GO:0009060,GO:0009987,GO:0015980,GO:0016020,GO:0016491,GO:0016614,GO:0016616,GO:0016999,GO:0017144,GO:0019752,GO:0032787,GO:0043167,GO:0043169,GO:0043436,GO:0044237,GO:0044238,GO:…	1.1.1.42	ko:K00031	ko00020,ko00480,ko00720,ko01100,ko01110,ko01120,ko01130,ko01200,ko01210,ko01230,ko04146,map00020,map00480,map00720,map01100,map01110,map01120,map01130,map01200,map01210,map01230,map04146	M00009,M00010,M00173,M00740	R00267,R00268,R01899	RC00001,RC00084,RC00114,RC00626,RC02801	br01601,ko00000,ko00001,ko00002,ko01000				Bacteria	2GM3D@201174,COG0538@1,COG0538@2	NA|NA|NA	C	Belongs to the isocitrate and isopropylmalate dehydrogenases family
fig|6666666.450802.peg.721	1035308.AQYY01000001_gene1840	1.4e-23	115.5	Bacteria													Bacteria	2E45J@1,32Z1K@2	NA|NA|NA	S	branched-chain amino acid
fig|6666666.450802.peg.722	754252.PFREUD_06890	9.6e-118	429.5	Propionibacteriales													Bacteria	2GN6R@201174,4DQH9@85009,COG1296@1,COG1296@2	NA|NA|NA	E	AzlC protein
fig|6666666.450802.peg.723	754252.PFREUD_06900	1.2e-277	961.8	Propionibacteriales	ytfL	GO:0005575,GO:0005623,GO:0005886,GO:0016020,GO:0044464,GO:0071944		ko:K03699					ko00000,ko02042				Bacteria	2GKN5@201174,4DPDV@85009,COG1253@1,COG1253@2	NA|NA|NA	S	Transporter associated domain
fig|6666666.450802.peg.724	754252.PFREUD_06910	3.7e-243	847.0	Propionibacteriales			2.7.9.2	ko:K01007	ko00620,ko00680,ko00720,ko01100,ko01120,ko01200,map00620,map00680,map00720,map01100,map01120,map01200	M00173,M00374	R00199	RC00002,RC00015	ko00000,ko00001,ko00002,ko01000				Bacteria	2I4D0@201174,4DX20@85009,COG3173@1,COG3173@2	NA|NA|NA	S	Phosphotransferase enzyme family
fig|6666666.450802.peg.725	754252.PFREUD_06920	1.8e-165	588.6	Actinobacteria				ko:K07335					ko00000				Bacteria	2GMFS@201174,COG1744@1,COG1744@2	NA|NA|NA	S	basic membrane
fig|6666666.450802.peg.726	754252.PFREUD_06930	5.9e-183	646.7	Propionibacteriales	rnhA	GO:0003674,GO:0003824,GO:0004518,GO:0004519,GO:0004521,GO:0004523,GO:0004540,GO:0006139,GO:0006259,GO:0006260,GO:0006261,GO:0006271,GO:0006273,GO:0006401,GO:0006725,GO:0006807,GO:0008150,GO:0008152,GO:0009056,GO:0009057,GO:0009058,GO:0009059,GO:0009987,GO:0016070,GO:0016787,GO:0016788,GO:0016891,GO:0016893,GO:0019439,GO:0022616,GO:0033567,GO:0034641,GO:0034645,GO:0034655,GO:0043137,GO:0043170,GO:…	3.1.26.4	ko:K03469	ko03030,map03030				ko00000,ko00001,ko01000,ko03032				Bacteria	2GK53@201174,4DR5Z@85009,COG0328@1,COG0328@2	NA|NA|NA	L	Endonuclease that specifically degrades the RNA of RNA- DNA hybrids
fig|6666666.450802.peg.727	754252.PFREUD_06940	5.7e-79	300.1	Propionibacteriales													Bacteria	2I096@201174,4DWBJ@85009,COG1514@1,COG1514@2	NA|NA|NA	J	2'-5' RNA ligase superfamily
fig|6666666.450802.peg.728	754252.PFREUD_06950	1.2e-171	609.0	Propionibacteriales	hibch		3.1.2.4,4.2.1.17	ko:K01692,ko:K05605	ko00071,ko00280,ko00281,ko00310,ko00360,ko00362,ko00380,ko00410,ko00627,ko00640,ko00650,ko00903,ko00930,ko01100,ko01110,ko01120,ko01130,ko01200,ko01212,map00071,map00280,map00281,map00310,map00360,map00362,map00380,map00410,map00627,map00640,map00650,map00903,map00930,map01100,map01110,map01120,map01130,map01200,map01212	M00013,M00032,M00087	R03026,R03045,R03158,R04137,R04170,R04204,R04224,R04738,R04740,R04744,R04746,R04749,R05064,R05595,R06411,R06412,R06942,R08093	RC00004,RC00014,RC00137,RC00831,RC00834,RC01086,RC01095,RC01098,RC01103,RC01217,RC02115	ko00000,ko00001,ko00002,ko01000				Bacteria	2GMET@201174,4DR5H@85009,COG1024@1,COG1024@2	NA|NA|NA	I	Enoyl-CoA hydratase/isomerase
fig|6666666.450802.peg.729	754252.PFREUD_06960	0.0	1165.2	Propionibacteriales	metG	GO:0005575,GO:0005622,GO:0005623,GO:0005737,GO:0005829,GO:0006082,GO:0006139,GO:0006399,GO:0006412,GO:0006418,GO:0006518,GO:0006520,GO:0006725,GO:0006807,GO:0008150,GO:0008152,GO:0009058,GO:0009059,GO:0009987,GO:0010467,GO:0016070,GO:0019538,GO:0019752,GO:0034641,GO:0034645,GO:0034660,GO:0043038,GO:0043039,GO:0043043,GO:0043170,GO:0043436,GO:0043603,GO:0043604,GO:0044237,GO:0044238,GO:0044249,GO:…	6.1.1.10	ko:K01874	ko00450,ko00970,map00450,map00970	M00359,M00360	R03659,R04773	RC00055,RC00523	ko00000,ko00001,ko00002,ko01000,ko01007,ko03016				Bacteria	2GK4S@201174,4DNQ0@85009,COG0143@1,COG0143@2	NA|NA|NA	J	Is required not only for elongation of protein synthesis but also for the initiation of all mRNA translation through initiator tRNA(fMet) aminoacylation
fig|6666666.450802.peg.730	754252.PFREUD_06970	7.2e-180	636.3	Propionibacteriales	cobB			ko:K12410					ko00000,ko01000				Bacteria	2GJI3@201174,4DPHU@85009,COG0846@1,COG0846@2	NA|NA|NA	K	Sir2 family
fig|6666666.450802.peg.731	754252.PFREUD_06980	4.3e-115	420.6	Actinobacteria	yviA												Bacteria	2IEEX@201174,COG2323@1,COG2323@2	NA|NA|NA	S	Protein of unknown function (DUF421)
fig|6666666.450802.peg.732	754252.PFREUD_06990	5.8e-74	283.5	Actinobacteria													Bacteria	2A77J@1,2GVFK@201174,30W3R@2	NA|NA|NA	S	Protein of unknown function (DUF3290)
fig|6666666.450802.peg.733	754252.PFREUD_07000	2e-61	241.5	Actinobacteria													Bacteria	2IFX0@201174,COG0789@1,COG0789@2	NA|NA|NA	K	Transcriptional regulator
fig|6666666.450802.peg.734	754252.PFREUD_07010	4.6e-70	270.4	Propionibacteriales	pcaC		4.1.1.44	ko:K01607,ko:K04756	ko00362,ko01100,ko01120,ko01220,map00362,map01100,map01120,map01220		R03470	RC00938	ko00000,ko00001,ko01000				Bacteria	2HFD1@201174,4DVHT@85009,COG0599@1,COG0599@2	NA|NA|NA	S	Carboxymuconolactone decarboxylase family
fig|6666666.450802.peg.736	754252.PFREUD_07030	1.1e-115	422.5	Bacteria													Bacteria	COG0454@1,COG0454@2	NA|NA|NA	K	-acetyltransferase
fig|6666666.450802.peg.738	754252.PFREUD_07050	5.1e-198	696.8	Actinobacteria													Bacteria	2GNFX@201174,COG1063@1,COG1063@2	NA|NA|NA	E	Dehydrogenase
fig|6666666.450802.peg.739	754252.PFREUD_07060	0.0	1173.3	Actinobacteria	yciQ	GO:0005575,GO:0005623,GO:0005886,GO:0016020,GO:0044464,GO:0071944											Bacteria	2GNW7@201174,COG4907@1,COG4907@2	NA|NA|NA	S	Predicted membrane protein (DUF2207)
fig|6666666.450802.peg.740	754252.PFREUD_07070	0.0	2470.3	Propionibacteriales	nifJ	GO:0003674,GO:0003824,GO:0006950,GO:0006979,GO:0008150,GO:0008152,GO:0016491,GO:0016625,GO:0016903,GO:0043873,GO:0050896,GO:0055114	1.2.7.1	ko:K03737	ko00010,ko00020,ko00620,ko00650,ko00720,ko01100,ko01120,ko01130,ko01200,map00010,map00020,map00620,map00650,map00720,map01100,map01120,map01130,map01200	M00173,M00307	R01196,R10866	RC00004,RC02742	br01601,ko00000,ko00001,ko00002,ko01000			iJN678.nifJ,iLF82_1304.LF82_2789,iNRG857_1313.NRG857_06920	Bacteria	2I995@201174,4DVUV@85009,COG0674@1,COG0674@2,COG1013@1,COG1013@2,COG1014@1,COG1014@2,COG1143@1,COG1143@2	NA|NA|NA	C	Oxidoreductase required for the transfer of electrons from pyruvate to flavodoxin
fig|6666666.450802.peg.741	754252.PFREUD_07080	2.9e-182	644.4	Bacteria			1.3.98.1	ko:K00226	ko00240,ko01100,map00240,map01100	M00051	R01867	RC00051	ko00000,ko00001,ko00002,ko01000				Bacteria	COG0167@1,COG0167@2	NA|NA|NA	F	dihydroorotate dehydrogenase activity
fig|6666666.450802.peg.742	754252.PFREUD_07090	6.5e-98	363.2	Propionibacteriales													Bacteria	2IKSA@201174,4DR0W@85009,COG1514@1,COG1514@2	NA|NA|NA	J	2'-5' RNA ligase superfamily
fig|6666666.450802.peg.743	754252.PFREUD_07100	0.0	1165.6	Propionibacteriales	accA		6.3.4.14,6.4.1.2,6.4.1.3	ko:K11263	ko00061,ko00280,ko00620,ko00630,ko00640,ko01100,ko01110,ko01120,ko01130,ko01200,ko01212,map00061,map00280,map00620,map00630,map00640,map01100,map01110,map01120,map01130,map01200,map01212	M00082,M00741	R00742,R01859,R04385	RC00040,RC00097,RC00253,RC00367,RC00609	ko00000,ko00001,ko00002,ko01000				Bacteria	2GIZP@201174,4DMZN@85009,COG4770@1,COG4770@2	NA|NA|NA	I	Biotin carboxylase C-terminal domain
fig|6666666.450802.peg.744	754252.PFREUD_07110	2.5e-160	571.2	Propionibacteriales	nei1	GO:0000702,GO:0000703,GO:0003674,GO:0003676,GO:0003677,GO:0003690,GO:0003697,GO:0003824,GO:0003906,GO:0004844,GO:0005488,GO:0006139,GO:0006259,GO:0006281,GO:0006289,GO:0006725,GO:0006807,GO:0006950,GO:0006974,GO:0006979,GO:0008150,GO:0008152,GO:0008534,GO:0009987,GO:0016787,GO:0016798,GO:0016799,GO:0019104,GO:0033554,GO:0034599,GO:0034641,GO:0042221,GO:0043170,GO:0044237,GO:0044238,GO:0044260,GO:…	3.2.2.23,4.2.99.18	ko:K05522,ko:K10563	ko03410,map03410				ko00000,ko00001,ko01000,ko03400				Bacteria	2GKUI@201174,4DN81@85009,COG0266@1,COG0266@2	NA|NA|NA	L	Belongs to the FPG family
fig|6666666.450802.peg.747	765123.HMPREF9621_02000	1.1e-14	85.9	Bacteria													Bacteria	COG2235@1,COG2235@2	NA|NA|NA	E	arginine
fig|6666666.450802.peg.748	754252.PFREUD_07140	2.6e-91	341.3	Actinobacteria			3.6.1.55	ko:K03574					ko00000,ko01000,ko03400				Bacteria	2IKKB@201174,COG1051@1,COG1051@2	NA|NA|NA	F	Nudix hydrolase
fig|6666666.450802.peg.749	754252.PFREUD_07150	1.4e-133	482.3	Propionibacteriales	maf	GO:0003674,GO:0003824,GO:0005488,GO:0005515,GO:0005575,GO:0005618,GO:0005623,GO:0016462,GO:0016787,GO:0016817,GO:0016818,GO:0030145,GO:0030312,GO:0036218,GO:0036221,GO:0042802,GO:0043167,GO:0043169,GO:0044464,GO:0046872,GO:0046914,GO:0047429,GO:0071944	1.1.1.25,2.1.1.190	ko:K00014,ko:K03215,ko:K06287	ko00400,ko01100,ko01110,ko01130,ko01230,map00400,map01100,map01110,map01130,map01230	M00022	R02413	RC00206	ko00000,ko00001,ko00002,ko01000,ko03009				Bacteria	2GNI0@201174,4DQJD@85009,COG0424@1,COG0424@2	NA|NA|NA	D	Maf-like protein
fig|6666666.450802.peg.750	754252.PFREUD_07160	1.5e-42	178.3	Actinobacteria													Bacteria	2DFKT@1,2GT3J@201174,2ZS8K@2	NA|NA|NA	S	Acyl-CoA carboxylase epsilon subunit
fig|6666666.450802.peg.751	754252.PFREUD_07170	9.7e-302	1042.0	Propionibacteriales	pccB	GO:0003674,GO:0003824,GO:0003989,GO:0004658,GO:0005488,GO:0005515,GO:0005575,GO:0005618,GO:0005622,GO:0005623,GO:0005737,GO:0005886,GO:0006082,GO:0006629,GO:0006631,GO:0008150,GO:0008152,GO:0009056,GO:0009062,GO:0009317,GO:0009987,GO:0015977,GO:0016020,GO:0016042,GO:0016054,GO:0016421,GO:0016874,GO:0016885,GO:0019752,GO:0030312,GO:0032787,GO:0032991,GO:0042802,GO:0043436,GO:0044237,GO:0044238,GO:…	2.1.3.1,2.1.3.15,6.4.1.3	ko:K01966,ko:K17489	ko00280,ko00630,ko00640,ko01100,ko01120,ko01130,ko01200,map00280,map00630,map00640,map01100,map01120,map01130,map01200	M00373,M00741	R00353,R01859	RC00040,RC00097,RC00609	ko00000,ko00001,ko00002,ko01000				Bacteria	2GIRU@201174,4DNBQ@85009,COG4799@1,COG4799@2	NA|NA|NA	I	Carboxyl transferase domain
fig|6666666.450802.peg.752	754252.PFREUD_07180	6.6e-251	872.8	Bacteria	yjjP												Bacteria	COG2966@1,COG2966@2,COG3610@1,COG3610@2	NA|NA|NA	H	response to peptide
fig|6666666.450802.peg.753	1122622.ATWJ01000001_gene2519	6.6e-26	124.0	Intrasporangiaceae				ko:K01992		M00254			ko00000,ko00002,ko02000	3.A.1			Bacteria	2GMSI@201174,4FFJC@85021,COG3559@1,COG3559@2	NA|NA|NA	M	Exporter of polyketide
fig|6666666.450802.peg.754	754252.PFREUD_07200	4.8e-191	673.7	Propionibacteriales				ko:K01992		M00254			ko00000,ko00002,ko02000	3.A.1			Bacteria	2GMSI@201174,4DPHI@85009,COG3559@1,COG3559@2	NA|NA|NA	M	Exporter of polyketide
fig|6666666.450802.peg.755	754252.PFREUD_07210	1.8e-170	605.1	Propionibacteriales	yjjC			ko:K01990,ko:K01992		M00254			ko00000,ko00002,ko02000	3.A.1			Bacteria	2GKEH@201174,4DPD1@85009,COG1131@1,COG1131@2	NA|NA|NA	V	PFAM ABC transporter related
fig|6666666.450802.peg.756	754252.PFREUD_07220	1.8e-95	355.1	Actinobacteria													Bacteria	2DWTW@1,2GPSK@201174,341UU@2	NA|NA|NA
fig|6666666.450802.peg.757	754252.PFREUD_07230	1.5e-103	382.1	Propionibacteriales													Bacteria	2GNYV@201174,4DRAY@85009,COG1510@1,COG1510@2	NA|NA|NA	K	transcriptional regulator
fig|6666666.450802.peg.758	754252.PFREUD_07240	5.1e-102	377.1	Bacteria				ko:K21961					ko00000,ko03000				Bacteria	COG1309@1,COG1309@2	NA|NA|NA	K	transcriptional regulator
fig|6666666.450802.peg.759	754252.PFREUD_07250	7.1e-152	543.1	Propionibacteriales	birA	GO:0000166,GO:0000976,GO:0000984,GO:0001017,GO:0001067,GO:0003674,GO:0003676,GO:0003677,GO:0003690,GO:0003824,GO:0004077,GO:0005488,GO:0005515,GO:0005524,GO:0005575,GO:0006082,GO:0006464,GO:0006732,GO:0006766,GO:0006767,GO:0006768,GO:0006790,GO:0006807,GO:0008144,GO:0008150,GO:0008152,GO:0009058,GO:0009102,GO:0009108,GO:0009110,GO:0009305,GO:0009374,GO:0009987,GO:0016053,GO:0016874,GO:0016879,GO:…	2.7.1.33,6.3.4.15	ko:K01947,ko:K03524	ko00770,ko00780,ko01100,map00770,map00780,map01100	M00120	R01074,R02971,R03018,R04391,R05145	RC00002,RC00017,RC00043,RC00070,RC00096,RC02896	ko00000,ko00001,ko00002,ko01000,ko03000				Bacteria	2GN8Q@201174,4DQT5@85009,COG0340@1,COG0340@2	NA|NA|NA	H	Biotin/lipoate A/B protein ligase family
fig|6666666.450802.peg.760	754252.PFREUD_07260	3.6e-85	320.9	Bacteria				ko:K08981					ko00000				Bacteria	COG3428@1,COG3428@2	NA|NA|NA	S	Bacterial PH domain
fig|6666666.450802.peg.761	754252.PFREUD_07280	1.2e-103	382.5	Actinobacteria													Bacteria	2GX8K@201174,COG1309@1,COG1309@2	NA|NA|NA	K	Transcriptional regulator
fig|6666666.450802.peg.762	754252.PFREUD_07290	1e-133	482.6	Propionibacteriales													Bacteria	2GZK5@201174,4DR4C@85009,COG3340@1,COG3340@2	NA|NA|NA	E	Peptidase family S51
fig|6666666.450802.peg.763	754252.PFREUD_07300	1.9e-222	778.1	Propionibacteriales	purK	GO:0000166,GO:0003674,GO:0003824,GO:0004638,GO:0005488,GO:0005524,GO:0005575,GO:0005622,GO:0005623,GO:0005737,GO:0005829,GO:0005886,GO:0006139,GO:0006163,GO:0006164,GO:0006725,GO:0006753,GO:0006793,GO:0006796,GO:0006807,GO:0008144,GO:0008150,GO:0008152,GO:0009058,GO:0009117,GO:0009150,GO:0009152,GO:0009165,GO:0009259,GO:0009260,GO:0009987,GO:0016020,GO:0016829,GO:0016830,GO:0016831,GO:0016874,GO:…	6.3.4.18	ko:K01589	ko00230,ko01100,ko01110,ko01130,map00230,map01100,map01110,map01130	M00048	R07404	RC01927	ko00000,ko00001,ko00002,ko01000			iECUMN_1333.ECUMN_0562,iYL1228.KPN_00477	Bacteria	2GJCU@201174,4DPHF@85009,COG0026@1,COG0026@2	NA|NA|NA	F	Catalyzes the ATP-dependent conversion of 5- aminoimidazole ribonucleotide (AIR) and HCO(3)(-) to N5- carboxyaminoimidazole ribonucleotide (N5-CAIR)
fig|6666666.450802.peg.764	754252.PFREUD_07310	2.8e-94	351.3	Propionibacteriales	purE	GO:0008150,GO:0040007	5.4.99.18	ko:K01588	ko00230,ko01100,ko01110,ko01130,map00230,map01100,map01110,map01130	M00048	R07405	RC01947	ko00000,ko00001,ko00002,ko01000			iJN678.purE,iNJ661.Rv3275c	Bacteria	2IFFD@201174,4DQ6R@85009,COG0041@1,COG0041@2	NA|NA|NA	F	Catalyzes the conversion of N5-carboxyaminoimidazole ribonucleotide (N5-CAIR) to 4-carboxy-5-aminoimidazole ribonucleotide (CAIR)
fig|6666666.450802.peg.765	754252.PFREUD_07320	2.5e-229	801.2	Propionibacteriales	lytR2												Bacteria	2GJJJ@201174,4DPY2@85009,COG1316@1,COG1316@2	NA|NA|NA	K	Cell envelope-related transcriptional attenuator domain
fig|6666666.450802.peg.766	754252.PFREUD_07330	3.5e-202	710.7	Propionibacteriales	manC		2.7.7.13,5.3.1.8	ko:K00971,ko:K16011	ko00051,ko00520,ko01100,ko01110,ko01130,ko02025,map00051,map00520,map01100,map01110,map01130,map02025	M00114,M00361,M00362	R00885,R01819	RC00002,RC00376	ko00000,ko00001,ko00002,ko01000				Bacteria	2GIRM@201174,4DPTJ@85009,COG0836@1,COG0836@2	NA|NA|NA	M	Nucleotidyl transferase
fig|6666666.450802.peg.767	754252.PFREUD_07340	3.8e-156	557.8	Bacteria													Bacteria	2956M@1,2ZSJ3@2	NA|NA|NA
fig|6666666.450802.peg.768	754252.PFREUD_07350	1.6e-44	184.9	Propionibacteriales	whiB2			ko:K18955					ko00000,ko03000				Bacteria	2CC1Y@1,2IQ4Q@201174,32RUK@2,4DRN7@85009	NA|NA|NA	K	Acts as a transcriptional regulator. Probably redox- responsive. The apo- but not holo-form probably binds DNA
fig|6666666.450802.peg.770	754252.PFREUD_07360	0.0	2125.9	Propionibacteriales													Bacteria	2GIUN@201174,4DN93@85009,COG1216@1,COG1216@2	NA|NA|NA	S	PFAM Glycosyl transferase family 2
fig|6666666.450802.peg.772	754252.PFREUD_07380	1.2e-61	242.3	Propionibacteriales	MA20_43655		2.7.2.8	ko:K00930	ko00220,ko01100,ko01110,ko01130,ko01210,ko01230,map00220,map01100,map01110,map01130,map01210,map01230	M00028	R02649	RC00002,RC00043	ko00000,ko00001,ko00002,ko01000				Bacteria	2GR5W@201174,4DS4T@85009,COG3824@1,COG3824@2	NA|NA|NA	S	Zincin-like metallopeptidase
fig|6666666.450802.peg.773	1122994.AUFR01000021_gene225	6.9e-19	100.1	Propionibacteriales													Bacteria	2C7XW@1,2IQ5R@201174,32RR4@2,4DRSS@85009	NA|NA|NA	S	Protein of unknown function (DUF3499)
fig|6666666.450802.peg.774	754252.PFREUD_07400	2.3e-153	548.1	Actinobacteria	cof		5.2.1.8	ko:K01802					ko00000,ko01000				Bacteria	2HZD0@201174,COG0561@1,COG0561@2	NA|NA|NA	T	HAD hydrolase, family IIB
fig|6666666.450802.peg.775	754252.PFREUD_07410	2.9e-30	137.1	Bacteria	ycaR	GO:0005575,GO:0005622,GO:0005623,GO:0005737,GO:0005829,GO:0044424,GO:0044444,GO:0044464	2.7.1.130	ko:K00912,ko:K09791	ko00540,ko01100,map00540,map01100	M00060	R04657	RC00002,RC00078	ko00000,ko00001,ko00002,ko01000,ko01005				Bacteria	COG2835@1,COG2835@2	NA|NA|NA	EG	tetraacyldisaccharide 4'-kinase activity
fig|6666666.450802.peg.776	754252.PFREUD_07420	1.8e-176	625.2	Propionibacteriales			5.3.1.8,5.3.1.9	ko:K15916	ko00010,ko00030,ko00051,ko00500,ko00520,ko01100,ko01110,ko01120,ko01130,ko01200,map00010,map00030,map00051,map00500,map00520,map01100,map01110,map01120,map01130,map01200	M00001,M00004,M00114	R01819,R02739,R02740,R03321	RC00376,RC00563	ko00000,ko00001,ko00002,ko01000				Bacteria	2GMG0@201174,4DMZS@85009,COG1737@1,COG1737@2	NA|NA|NA	K	Bacterial phospho-glucose isomerase C-terminal SIS domain
fig|6666666.450802.peg.777	754252.PFREUD_07430	4.9e-169	600.5	Propionibacteriales	cat												Bacteria	2GKSG@201174,4DPUX@85009,COG0053@1,COG0053@2	NA|NA|NA	P	Cation efflux family
fig|6666666.450802.peg.778	754252.PFREUD_07440	1.3e-43	181.8	Bacteria													Bacteria	2CAFG@1,32RRB@2	NA|NA|NA	S	Protein of unknown function (DUF3039)
fig|6666666.450802.peg.779	754252.PFREUD_07450	5e-263	913.3	Propionibacteriales													Bacteria	2GKY2@201174,4DQFD@85009,COG0477@1,COG0477@2	NA|NA|NA	EGP	Major Facilitator Superfamily
fig|6666666.450802.peg.780	754252.PFREUD_07460	9.2e-139	500.0	Bacteria													Bacteria	COG1714@1,COG1714@2	NA|NA|NA	S	RDD family
fig|6666666.450802.peg.781	754252.PFREUD_07470	0.0	1510.7	Propionibacteriales	malQ	GO:0005575,GO:0005622,GO:0005623,GO:0005737,GO:0005829,GO:0044424,GO:0044444,GO:0044464	2.4.1.18,2.4.1.25,3.2.1.196,5.4.99.15	ko:K00700,ko:K00705,ko:K02438,ko:K06044	ko00500,ko01100,ko01110,map00500,map01100,map01110	M00565	R01824,R02110,R02111,R05196,R09995	RC00049	ko00000,ko00001,ko00002,ko01000,ko04147		CBM48,GH13,GH77	iJN678.malQ	Bacteria	2GM5Z@201174,4DPPR@85009,COG1640@1,COG1640@2	NA|NA|NA	G	4-alpha-glucanotransferase
fig|6666666.450802.peg.782	754252.PFREUD_07480	5.9e-180	636.7	Propionibacteriales	menC	GO:0008150,GO:0040007	4.2.1.113,5.1.1.20,5.1.1.3	ko:K01776,ko:K02549,ko:K19802	ko00130,ko00471,ko01100,ko01110,map00130,map00471,map01100,map01110	M00116	R00260,R04031,R10938	RC00302,RC01053,RC03309	ko00000,ko00001,ko00002,ko01000,ko01011			iNJ661.Rv0553,iSB619.SA_RS09080	Bacteria	2GJJR@201174,4DNKN@85009,COG4948@1,COG4948@2	NA|NA|NA	M	Converts 2-succinyl-6-hydroxy-2,4-cyclohexadiene-1- carboxylate (SHCHC) to 2-succinylbenzoate (OSB)
fig|6666666.450802.peg.783	754252.PFREUD_07490	6.9e-311	1072.4	Propionibacteriales	menD	GO:0005575,GO:0005623,GO:0005886,GO:0008150,GO:0016020,GO:0040007,GO:0044464,GO:0071944	2.2.1.9	ko:K02551	ko00130,ko01100,ko01110,map00130,map01100,map01110	M00116	R08165	RC02186	ko00000,ko00001,ko00002,ko01000			iSB619.SA_RS05085	Bacteria	2GMEB@201174,4DPUU@85009,COG1165@1,COG1165@2	NA|NA|NA	H	Catalyzes the thiamine diphosphate-dependent decarboxylation of 2-oxoglutarate and the subsequent addition of the resulting succinic semialdehyde-thiamine pyrophosphate anion to isochorismate to yield 2-succinyl-5-enolpyruvyl-6-hydroxy-3- cyclohexene-1-carboxylate (SEPHCHC)
fig|6666666.450802.peg.784	754252.PFREUD_07500	0.0	1663.3	Actinobacteria	uvrA3			ko:K03701	ko03420,map03420				ko00000,ko00001,ko03400				Bacteria	2GNMW@201174,COG0178@1,COG0178@2	NA|NA|NA	L	The UvrABC repair system catalyzes the recognition and processing of DNA lesions. UvrA is an ATPase and a DNA-binding protein. A damage recognition complex composed of 2 uvrA and 2 uvrB subunits scans DNA for abnormalities. When the presence of a lesion has been verified by uvrB, the uvrA molecules dissociate
fig|6666666.450802.peg.786	754252.PFREUD_07520	2.8e-240	837.4	Propionibacteriales	menF		5.4.4.2	ko:K02552	ko00130,ko01053,ko01100,ko01110,ko01130,map00130,map01053,map01100,map01110,map01130	M00116	R01717	RC00588	ko00000,ko00001,ko00002,ko01000				Bacteria	2GKE8@201174,4DPGF@85009,COG1169@1,COG1169@2	NA|NA|NA	HQ	Isochorismate synthase
fig|6666666.450802.peg.787	754252.PFREUD_07530	7.7e-230	802.7	Propionibacteriales	menE	GO:0003674,GO:0003824,GO:0008150,GO:0008756,GO:0016405,GO:0016874,GO:0016877,GO:0016878,GO:0040007	6.2.1.26	ko:K01911	ko00130,ko01100,ko01110,map00130,map01100,map01110	M00116	R04030	RC00004,RC00014	ko00000,ko00001,ko00002,ko01000				Bacteria	2GN9C@201174,4DP67@85009,COG0318@1,COG0318@2	NA|NA|NA	IQ	AMP-binding enzyme
fig|6666666.450802.peg.788	754252.PFREUD_07540	6.8e-192	676.4	Propionibacteriales	menB	GO:0003674,GO:0003824,GO:0005488,GO:0006732,GO:0008150,GO:0008152,GO:0008935,GO:0009058,GO:0009108,GO:0009233,GO:0009234,GO:0009987,GO:0016829,GO:0016830,GO:0016833,GO:0042180,GO:0042181,GO:0043167,GO:0043168,GO:0044237,GO:0044249,GO:0044281,GO:0044283,GO:0051186,GO:0051188,GO:0071704,GO:0071890,GO:1901576,GO:1901661,GO:1901663	4.1.3.36	ko:K01661	ko00130,ko01100,ko01110,map00130,map01100,map01110	M00116	R07263	RC01923	ko00000,ko00001,ko00002,ko01000				Bacteria	2GK5G@201174,4DNED@85009,COG0447@1,COG0447@2	NA|NA|NA	H	Belongs to the enoyl-CoA hydratase isomerase family. MenB subfamily
fig|6666666.450802.peg.789	754252.PFREUD_07550	1.4e-253	881.7	Propionibacteriales	pncB		6.3.4.21	ko:K00763	ko00760,ko01100,map00760,map01100		R01724	RC00033	ko00000,ko00001,ko01000				Bacteria	2GJAT@201174,4DN3A@85009,COG1488@1,COG1488@2	NA|NA|NA	H	Catalyzes the synthesis of beta-nicotinate D- ribonucleotide from nicotinate and 5-phospho-D-ribose 1-phosphate at the expense of ATP
fig|6666666.450802.peg.790	754252.PFREUD_07560	5e-53	213.4	Propionibacteriales	clpS	GO:0003674,GO:0005488,GO:0005515,GO:0006950,GO:0008150,GO:0009266,GO:0009408,GO:0009628,GO:0050896,GO:0051087		ko:K06891					ko00000				Bacteria	2IQ3Z@201174,4DRQZ@85009,COG2127@1,COG2127@2	NA|NA|NA	S	Involved in the modulation of the specificity of the ClpAP-mediated ATP-dependent protein degradation
fig|6666666.450802.peg.791	754252.PFREUD_07570	1.9e-112	411.8	Propionibacteriales													Bacteria	2E4AX@1,2GW4T@201174,32Z6K@2,4DQGY@85009	NA|NA|NA	S	Domain of unknown function (DUF2017)
fig|6666666.450802.peg.792	754252.PFREUD_07580	8.1e-151	539.7	Propionibacteriales	murI	GO:0000270,GO:0003674,GO:0003824,GO:0004857,GO:0005488,GO:0005515,GO:0005575,GO:0005623,GO:0005886,GO:0006022,GO:0006023,GO:0006024,GO:0006807,GO:0008150,GO:0008152,GO:0008657,GO:0008881,GO:0009058,GO:0009059,GO:0009252,GO:0009273,GO:0009987,GO:0010911,GO:0016020,GO:0016853,GO:0016854,GO:0016855,GO:0030203,GO:0030234,GO:0032780,GO:0034645,GO:0036361,GO:0042030,GO:0042546,GO:0042802,GO:0043086,GO:…	3.6.1.66,5.1.1.3	ko:K01776,ko:K02428	ko00230,ko00471,ko01100,map00230,map00471,map01100		R00260,R00426,R00720,R01855,R02100,R02720,R03531	RC00002,RC00302	ko00000,ko00001,ko01000,ko01011			iYO844.BSU28390	Bacteria	2GN4I@201174,4DP8J@85009,COG0796@1,COG0796@2	NA|NA|NA	M	Provides the (R)-glutamate required for cell wall biosynthesis
fig|6666666.450802.peg.793	754252.PFREUD_07590	2.4e-136	491.5	Propionibacteriales	rph	GO:0003674,GO:0003824,GO:0004518,GO:0004540,GO:0006139,GO:0006364,GO:0006396,GO:0006399,GO:0006401,GO:0006725,GO:0006807,GO:0008033,GO:0008150,GO:0008152,GO:0009056,GO:0009057,GO:0009987,GO:0010467,GO:0016070,GO:0016072,GO:0016075,GO:0016787,GO:0016788,GO:0019439,GO:0022613,GO:0031123,GO:0031125,GO:0034470,GO:0034641,GO:0034655,GO:0034660,GO:0034661,GO:0042254,GO:0043170,GO:0043628,GO:0044085,GO:…	2.7.7.56,3.6.1.66	ko:K00989,ko:K02428	ko00230,map00230		R00426,R00720,R01855,R02100,R02720,R03531	RC00002	ko00000,ko00001,ko01000,ko03016				Bacteria	2GJFI@201174,4DN7G@85009,COG0689@1,COG0689@2	NA|NA|NA	J	Phosphorolytic exoribonuclease that removes nucleotide residues following the -CCA terminus of tRNA and adds nucleotides to the ends of RNA molecules by using nucleoside diphosphates as substrates
fig|6666666.450802.peg.794	754252.PFREUD_07600	1.7e-148	531.9	Propionibacteriales	rdgB	GO:0003674,GO:0003824,GO:0005575,GO:0005622,GO:0005623,GO:0005737,GO:0005829,GO:0006139,GO:0006725,GO:0006753,GO:0006793,GO:0006796,GO:0006807,GO:0008150,GO:0008152,GO:0009056,GO:0009058,GO:0009141,GO:0009143,GO:0009987,GO:0016462,GO:0016787,GO:0016817,GO:0016818,GO:0018130,GO:0019438,GO:0019439,GO:0019637,GO:0034404,GO:0034641,GO:0034654,GO:0034655,GO:0044237,GO:0044238,GO:0044248,GO:0044249,GO:…	3.6.1.66,5.1.1.3	ko:K01776,ko:K02428	ko00230,ko00471,ko01100,map00230,map00471,map01100		R00260,R00426,R00720,R01855,R02100,R02720,R03531	RC00002,RC00302	ko00000,ko00001,ko01000,ko01011				Bacteria	2GM2B@201174,4DQ0I@85009,COG0127@1,COG0127@2	NA|NA|NA	F	Pyrophosphatase that catalyzes the hydrolysis of nucleoside triphosphates to their monophosphate derivatives, with a high preference for the non-canonical purine nucleotides XTP (xanthosine triphosphate), dITP (deoxyinosine triphosphate) and ITP. Seems to function as a house-cleaning enzyme that removes non-canonical purine nucleotides from the nucleotide pool, thus preventing their incorporation…
fig|6666666.450802.peg.795	754252.PFREUD_07610	2e-162	578.2	Propionibacteriales	thyA		2.1.1.45	ko:K00560	ko00240,ko00670,ko01100,ko01523,map00240,map00670,map01100,map01523	M00053	R02101	RC00219,RC00332	ko00000,ko00001,ko00002,ko01000				Bacteria	2GKY0@201174,4DPMT@85009,COG0207@1,COG0207@2	NA|NA|NA	F	Catalyzes the reductive methylation of 2'-deoxyuridine- 5'-monophosphate (dUMP) to 2'-deoxythymidine-5'-monophosphate (dTMP) while utilizing 5,10-methylenetetrahydrofolate (mTHF) as the methyl donor and reductant in the reaction, yielding dihydrofolate (DHF) as a by-product. This enzymatic reaction provides an intracellular de novo source of dTMP, an essential precursor for DNA biosynthesis
fig|6666666.450802.peg.796	754252.PFREUD_07620	1.3e-113	415.6	Actinobacteria	folA		1.5.1.3	ko:K00287,ko:K18589	ko00670,ko00790,ko01100,ko01523,map00670,map00790,map01100,map01523	M00126,M00840	R00936,R00937,R00939,R00940,R02235,R02236,R11765	RC00109,RC00110,RC00158	br01600,ko00000,ko00001,ko00002,ko01000,ko01504				Bacteria	2IM1S@201174,COG0262@1,COG0262@2	NA|NA|NA	H	Key enzyme in folate metabolism. Catalyzes an essential reaction for de novo glycine and purine synthesis, and for DNA precursor synthesis
fig|6666666.450802.peg.797	754252.PFREUD_07630	1e-265	922.2	Propionibacteriales	dinB	GO:0005575,GO:0005622,GO:0005623,GO:0005737,GO:0005829,GO:0005886,GO:0016020,GO:0044424,GO:0044444,GO:0044464,GO:0071944	2.7.7.7	ko:K02346,ko:K03502					ko00000,ko01000,ko03400				Bacteria	2GKBI@201174,4DN0X@85009,COG0389@1,COG0389@2	NA|NA|NA	L	Poorly processive, error-prone DNA polymerase involved in untargeted mutagenesis. Copies undamaged DNA at stalled replication forks, which arise in vivo from mismatched or misaligned primer ends. These misaligned primers can be extended by PolIV. Exhibits no 3'-5' exonuclease (proofreading) activity. May be involved in translesional synthesis, in conjunction with the beta clamp from PolIII
fig|6666666.450802.peg.798	754252.PFREUD_07640	1.9e-186	658.3	Propionibacteriales	argK	GO:0003674,GO:0003824,GO:0003924,GO:0016462,GO:0016787,GO:0016817,GO:0016818,GO:0017111		ko:K07588					ko00000,ko01000				Bacteria	2GME8@201174,4DP5N@85009,COG1703@1,COG1703@2	NA|NA|NA	E	ArgK protein
fig|6666666.450802.peg.799	754252.PFREUD_07650	0.0	1442.6	Propionibacteriales	mutB		5.4.99.2	ko:K01847	ko00280,ko00630,ko00640,ko00720,ko01100,ko01120,ko01200,map00280,map00630,map00640,map00720,map01100,map01120,map01200	M00373,M00376,M00741	R00833	RC00395	ko00000,ko00001,ko00002,ko01000				Bacteria	2GM65@201174,4DWYX@85009,COG1884@1,COG1884@2,COG2185@1,COG2185@2	NA|NA|NA	I	Methylmalonyl-CoA mutase
fig|6666666.450802.peg.800	754252.PFREUD_07660	0.0	1261.1	Propionibacteriales	mutA	GO:0005575,GO:0005618,GO:0005622,GO:0005623,GO:0005737,GO:0005829,GO:0005886,GO:0006082,GO:0006629,GO:0006631,GO:0008150,GO:0008152,GO:0009987,GO:0016020,GO:0016999,GO:0017144,GO:0019541,GO:0019678,GO:0019752,GO:0030312,GO:0032787,GO:0043436,GO:0044237,GO:0044238,GO:0044255,GO:0044281,GO:0044424,GO:0044444,GO:0044464,GO:0046459,GO:0071704,GO:0071944	2.7.7.7,5.4.99.2,5.4.99.63	ko:K01847,ko:K03763,ko:K14447	ko00230,ko00240,ko00280,ko00630,ko00640,ko00720,ko01100,ko01120,ko01200,ko03030,ko03430,ko03440,map00230,map00240,map00280,map00630,map00640,map00720,map01100,map01120,map01200,map03030,map03430,map03440	M00260,M00373,M00376,M00741	R00375,R00376,R00377,R00378,R00833,R09292	RC00395,RC02795,RC02835	ko00000,ko00001,ko00002,ko01000,ko03032,ko03400				Bacteria	2GNBQ@201174,4DNT9@85009,COG1884@1,COG1884@2	NA|NA|NA	I	Methylmalonyl-CoA mutase
fig|6666666.450802.peg.803	754252.PFREUD_07680	6.5e-134	483.4	Actinobacteria	cobI		2.1.1.130,2.1.1.151	ko:K03394	ko00860,ko01100,map00860,map01100		R03948,R05808	RC00003,RC01035,RC01662	ko00000,ko00001,ko01000				Bacteria	2GUI0@201174,COG2243@1,COG2243@2	NA|NA|NA	H	Precorrin-2 C(20)-methyltransferase
fig|6666666.450802.peg.804	754252.PFREUD_07690	1.6e-177	628.6	Propionibacteriales	cobM		1.3.1.76,2.1.1.131,2.1.1.133,2.1.1.271,3.7.1.12,4.99.1.4	ko:K02304,ko:K05936,ko:K13541	ko00860,ko01100,ko01110,ko01120,map00860,map01100,map01110,map01120	M00121	R02864,R03947,R05180,R05181,R05809,R05810,R07772	RC00003,RC01012,RC01034,RC01293,RC01294,RC01545,RC02049,RC02097,RC03471	ko00000,ko00001,ko00002,ko01000				Bacteria	2GJ97@201174,4DPG8@85009,COG2875@1,COG2875@2	NA|NA|NA	H	Belongs to the precorrin methyltransferase family
fig|6666666.450802.peg.805	754252.PFREUD_07700	0.0	1664.0	Propionibacteriales	cobJ		2.1.1.131,2.1.1.132,2.1.1.133,2.1.1.271,2.6.1.9,3.7.1.12	ko:K00595,ko:K00817,ko:K02189,ko:K05936,ko:K13541	ko00340,ko00350,ko00360,ko00400,ko00401,ko00860,ko00960,ko01100,ko01110,ko01130,ko01230,map00340,map00350,map00360,map00400,map00401,map00860,map00960,map01100,map01110,map01130,map01230	M00026	R00694,R00734,R03243,R05149,R05180,R05181,R05809,R05810,R07772	RC00003,RC00006,RC00888,RC01279,RC01293,RC01294,RC01545,RC02049,RC02097,RC03471	ko00000,ko00001,ko00002,ko01000,ko01007				Bacteria	2GMIR@201174,4DPRG@85009,COG1010@1,COG1010@2,COG2073@1,COG2073@2,COG2241@1,COG2241@2	NA|NA|NA	H	precorrin-3B C17-methyltransferase
fig|6666666.450802.peg.806	754252.PFREUD_07710	2.8e-235	820.8	Propionibacteriales	cysG	GO:0003674,GO:0003824,GO:0004851,GO:0006725,GO:0006778,GO:0006779,GO:0006783,GO:0006807,GO:0006950,GO:0006970,GO:0008150,GO:0008152,GO:0008168,GO:0008169,GO:0008757,GO:0009058,GO:0009628,GO:0009987,GO:0016740,GO:0016741,GO:0018130,GO:0019354,GO:0019438,GO:0032259,GO:0033013,GO:0033014,GO:0034641,GO:0042168,GO:0042440,GO:0044237,GO:0044249,GO:0044271,GO:0046148,GO:0046156,GO:0046483,GO:0050896,GO:…	1.3.1.76,2.1.1.107,2.1.1.131,3.7.1.12,4.99.1.3,4.99.1.4	ko:K02006,ko:K02302,ko:K02303,ko:K02304,ko:K03794,ko:K03795,ko:K13541	ko00860,ko01100,ko01110,ko01120,ko02010,map00860,map01100,map01110,map01120,map02010	M00121,M00245,M00246	R02864,R03194,R03947,R05180,R05807,R05809,R07772	RC00003,RC00871,RC01012,RC01034,RC01293,RC01545,RC02097,RC03471	ko00000,ko00001,ko00002,ko01000,ko02000	3.A.1.18,3.A.1.22,3.A.1.23		iECIAI1_1343.ECIAI1_3507,iECSE_1348.ECSE_3630,iEcE24377_1341.EcE24377A_3838,iJN746.PP_3999,iPC815.YPO0158	Bacteria	2I4ST@201174,4DWGC@85009,COG1648@1,COG1648@2,COG2138@1,COG2138@2	NA|NA|NA	H	Putative NAD(P)-binding
fig|6666666.450802.peg.807	754252.PFREUD_07720	3.2e-234	817.4	Actinobacteria	cbiD		2.1.1.195	ko:K02006,ko:K02188	ko00860,ko01100,ko02010,map00860,map01100,map02010	M00245,M00246	R07773	RC00003,RC02051	ko00000,ko00001,ko00002,ko01000,ko02000	3.A.1.18,3.A.1.22,3.A.1.23			Bacteria	2GM41@201174,COG1903@1,COG1903@2	NA|NA|NA	H	Catalyzes the methylation of C-1 in cobalt-precorrin-5B to form cobalt-precorrin-6A
fig|6666666.450802.peg.808	754252.PFREUD_07730	8.3e-114	416.4	Propionibacteriales	cobH		1.7.7.1,2.1.1.130,2.1.1.151,5.4.99.60,5.4.99.61	ko:K00366,ko:K03394,ko:K06042	ko00860,ko00910,ko01100,ko01120,map00860,map00910,map01100,map01120	M00531	R00790,R03948,R05177,R05808,R05814	RC00003,RC00176,RC01035,RC01292,RC01662,RC01980	ko00000,ko00001,ko00002,ko01000				Bacteria	2GK0B@201174,4DPQK@85009,COG2082@1,COG2082@2	NA|NA|NA	H	Precorrin-8X methylmutase
fig|6666666.450802.peg.809	754252.PFREUD_07750	4.5e-111	407.1	Propionibacteriales	cobL		2.1.1.132	ko:K00595	ko00860,ko01100,map00860,map01100		R05149	RC00003,RC01279	ko00000,ko00001,ko01000				Bacteria	2GM8G@201174,4DNG6@85009,COG2242@1,COG2242@2	NA|NA|NA	H	Precorrin-6y C5,15-methyltransferase
fig|6666666.450802.peg.810	754252.PFREUD_07760	1.5e-135	488.8	Propionibacteriales	cobK		1.3.1.106,1.3.1.54,1.3.1.76,2.1.1.131,2.1.1.132,3.7.1.12,4.99.1.4	ko:K00595,ko:K02304,ko:K05895,ko:K05934,ko:K13541	ko00860,ko01100,ko01110,ko01120,map00860,map01100,map01110,map01120	M00121	R02864,R03947,R05149,R05150,R05180,R05809,R05812,R07772	RC00003,RC01012,RC01034,RC01279,RC01280,RC01293,RC01545,RC02097,RC03471	ko00000,ko00001,ko00002,ko01000				Bacteria	2GMYZ@201174,4DPKR@85009,COG2099@1,COG2099@2	NA|NA|NA	H	reductase
fig|6666666.450802.peg.811	754252.PFREUD_07770	4.3e-129	467.2	Propionibacteriales	araD		4.1.2.17,5.1.3.4	ko:K01628,ko:K03077	ko00040,ko00051,ko00053,ko01100,ko01120,map00040,map00051,map00053,map01100,map01120	M00550	R02262,R05850	RC00603,RC00604,RC01479	ko00000,ko00001,ko00002,ko01000				Bacteria	2GNI6@201174,4DNAZ@85009,COG0235@1,COG0235@2	NA|NA|NA	G	Class II Aldolase and Adducin N-terminal domain
fig|6666666.450802.peg.812	754252.PFREUD_07790	4.9e-87	327.0	Propionibacteriales	bcp	GO:0003674,GO:0003824,GO:0004601,GO:0005575,GO:0005622,GO:0005623,GO:0005737,GO:0005829,GO:0006950,GO:0006979,GO:0008150,GO:0008152,GO:0008379,GO:0009636,GO:0009987,GO:0016209,GO:0016491,GO:0016667,GO:0016671,GO:0016684,GO:0032843,GO:0042221,GO:0044424,GO:0044444,GO:0044464,GO:0050896,GO:0051716,GO:0051920,GO:0055114,GO:0070887,GO:0097237,GO:0098754,GO:0098869,GO:1990748	1.11.1.15	ko:K03564					ko00000,ko01000			iPC815.YPO3064	Bacteria	2IHZ6@201174,4DQGR@85009,COG1225@1,COG1225@2	NA|NA|NA	O	Redoxin
fig|6666666.450802.peg.813	1120954.ATXE01000003_gene587	2.4e-07	61.6	Bacteria													Bacteria	296K5@1,2ZTVJ@2	NA|NA|NA	S	Protein of unknown function (DUF3618)
fig|6666666.450802.peg.814	754252.PFREUD_07810	1.4e-75	288.9	Propionibacteriales	groS	GO:0003674,GO:0005488,GO:0005515,GO:0006457,GO:0006458,GO:0006950,GO:0006986,GO:0008150,GO:0009987,GO:0010033,GO:0035966,GO:0042221,GO:0042802,GO:0043167,GO:0043169,GO:0046872,GO:0050896,GO:0051082,GO:0051084,GO:0051085,GO:0051087,GO:0061077		ko:K04078					ko00000,ko03029,ko03110				Bacteria	2IHRC@201174,4DR8F@85009,COG0234@1,COG0234@2	NA|NA|NA	O	Binds to Cpn60 in the presence of Mg-ATP and suppresses the ATPase activity of the latter
fig|6666666.450802.peg.815	754252.PFREUD_07830	1.7e-145	521.9	Propionibacteriales	cobQ			ko:K07009					ko00000			iSB619.SA_RS09800	Bacteria	2GKPV@201174,4DUT1@85009,COG3442@1,COG3442@2	NA|NA|NA	S	CobB/CobQ-like glutamine amidotransferase domain
fig|6666666.450802.peg.816	754252.PFREUD_07840	3e-256	890.6	Propionibacteriales	murE		6.3.2.10,6.3.2.13	ko:K01928,ko:K15792	ko00300,ko00550,map00300,map00550		R02788,R04617	RC00064,RC00090,RC00141	ko00000,ko00001,ko01000,ko01011				Bacteria	2I2TV@201174,4DU2N@85009,COG0769@1,COG0769@2	NA|NA|NA	M	Domain of unknown function (DUF1727)
fig|6666666.450802.peg.818	754252.PFREUD_07850	1.2e-154	552.4	Propionibacteriales	iphP		3.1.3.48	ko:K01104					ko00000,ko01000				Bacteria	2GK28@201174,4DVE3@85009,COG2365@1,COG2365@2	NA|NA|NA	T	Tyrosine phosphatase family
fig|6666666.450802.peg.819	754252.PFREUD_07860	0.0	1544.3	Propionibacteriales	uvrA2												Bacteria	2GJUV@201174,4DN67@85009,COG0178@1,COG0178@2	NA|NA|NA	L	ABC transporter
fig|6666666.450802.peg.820	754252.PFREUD_07870	8.7e-87	326.2	Actinobacteria	relA_2		2.7.4.1,2.7.6.5,3.1.7.2	ko:K00937,ko:K01139	ko00190,ko00230,ko03018,map00190,map00230,map03018		R00336,R00429	RC00002,RC00078	ko00000,ko00001,ko01000,ko03009,ko03019				Bacteria	2IHTX@201174,COG0317@1,COG0317@2	NA|NA|NA	KT	HD domain
fig|6666666.450802.peg.822	754252.PFREUD_07890	2.4e-124	451.4	Propionibacteriales	orn	GO:0000175,GO:0003674,GO:0003824,GO:0004518,GO:0004527,GO:0004532,GO:0004540,GO:0006139,GO:0006725,GO:0006807,GO:0008150,GO:0008152,GO:0008408,GO:0009987,GO:0016070,GO:0016787,GO:0016788,GO:0016796,GO:0016896,GO:0034641,GO:0040007,GO:0043170,GO:0044237,GO:0044238,GO:0046483,GO:0071704,GO:0090304,GO:0090305,GO:0090501,GO:0090503,GO:0140098,GO:1901360		ko:K13288	ko03008,map03008				ko00000,ko00001,ko01000,ko03009,ko03019				Bacteria	2GJR7@201174,4DPKU@85009,COG1949@1,COG1949@2	NA|NA|NA	L	3'-to-5' exoribonuclease specific for small oligoribonucleotides
fig|6666666.450802.peg.823	754252.PFREUD_07900	1e-210	739.2	Propionibacteriales													Bacteria	2H0CW@201174,4DN0M@85009,COG0477@1,COG2814@2	NA|NA|NA	EGP	Major facilitator Superfamily
fig|6666666.450802.peg.824	754252.PFREUD_07920	1.9e-262	911.4	Propionibacteriales													Bacteria	2GKR5@201174,4DQ3Y@85009,COG2339@1,COG2339@2	NA|NA|NA	S	Protease prsW family
fig|6666666.450802.peg.825	754252.PFREUD_07930	0.0	1102.0	Propionibacteriales				ko:K06883					ko00000				Bacteria	2GJX9@201174,4DPB6@85009,COG0699@1,COG0699@2	NA|NA|NA	S	ABC transporter
fig|6666666.450802.peg.826	754252.PFREUD_07940	5.9e-302	1042.7	Propionibacteriales	PPA1638			ko:K06883					ko00000				Bacteria	2GM68@201174,4DPRU@85009,COG0699@1,COG0699@2	NA|NA|NA	S	50S ribosome-binding GTPase
fig|6666666.450802.peg.827	754252.PFREUD_07950	1e-127	462.6	Propionibacteriales			3.1.1.45	ko:K01061	ko00361,ko00364,ko00623,ko01100,ko01110,ko01120,ko01130,map00361,map00364,map00623,map01100,map01110,map01120,map01130		R03893,R05510,R05511,R06835,R06838,R08120,R08121,R09136,R09220,R09222	RC01018,RC01906,RC01907,RC02441,RC02467,RC02468,RC02674,RC02675,RC02686	ko00000,ko00001,ko01000				Bacteria	2IG1G@201174,4DVST@85009,COG0412@1,COG0412@2	NA|NA|NA	Q	Dienelactone hydrolase
fig|6666666.450802.peg.828	754252.PFREUD_07960	4.3e-86	323.9	Propionibacteriales	ssb2			ko:K03111	ko03030,ko03430,ko03440,map03030,map03430,map03440				ko00000,ko00001,ko03029,ko03032,ko03400				Bacteria	2GQIQ@201174,4DS96@85009,COG0629@1,COG0629@2	NA|NA|NA	L	Single-stranded DNA-binding protein
fig|6666666.450802.peg.830	754252.PFREUD_07970	0.0	1133.6	Propionibacteriales	yjjK	GO:0005575,GO:0005618,GO:0005622,GO:0005623,GO:0005737,GO:0005829,GO:0005886,GO:0008150,GO:0016020,GO:0030312,GO:0040007,GO:0044424,GO:0044444,GO:0044464,GO:0071944											Bacteria	2GKBQ@201174,4DNB9@85009,COG0488@1,COG0488@2	NA|NA|NA	S	ABC transporter
fig|6666666.450802.peg.831	754252.PFREUD_07980	4.7e-185	653.7	Propionibacteriales	dhaK	GO:0003674,GO:0003824,GO:0005488,GO:0005515,GO:0005575,GO:0005622,GO:0005623,GO:0005737,GO:0005829,GO:0005975,GO:0005996,GO:0006066,GO:0006071,GO:0006793,GO:0006796,GO:0006950,GO:0006974,GO:0008150,GO:0008152,GO:0009056,GO:0009987,GO:0016052,GO:0016301,GO:0016310,GO:0016740,GO:0016772,GO:0016773,GO:0019400,GO:0019637,GO:0019751,GO:0033554,GO:0034308,GO:0042180,GO:0042182,GO:0042802,GO:0044237,GO:…	2.7.1.121,2.7.1.209,2.7.1.28,2.7.1.29,4.6.1.15	ko:K00863,ko:K05878,ko:K20901	ko00051,ko00561,ko00680,ko01100,ko01120,ko01200,ko04622,map00051,map00561,map00680,map01100,map01120,map01200,map04622	M00344	R01011,R01012,R01059,R11460	RC00002,RC00015,RC00017	ko00000,ko00001,ko00002,ko01000			iEcHS_1320.EcHS_A1304,iUMNK88_1353.UMNK88_1515,iYL1228.KPN_03495	Bacteria	2GJV9@201174,4DN06@85009,COG2376@1,COG2376@2	NA|NA|NA	G	Dihydroxyacetone kinase
fig|6666666.450802.peg.832	754252.PFREUD_07990	5e-108	397.1	Propionibacteriales	dhaL	GO:0000166,GO:0000287,GO:0003674,GO:0003824,GO:0005488,GO:0005524,GO:0005575,GO:0005622,GO:0005623,GO:0005737,GO:0005829,GO:0006793,GO:0006796,GO:0008144,GO:0008150,GO:0008152,GO:0009987,GO:0016301,GO:0016310,GO:0016740,GO:0016772,GO:0016773,GO:0017076,GO:0030554,GO:0032553,GO:0032555,GO:0032559,GO:0035639,GO:0036094,GO:0043167,GO:0043168,GO:0043169,GO:0043531,GO:0044237,GO:0044424,GO:0044444,GO:…	2.7.1.121	ko:K05879	ko00561,ko01100,map00561,map01100		R01012	RC00015,RC00017	ko00000,ko00001,ko01000			iECUMN_1333.ECUMN_1495	Bacteria	2HEQ9@201174,4DQSR@85009,COG1461@1,COG1461@2	NA|NA|NA	S	Dak2
fig|6666666.450802.peg.833	754252.PFREUD_08000	2.2e-258	897.9	Propionibacteriales	ptsI	GO:0003674,GO:0003824,GO:0005575,GO:0005622,GO:0005623,GO:0005737,GO:0005829,GO:0006464,GO:0006476,GO:0006793,GO:0006796,GO:0006807,GO:0006950,GO:0006974,GO:0008150,GO:0008152,GO:0009987,GO:0016301,GO:0016310,GO:0016740,GO:0016772,GO:0016773,GO:0016787,GO:0018193,GO:0018205,GO:0019213,GO:0019538,GO:0033554,GO:0033558,GO:0034983,GO:0035601,GO:0036211,GO:0043170,GO:0043412,GO:0044237,GO:0044238,GO:…	2.7.1.121,2.7.1.202,2.7.3.9	ko:K02768,ko:K05881,ko:K08483,ko:K11183,ko:K11189	ko00051,ko00561,ko01100,ko01120,ko02060,map00051,map00561,map01100,map01120,map02060	M00273	R01012,R03232	RC00015,RC00017,RC03206	ko00000,ko00001,ko00002,ko01000,ko02000	4.A.2.1,8.A.7		iECs_1301.ECs1703,iSF_1195.SF1201,iS_1188.S1285,iUTI89_1310.UTI89_C1391,iZ_1308.Z1969	Bacteria	2GIZZ@201174,4DNRM@85009,COG1080@1,COG1080@2,COG1925@1,COG1925@2,COG3412@1,COG3412@2	NA|NA|NA	G	PTS system fructose IIA component
fig|6666666.450802.peg.834	754252.PFREUD_08010	3.9e-275	953.4	Actinobacteria													Bacteria	2IA73@201174,COG1085@1,COG1085@2	NA|NA|NA	C	uridylyltransferase
fig|6666666.450802.peg.835	754252.PFREUD_08030	0.0	1367.4	Actinobacteria	dcp		3.4.15.5,3.4.24.70	ko:K01284,ko:K01414					ko00000,ko01000,ko01002				Bacteria	2GM2Z@201174,COG0339@1,COG0339@2	NA|NA|NA	E	PFAM peptidase M3A and M3B, thimet oligopeptidase F
fig|6666666.450802.peg.836	754252.PFREUD_08040	0.0	1917.9	Propionibacteriales													Bacteria	2GKI9@201174,4DN5D@85009,COG0247@1,COG0247@2,COG0277@1,COG0277@2	NA|NA|NA	C	FAD linked oxidases, C-terminal domain
fig|6666666.450802.peg.837	754252.PFREUD_08050	3.3e-77	294.3	Propionibacteriales													Bacteria	2GP6A@201174,4DR7Q@85009,COG1846@1,COG1846@2	NA|NA|NA	K	helix_turn_helix multiple antibiotic resistance protein
fig|6666666.450802.peg.838	754252.PFREUD_08060	0.0	1276.5	Propionibacteriales	fadD11_1		6.2.1.3	ko:K01897	ko00061,ko00071,ko01100,ko01212,ko02024,ko03320,ko04146,ko04216,ko04714,ko04920,map00061,map00071,map01100,map01212,map02024,map03320,map04146,map04216,map04714,map04920	M00086	R01280	RC00004,RC00014	ko00000,ko00001,ko00002,ko01000,ko01004,ko04147	4.C.1.1			Bacteria	2GIXQ@201174,4DNTY@85009,COG1022@1,COG1022@2	NA|NA|NA	I	AMP-binding enzyme
fig|6666666.450802.peg.839	754252.PFREUD_08070	2.4e-169	601.3	Propionibacteriales				ko:K07107					ko00000,ko01000				Bacteria	2IFAK@201174,4DRTF@85009,COG0824@1,COG0824@2	NA|NA|NA	S	Acyl-ACP thioesterase
fig|6666666.450802.peg.840	754252.PFREUD_08080	1.4e-150	538.9	Actinobacteria	thiD		2.7.1.35,2.7.1.49,2.7.4.7	ko:K00868,ko:K00941	ko00730,ko00750,ko01100,map00730,map00750,map01100	M00127	R00174,R01909,R02493,R03471,R04509	RC00002,RC00017	ko00000,ko00001,ko00002,ko01000				Bacteria	2GKZM@201174,COG0351@1,COG0351@2	NA|NA|NA	H	Phosphomethylpyrimidine kinase
fig|6666666.450802.peg.841	754252.PFREUD_08090	1.8e-281	974.5	Propionibacteriales	gnd	GO:0003674,GO:0003824,GO:0004616,GO:0005488,GO:0005515,GO:0005575,GO:0005622,GO:0005623,GO:0005737,GO:0005829,GO:0005975,GO:0006081,GO:0006082,GO:0006098,GO:0006139,GO:0006725,GO:0006732,GO:0006733,GO:0006739,GO:0006753,GO:0006793,GO:0006796,GO:0006807,GO:0008150,GO:0008152,GO:0009056,GO:0009117,GO:0009987,GO:0016052,GO:0016054,GO:0016491,GO:0016614,GO:0016616,GO:0019362,GO:0019520,GO:0019521,GO:…	1.1.1.343,1.1.1.44	ko:K00033	ko00030,ko00480,ko01100,ko01110,ko01120,ko01130,ko01200,map00030,map00480,map01100,map01110,map01120,map01130,map01200	M00004,M00006	R01528,R10221	RC00001,RC00539	ko00000,ko00001,ko00002,ko01000			iECS88_1305.ECS88_2128,iECW_1372.ECW_m2189,iEKO11_1354.EKO11_1765,iPC815.YPO1541,iWFL_1372.ECW_m2189	Bacteria	2GJ2J@201174,4DQ33@85009,COG0362@1,COG0362@2	NA|NA|NA	G	Catalyzes the oxidative decarboxylation of 6- phosphogluconate to ribulose 5-phosphate and CO(2), with concomitant reduction of NADP to NADPH
fig|6666666.450802.peg.842	754252.PFREUD_08100	0.0	1725.7	Propionibacteriales	pepN		3.4.11.2	ko:K01256	ko00480,ko01100,map00480,map01100		R00899,R04951	RC00096,RC00141	ko00000,ko00001,ko01000,ko01002				Bacteria	2GJJ4@201174,4DNEA@85009,COG0308@1,COG0308@2	NA|NA|NA	E	ERAP1-like C-terminal domain
fig|6666666.450802.peg.843	754252.PFREUD_08110	2.1e-119	434.9	Propionibacteriales	yjbH	GO:0005575,GO:0005618,GO:0005623,GO:0030312,GO:0044464,GO:0071944											Bacteria	2GJNX@201174,4DX18@85009,COG2761@1,COG2761@2	NA|NA|NA	Q	DSBA oxidoreductase
fig|6666666.450802.peg.844	754252.PFREUD_08120	9.9e-146	522.7	Propionibacteriales													Bacteria	2CNM1@1,2GKWT@201174,32SHB@2,4DR39@85009	NA|NA|NA	S	Nuclease-related domain
fig|6666666.450802.peg.845	754252.PFREUD_08130	0.0	1454.5	Propionibacteriales	ligA	GO:0000287,GO:0003674,GO:0003824,GO:0003909,GO:0003911,GO:0005488,GO:0005575,GO:0005618,GO:0005622,GO:0005623,GO:0005737,GO:0005829,GO:0005886,GO:0006139,GO:0006259,GO:0006266,GO:0006281,GO:0006284,GO:0006288,GO:0006725,GO:0006807,GO:0006950,GO:0006974,GO:0008150,GO:0008152,GO:0009987,GO:0016020,GO:0016874,GO:0016886,GO:0030312,GO:0033554,GO:0034641,GO:0040007,GO:0043167,GO:0043169,GO:0043170,GO:…	6.5.1.2	ko:K01972	ko03030,ko03410,ko03420,ko03430,map03030,map03410,map03420,map03430		R00382	RC00005	ko00000,ko00001,ko01000,ko03032,ko03400				Bacteria	2GJUY@201174,4DNKM@85009,COG0272@1,COG0272@2	NA|NA|NA	L	DNA ligase that catalyzes the formation of phosphodiester linkages between 5'-phosphoryl and 3'-hydroxyl groups in double-stranded DNA using NAD as a coenzyme and as the energy source for the reaction. It is essential for DNA replication and repair of damaged DNA
fig|6666666.450802.peg.846	754252.PFREUD_08140	3.3e-103	380.9	Propionibacteriales													Bacteria	2ICWK@201174,4DRNE@85009,COG1309@1,COG1309@2	NA|NA|NA	K	Bacterial regulatory proteins, tetR family
fig|6666666.450802.peg.847	754252.PFREUD_08150	6.5e-69	267.3	Propionibacteriales													Bacteria	2GVE1@201174,4DRJW@85009,COG0697@1,COG0697@2	NA|NA|NA	EG	EamA-like transporter family
fig|6666666.450802.peg.848	1203568.HMPREF1484_00273	1.7e-20	104.4	Dermabacteraceae				ko:K07497					ko00000				Bacteria	2GJ3V@201174,4FC9K@85020,COG2801@1,COG2801@2	NA|NA|NA	L	leucine-zipper of insertion element IS481
fig|6666666.450802.peg.849	1121366.KB892471_gene38	1.4e-104	385.6	Corynebacteriaceae				ko:K07497					ko00000				Bacteria	22KQC@1653,2GJ3V@201174,COG2801@1,COG2801@2	NA|NA|NA	L	transposase
fig|6666666.450802.peg.852	754252.PFREUD_08180	2.1e-46	191.4	Propionibacteriales	sugE			ko:K11741					ko00000,ko02000	2.A.7.1			Bacteria	2IQND@201174,4DRIV@85009,COG2076@1,COG2076@2	NA|NA|NA	P	Small Multidrug Resistance protein
fig|6666666.450802.peg.853	754252.PFREUD_08210	4.3e-249	867.1	Propionibacteriales	tig	GO:0005575,GO:0005618,GO:0005622,GO:0005623,GO:0005737,GO:0005829,GO:0005886,GO:0006950,GO:0007154,GO:0008150,GO:0009267,GO:0009605,GO:0009987,GO:0009991,GO:0016020,GO:0030312,GO:0031667,GO:0031668,GO:0031669,GO:0033554,GO:0042221,GO:0042594,GO:0044424,GO:0044444,GO:0044464,GO:0046677,GO:0050896,GO:0051716,GO:0071496,GO:0071944		ko:K03545					ko00000				Bacteria	2GJIG@201174,4DP8U@85009,COG0544@1,COG0544@2	NA|NA|NA	D	Involved in protein export. Acts as a chaperone by maintaining the newly synthesized protein in an open conformation. Functions as a peptidyl-prolyl cis-trans isomerase
fig|6666666.450802.peg.854	754252.PFREUD_08220	4.3e-209	733.8	Propionibacteriales	tqsA	GO:0003674,GO:0005215,GO:0005575,GO:0005623,GO:0005886,GO:0005887,GO:0006810,GO:0008150,GO:0009372,GO:0009987,GO:0015562,GO:0016020,GO:0016021,GO:0022857,GO:0031224,GO:0031226,GO:0044425,GO:0044459,GO:0044464,GO:0044764,GO:0051179,GO:0051234,GO:0051704,GO:0055085,GO:0071944		ko:K11744					ko00000				Bacteria	2GM01@201174,4DT6M@85009,COG0628@1,COG0628@2	NA|NA|NA	S	AI-2E family transporter
fig|6666666.450802.peg.855	754252.PFREUD_08230	5e-232	810.1	Actinobacteria	tqsA	GO:0003674,GO:0005215,GO:0005575,GO:0005623,GO:0005886,GO:0005887,GO:0006810,GO:0008150,GO:0009372,GO:0009987,GO:0015562,GO:0016020,GO:0016021,GO:0022857,GO:0031224,GO:0031226,GO:0044425,GO:0044459,GO:0044464,GO:0044764,GO:0051179,GO:0051234,GO:0051704,GO:0055085,GO:0071944		ko:K11744					ko00000				Bacteria	2GM01@201174,COG0628@1,COG0628@2	NA|NA|NA	S	AI-2E family transporter
fig|6666666.450802.peg.856	754252.PFREUD_08240	8.6e-116	422.9	Propionibacteriales	clpP		3.4.21.92	ko:K01358	ko04112,ko04212,map04112,map04212				ko00000,ko00001,ko01000,ko01002				Bacteria	2GK5C@201174,4DNFI@85009,COG0740@1,COG0740@2	NA|NA|NA	OU	Cleaves peptides in various proteins in a process that requires ATP hydrolysis. Has a chymotrypsin-like activity. Plays a major role in the degradation of misfolded proteins
fig|6666666.450802.peg.857	754252.PFREUD_08250	4.3e-121	440.7	Propionibacteriales	clpP	GO:0005575,GO:0005618,GO:0005622,GO:0005623,GO:0005737,GO:0005829,GO:0005886,GO:0008150,GO:0016020,GO:0030312,GO:0040007,GO:0044424,GO:0044444,GO:0044464,GO:0071944	3.4.21.92	ko:K01358	ko04112,ko04212,map04112,map04212				ko00000,ko00001,ko01000,ko01002				Bacteria	2GKNK@201174,4DNRI@85009,COG0740@1,COG0740@2	NA|NA|NA	OU	Cleaves peptides in various proteins in a process that requires ATP hydrolysis. Has a chymotrypsin-like activity. Plays a major role in the degradation of misfolded proteins
fig|6666666.450802.peg.858	754252.PFREUD_08260	2.5e-239	834.3	Propionibacteriales	clpX	GO:0000166,GO:0000502,GO:0002020,GO:0003674,GO:0003824,GO:0004176,GO:0005488,GO:0005515,GO:0005524,GO:0005575,GO:0005618,GO:0005622,GO:0005623,GO:0005737,GO:0005829,GO:0006508,GO:0006807,GO:0008144,GO:0008150,GO:0008152,GO:0008233,GO:0009056,GO:0009057,GO:0009376,GO:0009987,GO:0016462,GO:0016787,GO:0016817,GO:0016818,GO:0016887,GO:0017076,GO:0017111,GO:0019538,GO:0019899,GO:0019904,GO:0030163,GO:…		ko:K03544	ko04112,map04112				ko00000,ko00001,ko03110				Bacteria	2GJXQ@201174,4DP0T@85009,COG1219@1,COG1219@2	NA|NA|NA	O	ATP-dependent specificity component of the Clp protease. It directs the protease to specific substrates. Can perform chaperone functions in the absence of ClpP
fig|6666666.450802.peg.859	754252.PFREUD_08270	6.6e-53	213.0	Actinobacteria													Bacteria	2EKUG@1,2GTFS@201174,33EI5@2	NA|NA|NA
fig|6666666.450802.peg.860	754252.PFREUD_08280	5.1e-281	973.0	Actinobacteria	thrC		4.2.3.1	ko:K01733	ko00260,ko00750,ko01100,ko01110,ko01120,ko01230,map00260,map00750,map01100,map01110,map01120,map01230	M00018	R01466,R05086	RC00017,RC00526	ko00000,ko00001,ko00002,ko01000				Bacteria	2GIRY@201174,COG0498@1,COG0498@2	NA|NA|NA	E	Threonine synthase
fig|6666666.450802.peg.861	754252.PFREUD_08290	5.1e-204	716.8	Propionibacteriales	pfkA		2.7.1.11,2.7.1.90	ko:K00850,ko:K21071	ko00010,ko00030,ko00051,ko00052,ko00680,ko01100,ko01110,ko01120,ko01130,ko01200,ko01230,ko03018,ko04152,ko05230,map00010,map00030,map00051,map00052,map00680,map01100,map01110,map01120,map01130,map01200,map01230,map03018,map04152,map05230	M00001,M00345	R00756,R00764,R02073,R03236,R03237,R03238,R03239,R04779	RC00002,RC00017	ko00000,ko00001,ko00002,ko01000,ko01009,ko03019			iJN678.pfkA	Bacteria	2GK6W@201174,4DPJ3@85009,COG0205@1,COG0205@2	NA|NA|NA	G	Catalyzes the phosphorylation of D-fructose 6-phosphate to fructose 1,6-bisphosphate by ATP, the first committing step of glycolysis
fig|6666666.450802.peg.862	754252.PFREUD_08300	9.5e-132	476.1	Actinobacteria				ko:K07025					ko00000				Bacteria	2GNSS@201174,COG1011@1,COG1011@2	NA|NA|NA	S	hydrolase
fig|6666666.450802.peg.863	754252.PFREUD_08310	0.0	1796.6	Propionibacteriales	valS		6.1.1.9	ko:K01873	ko00970,map00970	M00359,M00360	R03665	RC00055,RC00523	ko00000,ko00001,ko00002,ko01000,ko01007,ko03016				Bacteria	2GK8H@201174,4DNR2@85009,COG0525@1,COG0525@2	NA|NA|NA	J	amino acids such as threonine, to avoid such errors, it has a posttransfer editing activity that hydrolyzes mischarged Thr-tRNA(Val) in a tRNA-dependent manner
fig|6666666.450802.peg.864	754252.PFREUD_08320	5.2e-110	404.1	Actinobacteria	pknE_1												Bacteria	2GKH8@201174,COG1651@1,COG1651@2	NA|NA|NA	O	DSBA oxidoreductase
fig|6666666.450802.peg.865	754252.PFREUD_08330	2.6e-109	401.7	Actinobacteria	pknE_1												Bacteria	2GKH8@201174,COG1651@1,COG1651@2	NA|NA|NA	O	DSBA oxidoreductase
fig|6666666.450802.peg.866	754252.PFREUD_08340	7.6e-91	339.7	Actinobacteria				ko:K15977					ko00000				Bacteria	2IQEY@201174,COG2259@1,COG2259@2	NA|NA|NA	O	DoxX family
fig|6666666.450802.peg.867	754252.PFREUD_08350	1.2e-277	961.8	Propionibacteriales	folC		6.3.2.12,6.3.2.17	ko:K11754	ko00790,ko01100,map00790,map01100	M00126,M00841	R00942,R02237,R04241	RC00064,RC00090,RC00162	ko00000,ko00001,ko00002,ko01000				Bacteria	2GJP2@201174,4DNMV@85009,COG0285@1,COG0285@2	NA|NA|NA	H	Mur ligase middle domain
fig|6666666.450802.peg.868	754252.PFREUD_08360	7.2e-83	313.2	Propionibacteriales	ndk		2.7.4.6	ko:K00940	ko00230,ko00240,ko00983,ko01100,ko01110,ko01130,ko04016,map00230,map00240,map00983,map01100,map01110,map01130,map04016	M00049,M00050,M00052,M00053	R00124,R00139,R00156,R00330,R00570,R00722,R01137,R01857,R02093,R02326,R02331,R03530,R11894,R11895	RC00002	ko00000,ko00001,ko00002,ko01000,ko04131				Bacteria	2IFBU@201174,4DQR5@85009,COG0105@1,COG0105@2	NA|NA|NA	F	Major role in the synthesis of nucleoside triphosphates other than ATP. The ATP gamma phosphate is transferred to the NDP beta phosphate via a ping-pong mechanism, using a phosphorylated active-site intermediate
fig|6666666.450802.peg.869	754252.PFREUD_08370	8.7e-204	716.1	Bacteria				ko:K07052					ko00000				Bacteria	COG1266@1,COG1266@2	NA|NA|NA	V	CAAX protease self-immunity
fig|6666666.450802.peg.870	754252.PFREUD_08380	0.0	1328.5	Propionibacteriales													Bacteria	2GJY1@201174,4DNWJ@85009,COG1032@1,COG1032@2	NA|NA|NA	C	Elongator protein 3, MiaB family, Radical SAM
fig|6666666.450802.peg.871	754252.PFREUD_08390	4.2e-187	660.6	Propionibacteriales	chaA			ko:K07300					ko00000,ko02000	2.A.19		iNJ661.Rv1607	Bacteria	2GJWT@201174,4DP08@85009,COG0387@1,COG0387@2	NA|NA|NA	P	Sodium/calcium exchanger protein
fig|6666666.450802.peg.872	754252.PFREUD_08400	7.6e-225	786.2	Propionibacteriales	terC			ko:K05794					ko00000				Bacteria	2GIWU@201174,4DNCF@85009,COG0861@1,COG0861@2	NA|NA|NA	P	Integral membrane protein TerC family
fig|6666666.450802.peg.873	754252.PFREUD_08410	8.7e-78	296.2	Propionibacteriales													Bacteria	2I08G@201174,4DW84@85009,COG1846@1,COG1846@2	NA|NA|NA	K	helix_turn_helix multiple antibiotic resistance protein
fig|6666666.450802.peg.874	754252.PFREUD_08420	2.6e-135	488.0	Propionibacteriales													Bacteria	2GIS7@201174,4DQ75@85009,COG5011@1,COG5011@2	NA|NA|NA	S	Uncharacterized protein conserved in bacteria (DUF2344)
fig|6666666.450802.peg.875	754252.PFREUD_08440	1.3e-288	999.2	Propionibacteriales	rne	GO:0006139,GO:0006364,GO:0006396,GO:0006397,GO:0006725,GO:0006807,GO:0008150,GO:0008152,GO:0009987,GO:0010467,GO:0016070,GO:0016071,GO:0016072,GO:0022613,GO:0034470,GO:0034641,GO:0034660,GO:0042254,GO:0043170,GO:0044085,GO:0044237,GO:0044238,GO:0046483,GO:0071704,GO:0071840,GO:0090304,GO:1901360	3.1.26.12	ko:K08300,ko:K08301	ko03018,map03018	M00394			ko00000,ko00001,ko00002,ko01000,ko03009,ko03019				Bacteria	2GMM5@201174,4DPJ7@85009,COG1530@1,COG1530@2	NA|NA|NA	J	Ribonuclease E/G family
fig|6666666.450802.peg.876	754252.PFREUD_08450	3.3e-49	200.7	Propionibacteriales	rplU	GO:0003674,GO:0003735,GO:0005198,GO:0005575,GO:0005622,GO:0005623,GO:0005737,GO:0005829,GO:0005840,GO:0005886,GO:0006412,GO:0006518,GO:0006807,GO:0008150,GO:0008152,GO:0009058,GO:0009059,GO:0009987,GO:0010467,GO:0015934,GO:0016020,GO:0019538,GO:0022625,GO:0022626,GO:0032991,GO:0034641,GO:0034645,GO:0040007,GO:0043043,GO:0043170,GO:0043226,GO:0043228,GO:0043229,GO:0043232,GO:0043603,GO:0043604,GO:…		ko:K02888	ko03010,map03010	M00178			br01610,ko00000,ko00001,ko00002,ko03011				Bacteria	2IQ9A@201174,4DRJ6@85009,COG0261@1,COG0261@2	NA|NA|NA	J	This protein binds to 23S rRNA in the presence of protein L20
fig|6666666.450802.peg.877	754252.PFREUD_08460	7.5e-42	176.0	Propionibacteriales	rpmA	GO:0000027,GO:0001558,GO:0003674,GO:0003735,GO:0005198,GO:0005488,GO:0005575,GO:0005618,GO:0005622,GO:0005623,GO:0005737,GO:0005829,GO:0005840,GO:0005886,GO:0006412,GO:0006518,GO:0006807,GO:0006996,GO:0008150,GO:0008152,GO:0009058,GO:0009059,GO:0009987,GO:0010467,GO:0015934,GO:0016020,GO:0016043,GO:0019538,GO:0022607,GO:0022613,GO:0022618,GO:0022625,GO:0022626,GO:0030312,GO:0032991,GO:0034622,GO:…		ko:K02899	ko03010,map03010	M00178			br01610,ko00000,ko00001,ko00002,ko03011				Bacteria	2IQDI@201174,4DRNG@85009,COG0211@1,COG0211@2	NA|NA|NA	J	Belongs to the bacterial ribosomal protein bL27 family
fig|6666666.450802.peg.878	754252.PFREUD_08480	1.2e-307	1061.6	Propionibacteriales	obg	GO:0000287,GO:0003674,GO:0003824,GO:0003924,GO:0005488,GO:0005575,GO:0005622,GO:0005623,GO:0005737,GO:0005840,GO:0005886,GO:0006464,GO:0006468,GO:0006793,GO:0006796,GO:0006807,GO:0008150,GO:0008152,GO:0009987,GO:0016020,GO:0016310,GO:0016462,GO:0016787,GO:0016817,GO:0016818,GO:0017111,GO:0019538,GO:0032991,GO:0036211,GO:0040007,GO:0043167,GO:0043169,GO:0043170,GO:0043226,GO:0043228,GO:0043229,GO:…		ko:K03979					ko00000,ko01000,ko03009				Bacteria	2GISB@201174,4DNZK@85009,COG0536@1,COG0536@2	NA|NA|NA	S	An essential GTPase which binds GTP, GDP and possibly (p)ppGpp with moderate affinity, with high nucleotide exchange rates and a fairly low GTP hydrolysis rate. Plays a role in control of the cell cycle, stress response, ribosome biogenesis and in those bacteria that undergo differentiation, in morphogenesis control
fig|6666666.450802.peg.879	754252.PFREUD_08490	1.2e-211	742.3	Propionibacteriales	proB	GO:0003674,GO:0003824,GO:0004349,GO:0005575,GO:0005622,GO:0005623,GO:0005737,GO:0005829,GO:0006082,GO:0006520,GO:0006560,GO:0006561,GO:0006793,GO:0006796,GO:0006807,GO:0008150,GO:0008152,GO:0008652,GO:0009058,GO:0009064,GO:0009084,GO:0009987,GO:0016053,GO:0016301,GO:0016310,GO:0016740,GO:0016772,GO:0016774,GO:0018130,GO:0019202,GO:0019752,GO:0040007,GO:0043436,GO:0044237,GO:0044238,GO:0044249,GO:…	2.7.2.11	ko:K00931	ko00330,ko00332,ko01100,ko01130,ko01230,map00330,map00332,map01100,map01130,map01230	M00015	R00239	RC00002,RC00043	ko00000,ko00001,ko00002,ko01000				Bacteria	2GM8U@201174,4DNUG@85009,COG0263@1,COG0263@2	NA|NA|NA	E	Catalyzes the transfer of a phosphate group to glutamate to form L-glutamate 5-phosphate
fig|6666666.450802.peg.880	1032480.MLP_36030	2.2e-15	89.4	Bacteria													Bacteria	2DYDK@1,34999@2	NA|NA|NA
fig|6666666.450802.peg.881	754252.PFREUD_08510	1.8e-226	791.6	Propionibacteriales	proA	GO:0003674,GO:0003824,GO:0004350,GO:0005575,GO:0005622,GO:0005623,GO:0005737,GO:0005829,GO:0005886,GO:0008150,GO:0008152,GO:0016020,GO:0016491,GO:0016620,GO:0016903,GO:0044424,GO:0044444,GO:0044464,GO:0055114,GO:0071944	1.2.1.41	ko:K00147	ko00330,ko00332,ko01100,ko01110,ko01130,ko01230,map00330,map00332,map01100,map01110,map01130,map01230	M00015	R03313	RC00684	ko00000,ko00001,ko00002,ko01000			iLJ478.TM0293,iNJ661.Rv2427c,iYO844.BSU13130	Bacteria	2GISA@201174,4DNEG@85009,COG0014@1,COG0014@2	NA|NA|NA	E	Catalyzes the NADPH-dependent reduction of L-glutamate 5-phosphate into L-glutamate 5-semialdehyde and phosphate. The product spontaneously undergoes cyclization to form 1-pyrroline-5- carboxylate
fig|6666666.450802.peg.882	754252.PFREUD_08530	4.3e-146	523.9	Propionibacteriales	nadD	GO:0000309,GO:0003674,GO:0003824,GO:0004515,GO:0006082,GO:0006139,GO:0006520,GO:0006531,GO:0006725,GO:0006732,GO:0006733,GO:0006753,GO:0006793,GO:0006796,GO:0006807,GO:0008150,GO:0008152,GO:0009058,GO:0009066,GO:0009108,GO:0009117,GO:0009165,GO:0009435,GO:0009987,GO:0016740,GO:0016772,GO:0016779,GO:0018130,GO:0019355,GO:0019359,GO:0019362,GO:0019363,GO:0019438,GO:0019637,GO:0019674,GO:0019752,GO:…	2.7.7.18,3.6.1.55	ko:K00969,ko:K03574	ko00760,ko01100,map00760,map01100	M00115	R00137,R03005	RC00002	ko00000,ko00001,ko00002,ko01000,ko03400				Bacteria	2GMFZ@201174,4DNX3@85009,COG1057@1,COG1057@2	NA|NA|NA	H	Catalyzes the reversible adenylation of nicotinate mononucleotide (NaMN) to nicotinic acid adenine dinucleotide (NaAD)
fig|6666666.450802.peg.883	754252.PFREUD_08540	8.4e-66	256.1	Propionibacteriales	rsfS	GO:0003674,GO:0005488,GO:0005575,GO:0005622,GO:0005623,GO:0005737,GO:0005829,GO:0006417,GO:0008150,GO:0009889,GO:0009890,GO:0009892,GO:0010468,GO:0010556,GO:0010558,GO:0010605,GO:0010608,GO:0010629,GO:0017148,GO:0019222,GO:0031323,GO:0031324,GO:0031326,GO:0031327,GO:0032268,GO:0032269,GO:0034248,GO:0034249,GO:0043021,GO:0043023,GO:0044087,GO:0044424,GO:0044444,GO:0044464,GO:0044877,GO:0048519,GO:…	2.7.7.18	ko:K00969,ko:K09710	ko00760,ko01100,map00760,map01100	M00115	R00137,R03005	RC00002	ko00000,ko00001,ko00002,ko01000,ko03009				Bacteria	2IKZ3@201174,4DR96@85009,COG0799@1,COG0799@2	NA|NA|NA	S	Functions as a ribosomal silencing factor. Interacts with ribosomal protein L14 (rplN), blocking formation of intersubunit bridge B8. Prevents association of the 30S and 50S ribosomal subunits and the formation of functional ribosomes, thus repressing translation
fig|6666666.450802.peg.884	754252.PFREUD_08550	1.2e-111	409.1	Propionibacteriales	gpmB	GO:0003674,GO:0003824,GO:0006793,GO:0006796,GO:0008150,GO:0008152,GO:0009987,GO:0016311,GO:0016787,GO:0016788,GO:0016791,GO:0042578,GO:0044237	3.1.3.73,3.1.3.85	ko:K02226,ko:K22306	ko00860,ko01100,map00860,map01100	M00122	R04594,R11173	RC00017	ko00000,ko00001,ko00002,ko01000				Bacteria	2GJYU@201174,4DRFR@85009,COG0406@1,COG0406@2	NA|NA|NA	G	Phosphoglycerate mutase family
fig|6666666.450802.peg.885	754252.PFREUD_08560	3e-75	287.7	Actinobacteria													Bacteria	2EKIG@1,2INGR@201174,33E8D@2	NA|NA|NA
fig|6666666.450802.peg.886	754252.PFREUD_08570	2.2e-176	624.8	Actinobacteria													Bacteria	2GNH5@201174,COG0451@1,COG0451@2	NA|NA|NA	GM	NAD-dependent epimerase dehydratase
fig|6666666.450802.peg.888	1203605.HMPREF1531_00010	5.2e-25	122.1	Bacteria													Bacteria	2E68X@1,330WZ@2	NA|NA|NA	S	Domain of unknown function (DUF4192)
fig|6666666.450802.peg.890	754252.PFREUD_08610	0.0	1724.9	Propionibacteriales	leuS		6.1.1.4	ko:K01869	ko00970,map00970	M00359,M00360	R03657	RC00055,RC00523	ko00000,ko00001,ko00002,ko01000,ko01007,ko03016,ko03029				Bacteria	2GJI1@201174,4DNGN@85009,COG0495@1,COG0495@2	NA|NA|NA	J	Belongs to the class-I aminoacyl-tRNA synthetase family
fig|6666666.450802.peg.891	754252.PFREUD_08620	5.4e-250	869.8	Propionibacteriales	pyrC	GO:0003674,GO:0003824,GO:0004038,GO:0004151,GO:0005575,GO:0005622,GO:0005623,GO:0005737,GO:0006139,GO:0006144,GO:0006145,GO:0006220,GO:0006221,GO:0006725,GO:0006753,GO:0006793,GO:0006796,GO:0006807,GO:0008150,GO:0008152,GO:0009056,GO:0009058,GO:0009112,GO:0009117,GO:0009165,GO:0009218,GO:0009220,GO:0009259,GO:0009260,GO:0009987,GO:0016787,GO:0016810,GO:0016812,GO:0018130,GO:0019438,GO:0019439,GO:…	3.5.2.3	ko:K01465	ko00240,ko01100,map00240,map01100	M00051	R01993	RC00632	ko00000,ko00001,ko00002,ko01000				Bacteria	2GJ0T@201174,4DMZJ@85009,COG0044@1,COG0044@2	NA|NA|NA	F	Belongs to the metallo-dependent hydrolases superfamily. DHOase family. Class I DHOase subfamily
fig|6666666.450802.peg.893	754252.PFREUD_08630	0.0	1088.9	Propionibacteriales	malS	GO:0003674,GO:0003824,GO:0004470,GO:0005575,GO:0005622,GO:0005623,GO:0005737,GO:0005829,GO:0006082,GO:0006090,GO:0006108,GO:0008150,GO:0008152,GO:0009987,GO:0016491,GO:0016614,GO:0016615,GO:0019752,GO:0032787,GO:0043436,GO:0043648,GO:0044237,GO:0044281,GO:0044424,GO:0044444,GO:0044464,GO:0055114,GO:0071704	1.1.1.38	ko:K00027	ko00620,ko01200,ko02020,map00620,map01200,map02020		R00214	RC00105	ko00000,ko00001,ko01000				Bacteria	2GJAJ@201174,4DTGZ@85009,COG0281@1,COG0281@2	NA|NA|NA	C	Malic enzyme, NAD binding domain
fig|6666666.450802.peg.894	754252.PFREUD_08640	3.2e-162	577.8	Propionibacteriales	comEA			ko:K02237		M00429			ko00000,ko00002,ko02044	3.A.11.1,3.A.11.2			Bacteria	2IQDC@201174,4DRFZ@85009,COG1555@1,COG1555@2	NA|NA|NA	L	Helix-hairpin-helix motif
fig|6666666.450802.peg.895	754252.PFREUD_08650	0.0	1471.1	Propionibacteriales	comEC			ko:K02238		M00429			ko00000,ko00002,ko02044	3.A.11.1,3.A.11.2			Bacteria	2GJGR@201174,4DP9N@85009,COG0658@1,COG0658@2,COG2333@1,COG2333@2	NA|NA|NA	S	Competence protein
fig|6666666.450802.peg.896	754252.PFREUD_08660	2.2e-174	618.2	Propionibacteriales	holA		2.7.7.7	ko:K02340	ko00230,ko00240,ko01100,ko03030,ko03430,ko03440,map00230,map00240,map01100,map03030,map03430,map03440	M00260	R00375,R00376,R00377,R00378	RC02795	ko00000,ko00001,ko00002,ko01000,ko03032,ko03400				Bacteria	2GNMZ@201174,4DN5C@85009,COG1466@1,COG1466@2	NA|NA|NA	L	DNA polymerase III, delta subunit
fig|6666666.450802.peg.898	754252.PFREUD_08680	2e-34	151.4	Propionibacteriales	rpsT	GO:0000028,GO:0003674,GO:0003676,GO:0003723,GO:0003735,GO:0004857,GO:0005198,GO:0005488,GO:0005575,GO:0005622,GO:0005623,GO:0005737,GO:0005829,GO:0005840,GO:0006412,GO:0006518,GO:0006807,GO:0006996,GO:0008073,GO:0008150,GO:0008152,GO:0009058,GO:0009059,GO:0009987,GO:0010467,GO:0015935,GO:0016043,GO:0019538,GO:0019843,GO:0022607,GO:0022613,GO:0022618,GO:0022626,GO:0022627,GO:0030234,GO:0032991,GO:…		ko:K02968	ko03010,map03010	M00178			br01610,ko00000,ko00001,ko00002,ko03011				Bacteria	2IQ73@201174,4DS53@85009,COG0268@1,COG0268@2	NA|NA|NA	J	Binds directly to 16S ribosomal RNA
fig|6666666.450802.peg.899	754252.PFREUD_08690	2.1e-106	391.7	Actinobacteria													Bacteria	2DQ2A@1,2I1WX@201174,334FV@2	NA|NA|NA
fig|6666666.450802.peg.900	754252.PFREUD_08710	0.0	1193.3	Propionibacteriales	lepA	GO:0005575,GO:0005618,GO:0005622,GO:0005623,GO:0005737,GO:0005829,GO:0030312,GO:0044424,GO:0044444,GO:0044464,GO:0071944		ko:K03596	ko05134,map05134				ko00000,ko00001				Bacteria	2GJAB@201174,4DNM0@85009,COG0481@1,COG0481@2	NA|NA|NA	M	Required for accurate and efficient protein synthesis under certain stress conditions. May act as a fidelity factor of the translation reaction, by catalyzing a one-codon backward translocation of tRNAs on improperly translocated ribosomes. Back- translocation proceeds from a post-translocation (POST) complex to a pre-translocation (PRE) complex, thus giving elongation factor G a second chance to…
fig|6666666.450802.peg.901	754252.PFREUD_08720	1.1e-214	752.3	Propionibacteriales	hemN	GO:0003674,GO:0005488,GO:0005575,GO:0005622,GO:0005623,GO:0005737,GO:0006725,GO:0006778,GO:0006779,GO:0006807,GO:0008150,GO:0008152,GO:0009058,GO:0009987,GO:0018130,GO:0019438,GO:0033013,GO:0033014,GO:0034641,GO:0044237,GO:0044249,GO:0044271,GO:0044424,GO:0044464,GO:0046483,GO:0048037,GO:0051186,GO:0051188,GO:0051536,GO:0051539,GO:0051540,GO:0071704,GO:1901360,GO:1901362,GO:1901564,GO:1901566,GO:…										iNJ661.Rv2388c	Bacteria	2GJXX@201174,4DN32@85009,COG0635@1,COG0635@2	NA|NA|NA	H	Involved in the biosynthesis of porphyrin-containing compound
fig|6666666.450802.peg.902	754252.PFREUD_08730	3.1e-172	610.9	Propionibacteriales	trpH	GO:0003674,GO:0003824,GO:0004518,GO:0004527,GO:0004529,GO:0004532,GO:0004534,GO:0004536,GO:0004540,GO:0005488,GO:0006139,GO:0006259,GO:0006521,GO:0006725,GO:0006793,GO:0006796,GO:0006807,GO:0008150,GO:0008152,GO:0008252,GO:0008409,GO:0009987,GO:0010565,GO:0016070,GO:0016311,GO:0016787,GO:0016788,GO:0016791,GO:0016796,GO:0016895,GO:0016896,GO:0019222,GO:0030145,GO:0031323,GO:0033238,GO:0034641,GO:…	3.1.3.97	ko:K07053			R00188,R11188	RC00078	ko00000,ko01000				Bacteria	2GIZ5@201174,4DN6Z@85009,COG0613@1,COG0613@2	NA|NA|NA	S	Protein of unknown function (DUF3097)
fig|6666666.450802.peg.903	754252.PFREUD_08740	1.2e-148	532.3	Propionibacteriales	suhB2		3.1.3.25,3.1.3.7	ko:K01082,ko:K01092	ko00521,ko00562,ko00920,ko01100,ko01120,ko01130,ko04070,map00521,map00562,map00920,map01100,map01120,map01130,map04070	M00131	R00188,R00508,R01185,R01186,R01187	RC00078	ko00000,ko00001,ko00002,ko01000,ko03016				Bacteria	2GP74@201174,4DQB7@85009,COG0483@1,COG0483@2	NA|NA|NA	G	Inositol monophosphatase family
fig|6666666.450802.peg.904	754252.PFREUD_08750	7.1e-181	639.8	Propionibacteriales	hrcA	GO:0005575,GO:0005623,GO:0005886,GO:0006355,GO:0008150,GO:0009889,GO:0009890,GO:0009892,GO:0010468,GO:0010556,GO:0010558,GO:0010605,GO:0010629,GO:0016020,GO:0019219,GO:0019222,GO:0031323,GO:0031324,GO:0031326,GO:0031327,GO:0044464,GO:0045892,GO:0045934,GO:0048519,GO:0048523,GO:0050789,GO:0050794,GO:0051171,GO:0051172,GO:0051252,GO:0051253,GO:0060255,GO:0065007,GO:0071944,GO:0080090,GO:1902679,GO:…		ko:K03705					ko00000,ko03000				Bacteria	2GKF5@201174,4DP2Y@85009,COG1420@1,COG1420@2	NA|NA|NA	K	Negative regulator of class I heat shock genes (grpE- dnaK-dnaJ and groELS operons). Prevents heat-shock induction of these operons
fig|6666666.450802.peg.905	754252.PFREUD_08760	8.7e-202	709.5	Propionibacteriales	dnaJ	GO:0005575,GO:0005618,GO:0005623,GO:0008150,GO:0030312,GO:0040007,GO:0044464,GO:0071944		ko:K03686					ko00000,ko03029,ko03110				Bacteria	2GK69@201174,4DPD2@85009,COG0484@1,COG0484@2	NA|NA|NA	O	ATP binding to DnaK triggers the release of the substrate protein, thus completing the reaction cycle. Several rounds of ATP-dependent interactions between DnaJ, DnaK and GrpE are required for fully efficient folding. Also involved, together with DnaK and GrpE, in the DNA replication of plasmids through activation of initiation proteins
fig|6666666.450802.peg.906	754252.PFREUD_08770	1.5e-127	462.2	Propionibacteriales	rsmE	GO:0000154,GO:0001510,GO:0003674,GO:0003824,GO:0006139,GO:0006364,GO:0006396,GO:0006725,GO:0006807,GO:0008150,GO:0008152,GO:0008168,GO:0008170,GO:0008173,GO:0008649,GO:0008757,GO:0009451,GO:0009987,GO:0010467,GO:0016070,GO:0016072,GO:0016436,GO:0016740,GO:0016741,GO:0022613,GO:0031167,GO:0032259,GO:0034470,GO:0034641,GO:0034660,GO:0042254,GO:0043170,GO:0043412,GO:0043414,GO:0044085,GO:0044237,GO:…	1.13.12.16,2.1.1.193	ko:K00459,ko:K09761	ko00910,map00910		R00025	RC02541,RC02759	ko00000,ko00001,ko01000,ko03009				Bacteria	2GTKX@201174,4DQEM@85009,COG1385@1,COG1385@2	NA|NA|NA	J	Specifically methylates the N3 position of the uracil ring of uridine 1498 (m3U1498) in 16S rRNA. Acts on the fully assembled 30S ribosomal subunit
fig|6666666.450802.peg.907	754252.PFREUD_08780	2.6e-263	914.1	Actinobacteria			3.1.4.53	ko:K03651	ko00230,ko02025,map00230,map02025		R00191	RC00296	ko00000,ko00001,ko01000				Bacteria	2IDNH@201174,COG1409@1,COG1409@2	NA|NA|NA	S	Calcineurin-like phosphoesterase
fig|6666666.450802.peg.908	754252.PFREUD_08790	3.1e-250	870.5	Actinobacteria	tgt		2.4.2.29	ko:K00773			R03789,R10209	RC00063	ko00000,ko01000,ko03016				Bacteria	2GMWY@201174,COG0343@1,COG0343@2	NA|NA|NA	J	Catalyzes the base-exchange of a guanine (G) residue with the queuine precursor 7-aminomethyl-7-deazaguanine (PreQ1) at position 34 (anticodon wobble position) in tRNAs with GU(N) anticodons (tRNA-Asp, -Asn, -His and -Tyr). Catalysis occurs through a double-displacement mechanism. The nucleophile active site attacks the C1' of nucleotide 34 to detach the guanine base from the RNA, forming a coval…
fig|6666666.450802.peg.909	754252.PFREUD_08800	3.5e-73	281.2	Propionibacteriales													Bacteria	2E6NT@1,2IFTP@201174,33198@2,4DRNJ@85009	NA|NA|NA
fig|6666666.450802.peg.910	754252.PFREUD_08810	1.5e-210	738.4	Propionibacteriales	pip		3.4.11.5	ko:K01259	ko00330,map00330		R00135		ko00000,ko00001,ko01000,ko01002				Bacteria	2GNBX@201174,4DQ1B@85009,COG0596@1,COG0596@2	NA|NA|NA	S	Belongs to the peptidase S33 family
fig|6666666.450802.peg.912	754252.PFREUD_08830	2.2e-241	841.3	Propionibacteriales				ko:K03761,ko:K03762					ko00000,ko02000	2.A.1.6.2,2.A.1.6.4			Bacteria	2GIYR@201174,4DPBG@85009,COG0477@1,COG0477@2	NA|NA|NA	EGP	Sugar (and other) transporter
fig|6666666.450802.peg.913	754252.PFREUD_08840	1.2e-183	649.0	Propionibacteriales	phoH	GO:0005575,GO:0005623,GO:0005886,GO:0016020,GO:0044464,GO:0071944		ko:K06217					ko00000				Bacteria	2GK0W@201174,4DPI2@85009,COG1702@1,COG1702@2	NA|NA|NA	T	PhoH-like protein
fig|6666666.450802.peg.914	754252.PFREUD_08850	1.5e-82	312.0	Propionibacteriales	ybeY	GO:0000469,GO:0000478,GO:0003674,GO:0003824,GO:0004518,GO:0004519,GO:0004521,GO:0004540,GO:0005488,GO:0006139,GO:0006355,GO:0006364,GO:0006396,GO:0006412,GO:0006518,GO:0006725,GO:0006807,GO:0006950,GO:0008150,GO:0008152,GO:0009058,GO:0009059,GO:0009266,GO:0009408,GO:0009628,GO:0009889,GO:0009987,GO:0010467,GO:0010468,GO:0010556,GO:0016070,GO:0016072,GO:0016151,GO:0016787,GO:0016788,GO:0016892,GO:…	2.6.99.2,3.5.4.5	ko:K01489,ko:K03474,ko:K03595,ko:K07042	ko00240,ko00750,ko00983,ko01100,map00240,map00750,map00983,map01100	M00124	R01878,R02485,R05838,R08221	RC00074,RC00514,RC01476	ko00000,ko00001,ko00002,ko01000,ko03009,ko03029				Bacteria	2GMUF@201174,4DQJA@85009,COG0319@1,COG0319@2	NA|NA|NA	S	Single strand-specific metallo-endoribonuclease involved in late-stage 70S ribosome quality control and in maturation of the 3' terminus of the 16S rRNA
fig|6666666.450802.peg.915	754252.PFREUD_08860	6.9e-229	799.7	Propionibacteriales	corC	GO:0005575,GO:0005623,GO:0005886,GO:0016020,GO:0044464,GO:0071944											Bacteria	2GIWR@201174,4DNND@85009,COG1253@1,COG1253@2	NA|NA|NA	S	Transporter associated domain
fig|6666666.450802.peg.916	754252.PFREUD_08870	5.1e-173	613.6	Propionibacteriales	era	GO:0000028,GO:0003674,GO:0003676,GO:0003723,GO:0005488,GO:0005575,GO:0005622,GO:0005623,GO:0005737,GO:0005829,GO:0006996,GO:0008150,GO:0009987,GO:0016043,GO:0019843,GO:0022607,GO:0022613,GO:0022618,GO:0034622,GO:0040007,GO:0042254,GO:0042255,GO:0042274,GO:0043021,GO:0043024,GO:0043933,GO:0044085,GO:0044424,GO:0044444,GO:0044464,GO:0044877,GO:0065003,GO:0070181,GO:0070925,GO:0071826,GO:0071840,GO:…		ko:K03595					ko00000,ko03009,ko03029				Bacteria	2GJJE@201174,4DNEH@85009,COG1159@1,COG1159@2	NA|NA|NA	S	An essential GTPase that binds both GDP and GTP, with rapid nucleotide exchange. Plays a role in 16S rRNA processing and 30S ribosomal subunit biogenesis and possibly also in cell cycle regulation and energy metabolism
fig|6666666.450802.peg.920	754252.PFREUD_08910	2.4e-267	927.5	Propionibacteriales													Bacteria	2GJVW@201174,4DN27@85009,COG1574@1,COG1574@2	NA|NA|NA	S	Amidohydrolase family
fig|6666666.450802.peg.921	754252.PFREUD_08920	0.0	1204.5	Propionibacteriales	leuA		2.3.3.13	ko:K01649	ko00290,ko00620,ko01100,ko01110,ko01210,ko01230,map00290,map00620,map01100,map01110,map01210,map01230	M00432	R01213	RC00004,RC00470,RC02754	br01601,ko00000,ko00001,ko00002,ko01000				Bacteria	2GISX@201174,4DMZU@85009,COG0119@1,COG0119@2	NA|NA|NA	E	Catalyzes the condensation of the acetyl group of acetyl-CoA with 3-methyl-2-oxobutanoate (2-oxoisovalerate) to form 3-carboxy-3-hydroxy-4-methylpentanoate (2-isopropylmalate)
fig|6666666.450802.peg.922	754252.PFREUD_08930	1.1e-62	245.7	Actinobacteria	yeaO												Bacteria	2IQC0@201174,COG3189@1,COG3189@2	NA|NA|NA	K	Protein of unknown function, DUF488
fig|6666666.450802.peg.923	754252.PFREUD_08940	1.5e-146	525.4	Propionibacteriales	uppS	GO:0000287,GO:0002094,GO:0003674,GO:0003824,GO:0004659,GO:0005488,GO:0005575,GO:0005622,GO:0005623,GO:0005737,GO:0005829,GO:0005886,GO:0006066,GO:0006629,GO:0006720,GO:0008150,GO:0008152,GO:0008299,GO:0008610,GO:0008834,GO:0009058,GO:0009987,GO:0016020,GO:0016093,GO:0016094,GO:0016740,GO:0016765,GO:0030145,GO:0033850,GO:0040007,GO:0043167,GO:0043169,GO:0044237,GO:0044238,GO:0044249,GO:0044255,GO:…	2.5.1.31,2.5.1.68,2.5.1.86,2.5.1.88	ko:K00806,ko:K12503,ko:K14215,ko:K21273	ko00900,ko01110,map00900,map01110		R06447,R08528,R09244,R09731	RC00279,RC02839	ko00000,ko00001,ko01000,ko01006				Bacteria	2GIXF@201174,4DPW4@85009,COG0020@1,COG0020@2	NA|NA|NA	I	Catalyzes the condensation of isopentenyl diphosphate (IPP) with allylic pyrophosphates generating different type of terpenoids
fig|6666666.450802.peg.924	754252.PFREUD_08950	6.2e-142	510.0	Propionibacteriales	recO	GO:0005575,GO:0005618,GO:0005623,GO:0030312,GO:0044464,GO:0071944		ko:K03584	ko03440,map03440				ko00000,ko00001,ko03400				Bacteria	2GK81@201174,4DP6A@85009,COG1381@1,COG1381@2	NA|NA|NA	L	Involved in DNA repair and RecF pathway recombination
fig|6666666.450802.peg.925	754252.PFREUD_08960	5.7e-222	776.5	Bacteria	pocR												Bacteria	COG4936@1,COG4936@2	NA|NA|NA	KT	Sensory domain found in PocR
fig|6666666.450802.peg.926	754252.PFREUD_08970	2.5e-206	724.5	Propionibacteriales	pduQ			ko:K13921	ko00640,map00640		R02377	RC00087	ko00000,ko00001				Bacteria	2I2FD@201174,4DTE9@85009,COG1454@1,COG1454@2	NA|NA|NA	C	Iron-containing alcohol dehydrogenase
fig|6666666.450802.peg.927	754252.PFREUD_08980	1.5e-71	275.4	Actinobacteria	eutP			ko:K04029					ko00000				Bacteria	2HC70@201174,COG4917@1,COG4917@2	NA|NA|NA	E	Ethanolamine utilisation - propanediol utilisation
fig|6666666.450802.peg.928	754252.PFREUD_08990	3.8e-54	217.2	Actinobacteria	pduU			ko:K04031					ko00000				Bacteria	2H7SK@201174,COG4810@1,COG4810@2	NA|NA|NA	E	BMC
fig|6666666.450802.peg.929	754252.PFREUD_09000	8.1e-42	176.0	Propionibacteriales	pduA												Bacteria	2IM0X@201174,4DVB3@85009,COG4577@1,COG4577@2	NA|NA|NA	CQ	BMC
fig|6666666.450802.peg.930	754252.PFREUD_09010	2.6e-141	508.1	Bacteria	pduB												Bacteria	COG4816@1,COG4816@2	NA|NA|NA	E	ethanolamine catabolic process
fig|6666666.450802.peg.931	754252.PFREUD_09020	0.0	1092.4	Actinobacteria	dhaB		4.2.1.28,4.2.1.30	ko:K01699,ko:K06120	ko00561,ko00640,map00561,map00640		R01047,R02376	RC00429,RC00707	ko00000,ko00001,ko01000				Bacteria	2GP0B@201174,COG4909@1,COG4909@2	NA|NA|NA	Q	Dehydratase large subunit
fig|6666666.450802.peg.932	754252.PFREUD_09030	6e-115	420.2	Actinobacteria	pduD		4.2.1.28,4.2.1.30	ko:K06121,ko:K13919	ko00561,ko00640,map00561,map00640		R01047,R02376	RC00429,RC00707	ko00000,ko00001,ko01000				Bacteria	2HPSF@201174,COG4909@1,COG4909@2	NA|NA|NA	Q	Dehydratase medium subunit
fig|6666666.450802.peg.933	754252.PFREUD_09040	8e-91	339.7	Actinobacteria	pduE		4.2.1.28,4.2.1.30	ko:K06122,ko:K13920	ko00561,ko00640,map00561,map00640		R01047,R02376	RC00429,RC00707	ko00000,ko00001,ko01000				Bacteria	2IN09@201174,COG4910@1,COG4910@2	NA|NA|NA	Q	Dehydratase small subunit
fig|6666666.450802.peg.934	754252.PFREUD_09050	0.0	1147.5	Actinobacteria	pduG			ko:K03590	ko04112,map04112				ko00000,ko00001,ko03036,ko04812				Bacteria	2GNUI@201174,COG0849@1,COG0849@2	NA|NA|NA	D	Diol dehydratase reactivase ATPase-like domain
fig|6666666.450802.peg.935	754252.PFREUD_09060	7e-56	223.0	Bacteria													Bacteria	2DQX8@1,33960@2	NA|NA|NA	S	Dehydratase medium subunit
fig|6666666.450802.peg.936	754252.PFREUD_09070	1.5e-77	295.8	Bacteria	pduK												Bacteria	COG4577@1,COG4577@2	NA|NA|NA	CQ	ethanolamine catabolic process
fig|6666666.450802.peg.937	754252.PFREUD_09080	2.4e-38	164.5	Bacteria	pduJ			ko:K04027					ko00000				Bacteria	COG4577@1,COG4577@2	NA|NA|NA	CQ	ethanolamine catabolic process
fig|6666666.450802.peg.939	754252.PFREUD_09090	1.4e-153	548.9	Actinobacteria	eutJ			ko:K04024					ko00000				Bacteria	2II7P@201174,COG4820@1,COG4820@2	NA|NA|NA	E	ethanolamine utilization protein
fig|6666666.450802.peg.940	754252.PFREUD_09100	6.5e-146	523.5	Bacteria	spoVFB			ko:K06411					ko00000			iYO844.BSU16740	Bacteria	COG0452@1,COG0452@2	NA|NA|NA	H	phosphopantothenoylcysteine decarboxylase activity
fig|6666666.450802.peg.941	754252.PFREUD_09110	1.5e-40	171.8	Bacteria	eutN			ko:K04028					ko00000				Bacteria	COG4576@1,COG4576@2	NA|NA|NA	CQ	ethanolamine utilization protein EutN carboxysome structural protein Ccml
fig|6666666.450802.peg.942	754252.PFREUD_09120	1e-193	682.6	Actinobacteria	MMAB		2.5.1.17	ko:K00798	ko00860,ko01100,map00860,map01100	M00122	R01492,R05220,R07268	RC00533	ko00000,ko00001,ko00002,ko01000				Bacteria	2GMHN@201174,COG2096@1,COG2096@2,COG3193@1,COG3193@2	NA|NA|NA	S	adenosyltransferase
fig|6666666.450802.peg.943	754252.PFREUD_09130	1.4e-264	918.3	Propionibacteriales	pduP		1.2.1.87	ko:K13922	ko00640,map00640		R09097	RC00004,RC00184	ko00000,ko00001,ko01000			iAPECO1_1312.APECO1_2291,iECED1_1282.ECED1_3458	Bacteria	2GJI2@201174,4DQ06@85009,COG1012@1,COG1012@2	NA|NA|NA	C	Aldehyde dehydrogenase family
fig|6666666.450802.peg.944	1122994.AUFR01000004_gene658	2.6e-22	112.5	Bacteria													Bacteria	COG0582@1,COG0582@2	NA|NA|NA	L	DNA integration
fig|6666666.450802.peg.945	754252.PFREUD_09150	3.1e-77	294.3	Propionibacteriales	zur	GO:0000976,GO:0001067,GO:0001130,GO:0001217,GO:0003674,GO:0003676,GO:0003677,GO:0003690,GO:0003700,GO:0005488,GO:0005515,GO:0005575,GO:0006139,GO:0006351,GO:0006355,GO:0006725,GO:0006807,GO:0008150,GO:0008152,GO:0009058,GO:0009059,GO:0009889,GO:0009890,GO:0009892,GO:0009987,GO:0010467,GO:0010468,GO:0010556,GO:0010558,GO:0010605,GO:0010629,GO:0016070,GO:0018130,GO:0019219,GO:0019222,GO:0019438,GO:…		ko:K02076,ko:K03711,ko:K09823	ko02024,map02024				ko00000,ko00001,ko03000				Bacteria	2IKS3@201174,4DQZK@85009,COG0735@1,COG0735@2	NA|NA|NA	P	Belongs to the Fur family
fig|6666666.450802.peg.946	754252.PFREUD_09160	5.8e-159	567.0	Propionibacteriales				ko:K09816	ko02010,map02010	M00242			ko00000,ko00001,ko00002,ko02000	3.A.1.15.3,3.A.1.15.5			Bacteria	2GJ7H@201174,4DPI0@85009,COG1108@1,COG1108@2	NA|NA|NA	P	ABC 3 transport family
fig|6666666.450802.peg.947	754252.PFREUD_09170	9.2e-144	516.2	Propionibacteriales				ko:K09817	ko02010,map02010	M00242			ko00000,ko00001,ko00002,ko01000,ko02000	3.A.1.15.3,3.A.1.15.5			Bacteria	2GP3A@201174,4DPIC@85009,COG1121@1,COG1121@2	NA|NA|NA	P	ATPases associated with a variety of cellular activities
fig|6666666.450802.peg.948	754252.PFREUD_09180	1.2e-174	619.0	Propionibacteriales	scbA			ko:K09815	ko02010,map02010	M00242			ko00000,ko00001,ko00002,ko02000	3.A.1.15.3,3.A.1.15.5			Bacteria	2GM1K@201174,4DNM9@85009,COG0803@1,COG0803@2	NA|NA|NA	P	Zinc-uptake complex component A periplasmic
fig|6666666.450802.peg.949	754252.PFREUD_09190	1.3e-281	974.9	Propionibacteriales	glyQS	GO:0000166,GO:0000287,GO:0003674,GO:0003824,GO:0004812,GO:0004820,GO:0005488,GO:0005515,GO:0005524,GO:0005575,GO:0005622,GO:0005623,GO:0005737,GO:0006082,GO:0006139,GO:0006399,GO:0006412,GO:0006418,GO:0006426,GO:0006518,GO:0006520,GO:0006725,GO:0006807,GO:0008144,GO:0008150,GO:0008152,GO:0009058,GO:0009059,GO:0009345,GO:0009987,GO:0010467,GO:0016070,GO:0016594,GO:0016597,GO:0016874,GO:0016875,GO:…	6.1.1.14	ko:K01880	ko00970,map00970	M00359,M00360	R03654	RC00055,RC00523	ko00000,ko00001,ko00002,ko01000,ko01007,ko03016,ko03029			iSB619.SA_RS07880	Bacteria	2GIT3@201174,4DPNB@85009,COG0423@1,COG0423@2	NA|NA|NA	J	Belongs to the class-II aminoacyl-tRNA synthetase family
fig|6666666.450802.peg.950	754252.PFREUD_09200	2.6e-166	591.3	Propionibacteriales	nadC	GO:0003674,GO:0003824,GO:0004514,GO:0005575,GO:0005618,GO:0005622,GO:0005623,GO:0005737,GO:0005886,GO:0006082,GO:0006139,GO:0006725,GO:0006732,GO:0006733,GO:0006753,GO:0006793,GO:0006796,GO:0006807,GO:0008150,GO:0008152,GO:0009056,GO:0009058,GO:0009108,GO:0009117,GO:0009165,GO:0009435,GO:0009987,GO:0016020,GO:0016054,GO:0016740,GO:0016757,GO:0016763,GO:0017144,GO:0018130,GO:0019359,GO:0019362,GO:…	2.4.2.19	ko:K00767	ko00760,ko01100,map00760,map01100	M00115	R03348	RC02877	ko00000,ko00001,ko00002,ko01000				Bacteria	2I2IP@201174,4DNUU@85009,COG0157@1,COG0157@2	NA|NA|NA	H	Belongs to the NadC ModD family
fig|6666666.450802.peg.951	754252.PFREUD_09210	0.0	1076.2	Propionibacteriales	nadB	GO:0008150,GO:0040007	1.3.5.4,1.4.3.16	ko:K00244,ko:K00278	ko00020,ko00190,ko00250,ko00620,ko00650,ko00720,ko00760,ko01100,ko01110,ko01120,ko01130,ko01200,ko02020,map00020,map00190,map00250,map00620,map00650,map00720,map00760,map01100,map01110,map01120,map01130,map01200,map02020	M00009,M00011,M00115,M00150,M00173	R00357,R00481,R02164	RC00006,RC00045,RC02566	ko00000,ko00001,ko00002,ko01000			iNJ661.Rv1595	Bacteria	2I2IJ@201174,4DN9N@85009,COG0029@1,COG0029@2	NA|NA|NA	H	Catalyzes the oxidation of L-aspartate to iminoaspartate
fig|6666666.450802.peg.952	754252.PFREUD_09220	9.3e-186	656.0	Actinobacteria	nadA	GO:0003674,GO:0003824,GO:0005488,GO:0005575,GO:0005618,GO:0005622,GO:0005623,GO:0005737,GO:0005829,GO:0006082,GO:0006139,GO:0006520,GO:0006531,GO:0006725,GO:0006732,GO:0006733,GO:0006753,GO:0006793,GO:0006796,GO:0006807,GO:0008150,GO:0008152,GO:0008987,GO:0009058,GO:0009066,GO:0009108,GO:0009117,GO:0009165,GO:0009435,GO:0009987,GO:0016053,GO:0017144,GO:0018130,GO:0019355,GO:0019359,GO:0019362,GO:…	2.5.1.72	ko:K03517	ko00760,ko01100,map00760,map01100	M00115	R04292	RC01119	ko00000,ko00001,ko00002,ko01000			iHN637.CLJU_RS12020	Bacteria	2GM59@201174,COG0379@1,COG0379@2	NA|NA|NA	H	Catalyzes the condensation of iminoaspartate with dihydroxyacetone phosphate to form quinolinate
fig|6666666.450802.peg.953	754252.PFREUD_09230	6.5e-139	500.0	Actinobacteria			3.6.1.55	ko:K03574					ko00000,ko01000,ko03400				Bacteria	2GNMT@201174,COG1051@1,COG1051@2	NA|NA|NA	F	NUDIX hydrolase
fig|6666666.450802.peg.954	754252.PFREUD_09240	2.8e-137	494.6	Propionibacteriales	sdhC_1			ko:K00241	ko00020,ko00190,ko00650,ko00720,ko01100,ko01110,ko01120,ko01130,ko01200,map00020,map00190,map00650,map00720,map01100,map01110,map01120,map01130,map01200	M00009,M00011,M00149,M00173,M00374,M00376	R02164	RC00045	ko00000,ko00001,ko00002				Bacteria	28HIR@1,2I860@201174,30UAY@2,4DWJ7@85009	NA|NA|NA	C	succinate dehydrogenase
fig|6666666.450802.peg.955	754252.PFREUD_09250	0.0	1424.8	Propionibacteriales	sdhA		1.3.5.1,1.3.5.4	ko:K00239	ko00020,ko00190,ko00650,ko00720,ko01100,ko01110,ko01120,ko01130,ko01200,ko05134,map00020,map00190,map00650,map00720,map01100,map01110,map01120,map01130,map01200,map05134	M00009,M00011,M00149,M00173,M00374,M00376	R02164	RC00045	ko00000,ko00001,ko00002,ko01000				Bacteria	2GJ45@201174,4DN0E@85009,COG1053@1,COG1053@2	NA|NA|NA	C	succinate dehydrogenase
fig|6666666.450802.peg.956	754252.PFREUD_09260	1.6e-145	521.9	Propionibacteriales	sdhB		1.3.5.1,1.3.5.4	ko:K00240,ko:K00245	ko00020,ko00190,ko00620,ko00650,ko00720,ko01100,ko01110,ko01120,ko01130,ko01200,ko02020,map00020,map00190,map00620,map00650,map00720,map01100,map01110,map01120,map01130,map01200,map02020	M00009,M00011,M00149,M00150,M00173,M00374,M00376	R02164	RC00045	ko00000,ko00001,ko00002,ko01000				Bacteria	2GJPS@201174,4DPU6@85009,COG0479@1,COG0479@2	NA|NA|NA	C	Succinate dehydrogenase fumarate reductase
fig|6666666.450802.peg.957	754252.PFREUD_09270	6e-221	773.1	Propionibacteriales	dus												Bacteria	2GJ8I@201174,4DNZA@85009,COG0042@1,COG0042@2	NA|NA|NA	J	Catalyzes the synthesis of 5,6-dihydrouridine (D), a modified base found in the D-loop of most tRNAs, via the reduction of the C5-C6 double bond in target uridines
fig|6666666.450802.peg.958	754252.PFREUD_09280	1.9e-222	778.1	Actinobacteria	dgt	GO:0003674,GO:0003824,GO:0006139,GO:0006163,GO:0006195,GO:0006203,GO:0006725,GO:0006753,GO:0006793,GO:0006796,GO:0006807,GO:0008150,GO:0008152,GO:0008832,GO:0009056,GO:0009058,GO:0009117,GO:0009141,GO:0009143,GO:0009144,GO:0009146,GO:0009151,GO:0009155,GO:0009166,GO:0009200,GO:0009204,GO:0009215,GO:0009217,GO:0009262,GO:0009264,GO:0009394,GO:0009987,GO:0016787,GO:0016788,GO:0016793,GO:0018130,GO:…	3.1.5.1	ko:K01129	ko00230,map00230		R01856	RC00017	ko00000,ko00001,ko01000				Bacteria	2GJ8F@201174,COG0232@1,COG0232@2	NA|NA|NA	F	Deoxyguanosinetriphosphate triphosphohydrolase-like protein
fig|6666666.450802.peg.959	754252.PFREUD_09290	5.8e-127	460.3	Propionibacteriales	ybbM	GO:0003674,GO:0005215,GO:0005575,GO:0005623,GO:0005886,GO:0005887,GO:0006810,GO:0006811,GO:0006873,GO:0006875,GO:0006879,GO:0008150,GO:0009987,GO:0015075,GO:0016020,GO:0016021,GO:0019725,GO:0022857,GO:0030003,GO:0031224,GO:0031226,GO:0034220,GO:0042592,GO:0044425,GO:0044459,GO:0044464,GO:0046916,GO:0048878,GO:0050801,GO:0051179,GO:0051234,GO:0055065,GO:0055072,GO:0055076,GO:0055080,GO:0055082,GO:…		ko:K02069		M00211			ko00000,ko00002,ko02000	9.B.25.1			Bacteria	2GMHX@201174,4DSGT@85009,COG0390@1,COG0390@2	NA|NA|NA	S	Uncharacterised protein family (UPF0014)
fig|6666666.450802.peg.960	754252.PFREUD_09300	2.9e-127	461.1	Bacteria													Bacteria	COG5423@1,COG5423@2	NA|NA|NA	M	Predicted metal-binding protein (DUF2284)
fig|6666666.450802.peg.961	754252.PFREUD_09310	1.2e-258	898.7	Propionibacteriales	dldH5		1.8.1.4	ko:K00382	ko00010,ko00020,ko00260,ko00280,ko00620,ko00630,ko00640,ko01100,ko01110,ko01120,ko01130,ko01200,map00010,map00020,map00260,map00280,map00620,map00630,map00640,map01100,map01110,map01120,map01130,map01200	M00009,M00011,M00036,M00307,M00532	R00209,R01221,R01698,R03815,R07618,R08549	RC00004,RC00022,RC00583,RC02742,RC02833,RC02834	br01601,ko00000,ko00001,ko00002,ko01000,ko04147				Bacteria	2GJJK@201174,4DNK2@85009,COG1249@1,COG1249@2	NA|NA|NA	C	Pyridine nucleotide-disulphide oxidoreductase, dimerisation domain
fig|6666666.450802.peg.962	754252.PFREUD_09320	9.2e-158	562.8	Propionibacteriales													Bacteria	2GP42@201174,4DR0A@85009,COG0561@1,COG0561@2	NA|NA|NA	J	hydrolases of the HAD superfamily
fig|6666666.450802.peg.963	754252.PFREUD_09330	4.4e-107	394.4	Propionibacteriales													Bacteria	2BYTB@1,2IIS4@201174,33S2I@2,4DSUF@85009	NA|NA|NA
fig|6666666.450802.peg.964	754252.PFREUD_09340	9.6e-189	666.0	Propionibacteriales				ko:K03924					ko00000,ko01000				Bacteria	2GK07@201174,4DNJJ@85009,COG0714@1,COG0714@2	NA|NA|NA	S	ATPase family associated with various cellular activities (AAA)
fig|6666666.450802.peg.965	754252.PFREUD_09350	4.7e-199	700.3	Propionibacteriales													Bacteria	2GKSJ@201174,4DPV4@85009,COG1721@1,COG1721@2	NA|NA|NA	S	Protein of unknown function DUF58
fig|6666666.450802.peg.966	754252.PFREUD_09360	6.6e-176	623.2	Actinobacteria				ko:K07114					ko00000,ko02000	1.A.13.2.2,1.A.13.2.3			Bacteria	2GNKP@201174,COG2304@1,COG2304@2	NA|NA|NA	S	von Willebrand factor, type A
fig|6666666.450802.peg.967	754252.PFREUD_09370	3.2e-170	604.4	Actinobacteria				ko:K07114					ko00000,ko02000	1.A.13.2.2,1.A.13.2.3			Bacteria	2GNKP@201174,COG2304@1,COG2304@2	NA|NA|NA	S	von Willebrand factor, type A
fig|6666666.450802.peg.968	754252.PFREUD_09380	2.9e-139	501.1	Propionibacteriales	yggS		2.5.1.3	ko:K00788,ko:K06997	ko00730,ko01100,map00730,map01100	M00127	R03223,R10712	RC00224,RC03255,RC03397	ko00000,ko00001,ko00002,ko01000				Bacteria	2GMRJ@201174,4DQBA@85009,COG0325@1,COG0325@2	NA|NA|NA	S	Pyridoxal 5'-phosphate (PLP)-binding protein, which is involved in PLP homeostasis
fig|6666666.450802.peg.969	754252.PFREUD_09390	0.0	1349.0	Propionibacteriales	dap2												Bacteria	2GJW4@201174,4DTZJ@85009,COG1506@1,COG1506@2	NA|NA|NA	E	Dienelactone hydrolase family
fig|6666666.450802.peg.971	754252.PFREUD_09400	1e-92	345.9	Propionibacteriales													Bacteria	299E4@1,2GM90@201174,2ZWGX@2,4DQ7U@85009	NA|NA|NA	S	Protein of unknown function (DUF3145)
fig|6666666.450802.peg.972	754252.PFREUD_09410	3.8e-232	810.4	Propionibacteriales	fabF		2.3.1.179	ko:K09458	ko00061,ko00780,ko01100,ko01212,map00061,map00780,map01100,map01212	M00083,M00572	R04355,R04726,R04952,R04957,R04960,R04963,R04968,R07762,R10115,R10119	RC00039,RC02728,RC02729,RC02888	ko00000,ko00001,ko00002,ko01000,ko01004				Bacteria	2GIY4@201174,4DN2J@85009,COG0304@1,COG0304@2	NA|NA|NA	I	Catalyzes the condensation reaction of fatty acid synthesis by the addition to an acyl acceptor of two carbons from malonyl-ACP
fig|6666666.450802.peg.973	754252.PFREUD_09420	1e-35	155.6	Actinobacteria	acpP			ko:K02078					ko00000,ko00001				Bacteria	2IQ43@201174,COG0236@1,COG0236@2	NA|NA|NA	IQ	Carrier of the growing fatty acid chain in fatty acid biosynthesis
fig|6666666.450802.peg.974	754252.PFREUD_09430	1.4e-168	599.0	Propionibacteriales	fabH		2.3.1.180	ko:K00648	ko00061,ko01100,ko01212,map00061,map01100,map01212	M00082,M00083	R10707	RC00004,RC02729,RC02888	ko00000,ko00001,ko00002,ko01000,ko01004				Bacteria	2GJP8@201174,4DP78@85009,COG0332@1,COG0332@2	NA|NA|NA	I	Catalyzes the condensation reaction of fatty acid synthesis by the addition to an acyl acceptor of two carbons from malonyl-ACP. Catalyzes the first condensation reaction which initiates fatty acid synthesis and may therefore play a role in governing the total rate of fatty acid production. Possesses both acetoacetyl-ACP synthase and acetyl transacylase activities. Its substrate specificity deter…
fig|6666666.450802.peg.975	754252.PFREUD_09440	4.4e-172	610.5	Propionibacteriales	fabD	GO:0003674,GO:0003824,GO:0004312,GO:0004314,GO:0005575,GO:0005622,GO:0005623,GO:0005737,GO:0005829,GO:0005835,GO:0006082,GO:0006629,GO:0006631,GO:0006633,GO:0008150,GO:0008152,GO:0008610,GO:0009058,GO:0009987,GO:0016053,GO:0016417,GO:0016419,GO:0016420,GO:0016740,GO:0016746,GO:0016747,GO:0019752,GO:0032787,GO:0032991,GO:0043436,GO:0044237,GO:0044238,GO:0044249,GO:0044255,GO:0044281,GO:0044283,GO:…	2.3.1.180,2.3.1.39	ko:K00645,ko:K00648	ko00061,ko00333,ko01100,ko01130,ko01212,map00061,map00333,map01100,map01130,map01212	M00082,M00083	R01626,R10707,R11671	RC00004,RC00039,RC02727,RC02729,RC02888	ko00000,ko00001,ko00002,ko01000,ko01004				Bacteria	2GME0@201174,4DPZC@85009,COG0331@1,COG0331@2	NA|NA|NA	I	Acyl transferase domain
fig|6666666.450802.peg.976	754252.PFREUD_09450	7.4e-214	749.6	Propionibacteriales													Bacteria	2GN0S@201174,4DNAE@85009,COG2508@1,COG2508@2	NA|NA|NA	QT	PucR C-terminal helix-turn-helix domain
fig|6666666.450802.peg.977	754252.PFREUD_09460	5.4e-228	796.6	Actinobacteria	tyrB		2.6.1.1,2.6.1.57	ko:K00813,ko:K00832	ko00220,ko00250,ko00270,ko00330,ko00350,ko00360,ko00400,ko00401,ko00950,ko00960,ko01100,ko01110,ko01130,ko01210,ko01230,map00220,map00250,map00270,map00330,map00350,map00360,map00400,map00401,map00950,map00960,map01100,map01110,map01130,map01210,map01230	M00024,M00025,M00034,M00040	R00355,R00694,R00734,R00896,R01731,R02433,R02619,R05052,R07396,R10845	RC00006,RC00036	ko00000,ko00001,ko00002,ko01000,ko01007				Bacteria	2I96J@201174,COG1448@1,COG1448@2	NA|NA|NA	E	Aminotransferase class I and II
fig|6666666.450802.peg.979	754252.PFREUD_09470	0.0	1907.9	Propionibacteriales	aceE	GO:0000287,GO:0003674,GO:0003824,GO:0004738,GO:0004739,GO:0005488,GO:0005575,GO:0005576,GO:0005618,GO:0005622,GO:0005623,GO:0005737,GO:0005886,GO:0008150,GO:0008152,GO:0016020,GO:0016491,GO:0016624,GO:0016903,GO:0030312,GO:0032991,GO:0043167,GO:0043169,GO:0044424,GO:0044444,GO:0044464,GO:0045254,GO:0046872,GO:0055114,GO:0071944,GO:1902494,GO:1990204	1.2.4.1	ko:K00163	ko00010,ko00020,ko00620,ko01100,ko01110,ko01120,ko01130,ko01200,map00010,map00020,map00620,map01100,map01110,map01120,map01130,map01200	M00307	R00014,R00209,R01699,R03270	RC00004,RC00027,RC00627,RC02742,RC02744,RC02882	br01601,ko00000,ko00001,ko00002,ko01000				Bacteria	2GJRE@201174,4DNUA@85009,COG2609@1,COG2609@2	NA|NA|NA	C	Component of the pyruvate dehydrogenase (PDH) complex, that catalyzes the overall conversion of pyruvate to acetyl-CoA and CO(2)
fig|6666666.450802.peg.980	754252.PFREUD_09480	1.4e-74	285.4	Propionibacteriales													Bacteria	2B57P@1,2I89I@201174,32TPU@2,4DQZ6@85009	NA|NA|NA	S	Protein of unknown function (DUF3052)
fig|6666666.450802.peg.981	754252.PFREUD_09490	0.0	1137.1	Propionibacteriales	exsA			ko:K06147					ko00000,ko02000	3.A.1.106,3.A.1.109,3.A.1.21			Bacteria	2GJWP@201174,4DWN0@85009,COG1132@1,COG1132@2	NA|NA|NA	V	ABC transporter, ATP-binding protein
fig|6666666.450802.peg.982	754252.PFREUD_09500	3.5e-79	300.8	Propionibacteriales	hsp20			ko:K13993	ko04141,map04141				ko00000,ko00001,ko03110				Bacteria	2IHVJ@201174,4DQU3@85009,COG0071@1,COG0071@2	NA|NA|NA	O	Belongs to the small heat shock protein (HSP20)
fig|6666666.450802.peg.983	754252.PFREUD_09510	4.8e-252	876.7	Actinobacteria													Bacteria	2GNUF@201174,COG0531@1,COG0531@2	NA|NA|NA	E	amino acid
fig|6666666.450802.peg.984	754252.PFREUD_09520	8.5e-167	592.8	Actinobacteria													Bacteria	2GP6F@201174,COG0388@1,COG0388@2	NA|NA|NA	S	Also exhibits in vitro acyl transferase activity, transferring the acyl moiety of short-chain amides to hydroxylamine to form hydroxamates
fig|6666666.450802.peg.985	754252.PFREUD_09540	1.9e-253	881.3	Propionibacteriales	gabT	GO:0005575,GO:0005623,GO:0005886,GO:0016020,GO:0044464,GO:0071944	2.6.1.19,2.6.1.22	ko:K00823,ko:K07250	ko00250,ko00280,ko00410,ko00640,ko00650,ko01100,ko01120,map00250,map00280,map00410,map00640,map00650,map01100,map01120	M00027	R00908,R01648,R04188	RC00006,RC00062,RC00160	ko00000,ko00001,ko00002,ko01000,ko01007				Bacteria	2GIS9@201174,4DPFZ@85009,COG0160@1,COG0160@2	NA|NA|NA	E	Belongs to the class-III pyridoxal-phosphate-dependent aminotransferase family
fig|6666666.450802.peg.986	754252.PFREUD_09550	1.1e-152	545.8	Propionibacteriales													Bacteria	2GW7W@201174,4DN5P@85009,COG3001@1,COG3001@2	NA|NA|NA	G	Fructosamine kinase
fig|6666666.450802.peg.987	754252.PFREUD_09570	1e-70	272.7	Propionibacteriales	yqeY			ko:K09117					ko00000				Bacteria	2IFFJ@201174,4DR27@85009,COG1610@1,COG1610@2	NA|NA|NA	S	Yqey-like protein
fig|6666666.450802.peg.988	754252.PFREUD_09580	2e-200	704.9	Propionibacteriales	prfB	GO:0003674,GO:0003676,GO:0003723,GO:0003747,GO:0005488,GO:0005575,GO:0005622,GO:0005623,GO:0005737,GO:0005829,GO:0006412,GO:0006415,GO:0006518,GO:0006807,GO:0008079,GO:0008135,GO:0008150,GO:0008152,GO:0009058,GO:0009059,GO:0009987,GO:0010467,GO:0016043,GO:0016149,GO:0019538,GO:0022411,GO:0032984,GO:0034641,GO:0034645,GO:0043043,GO:0043170,GO:0043603,GO:0043604,GO:0043624,GO:0043933,GO:0044237,GO:…		ko:K02836					ko00000,ko03012				Bacteria	2GJ0F@201174,4DPCH@85009,COG1186@1,COG1186@2	NA|NA|NA	J	Peptide chain release factor 2 directs the termination of translation in response to the peptide chain termination codons UGA and UAA
fig|6666666.450802.peg.989	754252.PFREUD_09590	4.1e-124	450.7	Propionibacteriales	ftsE	GO:0000166,GO:0000287,GO:0003674,GO:0003824,GO:0005488,GO:0005524,GO:0005575,GO:0005622,GO:0005623,GO:0005737,GO:0005886,GO:0008144,GO:0008150,GO:0009898,GO:0009987,GO:0016020,GO:0016462,GO:0016787,GO:0016817,GO:0016818,GO:0016887,GO:0017076,GO:0017111,GO:0019897,GO:0019898,GO:0030145,GO:0030554,GO:0031234,GO:0032153,GO:0032553,GO:0032555,GO:0032559,GO:0035639,GO:0036094,GO:0042221,GO:0043167,GO:…		ko:K09811,ko:K09812	ko02010,map02010	M00256			ko00000,ko00001,ko00002,ko02000,ko03036	3.A.1.140			Bacteria	2GJE1@201174,4DNHN@85009,COG2884@1,COG2884@2	NA|NA|NA	D	cell division ATP-binding protein FtsE
fig|6666666.450802.peg.990	754252.PFREUD_09600	2.1e-163	581.6	Propionibacteriales	ftsX	GO:0000910,GO:0005575,GO:0005576,GO:0005618,GO:0005623,GO:0005886,GO:0005887,GO:0007049,GO:0007154,GO:0007165,GO:0007166,GO:0008150,GO:0008356,GO:0009274,GO:0009276,GO:0009966,GO:0009987,GO:0010033,GO:0010646,GO:0016020,GO:0016021,GO:0016043,GO:0019221,GO:0022402,GO:0022603,GO:0022607,GO:0023051,GO:0023052,GO:0030312,GO:0030313,GO:0031224,GO:0031226,GO:0031975,GO:0032153,GO:0032506,GO:0034097,GO:…		ko:K09811,ko:K09812	ko02010,map02010	M00256			ko00000,ko00001,ko00002,ko02000,ko03036	3.A.1.140			Bacteria	2GJMA@201174,4DQWR@85009,COG2177@1,COG2177@2	NA|NA|NA	D	Part of the ABC transporter FtsEX involved in cellular division
fig|6666666.450802.peg.991	754252.PFREUD_09610	4e-131	474.9	Propionibacteriales				ko:K21471					ko00000,ko01000,ko01002,ko01011				Bacteria	2GXEC@201174,4DPWU@85009,COG0739@1,COG0739@2	NA|NA|NA	M	Peptidase family M23
fig|6666666.450802.peg.992	754252.PFREUD_09620	0.0	1192.2	Actinobacteria	yciQ	GO:0005575,GO:0005623,GO:0005886,GO:0016020,GO:0044464,GO:0071944											Bacteria	2GNW7@201174,COG4907@1,COG4907@2	NA|NA|NA	S	Predicted membrane protein (DUF2207)
fig|6666666.450802.peg.993	754252.PFREUD_09630	5e-84	317.0	Propionibacteriales	smpB	GO:0003674,GO:0003676,GO:0003723,GO:0005488,GO:0005575,GO:0005622,GO:0005623,GO:0005737,GO:0005829,GO:0006464,GO:0006807,GO:0008150,GO:0008152,GO:0009987,GO:0019538,GO:0036211,GO:0043170,GO:0043412,GO:0044237,GO:0044238,GO:0044260,GO:0044267,GO:0044424,GO:0044444,GO:0044464,GO:0070930,GO:0071704,GO:0097159,GO:1901363,GO:1901564		ko:K03664					ko00000				Bacteria	2GJX1@201174,4DQQA@85009,COG0691@1,COG0691@2	NA|NA|NA	O	the 2 termini fold to resemble tRNA(Ala) and it encodes a tag peptide , a short internal open reading frame. During trans-translation Ala- aminoacylated tmRNA acts like a tRNA, entering the A-site of stalled ribosomes, displacing the stalled mRNA. The ribosome then switches to translate the ORF on the tmRNA
fig|6666666.450802.peg.994	754252.PFREUD_09640	9e-113	412.9	Propionibacteriales				ko:K09940					ko00000				Bacteria	2GT71@201174,4DSEG@85009,COG3296@1,COG3296@2	NA|NA|NA	S	Domain of unknown function (DUF4870)
fig|6666666.450802.peg.995	754252.PFREUD_09650	2.7e-105	387.9	Propionibacteriales		GO:0005575,GO:0005623,GO:0005886,GO:0016020,GO:0044464,GO:0071944		ko:K07735					ko00000,ko03000				Bacteria	2GNRA@201174,4DR8I@85009,COG1678@1,COG1678@2	NA|NA|NA	K	Uncharacterized ACR, COG1678
fig|6666666.450802.peg.996	754252.PFREUD_09660	2.1e-137	495.0	Propionibacteriales													Bacteria	2GJE6@201174,4DP53@85009,COG0745@1,COG0745@2	NA|NA|NA	T	Transcriptional regulatory protein, C terminal
fig|6666666.450802.peg.997	754252.PFREUD_09670	8e-151	539.7	Bacteria	ctsW			ko:K02242		M00429			ko00000,ko00002,ko02044				Bacteria	COG1040@1,COG1040@2	NA|NA|NA	K	competence protein
fig|6666666.450802.peg.998	754252.PFREUD_09680	9.2e-104	382.9	Propionibacteriales	hpf	GO:0003674,GO:0005488,GO:0005575,GO:0005622,GO:0005623,GO:0005737,GO:0005829,GO:0005840,GO:0006417,GO:0006448,GO:0008150,GO:0009889,GO:0009890,GO:0009892,GO:0010468,GO:0010556,GO:0010558,GO:0010605,GO:0010608,GO:0010629,GO:0015935,GO:0017148,GO:0019222,GO:0022626,GO:0022627,GO:0031323,GO:0031324,GO:0031326,GO:0031327,GO:0032268,GO:0032269,GO:0032991,GO:0034248,GO:0034249,GO:0043021,GO:0043022,GO:…		ko:K05808					ko00000,ko03009				Bacteria	2GMYF@201174,4DQCT@85009,COG1544@1,COG1544@2	NA|NA|NA	J	Required for dimerization of active 70S ribosomes into 100S ribosomes in stationary phase
fig|6666666.450802.peg.999	754252.PFREUD_09690	0.0	1823.1	Propionibacteriales	secA	GO:0000166,GO:0003674,GO:0003824,GO:0005215,GO:0005488,GO:0005524,GO:0005575,GO:0005576,GO:0005618,GO:0005622,GO:0005623,GO:0005737,GO:0005829,GO:0005886,GO:0005887,GO:0006810,GO:0008104,GO:0008144,GO:0008150,GO:0008320,GO:0008565,GO:0015031,GO:0015399,GO:0015405,GO:0015440,GO:0015450,GO:0015462,GO:0015833,GO:0016020,GO:0016021,GO:0016462,GO:0016787,GO:0016817,GO:0016818,GO:0016887,GO:0017076,GO:…		ko:K03070	ko02024,ko03060,ko03070,map02024,map03060,map03070	M00335			ko00000,ko00001,ko00002,ko02044	3.A.5.1,3.A.5.10,3.A.5.2,3.A.5.4			Bacteria	2GIRT@201174,4DPEU@85009,COG0653@1,COG0653@2	NA|NA|NA	U	Part of the Sec protein translocase complex. Interacts with the SecYEG preprotein conducting channel. Has a central role in coupling the hydrolysis of ATP to the transfer of proteins into and across the cell membrane, serving as an ATP-driven molecular motor driving the stepwise translocation of polypeptide chains across the membrane
fig|6666666.450802.peg.1001	754252.PFREUD_09710	6.5e-90	336.7	Bacteria													Bacteria	2DGDU@1,2ZVJF@2	NA|NA|NA
fig|6666666.450802.peg.1003	754252.PFREUD_09730	9.7e-88	329.3	Bacteria													Bacteria	COG3832@1,COG3832@2	NA|NA|NA	J	glyoxalase III activity
fig|6666666.450802.peg.1004	754252.PFREUD_09740	1.9e-166	591.7	Propionibacteriales	PPA1328		3.1.3.97	ko:K07053			R00188,R11188	RC00078	ko00000,ko01000				Bacteria	2GNAP@201174,4DP8Q@85009,COG0613@1,COG0613@2	NA|NA|NA	S	DNA polymerase alpha chain like domain
fig|6666666.450802.peg.1005	754252.PFREUD_09750	7.9e-213	746.1	Propionibacteriales	trpS	GO:0003674,GO:0003824,GO:0004812,GO:0004830,GO:0005575,GO:0005622,GO:0005623,GO:0005737,GO:0006082,GO:0006139,GO:0006399,GO:0006412,GO:0006418,GO:0006436,GO:0006518,GO:0006520,GO:0006725,GO:0006807,GO:0008150,GO:0008152,GO:0009058,GO:0009059,GO:0009987,GO:0010467,GO:0016070,GO:0016874,GO:0016875,GO:0019538,GO:0019752,GO:0034641,GO:0034645,GO:0034660,GO:0043038,GO:0043039,GO:0043043,GO:0043170,GO:…	6.1.1.2	ko:K01867	ko00970,map00970	M00359,M00360	R03664	RC00055,RC00523	ko00000,ko00001,ko00002,ko01000,ko01007,ko03016				Bacteria	2GJ9A@201174,4DTIS@85009,COG0180@1,COG0180@2	NA|NA|NA	J	tRNA synthetases class I (W and Y)
fig|6666666.450802.peg.1006	754252.PFREUD_09760	8.2e-250	869.4	Propionibacteriales	deaD		3.6.4.13	ko:K05592,ko:K11927	ko03018,map03018				ko00000,ko00001,ko01000,ko03009,ko03019				Bacteria	2GIUR@201174,4DNNT@85009,COG0513@1,COG0513@2	NA|NA|NA	L	Belongs to the DEAD box helicase family
fig|6666666.450802.peg.1008	754252.PFREUD_09770	1.7e-119	435.3	Propionibacteriales			1.14.13.149,1.14.13.227,1.14.13.236,4.1.99.5	ko:K02611,ko:K14331,ko:K15760,ko:K18223	ko00360,ko00623,ko00640,ko01100,ko01120,ko01220,map00360,map00623,map00640,map01100,map01120,map01220	M00538	R02550,R03562,R05666,R09838,R10702	RC00269,RC00490,RC02690,RC03249	ko00000,ko00001,ko00002,ko01000				Bacteria	2GKXZ@201174,4DMYE@85009,COG3396@1,COG3396@2	NA|NA|NA	S	tRNA-(MS[2]IO[6]A)-hydroxylase (MiaE)-like
fig|6666666.450802.peg.1009	754252.PFREUD_09780	9e-33	146.0	Propionibacteriales													Bacteria	2E3M2@1,2GQQW@201174,32YJA@2,4DS75@85009	NA|NA|NA	S	Protein of unknown function (DUF3107)
fig|6666666.450802.peg.1010	754252.PFREUD_09790	1.3e-159	568.9	Propionibacteriales	prpB10												Bacteria	2GKDM@201174,4DN5I@85009,COG0631@1,COG0631@2	NA|NA|NA	T	Serine/threonine phosphatases, family 2C, catalytic domain
fig|6666666.450802.peg.1011	754252.PFREUD_09800	1.2e-31	141.7	Actinobacteria	cspC			ko:K03704					ko00000,ko03000				Bacteria	2GQRU@201174,COG1278@1,COG1278@2	NA|NA|NA	K	Cold shock protein
fig|6666666.450802.peg.1012	754252.PFREUD_09810	0.0	2178.3	Propionibacteriales	uvrD		3.6.4.12	ko:K03657	ko03420,ko03430,map03420,map03430				ko00000,ko00001,ko01000,ko03400				Bacteria	2GJD0@201174,4DPY8@85009,COG0210@1,COG0210@2,COG2887@1,COG2887@2	NA|NA|NA	L	Belongs to the helicase family. UvrD subfamily
fig|6666666.450802.peg.1013	754252.PFREUD_09820	0.0	2189.1	Propionibacteriales	uvrD2		3.6.4.12	ko:K03657,ko:K07465	ko03420,ko03430,map03420,map03430				ko00000,ko00001,ko01000,ko03400				Bacteria	2GM2E@201174,4DP1P@85009,COG0210@1,COG0210@2,COG2887@1,COG2887@2	NA|NA|NA	L	Belongs to the helicase family. UvrD subfamily
fig|6666666.450802.peg.1014	754252.PFREUD_09830	8.2e-173	612.8	Propionibacteriales	nudC	GO:0003674,GO:0003824,GO:0004551,GO:0005488,GO:0005575,GO:0005623,GO:0005886,GO:0006139,GO:0006259,GO:0006281,GO:0006725,GO:0006807,GO:0006950,GO:0006974,GO:0008150,GO:0008152,GO:0009987,GO:0016020,GO:0016462,GO:0016787,GO:0016817,GO:0016818,GO:0030145,GO:0033554,GO:0034641,GO:0035529,GO:0043167,GO:0043169,GO:0043170,GO:0044237,GO:0044238,GO:0044260,GO:0044464,GO:0046483,GO:0046872,GO:0046914,GO:…	1.3.7.1,3.6.1.22	ko:K03426,ko:K20449	ko00760,ko01100,ko01120,ko04146,map00760,map01100,map01120,map04146		R00103,R03004,R03164,R11104	RC00002,RC02422	ko00000,ko00001,ko01000			iAF1260.b3996,iB21_1397.B21_03826,iBWG_1329.BWG_3656,iEC55989_1330.EC55989_4481,iECBD_1354.ECBD_4036,iECB_1328.ECB_03873,iECDH10B_1368.ECDH10B_4185,iECDH1ME8569_1439.ECDH1ME8569_3856,iECD_1391.ECD_03873,iECIAI1_1343.ECIAI1_4211,iECO103_1326.ECO103_4745,iECO111_1330.ECO111_4813,iECO26_1355.ECO26_5105,iECSE_1348.ECSE_4284,iECW_1372.ECW_m4355,iEKO11_1354.EKO11_4325,iETEC_1333.ETEC_4256,iEcDH1_1363.E…	Bacteria	2GJZY@201174,4DN72@85009,COG2816@1,COG2816@2	NA|NA|NA	L	NUDIX domain
fig|6666666.450802.peg.1015	754252.PFREUD_09840	0.0	1193.3	Propionibacteriales	recD	GO:0005575,GO:0005618,GO:0005622,GO:0005623,GO:0005737,GO:0005829,GO:0005886,GO:0016020,GO:0030312,GO:0044424,GO:0044444,GO:0044464,GO:0071944	3.1.11.5	ko:K03581	ko03440,map03440				ko00000,ko00001,ko01000,ko03400				Bacteria	2GJRK@201174,4DWT0@85009,COG0507@1,COG0507@2	NA|NA|NA	L	A helicase nuclease that prepares dsDNA breaks (DSB) for recombinational DNA repair. Binds to DSBs and unwinds DNA via a highly rapid and processive ATP-dependent bidirectional helicase activity. Unwinds dsDNA until it encounters a Chi (crossover hotspot instigator) sequence from the 3' direction. Cuts ssDNA a few nucleotides 3' to the Chi site. The properties and activities of the enzyme are cha…
fig|6666666.450802.peg.1016	754252.PFREUD_09850	0.0	2188.3	Propionibacteriales	recB	GO:0005575,GO:0005618,GO:0005622,GO:0005623,GO:0005737,GO:0005829,GO:0005886,GO:0016020,GO:0030312,GO:0044424,GO:0044444,GO:0044464,GO:0071944	3.1.11.5,3.6.4.12	ko:K03582,ko:K16898	ko03440,map03440				ko00000,ko00001,ko01000,ko03400				Bacteria	2GNKH@201174,4DNNK@85009,COG1074@1,COG1074@2	NA|NA|NA	L	A helicase nuclease that prepares dsDNA breaks (DSB) for recombinational DNA repair. Binds to DSBs and unwinds DNA via a highly rapid and processive ATP-dependent bidirectional helicase activity. Unwinds dsDNA until it encounters a Chi (crossover hotspot instigator) sequence from the 3' direction. Cuts ssDNA a few nucleotides 3' to the Chi site. The properties and activities of the enzyme are cha…
fig|6666666.450802.peg.1017	754252.PFREUD_09860	0.0	2259.2	Propionibacteriales	recC		3.1.11.5	ko:K03583	ko03440,map03440				ko00000,ko00001,ko01000,ko03400				Bacteria	2GNVB@201174,4DNIF@85009,COG1330@1,COG1330@2	NA|NA|NA	L	A helicase nuclease that prepares dsDNA breaks (DSB) for recombinational DNA repair. Binds to DSBs and unwinds DNA via a highly rapid and processive ATP-dependent bidirectional helicase activity. Unwinds dsDNA until it encounters a Chi (crossover hotspot instigator) sequence from the 3' direction. Cuts ssDNA a few nucleotides 3' to the Chi site. The properties and activities of the enzyme are cha…
fig|6666666.450802.peg.1018	754252.PFREUD_09880	0.0	1410.2	Propionibacteriales	uvrD2	GO:0000287,GO:0003674,GO:0003678,GO:0003824,GO:0004386,GO:0005488,GO:0006996,GO:0008094,GO:0008150,GO:0009987,GO:0016043,GO:0016462,GO:0016787,GO:0016817,GO:0016818,GO:0016887,GO:0017111,GO:0032392,GO:0032508,GO:0040007,GO:0042623,GO:0043167,GO:0043169,GO:0046872,GO:0051276,GO:0071103,GO:0071840,GO:0140097	3.6.4.12	ko:K03657	ko03420,ko03430,map03420,map03430				ko00000,ko00001,ko01000,ko03400				Bacteria	2GKRW@201174,4DNWV@85009,COG0210@1,COG0210@2	NA|NA|NA	L	HRDC domain
fig|6666666.450802.peg.1020	754252.PFREUD_09900	1.4e-22	111.3	Actinobacteria													Bacteria	2E479@1,2GQXY@201174,32Z35@2	NA|NA|NA
fig|6666666.450802.peg.1021	754252.PFREUD_09910	3.9e-100	370.9	Propionibacteriales				ko:K07043					ko00000				Bacteria	2GMP6@201174,4DQV0@85009,COG1451@1,COG1451@2	NA|NA|NA	S	Protein of unknown function DUF45
fig|6666666.450802.peg.1022	754252.PFREUD_09920	1e-262	912.1	Propionibacteriales													Bacteria	2GJ9K@201174,4DN9A@85009,COG5282@1,COG5282@2	NA|NA|NA	S	Zincin-like metallopeptidase
fig|6666666.450802.peg.1023	754252.PFREUD_09940	1.8e-187	661.8	Propionibacteriales	lon			ko:K07177	ko02024,map02024				ko00000,ko00001,ko01002				Bacteria	2GJDD@201174,4DQEN@85009,COG3480@1,COG3480@2	NA|NA|NA	T	Domain present in PSD-95, Dlg, and ZO-1/2.
fig|6666666.450802.peg.1024	754252.PFREUD_09950	1.1e-107	396.0	Propionibacteriales													Bacteria	2DA1Q@1,2GKR3@201174,32TUF@2,4DRDD@85009	NA|NA|NA
fig|6666666.450802.peg.1025	754252.PFREUD_09960	0.0	1885.2	Propionibacteriales		GO:0005575,GO:0005576,GO:0005618,GO:0005623,GO:0005886,GO:0005887,GO:0016020,GO:0016021,GO:0030312,GO:0031224,GO:0031226,GO:0044425,GO:0044459,GO:0044464,GO:0071944		ko:K09118					ko00000				Bacteria	2GMP3@201174,4DQ0K@85009,COG1615@1,COG1615@2	NA|NA|NA	T	Uncharacterised protein family (UPF0182)
fig|6666666.450802.peg.1026	754252.PFREUD_09970	5.7e-258	896.3	Actinobacteria													Bacteria	2GKAT@201174,COG0612@1,COG0612@2	NA|NA|NA	S	Peptidase M16
fig|6666666.450802.peg.1027	754252.PFREUD_09980	2.2e-243	847.8	Actinobacteria				ko:K07263					ko00000,ko01000,ko01002				Bacteria	2GJZ3@201174,COG0612@1,COG0612@2	NA|NA|NA	S	Belongs to the peptidase M16 family
fig|6666666.450802.peg.1028	754252.PFREUD_09990	1.5e-238	831.6	Propionibacteriales	pip		3.4.11.5	ko:K01259	ko00330,map00330		R00135		ko00000,ko00001,ko01000,ko01002				Bacteria	2GK03@201174,4DNTP@85009,COG0596@1,COG0596@2	NA|NA|NA	S	Alpha beta hydrolase
fig|6666666.450802.peg.1029	754252.PFREUD_10000	6.3e-50	203.0	Bacteria				ko:K06975					ko00000				Bacteria	COG2388@1,COG2388@2	NA|NA|NA	S	GCN5-related N-acetyl-transferase
fig|6666666.450802.peg.1030	754252.PFREUD_10010	2.4e-217	761.1	Propionibacteriales	bioB		2.8.1.6	ko:K01012	ko00780,ko01100,map00780,map01100	M00123,M00573,M00577	R01078	RC00441	ko00000,ko00001,ko00002,ko01000			iYO844.BSU30200	Bacteria	2GIUE@201174,4DQ0R@85009,COG0502@1,COG0502@2	NA|NA|NA	H	Catalyzes the conversion of dethiobiotin (DTB) to biotin by the insertion of a sulfur atom into dethiobiotin via a radical- based mechanism
fig|6666666.450802.peg.1031	754252.PFREUD_10030	2.2e-290	1004.2	Actinobacteria				ko:K02035	ko02024,map02024	M00239			ko00000,ko00001,ko00002,ko02000	3.A.1.5			Bacteria	2GJ4B@201174,COG0747@1,COG0747@2	NA|NA|NA	E	Extracellular solute-binding protein, family 5
fig|6666666.450802.peg.1032	754252.PFREUD_10040	4.4e-148	530.8	Propionibacteriales	oppB4			ko:K02033	ko02024,map02024	M00239			ko00000,ko00001,ko00002,ko02000	3.A.1.5			Bacteria	2GK0Z@201174,4DPAR@85009,COG0601@1,COG0601@2	NA|NA|NA	EP	Binding-protein-dependent transport system inner membrane component
fig|6666666.450802.peg.1033	754252.PFREUD_10050	6.9e-134	483.4	Actinobacteria	oppC4			ko:K02034	ko02024,map02024	M00239			ko00000,ko00001,ko00002,ko02000	3.A.1.5			Bacteria	2GNQ5@201174,COG1173@1,COG1173@2	NA|NA|NA	EP	ABC-type dipeptide oligopeptide nickel transport systems, permease components
fig|6666666.450802.peg.1034	754252.PFREUD_10060	1.9e-158	565.1	Actinobacteria				ko:K02031	ko02024,map02024	M00239			ko00000,ko00001,ko00002,ko02000	3.A.1.5			Bacteria	2GIXV@201174,COG0444@1,COG0444@2	NA|NA|NA	EP	Belongs to the ABC transporter superfamily
fig|6666666.450802.peg.1035	754252.PFREUD_10070	2.9e-148	531.2	Propionibacteriales	sapF			ko:K02032,ko:K19230	ko01503,ko02010,ko02024,map01503,map02010,map02024	M00239,M00739			ko00000,ko00001,ko00002,ko02000	3.A.1.5,3.A.1.5.5			Bacteria	2H4BW@201174,4DX37@85009,COG4608@1,COG4608@2	NA|NA|NA	E	ATPases associated with a variety of cellular activities
fig|6666666.450802.peg.1036	754252.PFREUD_10080	8.2e-224	782.7	Propionibacteriales	serA	GO:0003674,GO:0003824,GO:0004617,GO:0005488,GO:0005515,GO:0005575,GO:0005622,GO:0005623,GO:0005737,GO:0005829,GO:0006082,GO:0006520,GO:0006563,GO:0006564,GO:0006807,GO:0008150,GO:0008152,GO:0008219,GO:0008652,GO:0009058,GO:0009069,GO:0009070,GO:0009987,GO:0012501,GO:0016053,GO:0016491,GO:0016597,GO:0016614,GO:0016616,GO:0019752,GO:0031406,GO:0036094,GO:0042802,GO:0043167,GO:0043168,GO:0043169,GO:…	1.1.1.399,1.1.1.95	ko:K00058	ko00260,ko00680,ko01100,ko01120,ko01130,ko01200,ko01230,map00260,map00680,map01100,map01120,map01130,map01200,map01230	M00020	R01513	RC00031	ko00000,ko00001,ko00002,ko01000,ko04147			iYL1228.KPN_03348	Bacteria	2GJGA@201174,4DPHP@85009,COG0111@1,COG0111@2	NA|NA|NA	EH	Belongs to the D-isomer specific 2-hydroxyacid dehydrogenase family
fig|6666666.450802.peg.1037	1132441.KI519454_gene1511	4.9e-28	131.3	Micrococcaceae	XK27_08075												Bacteria	1WCNS@1268,2IB2H@201174,COG1216@1,COG1216@2	NA|NA|NA	S	GtrA-like protein
fig|6666666.450802.peg.1038	767029.HMPREF9154_1472	4.3e-30	137.9	Propionibacteriales	XK27_08075												Bacteria	2IB2H@201174,4DSF2@85009,COG1216@1,COG1216@2	NA|NA|NA	S	GtrA-like protein
fig|6666666.450802.peg.1039	754252.PFREUD_10120	6.9e-170	603.2	Bacteria	XK27_08080		3.1.1.53	ko:K05970					ko00000,ko01000				Bacteria	COG4632@1,COG4632@2	NA|NA|NA
fig|6666666.450802.peg.1040	754252.PFREUD_10130	2.5e-107	394.8	Propionibacteriales													Bacteria	2IIBU@201174,308PC@2,4DSEE@85009,arCOG14808@1	NA|NA|NA	S	Domain of unknown function (DUF4956)
fig|6666666.450802.peg.1041	754252.PFREUD_10140	2.1e-151	541.6	Propionibacteriales	ygiF	GO:0003674,GO:0003824,GO:0005488,GO:0016462,GO:0016787,GO:0016817,GO:0016818,GO:0043167,GO:0043169,GO:0046872,GO:0050355	3.6.1.25	ko:K18446					ko00000,ko01000				Bacteria	2II2C@201174,4DV8T@85009,COG3025@1,COG3025@2	NA|NA|NA	S	VTC domain
fig|6666666.450802.peg.1042	754252.PFREUD_10150	5.4e-96	358.6	Actinobacteria													Bacteria	2GKIT@201174,2Z8AD@2,arCOG08054@1	NA|NA|NA	S	Carbohydrate-binding domain-containing protein Cthe_2159
fig|6666666.450802.peg.1043	754252.PFREUD_10160	1.7e-153	548.5	Propionibacteriales	hisN	GO:0000105,GO:0003674,GO:0003824,GO:0004401,GO:0006082,GO:0006520,GO:0006547,GO:0006725,GO:0006793,GO:0006796,GO:0006807,GO:0008150,GO:0008152,GO:0008652,GO:0009058,GO:0009987,GO:0016053,GO:0016311,GO:0016787,GO:0016788,GO:0016791,GO:0018130,GO:0019438,GO:0019752,GO:0034641,GO:0042578,GO:0043436,GO:0044237,GO:0044238,GO:0044249,GO:0044281,GO:0044283,GO:0046394,GO:0046483,GO:0052803,GO:0071704,GO:…	3.1.3.15	ko:K05602	ko00340,ko01100,ko01110,ko01230,map00340,map01100,map01110,map01230	M00026	R03013	RC00017	ko00000,ko00001,ko00002,ko01000				Bacteria	2GKZZ@201174,4DNRF@85009,COG0483@1,COG0483@2	NA|NA|NA	G	Inositol monophosphatase family
fig|6666666.450802.peg.1044	754252.PFREUD_10170	3.5e-202	710.7	Propionibacteriales	rsgA		3.1.3.100	ko:K06949	ko00730,ko01100,map00730,map01100		R00615,R02135	RC00002,RC00017	ko00000,ko00001,ko01000,ko03009				Bacteria	2GJ37@201174,4DNJ3@85009,COG1162@1,COG1162@2	NA|NA|NA	S	One of several proteins that assist in the late maturation steps of the functional core of the 30S ribosomal subunit. Helps release RbfA from mature subunits. May play a role in the assembly of ribosomal proteins into the subunit. Circularly permuted GTPase that catalyzes slow GTP hydrolysis, GTPase activity is stimulated by the 30S ribosomal subunit
fig|6666666.450802.peg.1045	754252.PFREUD_10180	7.6e-255	885.9	Propionibacteriales	aroA	GO:0003674,GO:0003824,GO:0003866,GO:0005575,GO:0005622,GO:0005623,GO:0005737,GO:0005829,GO:0005886,GO:0006082,GO:0008150,GO:0008152,GO:0009058,GO:0009423,GO:0009987,GO:0016020,GO:0016053,GO:0016740,GO:0016765,GO:0019752,GO:0043436,GO:0043648,GO:0043650,GO:0044237,GO:0044249,GO:0044281,GO:0044283,GO:0044424,GO:0044444,GO:0044464,GO:0046394,GO:0046417,GO:0071704,GO:0071944,GO:1901576	2.5.1.19	ko:K00800	ko00400,ko01100,ko01110,ko01130,ko01230,map00400,map01100,map01110,map01130,map01230	M00022	R03460	RC00350	ko00000,ko00001,ko00002,ko01000				Bacteria	2GJKX@201174,4DNC2@85009,COG0128@1,COG0128@2	NA|NA|NA	E	Catalyzes the transfer of the enolpyruvyl moiety of phosphoenolpyruvate (PEP) to the 5-hydroxyl of shikimate-3- phosphate (S3P) to produce enolpyruvyl shikimate-3-phosphate and inorganic phosphate
fig|6666666.450802.peg.1046	754252.PFREUD_10190	1e-147	529.3	Propionibacteriales													Bacteria	2GKY8@201174,4DPFJ@85009,COG2135@1,COG2135@2	NA|NA|NA	S	Belongs to the SOS response-associated peptidase family
fig|6666666.450802.peg.1047	754252.PFREUD_10200	2.6e-103	381.3	Propionibacteriales	sigH	GO:0000988,GO:0000990,GO:0003674,GO:0005575,GO:0005618,GO:0005623,GO:0006355,GO:0006950,GO:0006979,GO:0008150,GO:0009266,GO:0009408,GO:0009628,GO:0009889,GO:0009987,GO:0010468,GO:0010556,GO:0016987,GO:0019219,GO:0019222,GO:0030312,GO:0031323,GO:0031326,GO:0033554,GO:0034605,GO:0043254,GO:0044087,GO:0044464,GO:0050789,GO:0050794,GO:0050896,GO:0051128,GO:0051171,GO:0051252,GO:0051409,GO:0051716,GO:…		ko:K03088					ko00000,ko03021				Bacteria	2GJ02@201174,4DMYC@85009,COG1595@1,COG1595@2	NA|NA|NA	K	Belongs to the sigma-70 factor family. ECF subfamily
fig|6666666.450802.peg.1048	754252.PFREUD_10210	7.8e-51	206.1	Bacteria	rsrA	GO:0000988,GO:0000989,GO:0003674,GO:0005488,GO:0006950,GO:0006979,GO:0008150,GO:0008270,GO:0009266,GO:0009408,GO:0009593,GO:0009628,GO:0009889,GO:0010556,GO:0016989,GO:0019219,GO:0019222,GO:0031323,GO:0031326,GO:0032502,GO:0042221,GO:0043167,GO:0043169,GO:0043934,GO:0046872,GO:0046914,GO:0050789,GO:0050794,GO:0050896,GO:0051171,GO:0051252,GO:0051606,GO:0051775,GO:0051776,GO:0060255,GO:0065007,GO:…											Bacteria	COG5662@1,COG5662@2	NA|NA|NA	K	AntiSigma factor
fig|6666666.450802.peg.1049	754252.PFREUD_10230	1.4e-286	991.5	Propionibacteriales	pdtaS	GO:0000155,GO:0000160,GO:0000166,GO:0003674,GO:0003824,GO:0004672,GO:0004673,GO:0005488,GO:0005524,GO:0006464,GO:0006468,GO:0006793,GO:0006796,GO:0006807,GO:0007154,GO:0007165,GO:0008144,GO:0008150,GO:0008152,GO:0009987,GO:0016301,GO:0016310,GO:0016740,GO:0016772,GO:0016773,GO:0016775,GO:0017076,GO:0018106,GO:0018193,GO:0018202,GO:0019538,GO:0023014,GO:0023052,GO:0030554,GO:0032553,GO:0032555,GO:…	2.7.13.3	ko:K00936		M00839			ko00000,ko00002,ko01000,ko01001,ko02022				Bacteria	2GKMP@201174,4DPYA@85009,COG3920@1,COG3920@2	NA|NA|NA	T	Histidine kinase
fig|6666666.450802.peg.1050	754252.PFREUD_10240	2.1e-41	174.5	Propionibacteriales	whiB	GO:0000302,GO:0003674,GO:0003676,GO:0003677,GO:0003824,GO:0005488,GO:0006355,GO:0006950,GO:0006979,GO:0008150,GO:0008152,GO:0009889,GO:0009890,GO:0009892,GO:0010035,GO:0010468,GO:0010556,GO:0010558,GO:0010605,GO:0010629,GO:0015035,GO:0015036,GO:0016491,GO:0016651,GO:0016667,GO:0016668,GO:0019219,GO:0019222,GO:0031323,GO:0031324,GO:0031326,GO:0031327,GO:0042221,GO:0042493,GO:0045892,GO:0045934,GO:…		ko:K18955					ko00000,ko03000				Bacteria	2DMIE@1,2IQCG@201174,32RSG@2,4DRG4@85009	NA|NA|NA	K	Acts as a transcriptional regulator. Probably redox- responsive. The apo- but not holo-form probably binds DNA
fig|6666666.450802.peg.1051	754252.PFREUD_10250	0.0	2452.9	Propionibacteriales	sucA	GO:0000287,GO:0003674,GO:0003824,GO:0004591,GO:0005488,GO:0005515,GO:0005575,GO:0005618,GO:0005622,GO:0005623,GO:0005737,GO:0005829,GO:0005886,GO:0006082,GO:0006091,GO:0006099,GO:0006101,GO:0006103,GO:0008150,GO:0008152,GO:0008683,GO:0009055,GO:0009060,GO:0009987,GO:0015980,GO:0016020,GO:0016491,GO:0016624,GO:0016740,GO:0016744,GO:0016829,GO:0016830,GO:0016831,GO:0016903,GO:0016999,GO:0017144,GO:…	1.2.4.2,4.1.1.71	ko:K00164,ko:K01616	ko00020,ko00310,ko00380,ko01100,ko01110,ko01120,ko01130,ko01200,map00020,map00310,map00380,map01100,map01110,map01120,map01130,map01200	M00009,M00011,M00032	R00621,R01933,R01940,R03316,R08549	RC00004,RC00027,RC00627,RC02743,RC02833,RC02883	br01601,ko00000,ko00001,ko00002,ko01000			iNJ661.Rv1248c,iSSON_1240.SSON_0677,iYL1228.KPN_00732	Bacteria	2GIU6@201174,4DN7Q@85009,COG0508@1,COG0508@2,COG0567@1,COG0567@2	NA|NA|NA	C	2-oxoglutarate dehydrogenase
fig|6666666.450802.peg.1052	754252.PFREUD_10260	1.3e-235	822.0	Propionibacteriales													Bacteria	2GN1J@201174,4DRA3@85009,COG5650@1,COG5650@2	NA|NA|NA	S	Glycosyltransferase family 87
fig|6666666.450802.peg.1054	754252.PFREUD_10270	2.2e-243	847.8	Propionibacteriales													Bacteria	2GN1J@201174,4DRA3@85009,COG5650@1,COG5650@2	NA|NA|NA	S	Glycosyltransferase family 87
fig|6666666.450802.peg.1055	754252.PFREUD_10280	1.4e-259	901.7	Propionibacteriales													Bacteria	2GN1J@201174,4DRA3@85009,COG5650@1,COG5650@2	NA|NA|NA	S	Glycosyltransferase family 87
fig|6666666.450802.peg.1057	754252.PFREUD_10300	2.1e-271	941.0	Propionibacteriales	lysA		4.1.1.20	ko:K01586	ko00300,ko01100,ko01110,ko01120,ko01130,ko01230,map00300,map01100,map01110,map01120,map01130,map01230	M00016,M00525,M00526,M00527	R00451	RC00299	ko00000,ko00001,ko00002,ko01000				Bacteria	2GKAI@201174,4DPUN@85009,COG0019@1,COG0019@2	NA|NA|NA	E	Specifically catalyzes the decarboxylation of meso- diaminopimelate (meso-DAP) to L-lysine
fig|6666666.450802.peg.1058	754252.PFREUD_10320	1.9e-242	844.7	Propionibacteriales	hom	GO:0003674,GO:0003824,GO:0004412,GO:0005575,GO:0005618,GO:0005623,GO:0005886,GO:0006082,GO:0006520,GO:0006566,GO:0006807,GO:0008150,GO:0008152,GO:0008652,GO:0009058,GO:0009066,GO:0009067,GO:0009088,GO:0009987,GO:0016020,GO:0016053,GO:0016491,GO:0016614,GO:0016616,GO:0019752,GO:0030312,GO:0040007,GO:0043436,GO:0044237,GO:0044238,GO:0044249,GO:0044281,GO:0044283,GO:0044464,GO:0046394,GO:0055114,GO:…	1.1.1.3	ko:K00003	ko00260,ko00270,ko00300,ko01100,ko01110,ko01120,ko01130,ko01230,map00260,map00270,map00300,map01100,map01110,map01120,map01130,map01230	M00017,M00018	R01773,R01775	RC00087	ko00000,ko00001,ko00002,ko01000			iNJ661.Rv1294,iSB619.SA_RS06610	Bacteria	2GIX9@201174,4DPCG@85009,COG0460@1,COG0460@2	NA|NA|NA	E	Homoserine dehydrogenase
fig|6666666.450802.peg.1059	754252.PFREUD_10330	4.9e-116	423.7	Bacteria	thrH		2.7.1.39,3.1.3.3	ko:K02203	ko00260,ko00680,ko01100,ko01110,ko01120,ko01130,ko01230,map00260,map00680,map01100,map01110,map01120,map01130,map01230	M00018	R00582,R01771	RC00002,RC00017	ko00000,ko00001,ko00002,ko01000				Bacteria	COG0560@1,COG0560@2	NA|NA|NA	E	Phosphoserine phosphatase
fig|6666666.450802.peg.1060	754252.PFREUD_10340	4.2e-278	963.8	Propionibacteriales	rho	GO:0005575,GO:0005618,GO:0005623,GO:0005886,GO:0006139,GO:0006351,GO:0006353,GO:0006360,GO:0006363,GO:0006725,GO:0006807,GO:0008150,GO:0008152,GO:0009058,GO:0009059,GO:0009987,GO:0010467,GO:0016020,GO:0016070,GO:0018130,GO:0019438,GO:0030312,GO:0032774,GO:0034641,GO:0034645,GO:0034654,GO:0040007,GO:0043170,GO:0044237,GO:0044238,GO:0044249,GO:0044260,GO:0044271,GO:0044464,GO:0046483,GO:0071704,GO:…		ko:K03628	ko03018,map03018				ko00000,ko00001,ko03019,ko03021				Bacteria	2GIWY@201174,4DN0N@85009,COG1158@1,COG1158@2	NA|NA|NA	K	Facilitates transcription termination by a mechanism that involves Rho binding to the nascent RNA, activation of Rho's RNA-dependent ATPase activity, and release of the mRNA from the DNA template
fig|6666666.450802.peg.1061	754252.PFREUD_10350	2.8e-37	160.6	Bacteria	rpmE			ko:K02909	ko03010,map03010	M00178			br01610,ko00000,ko00001,ko00002,ko03011				Bacteria	COG0254@1,COG0254@2	NA|NA|NA	J	rRNA binding
fig|6666666.450802.peg.1062	754252.PFREUD_10360	2.3e-193	681.4	Propionibacteriales	prfA	GO:0008150,GO:0040007		ko:K02835					ko00000,ko03012				Bacteria	2GJWG@201174,4DP4Q@85009,COG0216@1,COG0216@2	NA|NA|NA	J	Peptide chain release factor 1 directs the termination of translation in response to the peptide chain termination codons UAG and UAA
fig|6666666.450802.peg.1063	754252.PFREUD_10370	3.6e-165	587.4	Propionibacteriales	prmC	GO:0003674,GO:0003824,GO:0005575,GO:0005622,GO:0005623,GO:0005737,GO:0005829,GO:0008150,GO:0008152,GO:0008168,GO:0008757,GO:0016740,GO:0016741,GO:0032259,GO:0044424,GO:0044444,GO:0044464	2.1.1.297	ko:K02493			R10806	RC00003,RC03279	ko00000,ko01000,ko03012				Bacteria	2GMH1@201174,4DP23@85009,COG2890@1,COG2890@2	NA|NA|NA	J	Methylates the class 1 translation termination release factors RF1 PrfA and RF2 PrfB on the glutamine residue of the universally conserved GGQ motif
fig|6666666.450802.peg.1064	754252.PFREUD_10380	2.3e-135	488.4	Propionibacteriales	ywlC	GO:0000049,GO:0000166,GO:0002949,GO:0003674,GO:0003676,GO:0003723,GO:0003824,GO:0005488,GO:0005524,GO:0005575,GO:0005622,GO:0005623,GO:0005737,GO:0006139,GO:0006396,GO:0006399,GO:0006400,GO:0006450,GO:0006725,GO:0006807,GO:0008033,GO:0008144,GO:0008150,GO:0008152,GO:0009451,GO:0009987,GO:0010467,GO:0016070,GO:0016740,GO:0016772,GO:0016779,GO:0017076,GO:0030554,GO:0032553,GO:0032555,GO:0032559,GO:…	2.7.7.87	ko:K07566			R10463	RC00745	ko00000,ko01000,ko03009,ko03016				Bacteria	2GK2X@201174,4DQKX@85009,COG0009@1,COG0009@2	NA|NA|NA	J	Required for the formation of a threonylcarbamoyl group on adenosine at position 37 (t(6)A37) in tRNAs that read codons beginning with adenine
fig|6666666.450802.peg.1065	754252.PFREUD_10390	1.7e-183	648.7	Propionibacteriales	tagO	GO:0000287,GO:0003674,GO:0003824,GO:0005488,GO:0005575,GO:0005623,GO:0005886,GO:0008150,GO:0008152,GO:0009058,GO:0009059,GO:0009987,GO:0016020,GO:0016043,GO:0016740,GO:0016772,GO:0016780,GO:0030145,GO:0034645,GO:0042546,GO:0043167,GO:0043169,GO:0043170,GO:0044036,GO:0044038,GO:0044085,GO:0044237,GO:0044249,GO:0044260,GO:0044464,GO:0045229,GO:0046872,GO:0046914,GO:0070589,GO:0071554,GO:0071555,GO:…	2.7.8.33,2.7.8.35	ko:K02851			R08856	RC00002	ko00000,ko01000,ko01003,ko01005				Bacteria	2GIT7@201174,4DPQZ@85009,COG0472@1,COG0472@2	NA|NA|NA	M	Glycosyl transferase family 4
fig|6666666.450802.peg.1067	754252.PFREUD_10420	3.4e-35	153.7	Bacteria	atpI			ko:K02116					ko00000,ko00194	3.A.2.1			Bacteria	COG5336@1,COG5336@2	NA|NA|NA	C	function for this protein is to guide the assembly of the membrane sector of the ATPase enzyme complex
fig|6666666.450802.peg.1068	754252.PFREUD_10430	3.2e-158	564.3	Propionibacteriales	atpB			ko:K02108	ko00190,ko00195,ko01100,map00190,map00195,map01100	M00157			ko00000,ko00001,ko00002,ko00194,ko03110	3.A.2.1			Bacteria	2H3PR@201174,4DPUV@85009,COG0356@1,COG0356@2	NA|NA|NA	C	it plays a direct role in the translocation of protons across the membrane
fig|6666666.450802.peg.1069	754252.PFREUD_10440	2.1e-29	134.4	Actinobacteria	atpE	GO:0003674,GO:0003824,GO:0005215,GO:0005575,GO:0005622,GO:0005623,GO:0006139,GO:0006163,GO:0006164,GO:0006725,GO:0006753,GO:0006754,GO:0006793,GO:0006796,GO:0006807,GO:0006810,GO:0006811,GO:0006812,GO:0008150,GO:0008152,GO:0008324,GO:0009058,GO:0009117,GO:0009123,GO:0009124,GO:0009126,GO:0009127,GO:0009141,GO:0009142,GO:0009144,GO:0009145,GO:0009150,GO:0009152,GO:0009156,GO:0009161,GO:0009165,GO:…		ko:K02110	ko00190,ko00195,ko01100,map00190,map00195,map01100	M00157			ko00000,ko00001,ko00002,ko00194	3.A.2.1			Bacteria	2GQI6@201174,COG0636@1,COG0636@2	NA|NA|NA	C	F(1)F(0) ATP synthase produces ATP from ADP in the presence of a proton or sodium gradient. F-type ATPases consist of two structural domains, F(1) containing the extramembraneous catalytic core and F(0) containing the membrane proton channel, linked together by a central stalk and a peripheral stalk. During catalysis, ATP synthesis in the catalytic domain of F(1) is coupled via a rotary mechanism…
fig|6666666.450802.peg.1070	754252.PFREUD_10450	7.8e-65	253.4	Propionibacteriales	atpF			ko:K02109	ko00190,ko00195,ko01100,map00190,map00195,map01100	M00157			ko00000,ko00001,ko00002,ko00194	3.A.2.1			Bacteria	2GJS4@201174,4DQDT@85009,COG0711@1,COG0711@2	NA|NA|NA	C	Component of the F(0) channel, it forms part of the peripheral stalk, linking F(1) to F(0)
fig|6666666.450802.peg.1071	754252.PFREUD_10460	5.7e-138	496.9	Actinobacteria	atpH			ko:K02109,ko:K02113	ko00190,ko00195,ko01100,map00190,map00195,map01100	M00157			ko00000,ko00001,ko00002,ko00194	3.A.2.1			Bacteria	2GMJ5@201174,COG0712@1,COG0712@2	NA|NA|NA	C	F(1)F(0) ATP synthase produces ATP from ADP in the presence of a proton or sodium gradient. F-type ATPases consist of two structural domains, F(1) containing the extramembraneous catalytic core and F(0) containing the membrane proton channel, linked together by a central stalk and a peripheral stalk. During catalysis, ATP synthesis in the catalytic domain of F(1) is coupled via a rotary mechanism…
fig|6666666.450802.peg.1072	754252.PFREUD_10470	3e-306	1057.0	Propionibacteriales	atpA	GO:0003674,GO:0003824,GO:0005215,GO:0005575,GO:0005618,GO:0005622,GO:0005623,GO:0005886,GO:0006139,GO:0006163,GO:0006164,GO:0006725,GO:0006753,GO:0006754,GO:0006793,GO:0006796,GO:0006807,GO:0006810,GO:0006811,GO:0006812,GO:0008150,GO:0008152,GO:0008324,GO:0009058,GO:0009117,GO:0009123,GO:0009124,GO:0009126,GO:0009127,GO:0009141,GO:0009142,GO:0009144,GO:0009145,GO:0009150,GO:0009152,GO:0009156,GO:…	3.6.3.14	ko:K02111	ko00190,ko00195,ko01100,map00190,map00195,map01100	M00157			ko00000,ko00001,ko00002,ko00194,ko01000	3.A.2.1		iIT341.HP1134,iSB619.SA_RS10975,iSbBS512_1146.SbBS512_E4187	Bacteria	2GJRJ@201174,4DNCI@85009,COG0056@1,COG0056@2	NA|NA|NA	C	Produces ATP from ADP in the presence of a proton gradient across the membrane. The alpha chain is a regulatory subunit
fig|6666666.450802.peg.1073	754252.PFREUD_10480	1.3e-165	589.0	Propionibacteriales	atpG	GO:0003674,GO:0003824,GO:0005215,GO:0005575,GO:0005618,GO:0005622,GO:0005623,GO:0005886,GO:0006139,GO:0006163,GO:0006164,GO:0006725,GO:0006753,GO:0006754,GO:0006793,GO:0006796,GO:0006807,GO:0006810,GO:0006811,GO:0006812,GO:0008150,GO:0008152,GO:0008324,GO:0009058,GO:0009117,GO:0009123,GO:0009124,GO:0009126,GO:0009127,GO:0009141,GO:0009142,GO:0009144,GO:0009145,GO:0009150,GO:0009152,GO:0009156,GO:…		ko:K02115	ko00190,ko00195,ko01100,map00190,map00195,map01100	M00157			ko00000,ko00001,ko00002,ko00194	3.A.2.1		iLJ478.TM1611,iSSON_1240.SSON_3886,iYL1228.KPN_04138	Bacteria	2GJ7Q@201174,4DN4I@85009,COG0224@1,COG0224@2	NA|NA|NA	C	Produces ATP from ADP in the presence of a proton gradient across the membrane. The gamma chain is believed to be important in regulating ATPase activity and the flow of protons through the CF(0) complex
fig|6666666.450802.peg.1074	754252.PFREUD_10490	2.4e-275	954.1	Propionibacteriales	atpD	GO:0005575,GO:0005576,GO:0005618,GO:0005622,GO:0005623,GO:0005737,GO:0005829,GO:0005886,GO:0008150,GO:0016020,GO:0030312,GO:0040007,GO:0044424,GO:0044444,GO:0044464,GO:0071944	3.6.3.14	ko:K02112	ko00190,ko00195,ko01100,map00190,map00195,map01100	M00157			ko00000,ko00001,ko00002,ko00194,ko01000	3.A.2.1			Bacteria	2GIY6@201174,4DMY1@85009,COG0055@1,COG0055@2	NA|NA|NA	C	Produces ATP from ADP in the presence of a proton gradient across the membrane. The catalytic sites are hosted primarily by the beta subunits
fig|6666666.450802.peg.1075	754252.PFREUD_10500	2.9e-76	291.2	Bacteria	atpC	GO:0005575,GO:0005618,GO:0005622,GO:0005623,GO:0005886,GO:0006139,GO:0006163,GO:0006164,GO:0006725,GO:0006753,GO:0006754,GO:0006793,GO:0006796,GO:0006807,GO:0006810,GO:0006811,GO:0006812,GO:0008150,GO:0008152,GO:0009058,GO:0009117,GO:0009123,GO:0009124,GO:0009126,GO:0009127,GO:0009141,GO:0009142,GO:0009144,GO:0009145,GO:0009150,GO:0009152,GO:0009156,GO:0009161,GO:0009165,GO:0009167,GO:0009168,GO:…		ko:K02114	ko00190,ko00195,ko01100,map00190,map00195,map01100	M00157			ko00000,ko00001,ko00002,ko00194	3.A.2.1			Bacteria	COG0355@1,COG0355@2	NA|NA|NA	C	proton-transporting ATP synthase activity, rotational mechanism
fig|6666666.450802.peg.1076	1122994.AUFR01000001_gene1457	9.2e-19	100.1	Actinobacteria													Bacteria	2E6YX@1,2ISED@201174,331I5@2	NA|NA|NA	S	Protein of unknown function (DUF2550)
fig|6666666.450802.peg.1077	754252.PFREUD_10520	7e-203	713.0	Propionibacteriales	lplA		6.3.1.20	ko:K03800	ko00785,ko01100,map00785,map01100		R07770,R07771,R11143	RC00043,RC00070,RC00090,RC00992,RC02896	ko00000,ko00001,ko01000				Bacteria	2GJV5@201174,4DP41@85009,COG0095@1,COG0095@2	NA|NA|NA	H	Biotin/lipoate A/B protein ligase family
fig|6666666.450802.peg.1078	754252.PFREUD_10530	1e-110	406.0	Propionibacteriales	yvqK		2.5.1.17	ko:K00798	ko00860,ko01100,map00860,map01100	M00122	R01492,R05220,R07268	RC00533	ko00000,ko00001,ko00002,ko01000				Bacteria	2GMHN@201174,4DNZ5@85009,COG2096@1,COG2096@2	NA|NA|NA	S	Cobalamin adenosyltransferase
fig|6666666.450802.peg.1079	754252.PFREUD_10540	1e-161	575.9	Propionibacteriales	ybfF			ko:K01175					ko00000,ko01000				Bacteria	2I5QQ@201174,4DWZK@85009,COG2267@1,COG2267@2	NA|NA|NA	I	Thioesterase domain
fig|6666666.450802.peg.1080	593907.Celgi_2446	3.6e-13	80.5	Cellulomonadaceae													Bacteria	2E3EP@1,2GQST@201174,32YDP@2,4F2V9@85016	NA|NA|NA	S	ATP- GTP-binding protein
fig|6666666.450802.peg.1081	754252.PFREUD_10560	1.4e-118	432.2	Propionibacteriales	nucS			ko:K07503					ko00000,ko01000				Bacteria	2GIYB@201174,4DN0H@85009,COG1637@1,COG1637@2	NA|NA|NA	L	Cleaves both 3' and 5' ssDNA extremities of branched DNA structures
fig|6666666.450802.peg.1082	754252.PFREUD_10570	1.1e-83	317.8	Bacteria				ko:K02107	ko00190,map00190	M00159			ko00000,ko00001,ko00002	3.A.2.2,3.A.2.3			Bacteria	COG3064@1,COG3064@2	NA|NA|NA	M	translation initiation factor activity
fig|6666666.450802.peg.1083	754252.PFREUD_10580	2.7e-105	387.9	Propionibacteriales	plsC2												Bacteria	2IDC7@201174,4DRMR@85009,COG0204@1,COG0204@2	NA|NA|NA	I	Phosphate acyltransferases
fig|6666666.450802.peg.1084	754252.PFREUD_10590	5.1e-83	313.5	Propionibacteriales	mce		5.1.99.1	ko:K05606	ko00280,ko00630,ko00640,ko00720,ko01100,ko01120,ko01200,map00280,map00630,map00640,map00720,map01100,map01120,map01200	M00373,M00375,M00376,M00741	R02765,R09979	RC00780,RC02739	ko00000,ko00001,ko00002,ko01000				Bacteria	2IIPR@201174,4DQPV@85009,COG0346@1,COG0346@2	NA|NA|NA	E	Glyoxalase/Bleomycin resistance protein/Dioxygenase superfamily
fig|6666666.450802.peg.1085	754252.PFREUD_10600	1.5e-170	605.5	Propionibacteriales	trxA2	GO:0005575,GO:0005618,GO:0005623,GO:0005886,GO:0016020,GO:0030312,GO:0044464,GO:0071944		ko:K03671,ko:K05838	ko04621,ko05418,map04621,map05418				ko00000,ko00001,ko03110				Bacteria	2GJ7B@201174,4DN3B@85009,COG3118@1,COG3118@2	NA|NA|NA	O	Tetratricopeptide repeat
fig|6666666.450802.peg.1086	754252.PFREUD_10610	0.0	1103.6	Propionibacteriales	pgm	GO:0000271,GO:0003674,GO:0003824,GO:0004614,GO:0005575,GO:0005622,GO:0005623,GO:0005737,GO:0005829,GO:0005975,GO:0005976,GO:0005977,GO:0005978,GO:0005996,GO:0006006,GO:0006012,GO:0006073,GO:0006091,GO:0006112,GO:0008150,GO:0008152,GO:0009056,GO:0009058,GO:0009059,GO:0009250,GO:0009987,GO:0015980,GO:0016051,GO:0016052,GO:0016853,GO:0016866,GO:0016868,GO:0019318,GO:0019320,GO:0019388,GO:0033692,GO:…	5.4.2.2	ko:K01835	ko00010,ko00030,ko00052,ko00230,ko00500,ko00520,ko00521,ko01100,ko01110,ko01120,ko01130,map00010,map00030,map00052,map00230,map00500,map00520,map00521,map01100,map01110,map01120,map01130	M00549	R00959,R01057,R08639	RC00408	ko00000,ko00001,ko00002,ko01000			iAPECO1_1312.APECO1_1376,iECED1_1282.ECED1_0670,iECNA114_1301.ECNA114_0627,iECOK1_1307.ECOK1_0699,iECP_1309.ECP_0709,iECS88_1305.ECS88_0725,iJN678.pgm,iLF82_1304.LF82_1632,iNRG857_1313.NRG857_03110,iUMN146_1321.UM146_14115,iYL1228.KPN_00711	Bacteria	2H1PI@201174,4DNWG@85009,COG0033@1,COG0033@2	NA|NA|NA	G	Phosphoglucomutase/phosphomannomutase, C-terminal domain
fig|6666666.450802.peg.1087	754252.PFREUD_10620	1.1e-147	529.3	Propionibacteriales													Bacteria	2IFB9@201174,4DWZM@85009,COG1051@1,COG1051@2	NA|NA|NA	F	NUDIX domain
fig|6666666.450802.peg.1088	754252.PFREUD_10630	0.0	1369.8	Propionibacteriales	glgB	GO:0000271,GO:0003674,GO:0003824,GO:0003844,GO:0005975,GO:0005976,GO:0005977,GO:0005978,GO:0006073,GO:0006091,GO:0006112,GO:0008150,GO:0008152,GO:0009058,GO:0009059,GO:0009250,GO:0009987,GO:0015980,GO:0016051,GO:0016740,GO:0016757,GO:0016758,GO:0033692,GO:0034637,GO:0034645,GO:0043170,GO:0044042,GO:0044237,GO:0044238,GO:0044249,GO:0044260,GO:0044262,GO:0044264,GO:0055114,GO:0071704,GO:1901576	2.4.1.18	ko:K00700	ko00500,ko01100,ko01110,map00500,map01100,map01110	M00565	R02110		ko00000,ko00001,ko00002,ko01000,ko04147		CBM48,GH13		Bacteria	2GJ5C@201174,4DPZS@85009,COG0296@1,COG0296@2	NA|NA|NA	G	Catalyzes the formation of the alpha-1,6-glucosidic linkages in glycogen by scission of a 1,4-alpha-linked oligosaccharide from growing alpha-1,4-glucan chains and the subsequent attachment of the oligosaccharide to the alpha-1,6 position
fig|6666666.450802.peg.1089	754252.PFREUD_10640	1.5e-266	924.9	Propionibacteriales	treS	GO:0005575,GO:0005622,GO:0005623,GO:0005737,GO:0005829,GO:0005886,GO:0005975,GO:0005984,GO:0005991,GO:0005992,GO:0006793,GO:0006796,GO:0008150,GO:0008152,GO:0009058,GO:0009311,GO:0009312,GO:0009987,GO:0016020,GO:0016051,GO:0016310,GO:0034637,GO:0040007,GO:0044237,GO:0044238,GO:0044249,GO:0044262,GO:0044424,GO:0044444,GO:0044464,GO:0046351,GO:0046835,GO:0071704,GO:0071944,GO:1901576	2.4.1.18,2.7.1.175,3.2.1.1,5.4.99.16	ko:K00700,ko:K05343,ko:K16146	ko00500,ko01100,ko01110,map00500,map01100,map01110	M00565	R01557,R02108,R02110,R02112,R09945,R11262	RC00002,RC00078,RC01816	ko00000,ko00001,ko00002,ko01000,ko04147		CBM48,GH13		Bacteria	2GKAP@201174,4DNWM@85009,COG3281@1,COG3281@2	NA|NA|NA	G	protein probably involved in trehalose biosynthesis
fig|6666666.450802.peg.1090	754252.PFREUD_10650	0.0	1278.8	Propionibacteriales	treS		3.2.1.1,5.4.99.16	ko:K05343	ko00500,ko01100,map00500,map01100		R01557,R02108,R02112,R11262	RC01816	ko00000,ko00001,ko01000		GH13		Bacteria	2GIV1@201174,4DNMJ@85009,COG0366@1,COG0366@2	NA|NA|NA	G	Trehalose synthase
fig|6666666.450802.peg.1091	754252.PFREUD_10660	0.0	1332.8	Propionibacteriales	glgE		2.4.99.16	ko:K16147	ko00500,ko01100,map00500,map01100		R09994		ko00000,ko00001,ko01000		GH13		Bacteria	2GJKR@201174,4DMZD@85009,COG0366@1,COG0366@2	NA|NA|NA	G	Maltosyltransferase that uses maltose 1-phosphate (M1P) as the sugar donor to elongate linear or branched alpha-(1- 4)- glucans. Is involved in a branched alpha-glucan biosynthetic pathway from trehalose, together with TreS, Mak and GlgB
fig|6666666.450802.peg.1093	754252.PFREUD_10670	0.0	1746.5	Propionibacteriales	glgP	GO:0005575,GO:0005622,GO:0005623,GO:0005737,GO:0005829,GO:0005886,GO:0016020,GO:0044424,GO:0044444,GO:0044464,GO:0071944	2.4.1.1,2.4.1.8	ko:K00688,ko:K00691	ko00500,ko01100,ko01110,ko02026,ko04217,ko04910,ko04922,ko04931,map00500,map01100,map01110,map02026,map04217,map04910,map04922,map04931		R01555,R02111	RC00049	ko00000,ko00001,ko01000		GH65,GT35		Bacteria	2GIVZ@201174,4DPQE@85009,COG0058@1,COG0058@2	NA|NA|NA	G	Protein of unknown function (DUF3417)
fig|6666666.450802.peg.1094	428125.CLOLEP_00158	5.1e-09	68.6	Clostridia													Bacteria	1W1G1@1239,252S6@186801,29XDV@1,30J3Z@2	NA|NA|NA
fig|6666666.450802.peg.1096	754252.PFREUD_10700	0.0	1536.5	Propionibacteriales	glgX		3.2.1.196,3.2.1.68	ko:K01214,ko:K02438	ko00500,ko01100,ko01110,map00500,map01100,map01110	M00565	R02111,R09995,R11261		ko00000,ko00001,ko00002,ko01000		CBM48,GH13		Bacteria	2GJ00@201174,4DPSB@85009,COG1523@1,COG1523@2	NA|NA|NA	G	Belongs to the glycosyl hydrolase 13 family
fig|6666666.450802.peg.1097	754252.PFREUD_10710	1e-206	725.7	Propionibacteriales	mnmA		2.8.1.13	ko:K00566	ko04122,map04122		R08700	RC02313,RC02315	ko00000,ko00001,ko01000,ko03016				Bacteria	2GIUQ@201174,4DPXG@85009,COG0482@1,COG0482@2	NA|NA|NA	J	Catalyzes the 2-thiolation of uridine at the wobble position (U34) of tRNA, leading to the formation of s(2)U34
fig|6666666.450802.peg.1098	754252.PFREUD_10720	2.4e-173	614.8	Propionibacteriales			2.1.1.14	ko:K00549	ko00270,ko00450,ko01100,ko01110,ko01230,map00270,map00450,map01100,map01110,map01230	M00017	R04405,R09365	RC00035,RC00113,RC01241	ko00000,ko00001,ko00002,ko01000				Bacteria	2GMPS@201174,4DN0J@85009,COG0620@1,COG0620@2	NA|NA|NA	E	Methionine synthase, vitamin-B12 independent
fig|6666666.450802.peg.1100	754252.PFREUD_10740	5.5e-115	420.2	Propionibacteriales	ilvA		1.3.1.12,4.3.1.19	ko:K01754,ko:K04517	ko00260,ko00290,ko00400,ko00401,ko01100,ko01110,ko01130,ko01200,ko01230,map00260,map00290,map00400,map00401,map01100,map01110,map01130,map01200,map01230	M00025,M00570	R00220,R00996,R01728	RC00125,RC00418,RC02600	ko00000,ko00001,ko00002,ko01000				Bacteria	2I3KF@201174,4DR5N@85009,COG2061@1,COG2061@2	NA|NA|NA	E	Catalyzes the anaerobic formation of alpha-ketobutyrate and ammonia from threonine in a two-step reaction. The first step involved a dehydration of threonine and a production of enamine intermediates (aminocrotonate), which tautomerizes to its imine form (iminobutyrate). Both intermediates are unstable and short- lived. The second step is the nonenzymatic hydrolysis of the enamine imine intermedi…
fig|6666666.450802.peg.1101	754252.PFREUD_10750	2.4e-47	194.5	Bacteria	gatC	GO:0005575,GO:0005618,GO:0005623,GO:0030312,GO:0044464,GO:0071944	6.3.5.6,6.3.5.7	ko:K02435	ko00970,ko01100,map00970,map01100		R03905,R04212	RC00010	ko00000,ko00001,ko01000,ko03029				Bacteria	COG0721@1,COG0721@2	NA|NA|NA	J	Allows the formation of correctly charged Asn-tRNA(Asn) or Gln-tRNA(Gln) through the transamidation of misacylated Asp- tRNA(Asn) or Glu-tRNA(Gln) in organisms which lack either or both of asparaginyl-tRNA or glutaminyl-tRNA synthetases. The reaction takes place in the presence of glutamine and ATP through an activated phospho-Asp-tRNA(Asn) or phospho-Glu-tRNA(Gln)
fig|6666666.450802.peg.1102	754252.PFREUD_10760	1.2e-285	988.4	Propionibacteriales	gatA		6.3.5.6,6.3.5.7	ko:K02433	ko00970,ko01100,map00970,map01100		R03905,R04212	RC00010	ko00000,ko00001,ko01000,ko03029				Bacteria	2GJK5@201174,4DN5B@85009,COG0154@1,COG0154@2	NA|NA|NA	J	Allows the formation of correctly charged Gln-tRNA(Gln) through the transamidation of misacylated Glu-tRNA(Gln) in organisms which lack glutaminyl-tRNA synthetase. The reaction takes place in the presence of glutamine and ATP through an activated gamma-phospho-Glu-tRNA(Gln)
fig|6666666.450802.peg.1103	754252.PFREUD_10770	1.1e-286	991.9	Propionibacteriales	gatB	GO:0003674,GO:0003824,GO:0005575,GO:0005623,GO:0005886,GO:0006082,GO:0006139,GO:0006399,GO:0006520,GO:0006725,GO:0006807,GO:0008150,GO:0008152,GO:0009987,GO:0016020,GO:0016070,GO:0016874,GO:0016879,GO:0016884,GO:0019752,GO:0034641,GO:0034660,GO:0040007,GO:0043038,GO:0043039,GO:0043170,GO:0043436,GO:0044237,GO:0044238,GO:0044281,GO:0044464,GO:0046483,GO:0050567,GO:0070681,GO:0071704,GO:0071944,GO:…	6.3.5.6,6.3.5.7	ko:K02434	ko00970,ko01100,map00970,map01100		R03905,R04212	RC00010	ko00000,ko00001,ko01000,ko03029				Bacteria	2GJJH@201174,4DNB4@85009,COG0064@1,COG0064@2	NA|NA|NA	J	Allows the formation of correctly charged Asn-tRNA(Asn) or Gln-tRNA(Gln) through the transamidation of misacylated Asp- tRNA(Asn) or Glu-tRNA(Gln) in organisms which lack either or both of asparaginyl-tRNA or glutaminyl-tRNA synthetases. The reaction takes place in the presence of glutamine and ATP through an activated phospho-Asp-tRNA(Asn) or phospho-Glu-tRNA(Gln)
fig|6666666.450802.peg.1104	754252.PFREUD_10780	0.0	1395.2	Actinobacteria													Bacteria	2GM2C@201174,COG2898@1,COG2898@2	NA|NA|NA	S	Uncharacterised conserved protein (DUF2156)
fig|6666666.450802.peg.1105	1122994.AUFR01000001_gene1486	4.3e-77	295.0	Actinobacteria													Bacteria	2GP6Q@201174,COG0627@1,COG0627@2	NA|NA|NA	S	Esterase
fig|6666666.450802.peg.1106	754252.PFREUD_10810	4.9e-215	753.4	Propionibacteriales	pepE		3.4.13.9	ko:K01271,ko:K01274					ko00000,ko01000,ko01002				Bacteria	2GM7D@201174,4DNDZ@85009,COG0006@1,COG0006@2	NA|NA|NA	E	Creatinase/Prolidase N-terminal domain
fig|6666666.450802.peg.1107	754252.PFREUD_10820	3.3e-71	274.2	Bacteria	manX		2.7.1.191	ko:K02793,ko:K02794	ko00051,ko00520,ko01100,ko02060,map00051,map00520,map01100,map02060	M00276	R02630	RC00017,RC03206	ko00000,ko00001,ko00002,ko01000,ko02000	4.A.6.1			Bacteria	COG2893@1,COG2893@2	NA|NA|NA	G	phosphoenolpyruvate-dependent sugar phosphotransferase system
fig|6666666.450802.peg.1108	754252.PFREUD_10830	5.7e-115	420.2	Actinobacteria	acuB			ko:K04767					ko00000				Bacteria	2GSAR@201174,COG0517@1,COG0517@2	NA|NA|NA	S	Cbs domain
fig|6666666.450802.peg.1109	754252.PFREUD_10840	6.8e-122	443.4	Propionibacteriales	livF			ko:K01996	ko02010,ko02024,map02010,map02024	M00237			ko00000,ko00001,ko00002,ko02000	3.A.1.4			Bacteria	2GKSQ@201174,4DPMH@85009,COG0410@1,COG0410@2	NA|NA|NA	E	ATPases associated with a variety of cellular activities
fig|6666666.450802.peg.1110	754252.PFREUD_10850	5.4e-144	516.9	Propionibacteriales	livG			ko:K01995,ko:K01998	ko02010,ko02024,map02010,map02024	M00237			ko00000,ko00001,ko00002,ko02000	3.A.1.4			Bacteria	2GMEE@201174,4DPPJ@85009,COG0411@1,COG0411@2	NA|NA|NA	E	Amino acid amide ABC transporter ATP-binding protein 1, HAAT family
fig|6666666.450802.peg.1111	754252.PFREUD_10860	1.3e-161	575.9	Propionibacteriales	livM			ko:K01995,ko:K01998	ko02010,ko02024,map02010,map02024	M00237			ko00000,ko00001,ko00002,ko02000	3.A.1.4			Bacteria	2GMGD@201174,4DNIE@85009,COG4177@1,COG4177@2	NA|NA|NA	E	Branched-chain amino acid transport system / permease component
fig|6666666.450802.peg.1112	754252.PFREUD_10870	4.6e-152	543.9	Actinobacteria	livH			ko:K01997	ko02010,ko02024,map02010,map02024	M00237			ko00000,ko00001,ko00002,ko02000	3.A.1.4			Bacteria	2GMAY@201174,COG0559@1,COG0559@2	NA|NA|NA	E	Belongs to the binding-protein-dependent transport system permease family
fig|6666666.450802.peg.1113	754252.PFREUD_10880	6.2e-213	746.5	Propionibacteriales	livJ			ko:K01999	ko02010,ko02024,map02010,map02024	M00237			ko00000,ko00001,ko00002,ko02000	3.A.1.4			Bacteria	2GM00@201174,4DQP9@85009,COG0683@1,COG0683@2	NA|NA|NA	E	Receptor family ligand binding region
fig|6666666.450802.peg.1114	754252.PFREUD_10890	1.6e-263	914.8	Propionibacteriales	lpdA		1.8.1.4	ko:K00382	ko00010,ko00020,ko00260,ko00280,ko00620,ko00630,ko00640,ko01100,ko01110,ko01120,ko01130,ko01200,map00010,map00020,map00260,map00280,map00620,map00630,map00640,map01100,map01110,map01120,map01130,map01200	M00009,M00011,M00036,M00307,M00532	R00209,R01221,R01698,R03815,R07618,R08549	RC00004,RC00022,RC00583,RC02742,RC02833,RC02834	br01601,ko00000,ko00001,ko00002,ko01000,ko04147				Bacteria	2GIXY@201174,4DNBU@85009,COG1249@1,COG1249@2	NA|NA|NA	C	Pyridine nucleotide-disulphide oxidoreductase, dimerisation domain
fig|6666666.450802.peg.1116	754252.PFREUD_10900	3.1e-289	1000.3	Propionibacteriales	murA		2.5.1.7	ko:K00790	ko00520,ko00550,ko01100,map00520,map00550,map01100		R00660	RC00350	ko00000,ko00001,ko01000,ko01011				Bacteria	2GJPW@201174,4DP2I@85009,COG0766@1,COG0766@2	NA|NA|NA	M	EPSP synthase (3-phosphoshikimate 1-carboxyvinyltransferase)
fig|6666666.450802.peg.1117	754252.PFREUD_10910	8.6e-159	566.2	Propionibacteriales	pdxY	GO:0003674,GO:0003824,GO:0005488,GO:0005515,GO:0005575,GO:0005622,GO:0005623,GO:0005737,GO:0005829,GO:0006081,GO:0006725,GO:0006732,GO:0006766,GO:0006767,GO:0006793,GO:0006796,GO:0006807,GO:0008150,GO:0008152,GO:0008478,GO:0009058,GO:0009108,GO:0009110,GO:0009443,GO:0009987,GO:0016301,GO:0016310,GO:0016740,GO:0016772,GO:0016773,GO:0017144,GO:0018130,GO:0019438,GO:0019637,GO:0034641,GO:0042364,GO:…	2.7.1.35	ko:K00868	ko00750,ko01100,map00750,map01100		R00174,R01909,R02493	RC00002,RC00017	ko00000,ko00001,ko01000			iE2348C_1286.E2348C_1723	Bacteria	2HS59@201174,4DNVS@85009,COG2240@1,COG2240@2	NA|NA|NA	H	Belongs to the pyridoxine kinase family
fig|6666666.450802.peg.1118	1122994.AUFR01000001_gene1494	3.6e-36	157.9	Propionibacteriales													Bacteria	2B5VP@1,2I057@201174,31YRJ@2,4DVSR@85009	NA|NA|NA	S	Putative transmembrane protein (PGPGW)
fig|6666666.450802.peg.1119	754252.PFREUD_10930	1.5e-146	525.4	Propionibacteriales	glpQ2		3.1.4.46	ko:K01126	ko00564,map00564		R01030,R01470	RC00017,RC00425	ko00000,ko00001,ko01000				Bacteria	2GJ5W@201174,4DQB5@85009,COG0584@1,COG0584@2	NA|NA|NA	C	glycerophosphoryl diester phosphodiesterase
fig|6666666.450802.peg.1120	754252.PFREUD_10940	1.8e-59	235.0	Propionibacteriales	rbpA	GO:0001000,GO:0001098,GO:0001108,GO:0003674,GO:0005488,GO:0005515,GO:0006355,GO:0008150,GO:0008270,GO:0009889,GO:0009891,GO:0009893,GO:0010468,GO:0010556,GO:0010557,GO:0010604,GO:0010628,GO:0019219,GO:0019222,GO:0019899,GO:0031323,GO:0031325,GO:0031326,GO:0031328,GO:0042221,GO:0043167,GO:0043169,GO:0043175,GO:0045893,GO:0045935,GO:0046677,GO:0046872,GO:0046914,GO:0048518,GO:0048522,GO:0050789,GO:…											Bacteria	2CNY9@1,2IMK6@201174,32SI2@2,4DQUX@85009	NA|NA|NA	K	Binds to RNA polymerase (RNAP), stimulating transcription from principal, but not alternative sigma factor promoters
fig|6666666.450802.peg.1121	754252.PFREUD_10950	2.6e-149	534.6	Propionibacteriales	dpm1		2.4.1.83	ko:K00721	ko00510,ko01100,map00510,map01100		R01009	RC00005	ko00000,ko00001,ko01000,ko01003		GT2		Bacteria	2I2FA@201174,4DNYS@85009,COG1216@1,COG1216@2	NA|NA|NA	S	Glycosyltransferase like family 2
fig|6666666.450802.peg.1122	754252.PFREUD_10970	5.7e-305	1052.7	Propionibacteriales	lnt	GO:0000030,GO:0003674,GO:0003824,GO:0004582,GO:0005575,GO:0005618,GO:0005622,GO:0005623,GO:0005737,GO:0005829,GO:0005886,GO:0006629,GO:0006643,GO:0006664,GO:0008150,GO:0008152,GO:0008610,GO:0009058,GO:0009247,GO:0009605,GO:0009607,GO:0009987,GO:0016020,GO:0016740,GO:0016757,GO:0016758,GO:0030312,GO:0035821,GO:0043207,GO:0044003,GO:0044237,GO:0044238,GO:0044249,GO:0044255,GO:0044403,GO:0044419,GO:…		ko:K03820					ko00000,ko01000		GT2	iNJ661.Rv2051c	Bacteria	2GJ9F@201174,4DP6S@85009,COG0815@1,COG0815@2	NA|NA|NA	M	Transfers the fatty acyl group on membrane lipoproteins
fig|6666666.450802.peg.1123	754252.PFREUD_10980	7.5e-77	293.1	Propionibacteriales	lrp_3			ko:K03719					ko00000,ko03000,ko03036				Bacteria	2GK3G@201174,4DQJS@85009,COG1522@1,COG1522@2	NA|NA|NA	K	helix_turn_helix ASNC type
fig|6666666.450802.peg.1124	754252.PFREUD_10990	4.4e-126	457.2	Propionibacteriales	metW		2.3.1.31	ko:K00641	ko00270,ko01100,ko01130,map00270,map01100,map01130		R01776	RC00004,RC00041	ko00000,ko00001,ko01000				Bacteria	2IDZY@201174,4DUY7@85009,COG0500@1,COG2226@2	NA|NA|NA	Q	Methionine biosynthesis protein MetW
fig|6666666.450802.peg.1125	754252.PFREUD_11000	1.7e-237	828.2	Propionibacteriales	metX	GO:0000096,GO:0000097,GO:0003674,GO:0003824,GO:0004414,GO:0006082,GO:0006520,GO:0006555,GO:0006790,GO:0006807,GO:0008150,GO:0008152,GO:0008374,GO:0008652,GO:0009058,GO:0009066,GO:0009067,GO:0009069,GO:0009086,GO:0009092,GO:0009987,GO:0016053,GO:0016407,GO:0016413,GO:0016740,GO:0016746,GO:0016747,GO:0019752,GO:0043436,GO:0044237,GO:0044238,GO:0044249,GO:0044272,GO:0044281,GO:0044283,GO:0046394,GO:…	2.3.1.31	ko:K00641	ko00270,ko01100,ko01130,map00270,map01100,map01130		R01776	RC00004,RC00041	ko00000,ko00001,ko01000				Bacteria	2GKNJ@201174,4DNSW@85009,COG2021@1,COG2021@2	NA|NA|NA	E	Transfers a succinyl group from succinyl-CoA to L- homoserine, forming succinyl-L-homoserine
fig|6666666.450802.peg.1127	754252.PFREUD_11020	1.2e-172	612.5	Propionibacteriales				ko:K02051		M00188			ko00000,ko00002,ko02000	3.A.1.16,3.A.1.17			Bacteria	2HFVC@201174,4DSW7@85009,COG0715@1,COG0715@2	NA|NA|NA	P	NMT1/THI5 like
fig|6666666.450802.peg.1128	754252.PFREUD_11030	6.5e-154	550.1	Propionibacteriales		GO:0003674,GO:0005215,GO:0005575,GO:0005623,GO:0005886,GO:0016020,GO:0044464,GO:0071944		ko:K02050		M00188			ko00000,ko00002,ko02000	3.A.1.16,3.A.1.17			Bacteria	2GKKZ@201174,4DWQU@85009,COG0600@1,COG0600@2	NA|NA|NA	P	Binding-protein-dependent transport system inner membrane component
fig|6666666.450802.peg.1129	754252.PFREUD_11040	2e-267	927.9	Actinobacteria													Bacteria	2GIUM@201174,COG0477@1,COG0477@2	NA|NA|NA	EGP	Major facilitator superfamily
fig|6666666.450802.peg.1130	754252.PFREUD_11050	2.3e-86	324.7	Actinobacteria	luxS	GO:0008150,GO:0043900,GO:0043901,GO:0048519,GO:0048523,GO:0050789,GO:0050794,GO:0065007,GO:1900190,GO:1900191,GO:1900231,GO:1900232	4.4.1.21	ko:K07173	ko00270,ko01100,ko01230,ko02024,ko02026,ko05111,map00270,map01100,map01230,map02024,map02026,map05111	M00609	R01291	RC00069,RC01929	ko00000,ko00001,ko00002,ko01000				Bacteria	2GJVF@201174,COG1854@1,COG1854@2	NA|NA|NA	H	Involved in the synthesis of autoinducer 2 (AI-2) which is secreted by bacteria and is used to communicate both the cell density and the metabolic potential of the environment. The regulation of gene expression in response to changes in cell density is called quorum sensing. Catalyzes the transformation of S-ribosylhomocysteine (RHC) to homocysteine (HC) and 4,5- dihydroxy-2,3-pentadione (DPD)
fig|6666666.450802.peg.1131	754252.PFREUD_11070	4.5e-227	793.5	Propionibacteriales													Bacteria	2I081@201174,4DW6B@85009,COG0582@1,COG0582@2	NA|NA|NA	L	viral genome integration into host DNA
fig|6666666.450802.peg.1132	754252.PFREUD_11080	3.9e-36	156.8	Actinobacteria													Bacteria	2B3VH@1,2GT4B@201174,31WJD@2	NA|NA|NA	S	Helix-turn-helix domain
fig|6666666.450802.peg.1133	754252.PFREUD_11090	2.1e-113	414.8	Propionibacteriales													Bacteria	28Q31@1,2IFAQ@201174,2ZCKT@2,4DR3P@85009	NA|NA|NA
fig|6666666.450802.peg.1134	754252.PFREUD_11100	2e-85	321.6	Actinobacteria				ko:K03111	ko03030,ko03430,ko03440,map03030,map03430,map03440				ko00000,ko00001,ko03029,ko03032,ko03400				Bacteria	2IMCN@201174,COG0629@1,COG0629@2	NA|NA|NA	L	single-stranded DNA binding
fig|6666666.450802.peg.1135	1122175.ATXU01000013_gene508	1.4e-82	312.4	Microbacteriaceae													Bacteria	2GNQ7@201174,4FK6R@85023,COG3505@1,COG3505@2	NA|NA|NA	U	TraM recognition site of TraD and TraG
fig|6666666.450802.peg.1136	1122175.ATXU01000014_gene222	0.0	1602.0	Microbacteriaceae													Bacteria	2GJRK@201174,4FKPJ@85023,COG0507@1,COG0507@2	NA|NA|NA	L	TrwC relaxase
fig|6666666.450802.peg.1137	754252.PFREUD_11130	2.2e-51	208.0	Propionibacteriales													Bacteria	2DWAA@1,2HZZ2@201174,33Z9V@2,4DWAI@85009	NA|NA|NA
fig|6666666.450802.peg.1138	754252.PFREUD_11140	5.7e-172	610.1	Actinobacteria													Bacteria	2GN05@201174,COG0464@1,COG0464@2	NA|NA|NA	O	ATPase family associated with various cellular activities (AAA)
fig|6666666.450802.peg.1139	754252.PFREUD_11150	0.0	1686.8	Actinobacteria													Bacteria	2HVT3@201174,COG1404@1,COG1404@2	NA|NA|NA	O	Subtilase family
fig|6666666.450802.peg.1140	754252.PFREUD_11160	4.3e-283	979.9	Propionibacteriales													Bacteria	2E9GW@1,2IEUC@201174,333PY@2,4DWDI@85009	NA|NA|NA
fig|6666666.450802.peg.1141	754252.PFREUD_11170	6.7e-309	1066.2	Actinobacteria													Bacteria	2BBT7@1,2H2DB@201174,325BF@2	NA|NA|NA
fig|6666666.450802.peg.1142	754252.PFREUD_11180	7.4e-49	199.5	Bacteria	marR5												Bacteria	COG1846@1,COG1846@2	NA|NA|NA	K	DNA-binding transcription factor activity
fig|6666666.450802.peg.1143	754252.PFREUD_11190	9e-87	326.2	Actinobacteria													Bacteria	2B48T@1,2GY61@201174,31X00@2	NA|NA|NA
fig|6666666.450802.peg.1144	754252.PFREUD_11200	6.6e-151	540.0	Actinobacteria	rhtA_1			ko:K11939					ko00000,ko02000	2.A.7.3.6			Bacteria	2GJKB@201174,COG5006@1,COG5006@2	NA|NA|NA	K	permease, DMT superfamily
fig|6666666.450802.peg.1145	754252.PFREUD_11210	8.7e-173	612.8	Propionibacteriales			1.6.5.5	ko:K00344					ko00000,ko01000				Bacteria	2GMA2@201174,4DVUX@85009,COG0604@1,COG0604@2	NA|NA|NA	C	alcohol dehydrogenase
fig|6666666.450802.peg.1146	754252.PFREUD_11220	1.4e-101	375.6	Actinobacteria													Bacteria	2IR1F@201174,COG1309@1,COG1309@2	NA|NA|NA	K	transcriptional regulator
fig|6666666.450802.peg.1147	1064537.AGSO01000031_gene3339	1.4e-38	166.0	Dermabacteraceae				ko:K08167		M00713,M00714			ko00000,ko00002,ko01504,ko02000	2.A.1.3			Bacteria	2GIUM@201174,4FDFZ@85020,COG0477@1,COG0477@2	NA|NA|NA	EGP	Major Facilitator Superfamily
fig|6666666.450802.peg.1148	1064537.AGSO01000031_gene3339	2.6e-122	445.3	Dermabacteraceae				ko:K08167		M00713,M00714			ko00000,ko00002,ko01504,ko02000	2.A.1.3			Bacteria	2GIUM@201174,4FDFZ@85020,COG0477@1,COG0477@2	NA|NA|NA	EGP	Major Facilitator Superfamily
fig|6666666.450802.peg.1149	754252.PFREUD_11250	8.7e-95	352.8	Bacteria	M1-431												Bacteria	COG4283@1,COG4283@2	NA|NA|NA	S	Protein of unknown function (DUF1706)
fig|6666666.450802.peg.1150	754252.PFREUD_11260	1.3e-251	875.2	Propionibacteriales	der	GO:0005575,GO:0005618,GO:0005623,GO:0005886,GO:0008150,GO:0016020,GO:0030312,GO:0040007,GO:0044464,GO:0071944	1.1.1.399,1.1.1.95	ko:K00058,ko:K03977	ko00260,ko00680,ko01100,ko01120,ko01130,ko01200,ko01230,map00260,map00680,map01100,map01120,map01130,map01200,map01230	M00020	R01513	RC00031	ko00000,ko00001,ko00002,ko01000,ko03009,ko04147				Bacteria	2GJ8J@201174,4DNFK@85009,COG1160@1,COG1160@2	NA|NA|NA	S	GTPase that plays an essential role in the late steps of ribosome biogenesis
fig|6666666.450802.peg.1151	754252.PFREUD_11270	6.7e-119	433.3	Actinobacteria	cmk	GO:0003674,GO:0003824,GO:0004127,GO:0004592,GO:0005575,GO:0005622,GO:0005623,GO:0005737,GO:0005829,GO:0006082,GO:0006139,GO:0006520,GO:0006573,GO:0006575,GO:0006725,GO:0006732,GO:0006753,GO:0006766,GO:0006767,GO:0006793,GO:0006796,GO:0006807,GO:0008150,GO:0008152,GO:0009058,GO:0009081,GO:0009108,GO:0009110,GO:0009117,GO:0009123,GO:0009165,GO:0009987,GO:0015939,GO:0015940,GO:0016053,GO:0016301,GO:…	2.7.4.25	ko:K00945,ko:K03977	ko00240,ko01100,map00240,map01100	M00052	R00158,R00512,R01665	RC00002	ko00000,ko00001,ko00002,ko01000,ko03009				Bacteria	2H3SI@201174,COG0283@1,COG0283@2	NA|NA|NA	F	Belongs to the cytidylate kinase family. Type 1 subfamily
[truncated: 1,128 more rows]
