# Supplementary material for: Sequencing and Analysis of the Genome of Propionibacterium freudenreichii T82 Strain: Importance for Industry
Source: Biomolecules. 2020 Feb 24;10(2):348. doi: 10.3390/biom10020348 (PMC7072396; doi:10.3390/biom10020348)
Supplement: Supplementary file 1 [file biomolecules-10-00348-s001.zip › Supplementary materials/CIRM-BIA1.xls]

## Sheet: Sheet1
contig_id	feature_id	type	location	start	stop	strand	function	aliases	figfam	evidence_codes	nucleotide_sequence	aa_sequence
FN806773.1	fig|6666666.450802.peg.1	peg	FN806773.1_301_1707	301	1707	+	Chromosomal replication initiator protein DnaA			isu;DNA_replication_cluster_1	gtgctctctgacttcggtggccgcgacaaggcctacctcaggggtgccaaggccctcaccgtgcatgagtccaccgtgatgatcgcggtgcccaatgactacacgcgcgagaacatcgaatcgaagctgcgcgacaccatcgagtcgcgcctgtccgatgtgtaccaccgcgagatgcgcctggccatcaccgtcgagccgagcctggagctcgacctgcgtccccccgaacgcgacgaggaggccgagcgcgaggtggagccggtgcagttcatcccgcgccaggacgccccggcgccgagcctgcgtgcggtggagaccccgcaaccggccagcgcggaatccgccgatgacaccgcgatcgccgatggacgcctcaatccgcgctacaccttcgac…	MLSDFGGRDKAYLRGAKALTVHESTVMIAVPNDYTRENIESKLRDTIESRLSDVYHREMRLAITVEPSLELDLRPPERDEEAEREVEPVQFIPRQDAPAPSLRAVETPQPASAESADDTAIADGRLNPRYTFDNFVIGSSNRFAHAAAVAVAEAPGKAYNPLMIYGESGLGKTHLLHALGHYVRNYYSNVRVKYVSTEEMTNEFINAVGENRTAEFRRKYRDDVDVLLIDDIQFLEGKTQTQEEFFYTFNALHNAQRQIVLTSDRPPKALEQLESRLRSRFEWGLITDIQPPDPETRIAILQRKAAADNLSVPPGVLEFIASKIQTNIRELEGALIRVTAFASLNREEVSLAVAEQVLRDLIPDGAEADVTAPTIIHETANYFGVSVDDLIGPSRNQTL…
FN806773.1	fig|6666666.450802.peg.2	peg	FN806773.1_3151_1682	3151	1682	-	Uncharacterized MFS-type transporter				atgacgacaatcctgaggcagtccccgggcgcccccgaggcacccgagtccgatgcgcgccgaccaagcgggcgcgccggccacggccttgcgatggtgatcatcgccgccgccctccccaccctgatgaccgccctggacgacctggtgatgaccttcgcgttgccggtgatccagaaggcgatgaacgcctcggtgacgcagttgcagtggttcgtgaacgcctacacgatcgttttcgcggcgctcttgttgcccgcggccgcgttgggtgaccgcttcggacgccgtcgcgtcttcctcatcggcatcaccgtgttcaccggcgcctccgcctgggccgcggtgagtggttcatcggccatgctcatcgcggcgcgtgccgtggagggggccggc…	MTTILRQSPGAPEAPESDARRPSGRAGHGLAMVIIAAALPTLMTALDDLVMTFALPVIQKAMNASVTQLQWFVNAYTIVFAALLLPAAALGDRFGRRRVFLIGITVFTGASAWAAVSGSSAMLIAARAVEGAGAAAIVTLSLALLADMVPPAKRPMAIGIWGGVNGIGTAAGPIVGGAVIQGLHWSAIFWINVPVGVVAIVLALVSLRGAAAARGSQERRGIDLLGMALGIASIFMLVWTIVEAPDHGWTSARTLLGLAVALACVVCFLMRERRARSAFLPVVMFRDRVFSAANAATFLFAGAVFGAIFLLSQFLEVSMGYSALGAGWRAAPWTLMPMVMAPIVGLIVQRIGVRLVLMIGLGLEAVALLWMALVLSPGVTYGAVIAPMFVGDVGMGLSF…
FN806773.1	fig|6666666.450802.peg.3	peg	FN806773.1_3393_4010	3393	4010	+	Transcriptional regulator, MerR family			idu(2);Cobalt-zinc-cadmium_resistance	atgcgcatctcggagctggcgcatgcggcgaaggtgccgctgccaaccgtgaagtactaccaacgcgaggggctgcttccccccggacgggcggtcaacgcccgcgagtcgcagtacggcgaggagcacctgtcccggctgcgcgtggtgcgcgtcctggtcaccgggctgggcctgaccattgcccaggtgcgccatgtgctcgacgtgctcgacggcccccagcgcgatccctaccaggcgatgggcgaggcgacgaagaacctgccgctcacggcaccggcgtcgcagaccagcacccccgacgatgacgtcgccatggtgcgcgccctgggtttcacccacatcatcgatccgcagttggccggccagctcggcaatgccctgcgctgggcggcc…	MRISELAHAAKVPLPTVKYYQREGLLPPGRAVNARESQYGEEHLSRLRVVRVLVTGLGLTIAQVRHVLDVLDGPQRDPYQAMGEATKNLPLTAPASQTSTPDDDVAMVRALGFTHIIDPQLAGQLGNALRWAAESGVSVTPELLGAYLDATRQIARADFEVIPRTNSRESVSFAVVGTVVMEPVLLALRRLAHEELAQEMEDDEG
FN806773.1	fig|6666666.450802.peg.4	peg	FN806773.1_5188_4007	5188	4007	-	Sulfolipid sulfoquinovosyldiacylglycerol biosynthesis protein				atgcgcgtcgccatgttcaccgaggtcttcctgcccaaggtcgacggggtggtcacccggctcacccacaccctggagcagctcggcgagatgggccatgaggtgctcgtcttcgcgcccgggaatccaccggccagccatgcgggtcaaccggtgtcgcgggtgcgctccttctcgctgcgccccatctatcccgagatcaaggtggggctgcccacaccgagcatcgccgacaagatggtgcactttcgtcccgacgtggtgcatgcggtcaaccccgtggcgctggcggcgttcggcgtcgaggtggccgtgcatcgcaggctgccgctgttggcgagctatcacaccgacctggccgactacctgggcaagctgggcgtcgggtgggcgcggcgt…	MRVAMFTEVFLPKVDGVVTRLTHTLEQLGEMGHEVLVFAPGNPPASHAGQPVSRVRSFSLRPIYPEIKVGLPTPSIADKMVHFRPDVVHAVNPVALAAFGVEVAVHRRLPLLASYHTDLADYLGKLGVGWARRPMVGWTRFLHNRAQVNLCTSPTMVRRARRRGVRHVELWPKAVDVQTFRPGRASAAMRARLTDGHPDARLLIYVGRLSREKDLADLVEPMRVLGAQGYRLAMVGSGPARAELKRAFVGTPTVFTGYLAGSELAAAYASADAFVFPSTTETLGLVALESMASGVPVIAAAAGGLPDVIHDGTDGFLVTPHDGAGFADRARRLLGDDDAARRLRTLMAVAARAEAERHDWAAATRSLVERYREAIERHGIERARGGRSRRGPG
FN806773.1	fig|6666666.450802.peg.5	peg	FN806773.1_6449_5202	6449	5202	-	UDP-sulfoquinovose synthase (EC 3.13.1.1)				atgaagattgtggttctcggtggcgacggcttctgcgggtggcccgcaagcctgcacctgtcggcgctgggcaacgaggtgaccatcgtcgacaacttctcccgacgccgcatcgacgaggaactcggggccggatcactgacccccatccgctcgaacgccgagcgccgtgctgcctgggccgaggccaccggacgccatctcgacctggtggagctcgacgtcgccaccgactacgagcgcctgctcgacctgctggtcacgctgcgtcccgacgccatcgtgcacttcgccgaacagcgctcggcgccctattccatgaagtcatcgcgccacaagcgctacacggtgaacaacaacgtcaacgccaccgacaatgtgctgtgcgccatcgtcgaa…	MKIVVLGGDGFCGWPASLHLSALGNEVTIVDNFSRRRIDEELGAGSLTPIRSNAERRAAWAEATGRHLDLVELDVATDYERLLDLLVTLRPDAIVHFAEQRSAPYSMKSSRHKRYTVNNNVNATDNVLCAIVESGLDIHLVHLGTMGVYGYGTAGMKIPEGYLDVAVNGEAGEMHREILYPTSPGSIYHMTKVLDQDLFAYYAKNDALRITDLHQGIIWGTSTPETQLDERLVNRFDYDGDYGTVLNRFLVQAAVGYPLTVHGTGGQTRAFIHIQDMTRCIELALANPPERGVRVKIFNQMTETHRVRDLAAMVARLTGAVVENVPDPRNEADENELHVTAEAFLDLGLHPTTLSQGLLGEINQTAAKYRDRVDFAHIPARSLWTKDRQPGIPAAYRED…
FN806773.1	fig|6666666.450802.peg.6	peg	FN806773.1_6921_7865	6921	7865	+	ABC transporter, ATP-binding protein				gtgaccgtcgtgcccccacaagacagtccacgagcacgtcgtgccgcagccgacgatccgggtgtatcagacggcgttcccgaagcgacgtccgccgccctgcatgccgacgagcagcccccgctgggcgaggtccccgtaccgcgggatgacaactcggagatcgctgcgtacaccagggacctgaccaaggtctacggcagcggcgacgccgaggtggtggcgctcgaccatgttgacgtcgacttcgtcaaggcacgcttcaccgccgtgatgggcccctcggggtcgggcaagtcaacgctgatgcactgcgtggccggcctggacgcacccacctcaggcgaggtggtgatcggcgacaccaacatcgccaccctcaaggactccaggctcacc…	MTVVPPQDSPRARRAAADDPGVSDGVPEATSAALHADEQPPLGEVPVPRDDNSEIAAYTRDLTKVYGSGDAEVVALDHVDVDFVKARFTAVMGPSGSGKSTLMHCVAGLDAPTSGEVVIGDTNIATLKDSRLTELRRDRIGFVFQSFNLIPTLTALENIELPMAIAGRKPDPEWLDHVIDIVGLRSRLKHKPSQLSGGQQQRVACARALVGKPDIIFADEPTGNLDSAASAEILGFLASSVTDLGQTIVMVTHDPTAAAYANRALFLADGRIVADMDDPDRDKVLARMVELSSPVDASAPGASTQAAGPSTVQG
FN806773.1	fig|6666666.450802.peg.7	peg	FN806773.1_7867_10425	7867	10425	+	ABC transporter, fused permease protein				atgtggaaggcgtcgtggaagtccctgatgggacacaaggtccggctgctgttgtccgccctgtcggtggtgttgggcatcgccttcctgtcgggtgcgctcaccttcaccggcatgctgtcgaacaccttcgccgcgatcacccagggcacgatcgccgatgtgtcggtgggggtgaagggcacccagagcattgactcggtggtgaccccggattacacgaagaaccacctgaccaacgccgatatcgaccgcatccgcggcgtggcgggtgtggagtcagcctcggggcagatcacccagatgaacacggtctacctgttgggcaccaacaacaaggtggtcggcatggccgggccaccgtcgatcgccagcaatttcaccaccgagccggcaatg…	MWKASWKSLMGHKVRLLLSALSVVLGIAFLSGALTFTGMLSNTFAAITQGTIADVSVGVKGTQSIDSVVTPDYTKNHLTNADIDRIRGVAGVESASGQITQMNTVYLLGTNNKVVGMAGPPSIASNFTTEPAMNHKPGIEVRSGQAPTTDDEVAVDPSSLERSGYHLGDTVKLLANGQTITKKLVGTAAWGSGGSAGAAYVFFDDVTASQLLMGGAPGYMQAAVTVKAGSDVDAVTKAVAAAVPDGFEAVPGHQVADQLKTALDQAMDFVNIFLGVFAAISLVVACFLIVNTFSMLVAQRSRELALYRALGASRGQVAWSVIFEALLTGLVGGVIGVGLGAFLAYGIGEAVTAAGMDMVSSVPMPSWQNALLSVVIAVVVTVVAAWFPSRRASRVPPIA…
FN806773.1	fig|6666666.450802.peg.8	peg	FN806773.1_11058_11204	11058	11204	+	hypothetical protein				gtggaatcgggtcgcctggggaagctgcgcacaccggtggacaaactgttgataacttcgctgatcggagccgatgcgcggtgtttcctgcttgtcgggctgtggtgttgtggcggttcgcgtgccggggcgccaccgacggagtga	MESGRLGKLRTPVDKLLITSLIGADARCFLLVGLWCCGGSRAGAPPTE
FN806773.1	fig|6666666.450802.peg.9	peg	FN806773.1_12173_11397	12173	11397	-	hypothetical protein				atgaccccgcgacatcacagagctgcgggcaccccatcggccggcaatagcggcgagcggacgccgatgcacccatggaatggtcgtgtggacgcggcgttgccccgtcaatcccgcgggatggcggcgatatcccgcgcggacgaggaccgggtgaagaaaatagcggttccggcacgaaatcccttgtgccaatcccttatctctgcgagatcacctatggcgctgccttatcgcgctcccttatggcgctccctgaaagcaccccgcaatgtgttcacgcgttgttcacccattccgaccgccttgccgaccgcccgacgtcccgcccgacgtcactctgacgccgcctgcggtgaccgccgccgggccgaagaaatcgagcgcgtagggcagcga…	MTPRHHRAAGTPSAGNSGERTPMHPWNGRVDAALPRQSRGMAAISRADEDRVKKIAVPARNPLCQSLISARSPMALPYRAPLWRSLKAPRNVFTRCSPIPTALPTARRPARRHSDAACGDRRRAEEIERVGQRTHGFPASWPQGLDGDLGSASGHRFLRWQPQQRSAPIAGRGEGVPRRPAASRPTWDGTAATPDGGIDRRIADRPRPEPLARRDRRRTHPGKSCATGGIRPQDLCCAGPVTVGAVVTFVSVDKRARS
FN806773.1	fig|6666666.450802.peg.10	peg	FN806773.1_12301_13461	12301	13461	+	DNA polymerase III beta subunit (EC 2.7.7.7)			isu;DNA_replication_cluster_1	gtgaagatcacagtcgagcgcgatgtcatggcggaggctgttgcctgggtggcacgcagcctgcccaatcgcccgagcgttccgatccttgccggcctgctcatgagggccacggggagccagctcgtgctgtcgagcttcgactatgagaccagtgcacgtatcaccattgacgcgcaggtcgatgaggagggcgaggccctcgtctcggggcgcctgctgtcagagatcgcccgcagcctgcccaatcgtccggcccgcttcaccgccaactccaaccacgtggaactggtgtgtggctcggcccgcttcaccctgcagatgctgccggtggaggactacccgcagctgcccgagatgcccgccgagagcggcaccgtccccagcgacgagttcacc…	MKITVERDVMAEAVAWVARSLPNRPSVPILAGLLMRATGSQLVLSSFDYETSARITIDAQVDEEGEALVSGRLLSEIARSLPNRPARFTANSNHVELVCGSARFTLQMLPVEDYPQLPEMPAESGTVPSDEFTRSVAQVVVAAGRDELLPVFTGVRIEINDDRLSLLATDRYRMALKELTWNPATTQAESAALVPARVLSESARSMGGGEAVALALSNGIEGEGLIGLSGEGAGGRRELTTRLLDGEFPKVRHLMDIKPNVTVRVKTEEVLESVKRVSLVAERNTSVRMVIEDDRIALDAATGDQAQATEAIEAQVNNVAGGEMAVSAVGFNPRYLTDALSALDTPYVQFSFTAPGKPCLVQGLPDVDGEPEADYKHVIMLMRLPG
FN806773.1	fig|6666666.450802.peg.11	peg	FN806773.1_13535_14836	13535	14836	+	DNA recombination and repair protein RecF			isu;DNA_repair,_bacterial_RecFOR_pathway icw(2);DNA_replication_cluster_1	atgttcgtcgaccacctcgagctgaaggactttcgttcctacgaggccgccaagctcgatatcggcccgggtgtgtcggtgttcgtggggcccaacggccacggcaagaccaacctggtggaggccgtcgaatacctgtcgacgctgtcgagccaccgggtgtcggccgatgcgccattgatccgcgccggcaccagccaggcgatcgtcagggcgctggtggtggcgggtcgcgacgacccccgcaagctgctgctggagctcgagatcaacgccggacgcgccaaccatgcgcgcatcaaccgggcgccggtgcggcggatgcgcgatttcatcggggcgctgcgcacggtggtgttcagccccgaggacctggcgatggtgaagggcgatcccacc…	MFVDHLELKDFRSYEAAKLDIGPGVSVFVGPNGHGKTNLVEAVEYLSTLSSHRVSADAPLIRAGTSQAIVRALVVAGRDDPRKLLLELEINAGRANHARINRAPVRRMRDFIGALRTVVFSPEDLAMVKGDPTDRRAFLDALVITRWPRLAGVKSDYDRVLRQRNTLLKTLARRSSRVDGGDVATLDVWNERLAQFGAELLAARLATLSDLMPYARASYAAIAPVNNRVDARYKSSLSGLSELLGYATDGAPGELPEAPDTDDEVRTPAPGPDQLAVLMMDAMAARRGDELARGVTLVGPHRDDVTLTIGTLPAKGYASHGESWSLALALRLGSLDMLRADDVEPVLVLDDVFAELDVTRRDRLADAVAKAEQVLVTAAVGSDVPGQLNGQRFDVDLRG…
FN806773.1	fig|6666666.450802.peg.12	peg	FN806773.1_14865_15611	14865	15611	+	Zn-ribbon-containing, possibly RNA-binding protein and truncated derivatives			icw(1);DNA_replication_cluster_1	atgccctggggcgatgggctgccgccgtggcagcgcgaccaggaagccccgccggagcctcccgatccgaccccgccggatccgatcctccccgattcgaccgaacccgtttccacagggcccgatcccgcggaagatgatccggcgagctctggctcgtcgaacggcgagcgctgggacccatcggggggcgacccatcggcaggcgggccggatgagggggcactgccggacgaccacgatcccgagggtttcgaggtggccaccagcgtggcccaccagctgtcggggatgttgcccccggccaggttgggcccgcgcaagaagggcagaaagcgccgtcggcgtgcccgactgttcgacgaggagcgatccggtgccggccccgatgtgcgcgac…	MPWGDGLPPWQRDQEAPPEPPDPTPPDPILPDSTEPVSTGPDPAEDDPASSGSSNGERWDPSGGDPSAGGPDEGALPDDHDPEGFEVATSVAHQLSGMLPPARLGPRKKGRKRRRRARLFDEERSGAGPDVRDPQAVGSAMEKLVNERGWRTQLGLRLIVGRWAELVGPTNAAHSRPESYRDRVLVVRAESSTWASALRLLAPQLVAELNRRLGDGSVIRVDVRGPAAPSWRHGRRTVNGRGPRDTYG
FN806773.1	fig|6666666.450802.peg.13	peg	FN806773.1_15864_17531	15864	17531	+	S-layer protein precursor				atgaagactcgtgttcgctcccgcaagccggccgctggccttgccgggatagcccttttcgccagcggcctcagcctcatgtcaaccgtcgcatcccgtgccgattccgggctgcccagtggagtccacgagggggtgtgcatcccgaaggacggtgctggatcgttcaacatcatcatcaacaatgacgaccagatgagtcgaacgaagtacaccgacagctacgacaacatctaccgatgcattactcccccagcagcccaggcagctgggctgacctattcatcaccgatgaagtcattcctgcatgcggccggatttacgacaaccgatgtctctgacaagtcaattcttgcccaggatgatcagtggaagggctatacaaatggcgcagatggt…	MKTRVRSRKPAAGLAGIALFASGLSLMSTVASRADSGLPSGVHEGVCIPKDGAGSFNIIINNDDQMSRTKYTDSYDNIYRCITPPAAQAAGLTYSSPMKSFLHAAGFTTTDVSDKSILAQDDQWKGYTNGADGTPLTNSYGAPLNSMIAAYDRDGSVTTQIDGNPSKYGQDLPIPGYWDTQVGTASSGNWWIPNNGPTGTGGVVAGSYLWNQRVAAGTLGQQDDGTPFEEIQKGNPALKRDWNTIHWNTIQFNFNPSNTPAFTFIDYLGFRDLNNLPPIDVTQRDINANVTLKLSTMYEGYPGTSFPARPESDFAAGKLKTVQRTHENDPDVIPADDVSEPSTPGVSTPSPQPSSPQPSSPATGGDGGGTTVPPAGDCFVDVHAGDQFADDICWAKSQG…
FN806773.1	fig|6666666.450802.peg.14	peg	FN806773.1_17813_18334	17813	18334	+	hypothetical protein				atgaggagttccgcgcgcggcgtggagaattcggccgcgaacattgagcaatcgtcggcgcgggccgcggcggcatccgaccggaccgccgagaactcggcccgcaccgccagggcgtcagaggacacggcgcgttcggcgcgcagtgcggccaccgcttcatgggtcagcgctggattcgccgccgtctcggccatccagaacgcacgtgccgcccgggcagccgaggaacagaccgccatcacgcagtcgatggccgcacaggaacagacccaccagttcgccatgtggcgccagaccgaggagggcaagcagtacgtggcgtggcgcaaccaggccattccgctggcgcaactgctgcgcgatcgccagacgcagtggcagctggcgtgggcccag…	MRSSARGVENSAANIEQSSARAAAASDRTAENSARTARASEDTARSARSAATASWVSAGFAAVSAIQNARAARAAEEQTAITQSMAAQEQTHQFAMWRQTEEGKQYVAWRNQAIPLAQLLRDRQTQWQLAWAQAIGNAQDSVSAQELEHMKPHTVQVRSGRLKRLFTNEGVAG
FN806773.1	fig|6666666.450802.repeat.1	repeat	FN806773.1_18303_19731	18303	19731	+	repeat region				ggctcttcacgaacgagggtgtagcgggttgagcgtgtcggtggccgggtaggggtcgaggtctccctgaggatggaagttctcacactcgccatctgccggaagacctcgacgtgtcacaccctactttcactacaccttgcctgaccacgttctgcggtctcgacgagctcggcctggaggctgtcgggcagcgtctggacccggatcgggcggtgatcgagtgccgtgtcgtggagccggaccggtggtgccgcgagtgtggatgcgagggcgccccgcgcgacacggtgatccgtcggctcgcgcatgagccgttcgggcatcggcccacgaccctgctgatccgggtccggcgctacaaatgctgcgggtgtgggcgggtctggcggcaggaca…
FN806773.1	fig|6666666.450802.peg.15	peg	FN806773.1_18416_19723	18416	19723	+	Mobile element protein				gtgtcacaccctactttcactacaccttgcctgaccacgttctgcggtctcgacgagctcggcctggaggctgtcgggcagcgtctggacccggatcgggcggtgatcgagtgccgtgtcgtggagccggaccggtggtgccgcgagtgtggatgcgagggcgccccgcgcgacacggtgatccgtcggctcgcgcatgagccgttcgggcatcggcccacgaccctgctgatccgggtccggcgctacaaatgctgcgggtgtgggcgggtctggcggcaggacaccacggccgccgcgccggtacgggcgaagatctcccgcggtgggttggcgtgggggctggcgggcttggtcctcgatcatctctcggtcacgcgtgtcgcggcagggctgggg…	MSHPTFTTPCLTTFCGLDELGLEAVGQRLDPDRAVIECRVVEPDRWCRECGCEGAPRDTVIRRLAHEPFGHRPTTLLIRVRRYKCCGCGRVWRQDTTAAAPVRAKISRGGLAWGLAGLVLDHLSVTRVAAGLGVSWSAANDAILAEGRRRLIDDPARFEGVTTIGVDEHVWRHTRHGDTYVTVIIDLTPVRDKTGPARLLDMVAGRSKAVFKTWLAARPKPWREGIEVVAMDGFTGFKTAAAEELPDAAPVMDPFHVIRLAGDALENCRRRVQHDVFGRRGMKGDPLYQARRTLLTGAGLLTDKQQARLDALFAEDRHVEVEATWGIYQDMITAYRDKDRGLGRFFLAHTIDKISASVPEQLVEIRKLARTLTQRASDVLGYFDRPGTSNGPTEAINGR…
FN806773.1	fig|6666666.450802.peg.16	peg	FN806773.1_19746_20222	19746	20222	+	hypothetical protein				gtgatcctgttcatcctgggaggcttcggcctcataaccaccctggccggtgcgtccatgacgcgcgtcaccgtcctgggtgtggctggtccgctgctgctcgcgctactcatgctcgcggtggcggtctacctcaccgtgaacggcaagcgccgccgccaggaggaacagacgggcatcacctggatgaacaccgagctgaggagcatcgtggccgccgaggcggcccagcgcgtcgcgcgcttcggcttcgacccgctggcggtgccgcagggctacaccggcttcgcgtggggcgccaccttcgacccgagcgcctatgccgaccagctcatgtggatgatcatcaatgggccggtgaacttccccgagcccgatgagttgccggcgctggtgatg…	MILFILGGFGLITTLAGASMTRVTVLGVAGPLLLALLMLAVAVYLTVNGKRRRQEEQTGITWMNTELRSIVAAEAAQRVARFGFDPLAVPQGYTGFAWGATFDPSAYADQLMWMIINGPVNFPEPDELPALVMPDVLAPNPAFRPEVNAALADFQQQS
FN806773.1	fig|6666666.450802.peg.17	peg	FN806773.1_20643_22685	20643	22685	+	DNA gyrase subunit B (EC 5.99.1.3)			isu;DNA_gyrase_subunits isu;DNA_topoisomerases,_Type_II,_ATP-dependent isu;DNA_replication_cluster_1 isu;Resistance_to_fluoroquinolones	gtgagtgaacagctgaacgaatcagccgtgactgagaagaccgaagacgagaagaggatggacgccctcaccctcacagacaccgaggacgactcggttgacggcgagtacggcgctgacgagatccaggtgctggaaggcctggaggccgtgcgcaagcgtcccggcatgtacatcggctcaaccggcgaacgcggcctgcaccacctggtgcgcgagatcgtcgacaactccgtggacgaggccctggccggctatgccgactccatcgaggtgacgctgctcaacggcggcggctgccgcgtggtggacaacggccgtggcatccccgtggccgagcaccccgccgagcacatctccacgctcaccctggtgctcaccgtgctgcacgccggcggc…	MSEQLNESAVTEKTEDEKRMDALTLTDTEDDSVDGEYGADEIQVLEGLEAVRKRPGMYIGSTGERGLHHLVREIVDNSVDEALAGYADSIEVTLLNGGGCRVVDNGRGIPVAEHPAEHISTLTLVLTVLHAGGKFGGGGYKVSGGLHGVGSSVVNALSSRFDADVYRDGYHWHQSFTLGDPVAPVERLEETERTGTTITFYPSADIFETTDFSYETLATGFREIAFLNKGLRIAITDERTDHVDEDGKQLHDVFKFDNGLVDYVTFLNGNRETMTPVIDVEAHAPEVGMGVEVAMQWNTSYVTSLHTFANTINTREGGTHEEGFRAALTTTINKWGENWGLIKKREDRVSNDDIREGLTAIVSVKLVNPQFEGQTKTRLGNTEARGFVQRAVNERLGDW…
FN806773.1	fig|6666666.450802.peg.18	peg	FN806773.1_22732_25467	22732	25467	+	DNA gyrase subunit A (EC 5.99.1.3)			icw(1);DNA_gyrase_subunits icw(1);DNA_topoisomerases,_Type_II,_ATP-dependent icw(1);DNA_replication_cluster_1 icw(1);Resistance_to_fluoroquinolones	atgagcgaaacaccacaaggccccggcgacaacgccgagacgcccaccaacaaccagcgggcccgcaagggctccggcgtcgatgccatcgccggccccgccaagggccgcgtcgacccggttgacctcacctccgagatccagaactcgttcctcgactatgcgatgagcgtgatcgtcgagcgtgccctgcccgatgtgcgcgacggcctcaagcccgtgcatcgccgcgtgatctacacgatgtacgacggcggctatcgtcccgaccgcggctggaacaagtgctcgcgcgtcgtgggcgatgtgatgggcaagtaccacccgcacggcgactcggccatctacgacaccctggtgcgcctggcccagccgtgggccatgcgctatccgctggtg…	MSETPQGPGDNAETPTNNQRARKGSGVDAIAGPAKGRVDPVDLTSEIQNSFLDYAMSVIVERALPDVRDGLKPVHRRVIYTMYDGGYRPDRGWNKCSRVVGDVMGKYHPHGDSAIYDTLVRLAQPWAMRYPLVSGQGNFGSPGNDGAAAMRYTECRMAPLAMEMVRDIDQGTVDFQPNYDNRDTEPTVLPARFPNLLVNGSTGIAVGMATNIPPHNLREVNEAVQWFLEHPEASDEELLEASMARVKGPDFPNGALIVGRKGIEDAYRTGRGSVTMRAVINIEEDRKGRTELVVTELPYMCNPDNLAQKIADLVNSGRLTGISDIRDDSSARTGQRLAIMLKRDAQPRVVMNNLYKHTQLQDTFGCNMLALVDNVPRTLRLDQFIRYWVLHQIEVIVRR…
FN806773.1	fig|6666666.450802.peg.19	peg	FN806773.1_25689_26573	25689	26573	+	hypothetical protein				ttgtcaccttcctcaagcaactcgcatgacctggagcccaccgtctccgaccagtcactgtcggttgcccgacgactcatgcgcggccagggccgtgcatcaatgcttgcctaccgcatggaccccgcacagtccgtgcaatcgatggcccatggcgtcgacgccaagggccgcttcctcgtgtcgtggatcggcaatgcctgctgcccggtccccgaatcggccgaggtgaatcctgtgcgcaccgggggccagcccgagccggtgccggtgcgcctggagatcctgcgtcaatcacctgatccgatgacgcggatcgctgcagcgagcctccacctgctcggctcgctgtatgtcttgagcgacgatgagcgcatcgacctgctcgccgagcgcgca…	MSPSSSNSHDLEPTVSDQSLSVARRLMRGQGRASMLAYRMDPAQSVQSMAHGVDAKGRFLVSWIGNACCPVPESAEVNPVRTGGQPEPVPVRLEILRQSPDPMTRIAAASLHLLGSLYVLSDDERIDLLAERALPTMVGDVAGMRGAHVGVLVSDRVLLHDCYGVTPLSFDALVGESADAAPVFPTMADDLEAFECVACLAEPTLRHVCDSVMCGLLRGRVHSTKAVVNPCPAVADKVFCVDVDQTGILFMRVLNGRATSVVADFSRNVHSLEGLDAEVSALVESSTLVDDYRV
FN806773.1	fig|6666666.450802.peg.20	peg	FN806773.1_26979_26704	26979	26704	-	hypothetical protein				atggaaaccgccatcaagtcctgttccacctcggcctgcgccttcaaccacaacggctgcaccgcattcgccgtcaccatcggtggcagcgacgcgaagcccacctgccgcaccttcatcgaactcgacgcccgcggcggcctgtcgtcggccaatggcaaggtcggtgcctgccagcgtctcgagtgcacgcacaacaaggacctcatgtgcaccgcaagctccatcgaggtcggtggctcgcaggctgattgcctcgcctaccaggccaagtag	METAIKSCSTSACAFNHNGCTAFAVTIGGSDAKPTCRTFIELDARGGLSSANGKVGACQRLECTHNKDLMCTASSIEVGGSQADCLAYQAK
FN806773.1	fig|6666666.450802.peg.21	peg	FN806773.1_27220_28017	27220	28017	+	COG1355, Predicted dioxygenase				atggtgaccaggccaacagcagtggccggcagcttctatccgggccagcgggggcggctcacccgcgagctggacacgctcttcgagcaggcggatcgtccaccggcgcaggtgagtccggccagggtgaaggcgatcgtggtgccgcacgccggctatgtctactcgggcaccacggccgcaaccggctacgaactgctgcggggacgccccatcaaccgcgtggtggtgctggggcccacgcaccgggtggggatccgcggcatggcgcttgccggtgccgacgccttcgacacgccgctgggctccgtgccggtcgatcccgacctcaccgccatcgccgaggcggtgccgttggtggtgacgcgtcccgatgtgcacgcccgggaacacagcctg…	MVTRPTAVAGSFYPGQRGRLTRELDTLFEQADRPPAQVSPARVKAIVVPHAGYVYSGTTAATGYELLRGRPINRVVVLGPTHRVGIRGMALAGADAFDTPLGSVPVDPDLTAIAEAVPLVVTRPDVHAREHSLEVQLPFIRTVLPQASVLPVAVGDALPDEVAALLDAVWGESDTAIVISSDLSHYHSYDDARKLDAGTIDKVLALDDTVAPNRACGCFSLNGLLLASGEHHLTPTLLSARNSGDTAGDKGRVVGYASFAFQADQ
FN806773.1	fig|6666666.450802.peg.22	peg	FN806773.1_28082_28654	28082	28654	+	COG2078: Uncharacterized ACR				atgaatgacatccccgcgggtgcccgcgagaccctcatcgacatggcgcgcggagccatcgagcgccagttcggcatgaccgtgcaccaccgcgagcaggcaaccggcgagctggcgaagtggttggcgcgtccgggcgcgtcgttcgtcacgctgaccctcgacgggcggctgcgcggctgcatcggcaccctggaggcctatcggccgctgggccaggacgtgcgcgacaatgcggtgctcgccgccttccacgaccggcgcttcaccccgctgcgggttgccgaataccccggactgcacgttgaggtgtcggtgttgtcggcgcccgagccgatggaggtgaccagcgaggcggacgcgatccgccagctgcgtcccggcgtcgacggggtggtg…	MNDIPAGARETLIDMARGAIERQFGMTVHHREQATGELAKWLARPGASFVTLTLDGRLRGCIGTLEAYRPLGQDVRDNAVLAAFHDRRFTPLRVAEYPGLHVEVSVLSAPEPMEVTSEADAIRQLRPGVDGVVLTEGSHRATYLPQVWDQLPDPHEFLSTLREKAGLAPDRWGPDTRLARYAVTAFEDTR
FN806773.1	fig|6666666.450802.peg.23	peg	FN806773.1_28651_29739	28651	29739	+	COG1180: Radical SAM, Pyruvate-formate lyase-activating enzyme like				atgacgacctcgcccacccgacgggaccccgcgggcacggacagggccgtccacgacaccgatgggctgcccggacgcaccgcccgctggtggcatgcgctgcccgacggacggctgcgctgtgagctgtgcccgcgcgaatgcaccctgcgcgacggccaacgcggcttctgcttcgtgcgcgcccgccacggcgacgagatccgcctggacacctacgggcactgctcgggcctggcggtcgaccccatcgagaagaagccgctcaaccacgtgctgcccgggtcgcgggtgctcagcttcggcaccgccggctgcgacctggcctgccgcttctgccagaactgggagatctccacggcccggtcgatgaccgcggtgggcgtgccggccatgccc…	MTTSPTRRDPAGTDRAVHDTDGLPGRTARWWHALPDGRLRCELCPRECTLRDGQRGFCFVRARHGDEIRLDTYGHCSGLAVDPIEKKPLNHVLPGSRVLSFGTAGCDLACRFCQNWEISTARSMTAVGVPAMPRDIAHDASARGCSAVAFTYNDPVVFAEYAMDTARAVNEQQMLSIAVTAGYINPEPRDEFFACMDAANIDLKGFTEGFYRRITGGRLDVVLDTIDAVVHNGRTWVELTTLLIPGMNDSDEELRAMCGWIVRQLGPDVPLHFTAFHPSNRMRDVPPTTATSVERARQIALDAGIHFVYTGNVHDPAGQTTWCPQCGTALIERDGYRVGPVRLDDLGRCRSCGYALPGIFRR
FN806773.1	fig|6666666.450802.peg.24	peg	FN806773.1_29896_30414	29896	30414	+	hypothetical protein				atggctgacaattccgatgccacaaccgcgaaggcggatggcggctcgcgacgcttcgcgcgtcccggcagccgacgcaggtcggggcgcaagccggcgctgtccttcgccacgctgaaggagaaggccggggccggacgtcccgagggtcccacgcgcaaggcgcagctgcgcatctcgcgggtcgacccgtggtcggtgatgaagacctcattcctgttctcggtggtcggcggcatcgcgttgatcattgcggtgtgggtgttgtggggcatcatcagcctgtccggtggcctcaacgccatgcagcagggcatcacggccatggtcggcgccgatagtggcggcgggtccaacctggccaactatgtgaccatgtggcgcgtgctggggttcacc…	MADNSDATTAKADGGSRRFARPGSRRRSGRKPALSFATLKEKAGAGRPEGPTRKAQLRISRVDPWSVMKTSFLFSVVGGIALIIAVWVLWGIISLSGGLNAMQQGITAMVGADSGGGSNLANYVTMWRVLGFTVLVSVVSIVLVTAITTLFSFVYNVAANVIGGLEVTLAED
FN806773.1	fig|6666666.450802.rna.1	rna	FN806773.1_30488_30564	30488	30564	+	tRNA-Ile-GAT				gggcctatagctcagttggttagagcgcgtccctgataaggacgaggtcactggttcaagtccagttaggcccaccg
FN806773.1	fig|6666666.450802.peg.25	peg	FN806773.1_30697_31098	30697	31098	+	hypothetical protein				gtgacctacgaccgcatccagaaggcggtgaagcgggccatgcgctcggcgcccgtcgagcacgagggggtgctggcgctgcagaccgagcgcgccatcctcaccttccagctgatcgccgaggcggaactgctgcgcgtggcggccctgatcggcctgcgcctgcgcgccgacgacagcgccgctgccgccatcgaggccatcaaccggctcaactcgcagtcggtcgacggcacgatctacctgtatcccagcgacgaccccggcacgcgcagcgtcggcatcgactccttcatcccggttgaccagggactcaccgatgcccagctcaatcgatcggtggcgctggcgctgtcgtcgatcggcgacctgatcggggccctccccgggccctcggac…	MTYDRIQKAVKRAMRSAPVEHEGVLALQTERAILTFQLIAEAELLRVAALIGLRLRADDSAAAAIEAINRLNSQSVDGTIYLYPSDDPGTRSVGIDSFIPVDQGLTDAQLNRSVALALSSIGDLIGALPGPSD
FN806773.1	fig|6666666.450802.peg.26	peg	FN806773.1_31113_31571	31113	31571	+	hypothetical protein				atgttcttcaccaggaaaacagtcgcgacgccggccatgacgcccgaccggctcgccgaggccctcgacgggctgcccgaggtgttcgtcctcgacgacgcagggaactatcactaccgcgacgacgtgggcattgcggtgcaactgggctacaacgacgattcgaccctgctggaggcgcatttcacgggcgtgcccgtggtgcaggagctgatgccgcgcgcgctcgacatggtgaaccagtggaacctggccgcgcgtcccgtgcgcgcctacctgggccgggtgtccgaggagttgcccttccaggcgccccacctgcgtgccatcctcaccaccggggtcggcgtcaccgacgggcagctggtcagctggttgcgtcgctgcgacgaagggatc…	MFFTRKTVATPAMTPDRLAEALDGLPEVFVLDDAGNYHYRDDVGIAVQLGYNDDSTLLEAHFTGVPVVQELMPRALDMVNQWNLAARPVRAYLGRVSEELPFQAPHLRAILTTGVGVTDGQLVSWLRRCDEGIGAFNDHLRQFFSQVGTPGN
FN806773.1	fig|6666666.450802.peg.27	peg	FN806773.1_31802_31608	31802	31608	-	hypothetical protein				atgtcggcacccgatgccaatcgcatccccaccgtggtggtggtgctcatcgacggcgccaagccggggttgatcgcccggtggcgccacactccgcagggttgggagggcctggtggcccaggcgggtggggtcgacgacttctatgccgagtggttgccggccacccggctgcggcccgccaatgtcacctga	MSAPDANRIPTVVVVLIDGAKPGLIARWRHTPQGWEGLVAQAGGVDDFYAEWLPATRLRPANVT
FN806773.1	fig|6666666.450802.peg.28	peg	FN806773.1_32291_33073	32291	33073	+	hypothetical protein				atgcacgcaacggcaccggatgacgcgcgggttcccggggatgccgagcgtccggtgccccgacgccgggtgacgatccgcgacgtcgcacgcgcctccttcacatcggtggccaccgtctccgtggcgctgtccggcggcgccggcgtggccgccgagactcgcgcccatgtgcaggaggtggcagaccggctgggttggcgtcccaacaggtacgcgtcgaacctgcgcaagaccgactcgcggctcatcggcttcgtctgcgaggtggaacaggtgttccagatgggcctggtggactcgctgtacgttgccgcgcaacgcaagggcctggagctcgtgctcgcgggcgcgaccgcccaccacgacgagcgcacctgcgtcgacgaatcgctgcgc…	MHATAPDDARVPGDAERPVPRRRVTIRDVARASFTSVATVSVALSGGAGVAAETRAHVQEVADRLGWRPNRYASNLRKTDSRLIGFVCEVEQVFQMGLVDSLYVAAQRKGLELVLAGATAHHDERTCVDESLRARCQAIILTGSGLTEAEMSELAGAVPLVSLCRLVHAPGVNVVVSDDRMGLGQAVDHLSQLGHRRIYYADGGPAYPLAASRSNAYLSAMDACGLGDNARVIEGGNTAADGVRAAGRVLDCKPLPTAVI
FN806773.1	fig|6666666.450802.peg.29	peg	FN806773.1_33208_33366	33208	33366	+	hypothetical protein				gtgcaggacccccggcggctggcagaggccgccatcgacctggtggccgcccggatcaatgggccgcaggggtcgggcgacaatccgacgtcggaggagttggtggtgctgcccaccgagttgcgcgtccgcaagacgacggccccacccaagcgctga	MQDPRRLAEAAIDLVAARINGPQGSGDNPTSEELVVLPTELRVRKTTAPPKR
FN806773.1	fig|6666666.450802.peg.30	peg	FN806773.1_33744_34934	33744	34934	+	Myo-inositol 2-dehydrogenase (EC 1.1.1.18)			icw(1);Inositol_catabolism	gtgtcagagaagacattgggcgttggcgtgatcagcctgggttggatgggccggttgcacacccgcggatacaagacattggccgagaaattccccgaactcgacgcccggatccggctggtgagcgtctgcgatcccgtggaggcgaaccaggccttcgccaccgagcacctcggcttcgcccgcgccgtcgccgggtaccaggaactgctcgacgaccccgaggttgacgtggtgtcgatctgctcgccgaactacctgcaccgcgagatcgccctggccaccgtggccgccggcaagcctttctggatcgagaagcccatgggcacctcggccgcccagtcccgcgagatcgccgaagccgccgcggccgccggcctggtgaccagcgtcggcttc…	MSEKTLGVGVISLGWMGRLHTRGYKTLAEKFPELDARIRLVSVCDPVEANQAFATEHLGFARAVAGYQELLDDPEVDVVSICSPNYLHREIALATVAAGKPFWIEKPMGTSAAQSREIAEAAAAAGLVTSVGFNYRHTPAIEKAREVIRSGRLGRITNVRCWLIADYASSPLGPLTWRYDPDKAGSGVVGDLMSHGADLVQYLCGRISSVSALTDTFITERPIPTKVGVGHSGWEVSDELGPVGNEDYVAMIARLDSGAVGTFESSRVSVGPRAEYIIEVYGTDGSLRWNFEHLNDLEVCLGADNEFQGYTRVMAGPTFPNFSRFQPGAGTSMGFDDLKAIEAAQFIESVLTGKQLAPSAADGWAAAEVDQATVASARDGQWHDVAPVTGPTTYDA
FN806773.1	fig|6666666.450802.peg.31	peg	FN806773.1_34951_36603	34951	36603	+	Major myo-inositol transporter IolT			idu(2);Inositol_catabolism	atgagcacaaacaatcagctcgacatccggctggacatgccgcgcgccgagctcgatgccgccgtcgccaaggtgccggccgggggcaagcaccgctccatcggcctgatcgccctggtggcgacgctcggatcattcctgttcggctatgacaccggcgtgatctcgggcgcactgccctatatgtacatgcccttcggggcccacggactggagatcaccgccagcgaggagggctggatcggcggcacgttgctggtcggcgcagccgtcggtgcactgatcggcggacgcctgtcagaccgctacggacgacgccacaacatcctgctgctcgccttcatcttcgcgatcggcgccatcggcacggccctggcacccaacatctgggtgatgtac…	MSTNNQLDIRLDMPRAELDAAVAKVPAGGKHRSIGLIALVATLGSFLFGYDTGVISGALPYMYMPFGAHGLEITASEEGWIGGTLLVGAAVGALIGGRLSDRYGRRHNILLLAFIFAIGAIGTALAPNIWVMYPMRFVLGFAVGGASATVPVYLSETAPKRIRGRIVAIDQVMIVTGQLLAFTFNALIDNAVGGPQLDVAGNTQGHLQTGTQTWDNVLALQTSQGGPFDPAAWHSFVNALLVDGGNGMAGRVMLMLCTIPAIALWIGMRFMPESPRWYAANRRYYESIGALKQVRDPHRDGDPADEFDEMLVSHRREEGQKKGTFGDIWRTPWLRKLFLVGVFLAICNQTTGVNTVMYYAPKVLQYAGMGTSASITAQTANGIMSVIGCSVALWLIGRF…
FN806773.1	fig|6666666.450802.peg.32	peg	FN806773.1_36638_36805	36638	36805	+	hypothetical protein				atgtggtgggtggccggttcggggggatcggccacccaccctcatccccgaacccccgacgagttctcgcccaccccggtgatgacccgcgaacgcgcgacccgatcgggttgcgcgttcgtgcgtgcgtcaatgcccccgggaacagcgacgcggatcattggatga	MWWVAGSGGSATHPHPRTPDEFSPTPVMTRERATRSGCAFVRASMPPGTATRIIG
FN806773.1	fig|6666666.450802.peg.33	peg	FN806773.1_37498_36839	37498	36839	-	Two-component transcriptional response regulator, LuxR family				atgatgtccggcccggcggtgcgggtggtgctggccgaggactccacgctgctgcgcgagggcctggtgcggctgctcgacgaggccgggttcgaggttgccggcgcctatggcgatgccgagcagttgctggccgacgtgggccgggcgcgtcccgatgtggcgatgctcgacgtgcgcctgccgccggatttcaccgatgagggcatccgggcggcattgcggctgcgtcgcgaccatcccggggtggcgatcctgatcctgtcgcaatacctcgagtcgttgtatgccgaggagctgttcgccagcgggcagggcggcctgggctatctgctcaaggagcgggtgacgtcgctggattcgctcaccgacgcgatccgacgcgtccatgccggcggc…	MMSGPAVRVVLAEDSTLLREGLVRLLDEAGFEVAGAYGDAEQLLADVGRARPDVAMLDVRLPPDFTDEGIRAALRLRRDHPGVAILILSQYLESLYAEELFASGQGGLGYLLKERVTSLDSLTDAIRRVHAGGTALDPQVVSGLLRSKHDPLAALTAREAQSLELMAQGYSNTEIARQMHIGVGTLEKHIAAVFAKLGLADTGTEHRRVRAVLAWLRAQ
FN806773.1	fig|6666666.450802.peg.34	peg	FN806773.1_38901_37495	38901	37495	-	hypothetical protein				atgctcggcggggtgtggtcgtggcgccatgtgcccggccgactcggctacctgctcggcggcctgccatgggcggtggtcaccttcagcgtgctcatctccctgctgtccgccggcatcccgctgctgatcctcacgcccctgggcatggcctgcctgtgggcgctggtgatctgcgcacgcgccgtcggcgccggtgagcgcgcacgcctgcggtgggccggaaccaccccgatcgaggcacccgcccctgccccgagcggtagtcccacgctgtggcgccgggcgtggcaggcgatcctggacgtcgacgcctggcgcgccgtggcccacaatgtcgtcaacttcatcgtgtcgatggtcagcttcagcctggtggcggtctggctggcggtgatc…	MLGGVWSWRHVPGRLGYLLGGLPWAVVTFSVLISLLSAGIPLLILTPLGMACLWALVICARAVGAGERARLRWAGTTPIEAPAPAPSGSPTLWRRAWQAILDVDAWRAVAHNVVNFIVSMVSFSLVAVWLAVIAQGVSTWLDTHWIRLSADINTLGDLLLPASMRSAMGVHIADTALAVIALVTLPVLTFALVWMHRLLGGALLSANKSRELTRRISELNRRVGKLADAHSASADAEGEALRRLERNVHDGPQQQLLRMQMGLDTAKRHLADDPQRAAAMLDELRDRSQDTLEELRDLSRGLVHPLLVERGLGAALESLAERATLPVRVTNHLPEQLDRPQGIEQTSAQGLLLATSELLANVAKHAQASSAEIMVDALPAGSPQATNPGAQGPCPTLTD…
FN806773.1	fig|6666666.450802.peg.35	peg	FN806773.1_38872_38991	38872	38991	+	hypothetical protein				atggcgccacgaccacaccccgccgagcatgagcgacggcggttcagttggcgcatcggatcgggtcacggtggggtctccgttcgcagtgcgcagggaggctggggaaccactgattga	MAPRPHPAEHERRRFSWRIGSGHGGVSVRSAQGGWGTTD
FN806773.1	fig|6666666.450802.peg.36	peg	FN806773.1_40533_39199	40533	39199	-	L-Proline/Glycine betaine transporter ProP			idu(1);Proline,_4-hydroxyproline_uptake_and_utilization	atgaccacgattcccgcggccgcgccgccggcaccgcgtcaatccgcgttccgtaccctgctgggtaccggcgtcggcaacgcgctggaatggtacgactggaacatctacgccagtttcgccatctacatgtcccgcgaactgttcagctcgaaggaccccacgtcggcgttcctggagacgatgggcatcttcgccgtcgccttcgtggcgcgtcccttcggtggtgccttcttcggctggctggccgaccgcatcggccgcaagcacgccctggcgatcgccgtgatcttcgcctcgggtggctcgctgctcatcgcggtgtgcccgacctaccaccaggtgggtgcctggtcgtcgctgatcctgttgttggcgcggctgatccagggcctggcg…	MTTIPAAAPPAPRQSAFRTLLGTGVGNALEWYDWNIYASFAIYMSRELFSSKDPTSAFLETMGIFAVAFVARPFGGAFFGWLADRIGRKHALAIAVIFASGGSLLIAVCPTYHQVGAWSSLILLLARLIQGLAHGGELPSAQTYLSEMAPPNRRGLWASAIYVTGSFGLTLGLLFGVVLRDTLGSDAMNQYGWRIPFAAGAVLGVFAFWIRERMEETEAFEDEKKAGELKKSLVREVLKHKKIALQVIGMTCGLTVAYYIWSVSTASVAQKNLGYSTNDAFGASIIGNLVFMVSLPLWGMFSDRFGRKTNMLIAMIGCAVLYVPLNNMVRGGNEFWRLVVAICVMLVLLGAYLAIAPAAYAEMFPTEVRATAFGVPYAIAIALFGGTAPYIMSAWAATP…
FN806773.1	fig|6666666.450802.peg.37	peg	FN806773.1_41763_40552	41763	40552	-	Peptidase M20D, amidohydrolase				atgccgcttggcccagacccgtatctcgtctccatccaggacgagctggtggcgctacgccacgaactgcaccagatcccggaggtcggtctcgacctgccccagacccaacagcgcgtcctcaaggcgctcgagggactgccgctggagatcaccctgggcaagaagctcagctcgatcaccgcagtgctgcgcggcaaggccccctcgaacggcccccgtaggacggttctgctgcgcggcgacatggacgcgctgcccgtggtcgagcagaccggactggcctgggccagcaccaacggcgccatgcacgcctgcggccacgactgccacatgaccggcctggtgggcgccgcccgcgccctgtcgcacaaggtcgacgagctgcccggcgacgtg…	MPLGPDPYLVSIQDELVALRHELHQIPEVGLDLPQTQQRVLKALEGLPLEITLGKKLSSITAVLRGKAPSNGPRRTVLLRGDMDALPVVEQTGLAWASTNGAMHACGHDCHMTGLVGAARALSHKVDELPGDVVFMFQPGEESDRGAELMIAEGVLDAAGKRVDAAYGLHVWSGLDKAGIFYCRPGTIMASSDMADFEFVGKGGHGSAPHLAVDPVPAMAEVITALQVMIARHFNIWDPVVITCGHVEAGVARNIIPETATIEATMRAFSKQAQQQLFDMVPRVVTDVAASHGVTANVKLTNLYPATINHDEGAALVAKTATDLFGADHFVEMANPMGAAEDFSLVLEQVPGAFAILPATPPDKDPAQVHGNHSPFALYDDSVLLDAAALLSELATRTL…
FN806773.1	fig|6666666.450802.peg.38	peg	FN806773.1_42190_42303	42190	42303	+	hypothetical protein				gtggtggtgggccggtggtggccgacggcgatgcagcgggtggacgcgggtcgccggcgggggatggcatttcgccgacttgggatgatgggtgccgtgaggcacttcctgtga	MVVGRWWPTAMQRVDAGRRRGMAFRRLGMMGAVRHFL
FN806773.1	fig|6666666.450802.peg.39	peg	FN806773.1_42300_44192	42300	44192	+	Heterodimeric efflux ABC transporter, permease/ATP-binding subunit 1				gtgaccggtaccgatacgaccggctcccccgcggccggcacccccgcaaccggacatgttgcagctgggcgacatcgtgcagctggacaacgtgcagccggaacccgtcgggcccgctggtgggcgacgttgtggccgcacggcctggcgggtgtggcacctgaccaggacgccaccctgatcgaccttgcgacgctgcgttccagcggtgccgtcctgcgcgccatggtgcgccgcgatccactcaagttcagcctcggggcactgggggccgcgctggtgagcgtggcgaatgtgtccatcccgctggccatgggacgcgccgtgcaggtgggcctggtggaccaccggttcagcgggttcgcgctgtggctgggcgtggtggcactggcctatctg…	MTGTDTTGSPAAGTPATGHVAAGRHRAAGQRAAGTRRARWWATLWPHGLAGVAPDQDATLIDLATLRSSGAVLRAMVRRDPLKFSLGALGAALVSVANVSIPLAMGRAVQVGLVDHRFSGFALWLGVVALAYLLRAGATTLRLHSNMSASMLQHDMRVQALARTVDPTGLGSARRLPGDLLTVMITDARTTSRALVALTGVPGQLVTLIGALVALLLIDWRLSVAVLVLTPLLVLMSLKGLAPIQERTRAERRAEAAAAGIAADLTEGLRVVQGLGASARASSRFRTASQTGLAATLRTRTARGIYNAVVSGAVGIFTALLTLLGAVLALNGQITIGALVTVVGLGQTLAPPLRSLGVDTASTLASARASADRVRELVATPPAQQFGTADEPPAGPVHL…
FN806773.1	fig|6666666.450802.peg.40	peg	FN806773.1_44192_46159	44192	46159	+	Heterodimeric efflux ABC transporter, permease/ATP-binding subunit 2				atgcgcgcccatggtccggtctggctgccgcgcggccccgcgaaccgctggctgcccctggcgtccggacgccagatcgctgcgcaggtgcgctcccattcccacggcctgtggcggtggctcgtgctggccgtggtggccatgaccatctcggcgctcacctcgctggcgctgccggtggccaccggcatggtggttgaccaggtgcgtacccacggtccgctgagcgggctgatcgcgccgggcgtcatggtggtcacggccgtgatcatcggagccgtcgcctcgggtgccggccaggcgctcaccccgtcgtatttcgccgcggtgctggcccggctgcgtgaggacatgctggcccgcgcgctcgacctcgaccagcagctgatcgagcaggcc…	MRAHGPVWLPRGPANRWLPLASGRQIAAQVRSHSHGLWRWLVLAVVAMTISALTSLALPVATGMVVDQVRTHGPLSGLIAPGVMVVTAVIIGAVASGAGQALTPSYFAAVLARLREDMLARALDLDQQLIEQAGSADLVARVGDDVATVRDSVNAGLPRMVNTSILLVVAASGLAAMSPLFLLPLAAGAVVFTASVRWFLKRAPAIYRNERQASARQSQDILSTLHGLDAVRAFGLAGLRTGIVARSSWQAVRWELRGRFLSNALVVRLVIGEAVVIIGQLLVSYPLVTGGHVSVGQASAAGLLLLSLMGPLRFLLMFIDDLQAAYASLQRIVGVLGVDAHHAPQGDDSFAAPTDGAGAGQPGAGSPAGARSGVGPSDTGPVESRPVGVGPMDTGAMEA…
FN806773.1	fig|6666666.450802.peg.41	peg	FN806773.1_46374_47489	46374	47489	+	Alanine dehydrogenase (EC 1.4.1.1)			icw(1);Pyruvate_Alanine_Serine_Interconversions	atgcgtatcggagtgcctacagagatcaagaacaatgagttccgggtggccatcacgccggctggagtccacagcctggcgtcccacggccacgaagtactggtgcagaagggtgccggtgagggctcgtcgatcaccgacgacgagttcgccaaggcgggcgccaccatcaccgacacggccgagcaggtgtgggacgacgccgagatgatcatcaaggtgaaggagcccatcgccagcgaatatggcctcatgcgcgagggccagctgctgttcacctacctgcacctggcagctgatcgtccgctgaccgaggaattgttgcggcgcaaggtgacgtcgatcgcctacgagacggttgagctcgccgacggctccctccccctgctggcccccatg…	MRIGVPTEIKNNEFRVAITPAGVHSLASHGHEVLVQKGAGEGSSITDDEFAKAGATITDTAEQVWDDAEMIIKVKEPIASEYGLMREGQLLFTYLHLAADRPLTEELLRRKVTSIAYETVELADGSLPLLAPMSEVAGRLSAQVGAYNLMQPYGGRGVLLGGATGVKKGRAVVLGGGTAGFCSARVLDGMGADVTIFDVDAARMEYIEDITKGDIHTEYSTPFAVEEACVLADLVVGSVLVPGARTPKLVSHELVTKMKKGSVLVDIAIDQGGCFEDSHPTTHADPTFKVEGSIFYCVANMPGAVPFTSTYALTNATLRYAQLLADKGWEEAIRLRHDLALGLSTYDGQLFTDGVGEALGIDVEPLSTVLG
FN806773.1	fig|6666666.450802.peg.42	peg	FN806773.1_47857_49395	47857	49395	+	D-serine/D-alanine/glycine transporter			idu(1);Glycine_and_Serine_Utilization idu(1);Pyruvate_Alanine_Serine_Interconversions	atggcactggattggactggtataccacctgaggtggaccttcctgacggtgaacctgaactgagtcgcgggctgaagaatcgccatctccagctcatagccataggtggtgcgatcggaaccggcctgttcctgggcgctggccgcaccatccacctggcaggcccgtcgatcgtcctggtttatgtgatcatcggtttcttcttgttcttcgtcatgcgcgcgatgggtgagctgctcctgtcgaacctggcgtacaagtcgttcgcggacttcgcgaccgacctgatcggcccctgggccggcttctacatcggctggacgtactggatgtgctgggtggtgatcggcatcgccgacacgacggccatctgtggatacctggccctgtggttcccc…	MALDWTGIPPEVDLPDGEPELSRGLKNRHLQLIAIGGAIGTGLFLGAGRTIHLAGPSIVLVYVIIGFFLFFVMRAMGELLLSNLAYKSFADFATDLIGPWAGFYIGWTYWMCWVVIGIADTTAICGYLALWFPDLPKWIPALCVVLLLTGLNMVAVRVFGELEFWFAMIKIVTIIALILVGAYLAFTAFQPPMAGAPAASFAHMWDRGGFFPTGFAGFMAGFQIAIFSFQGIEMAGTAAAETADPEHNLPKAINSIPARVLIFYVLALIVIMSVQPWDLIDPNNSPFVEMFSFIGVLIAFHVINFVVLTSAASSANSGVFSTSRIMYGLAREKNAPKRFAKLSGRHIPRNALFLTALCISPSIILVMLSDSVMDAFSLVAGISSVLYLSVWGLIVACYI…
FN806773.1	fig|6666666.450802.peg.43	peg	FN806773.1_50811_49612	50811	49612	-	putative lipoprotein				atgccacgtcgccttcaccccaccagccggttcagccggcgaggggcacttgccgccgtcgcggtgggtgctggcgcagtagggctggccgcctgttccaaggcgcgccccggctcaaccggcgcatcggcatcgagcaaggggcccgccacccccaccctgtcgctgaccgccccgcacggcctcgacgccgtgctgccgcaggacgcgctcaccgtggccgtcaatgacggcaccctgaagtccatcgtggtggccgacagcaatggcaacgcctacagcggccagctcaacggcagcacctggacctgcgaccgcgccttctggccggcagcgaactacaacgtgaccgtcgaggccaccgacgccaaggacggcccgcacacgctcaccgcgtcg…	MPRRLHPTSRFSRRGALAAVAVGAGAVGLAACSKARPGSTGASASSKGPATPTLSLTAPHGLDAVLPQDALTVAVNDGTLKSIVVADSNGNAYSGQLNGSTWTCDRAFWPAANYNVTVEATDAKDGPHTLTASFTTAKVETIVYSPVYVQQGLGVGMPVYIQFNSPITDKAIRADIERHATVTTAPVQEGSWGWVENRILMWRPKNYWLAGSTAKVSLAFAGLVVGDGLYLADDTNYSISFGEAHVLRCNNSSQYMGVYQNDNPVKNLPVSTGTAAHPTLSGTKVIMEKLTSMIMDSSTYGVPATSAEGYKLKVDSCQRVTWSGEFIHAAPWSVAQQGNTPSSHGCVNVSPTEAAWLMSFTQVGDPVEFTGGGPSFQPGDGVGCWVYDWDSWQQRSALV
FN806773.1	fig|6666666.450802.peg.44	peg	FN806773.1_50826_50966	50826	50966	+	hypothetical protein				atgttgcgccggcgggccggcttggagatggacgattctgcgggggtgatcggcctggcgggcccgaccacacaggcgcgcgcgtgtggttccggcgcgctcctgctgaatgcagtgcggcgggagctgtcacccgcctga	MLRRRAGLEMDDSAGVIGLAGPTTQARACGSGALLLNAVRRELSPA
FN806773.1	fig|6666666.450802.peg.45	peg	FN806773.1_51229_51486	51229	51486	+	Acylphosphate phosphohydrolase (EC 3.6.1.7), putative			isu;Pyruvate_metabolism_II:_acetyl-CoA,_acetogenesis_from_pyruvate	gtgcggcttgtggcgtccggacgcgtgcagggcgtcggcttccggtggcaggcccgtcagcaggcccgcgcgctgggcatcgacggctgggtgaagaatcgcggcgacgggcgcgtcgagatggtggcccagggcgagcgcacagccgtcggacggttcatcgcctgggcgcgcagtgggcccggttacggatacgtggagcacctcgaggtcaccgacgagcccgtccggggcatgaccggcttcgacgtccgctga	MRLVASGRVQGVGFRWQARQQARALGIDGWVKNRGDGRVEMVAQGERTAVGRFIAWARSGPGYGYVEHLEVTDEPVRGMTGFDVR
FN806773.1	fig|6666666.450802.peg.46	peg	FN806773.1_52202_51519	52202	51519	-	FIG000605: protein co-occurring with transport systems (COG1739)			isu;CBSS-224308.1.peg.3555	atgtcgcagtcggtggagcccgcgtcgtcgggcgaccgcttcgtgacgctgcgcgcaccgatgcgcaatgaacaggagatcaagcggtcccggttcattgcctgcctgtatccggtgtccagttcgcagcaggcccgcgagcacatcgccgagctgcgcaaggagttctacgacgcacggcaccgcccgagcgccttcgtgctcggcgccgggcacaccgaggcgcgcaccagcgacgacggggaaccggccggcaccgcgggcgcaccgatgctgcaggcgctcgtggcccaccagacggcaccgggacggcgggacctgtcggacgtgctcgcagtggtggtgcgctatttcggcggcatcaaattgggcgccggcggcctgacaagggcatatggc…	MSQSVEPASSGDRFVTLRAPMRNEQEIKRSRFIACLYPVSSSQQAREHIAELRKEFYDARHRPSAFVLGAGHTEARTSDDGEPAGTAGAPMLQALVAHQTAPGRRDLSDVLAVVVRYFGGIKLGAGGLTRAYGGAVSEALTRASFVVRQRMQLVDVHLPLAEAGAIEAALRNSSLHVVATRWTSTEGIVQVAHVPGEDELTREAVAALTGGLARLIDAGSEWTTRAL
FN806773.1	fig|6666666.450802.peg.47	peg	FN806773.1_52333_52842	52333	52842	+	Nitroreductase				atggcagacatcaccccactgttggcagaccgctggagcccccacgcattcgacaagacccacgtgatctccgaggaccaggtgcaactgttgctcgaggcggcccgctgggcgccgtcggcaatgaaccgccagccctggtcgttcgtggtcggcgtgcgcgacgacgacgtcttcgcccgcctgcgccccgccatcgagggcttctccgactgggcgctggacgcgtcggcaatcatcctcggcgcctatcagaacgccggaagtgagcctgactacgccctttacgacctcgggcagtcgatggcccacctgaccgtgcaggccgaggcactgggcctgcacgtgcgccagttcgccaccttcgaccgccccatggccggacgcgccttcaacatc…	MADITPLLADRWSPHAFDKTHVISEDQVQLLLEAARWAPSAMNRQPWSFVVGVRDDDVFARLRPAIEGFSDWALDASAIILGAYQNAGSEPDYALYDLGQSMAHLTVQAEALGLHVRQFATFDRPMAGRAFNIAAPWEPIIMAAVGLPAPGQKPEGRARKPLSELTAWQ
FN806773.1	fig|6666666.450802.peg.48	peg	FN806773.1_53037_54728	53037	54728	+	hypothetical protein				atgagtggtgggactgctgttggttcccaagaatttcccccggtgggcacgttcccacaggaggacgaactccccccatcgggcacgacccgcaggacgcgcgatgcgtcgtcagcggacctcgtggccaatggttccgcaaccactgacccctcaccggcccctcgccaccgcatccggcgtcggctgatcccgctcgacgggcacggcgacatccggttgggcgtcctcgccgcactgctgtgcatgatcggctcgtggtacgtgtcgacgtggctcgacgagtcggccaccgcgcacatcatcagctatccccccgcgcagatgaatgggctgttcacctggaccgaccttgtgtacgcgccctactactacctgatgcactactggacggcgctg…	MSGGTAVGSQEFPPVGTFPQEDELPPSGTTRRTRDASSADLVANGSATTDPSPAPRHRIRRRLIPLDGHGDIRLGVLAALLCMIGSWYVSTWLDESATAHIISYPPAQMNGLFTWTDLVYAPYYYLMHYWTALVGINPFTLRLPSVLAVGVGTAAMAATGRVLVARRGQLLYAACFALLPRVMAMGIEARPYAFAAMFVACAVWLVVLIGRRPTAWRVIGLTAAMALAVYAQMYAVLPVVGLTLVGLLTIRTRHRWLVAAAAVAAGTLCLPFGVAAVGQLRQVGWIADLSHDWFDHALVESWAASRTNVNVTATDLVPHVIAVTMAVLAALLVVLALVSRFSGTAAERAGRRPGVARMLWAMVPIVLTVVVLWTYSLLATDVLLARYFTAAAPFYAVVL…
FN806773.1	fig|6666666.450802.peg.49	peg	FN806773.1_55344_54766	55344	54766	-	hypothetical protein				gtggcgggcacgctcgggcaggcgctgatcggccaggagatctacgaccgctacctgatcacactggtgccgctgttgtgcgggccgctgttgggatcgctggcggcacggccggctgcgacgtccgccgcctcgccgggagcctcggccactccccgggccgtccctccgcggtcttcgagcccttcaagggccagcgtgccgacgacctcccggtgggccggcgccgtgggattggtggtcgtcgcggcgctgagctggtcggtgaccgccagcacactggcccgcgacggggcccagtggcgggcagccgaacgactcgtggcccgcggtgtgtccgccaccgacatcgacgccggcttcgagtggttgggctggcactcgtcacggccgatggtc…	MAGTLGQALIGQEIYDRYLITLVPLLCGPLLGSLAARPAATSAASPGASATPRAVPPRSSSPSRASVPTTSRWAGAVGLVVVAALSWSVTASTLARDGAQWRAAERLVARGVSATDIDAGFEWLGWHSSRPMVTGSGVVGAHGYTSSFADTRACYTVSQSPLPDMAMVETVHYPRFAVAGSSTLWVQRSADC
FN806773.1	fig|6666666.450802.peg.50	peg	FN806773.1_56333_55317	56333	55317	-	hypothetical protein				atgagccagccgggccatgaggtcgagctggccgacgacgcccaccactcaccccggccccgctcgacgacgggctccctgcgtcgcgagctcgtggcgatcggactggtggccgcgctggtggcactcatcggactcaccccgctgctgaccaacagccacttctactggtacgacgactcggccggtggcgcctacgggcaatggttcgagctcggccgtcagatctcgcacgggcattggccactgctcaacccgagcgcgtggatggcgggcaactacaccgtggaacagttcgggctgctcaacccggtggtgatcgtgatcggcctgatcacccagctggtgtcgaatgcggccgtgatggccaccggcgtcaagctgttcttcatgatggtc…	MSQPGHEVELADDAHHSPRPRSTTGSLRRELVAIGLVAALVALIGLTPLLTNSHFYWYDDSAGGAYGQWFELGRQISHGHWPLLNPSAWMAGNYTVEQFGLLNPVVIVIGLITQLVSNAAVMATGVKLFFMMVGGAGVYALARQFGARRCLSVMAGVAAPLGGFTLFLDATSWVTNLEVWAYFPWVLWGLWRFIVQKKSYWPAFAAGYLTITVAYVQGTVMVVFAFVAFLIWCAIRRTASRALRTVLAGLPMGLLTLALYLPAAPMPAPNTAVRRSLRRRCGTRCWCSPACRRACSSARRCRRACAPPGRRLRHEVGASTRSPRQRQACWWRARSGRR
FN806773.1	fig|6666666.450802.peg.51	peg	FN806773.1_58423_56330	58423	56330	-	hypothetical protein				atgagctggctcggcttctgtgcactcgtcgcagcctcagtggtgctgctgatgctgcccggcggcatcgtgaaccgttgcgcgaaactgccgcggaaggtctccctggcgctcgcgccgggagtgtccaccgccatcatcgccgcgtcggccatcgtcgccaacaaggtgggcctgggctggaacctgctgccgccggcactgctgacggtggtctgtgcgctcggctgcctggtggtgcgttggctggcacatcgcctcgtggacgcacgcacgggccatgccccgcacgccgacggcacaccgggcccgcggcgcgtcgcggcgtccgtgcccgcatccgcatccgcgtcgtctggttctgcggcgtcgcccggctcccccgaggtgaccgggtcc…	MSWLGFCALVAASVVLLMLPGGIVNRCAKLPRKVSLALAPGVSTAIIAASAIVANKVGLGWNLLPPALLTVVCALGCLVVRWLAHRLVDARTGHAPHADGTPGPRRVAASVPASASASSGSAASPGSPEVTGSATRGAPRPPATGWWLGAGALGMVLTAWHIITILGRPDNFSQSFDNVFHLSAIRWILDNSNGSSLAITMTTGDNPAAFYPLAWHDVATLALKMVHSTDVVAANNAMVVAVPAVVWVLGCFYLLHVLGCVNAPALVAAGLMVGAFPAFPYLPASWGVLYPNMFGIALIPATIALAYQALGLGEHRTPLRSALPVGLLAMFGMAIAHPNTIALFCVVLIPMLATWLTRILRARDADQPRWQRRGAIGLTALAALVIIAIWAKIRPPEDA…
FN806773.1	fig|6666666.450802.peg.52	peg	FN806773.1_59348_58479	59348	58479	-	Glucose-1-phosphate thymidylyltransferase (EC 2.7.7.24)			isu;dTDP-rhamnose_synthesis isu;Rhamnose_containing_glycans	atgaagggcatcattctggcgggcggcacggggagccgattgcacccgatcaccatgggcaccagcaagcagttggtgccggtgtatgacaagccgatggtgtactacccgctgtcgacgctgatgttcgccggcatccgcgacgtgctggtgatcaccacccccgaggacgccgattccttccaccggctgctcggtgacggctcgggcttcggcatcaacctctcctatgcggtgcaggacgcccccaagggcctggcacaggcgttcaccatcggcgccgacttcatcggtggcgacaaggtggccctggtgttgggcgacaacatcttctacggccccgggctgggcacgcgcctggcccgcaacaccgacgtcgagggcgcggcgatcttcggc…	MKGIILAGGTGSRLHPITMGTSKQLVPVYDKPMVYYPLSTLMFAGIRDVLVITTPEDADSFHRLLGDGSGFGINLSYAVQDAPKGLAQAFTIGADFIGGDKVALVLGDNIFYGPGLGTRLARNTDVEGAAIFGYWVADPQAYGVVEVNALGMAVSIEEKPSEPRSHLAVPGLYFYDNDVVGFARNLAPSPRGELEITDINRIYMAANRLHVEVLPRGTAWLDTGTFDSLNDASDFVRTIQARQGLQVGCPEEIAWRQGWLSDDDLLARARLLAKSGYGDYLAQLVAIGH
FN806773.1	fig|6666666.450802.peg.53	peg	FN806773.1_59512_60258	59512	60258	+	Glycosyl transferase, family 2				atgaccagaacgctgatcatcatgcctgcctggaacgaggacgaggtcatcggcgacacgatcagggagctgcgctcggtgctgcccgacatcgacctgctcgtggtcaacgacggctccaccgatgccaccgtgagcgtggccgaggcggcgggcgcgctggtgctcaacctgccctacaacatgggtgtgggcggggcgatgcgagccggctacaagtacgcgcgccgcttcgattatgaccaggccatccaggtggacgccgacggccagcatgatccgcgcgatgtgcgcacggtgttggagggcctcaagcaggccaacatcagcatcggggcgcgtttcgccggccgtggcgaatacacggtgcgcggtccgcgggcctgggcgatgcgcttc…	MTRTLIIMPAWNEDEVIGDTIRELRSVLPDIDLLVVNDGSTDATVSVAEAAGALVLNLPYNMGVGGAMRAGYKYARRFDYDQAIQVDADGQHDPRDVRTVLEGLKQANISIGARFAGRGEYTVRGPRAWAMRFLAGIVSRLAHYKLTDITSGFRAADRLAIEQYCRHFPVEYLGDTIDSLVVAIRSGLTVCQVPVEMRPRQAGTPSHNPLKAALYLSRAVVSLFIAMTRRPVKHDPSLRAAHGEEAAL
FN806773.1	fig|6666666.450802.peg.54	peg	FN806773.1_60255_60680	60255	60680	+	hypothetical protein				gtgaaaagcaccatcttcttcgtgatcctcaccgtgatcatgctgttcgtcgtgggcaacctgttgcgcagccgccgcatccgcgagcgctatgcggtgctgtgggtgctcgtggggctgttcatgctggtgctggtggccttccccgtgctgctcgaccggttggcccacctggtgggcatcaccgtgccgtcgaacctgctgttcatcctggcgatcgccatgctgctgggcatcaccctgcagttgaccctcgaggtgtcgcgcgccgaggaccgcagccgcgtgctcgccgagaacgtcgccatcctcaacctcgagatgcgcgaggccgggctcacccacctgccgacgcatggcgcgcccggcgacgagatgagcgacaccaccgacgatggg…	MKSTIFFVILTVIMLFVVGNLLRSRRIRERYAVLWVLVGLFMLVLVAFPVLLDRLAHLVGITVPSNLLFILAIAMLLGITLQLTLEVSRAEDRSRVLAENVAILNLEMREAGLTHLPTHGAPGDEMSDTTDDGPEGPDASR
FN806773.1	fig|6666666.450802.peg.55	peg	FN806773.1_60819_61700	60819	61700	+	Glycosyl transferase, family 2				atgactgttgatgtgctgttccccttctacggcgacgtggagctgatgaagcaggcggtgcacagcgtgctgcgccagagctatggcgacttccggctgatcgtcatcgacgacggttaccccgatgcgtcgatccccggctggttcgccgcgctgggtgacgaccgcgtgtcgtatgagcgcaacgccaccaacctcggagcgaacggcaactaccgcaaggcactcacccgggtgaccaacgagctggtggtggtgatgggcgccgacgacgtgatgctgcccaactacctgcagtggctcgtcgaccgtgccggggagcaccccgaggtgcagatcttccagcccggcgtcgtggtgatcgacgagcacggcagtggcgtcaatggccttgtcgac…	MTVDVLFPFYGDVELMKQAVHSVLRQSYGDFRLIVIDDGYPDASIPGWFAALGDDRVSYERNATNLGANGNYRKALTRVTNELVVVMGADDVMLPNYLQWLVDRAGEHPEVQIFQPGVVVIDEHGSGVNGLVDAVKSVYRPRGSGLRVLTGEALAVSLLRGDWLYFPSVGWRAETITSIGFREGYDVVQDLALALDVAMHGGSLLVDSQLAFMYRRHSSSDSSVRALSGTRFDEERRFFENMAAEMAERGWNHAARVARLHLSSRFHAATLLPGALRHGNREGLRNLGRHLVK
FN806773.1	fig|6666666.450802.peg.56	peg	FN806773.1_63013_61769	63013	61769	-	hypothetical protein				gtgaaccgtgagaacgcaggcgccgtccatgaggtggcacgccggctcgccggattcaccggatggccgctgctggcgctgatcacgcccctggtggtgagcccgctgatggcccgcatcgccggtgacggctggtcaagtgtggtcaccgccatgtcagtgggttccttcggaatggccgcggtcacctggggctggagcctggtggggccaccacgcgtggcacaggccaacgaggctgaccggtggagcatctaccgcgagagcatccacacccggctgctgctgtcggtaatcgtgctgccacttgccggcgtgctcaccgccctgctgtcggtgcccgagctgcgcctgtccgcagccctgctggccgtcgccttctcggcagtgggactgctg…	MNRENAGAVHEVARRLAGFTGWPLLALITPLVVSPLMARIAGDGWSSVVTAMSVGSFGMAAVTWGWSLVGPPRVAQANEADRWSIYRESIHTRLLLSVIVLPLAGVLTALLSVPELRLSAALLAVAFSAVGLLPQWYCIGIGRPTLLGLFDTLPRVVTTLIALPIVLWTRDIIAYPLLLMAGIAFSVWLFPRRVFPQRPSPPRSLRSTWHDITSMASAAGTNLIGVAYSYAPVPIATALLAATASSHFASADQLFRYSLYAITSLGNALQGWSLEVEGVAGRRRHLWAMALNTTLGVVGGLALIFAGPWATSILFGPAVAAEPGTSLWYGVAFFFLSTSTPLLRNLLLPNGRARTVLAATAASAVVGLTAMVVAGWKASAAGIAAGMAGSECLILLVTA…
FN806773.1	fig|6666666.450802.peg.57	peg	FN806773.1_63195_63073	63195	63073	-	hypothetical protein				gtggatggttccatcgtcctctcccatgtccgcgccctgcaggtggacgctgacccccgcaatcctacggaatggatgacccggcactggacgccggcgcacgaacacacctgggcccgctga	MDGSIVLSHVRALQVDADPRNPTEWMTRHWTPAHEHTWAR
FN806773.1	fig|6666666.450802.peg.58	peg	FN806773.1_63182_64915	63182	64915	+	Glycosyl transferase, family 2				atggaaccatccacaccgcagcgcccgcggctcagcgtggccatggccacctacaacggcgcacaattcatcaacgagcagatacggtccatcctgccccaactcggtgatcacgacgagctggtgatcgttgatgacgcttcgagcgacaacaccgtggagctggttggggcctttgccgattcgcgcatcgtgctggcccgcaatgaggtcaatcggggctatgtgcgcaccttcgagcgggccctggcccttgcccgcggcgaggtgattctcctgtccgaccaggacgacgaatggttccccggccgcgtggaggcgatgctgtccgagatgggcgatcgcctgctggtggtgagcaactgggagccccgcggcggcgcaccgggattctttgag…	MEPSTPQRPRLSVAMATYNGAQFINEQIRSILPQLGDHDELVIVDDASSDNTVELVGAFADSRIVLARNEVNRGYVRTFERALALARGEVILLSDQDDEWFPGRVEAMLSEMGDRLLVVSNWEPRGGAPGFFERIRLRARDSRHHLRNVVGIIVGYRLHWGCAMAVRRELLDIALPFPSWMDESHDQYLALAANMARSVRYMEADTVWHRLHDRNLTPQKPRALAKILRARVRLLGELAVLGSRLADRRGNQLTAPERDPHLSDVPGGPEHGAQRRVAIVLSAFNPPDDLPARVRDWTRWFGPVVVVDDGSPNAGPSVWARLEEAGATVLHNPRNMGIAHALNVGITHARHTSHPDWVLTMDQDSAMDRDYLRHAFEALDATGEPRRIGMIAAATQNGV…
FN806773.1	fig|6666666.450802.peg.59	peg	FN806773.1_66530_64998	66530	64998	-	hypothetical protein				atgccccggaacgaagcatcgcccacgagaatcggagtggtgcagcgtctcgtgccgcagagtgtgcggggcgacgcggtcctggggctggtcgtggttcttctcactctggttggcgcctggcgcgtatcgccgtggctggacgaggtcgccacggcacacgtcgtgagttattcaagccgggacatggccagcatgtggcagggcattccgacgctgccgtccgggtccgacatggtccatgccgcctattacgaggtggtgcactggtgggtcgacctggtcggcatcacgcccttcacgctgcggctgcccagcgtgatcgctgccggtgtcggcacgatggcgatggcgggcgtgggacgaagactggtcggccgacgggggcaactcgcctat…	MPRNEASPTRIGVVQRLVPQSVRGDAVLGLVVVLLTLVGAWRVSPWLDEVATAHVVSYSSRDMASMWQGIPTLPSGSDMVHAAYYEVVHWWVDLVGITPFTLRLPSVIAAGVGTMAMAGVGRRLVGRRGQLAYAAAYGLLPRTLLMAIEARPYAMSSMFAALALLLVVVYRRRPSWLRWVGLVLAIAAAMLVHLYAALPMAGLVAAAWFFTKGRRRWMLAAAGIVSAALVAPFGVATSRQLGQIGWLASEKYSLIETALVQSWAASRTPPVPEISDRVPDAIAAAMAVVAAILLIAVVVESRGRHLRRLAFALVPVATGVGILWIASLVWTNVLQGRYLTPVAPFFAMALAELAIHAQRRWVRSLVILLMVGSLTLFGFQQRTYAKASTTDYNLMSRVM…
FN806773.1	fig|6666666.450802.peg.60	peg	FN806773.1_68145_66685	68145	66685	-	dTDP-4-dehydrorhamnose 3,5-epimerase (EC 5.1.3.13) / dTDP-4-dehydrorhamnose reductase (EC 1.1.1.133)			isu;dTDP-rhamnose_synthesis icw(1);dTDP-rhamnose_synthesis isu;Rhamnose_containing_glycans icw(1);Rhamnose_containing_glycans isu;Capsular_heptose_biosynthesis	atggcgcttgaccacgagaagcagctggccgccaccaccaccccgattccgggcttcctggtgttcgacctcaccgtgcacggcgacaaccggggctggttcaaggagaactggcagcgcgccaagatgaccgcgcttggtctgcccgacttcggcccggtgcagaacaacatctcgttcaacgatgaggtgggcgtcacccgcggcatccatgccgagccctgggacaagttcatctcggtggccaccggccgcgtcttcggcgcctgggtggacctgcgcgagggtcccagcttcggcaccgtgttcacctgcgagatcgatcccggcgtggccgtctacgtgccgtggggcgtgggcaacgcctaccagacgctggagccgaacaccgcctacacc…	MALDHEKQLAATTTPIPGFLVFDLTVHGDNRGWFKENWQRAKMTALGLPDFGPVQNNISFNDEVGVTRGIHAEPWDKFISVATGRVFGAWVDLREGPSFGTVFTCEIDPGVAVYVPWGVGNAYQTLEPNTAYTYLVNAHWSPEAKYTFLNLADETVAIDWPIALDDAILSDKDRAHPRLDAVTPFPPAMPRVLVTGAHGQLGRALMAQLPDAGFLPVGVDLDKLNIADRASVDAYDWSTVDVIVNAAAWTDVDGAETAQGRPRAWAANATGPANLARVATEHGLTLVHISSEYTFDGTRAPHREDEMPSPLGVYGQSKAGGDAAVAATPRHYLVRTSWVVGEGKNFVRTMVDLAGRGIAPKVVDDQVGRLTFTTDLAAGIIHLLRHGAAWGTYNLSNEG…
FN806773.1	fig|6666666.450802.peg.61	peg	FN806773.1_69148_68150	69148	68150	-	dTDP-glucose 4,6-dehydratase (EC 4.2.1.46)			icw(1);dTDP-rhamnose_synthesis icw(1);Rhamnose_containing_glycans	atggctcgactactcgtcaccggcggtgccggtttcatcggctccaacttcgttcaccatgtgctcgaccacaccgacgacacggtggtggtgctcgacaagctcacctacgccggaaatatgggctcgctggagggccttccggccgaccgctacagcttcgtcaagggagacgtctgcgatcgtgagctcgtcgacaagctggtagcggatgccgatgccgtggttcacttcgccgccgaatcgcacaatgacaattcgctcctcgacccggcgcccttcgtgcagacgaatctggtgggcaccttcagcctgctggaggccgtccgcgcccatgacgtgcgctatcaccacatctccaccgatgaggtctacggcgacctcgccctggacgatccg…	MARLLVTGGAGFIGSNFVHHVLDHTDDTVVVLDKLTYAGNMGSLEGLPADRYSFVKGDVCDRELVDKLVADADAVVHFAAESHNDNSLLDPAPFVQTNLVGTFSLLEAVRAHDVRYHHISTDEVYGDLALDDPAKFEPETAYNPSSPYSSTKAGSDLLVRAWVRSFGVRATISNCSNNYGPRQHVEKLIPRQITNIIDGVRPRLYGDGLNVRDWIHVDDHNAAVLTILDKGRYGETYLIGADGELNNKTVIEKILVAMGQPADAYDHVTDRPGHDRRYAIDSTRLRTELGWQPHYRDFDAGLAHTIDWYRANESWWRPQKAAVEAKYAAQGH
FN806773.1	fig|6666666.450802.peg.62	peg	FN806773.1_73022_69279	73022	69279	-	hypothetical protein				atggatggcgccgacggcgagctcggcctggccactgcatcggagaccccccttaccggtggtggcgtctggcagcagttccagcatggacgcatctactggtcgcaggccaccggcgcgcatgccatcaagggcggcatcggcgatacctatgtcgcgttgggcgatgccgcgctgaccaagctcggtctgcccacctacgatgaggtgaagctgcctgacggttggtaccagcagttccagaacgctggcatctactggaccaatgacggcggaaaggtcgtcaccagcgatgtggcggcaaagtacgccgccctgggcaagaccacgtccgcaaccgcgacggcgtcgagcgcgccgtctgcaaccgcttccacgtcgacagcaaccacggccacg…	MDGADGELGLATASETPLTGGGVWQQFQHGRIYWSQATGAHAIKGGIGDTYVALGDAALTKLGLPTYDEVKLPDGWYQQFQNAGIYWTNDGGKVVTSDVAAKYAALGKTTSATATASSAPSATASTSTATTATSANSAADATTKTSSNSSAANTASAKSTAQPTTAATSASTPATPTPANSSSSSSASPATPSAAAPSTTQSPTAQAPTTQAPTSAIADAVAPSAQIATSGAIGDLYNQLGGANGVLGAATSSETALSGGGAWQQFANGRIYWSQATGAHAIKGGIGDVYFAMGDSALTDIGLPTGDERDLGNGMWVQQFQNGRIFWSGATGGHATNGDIAAAYAALGDSAYSYLGLPTADPVSVRSGVMQSFQSGRIFWSPTTGAHIVHGGINDTYTS…
FN806773.1	fig|6666666.450802.peg.63	peg	FN806773.1_73606_74793	73606	74793	+	UDP-galactopyranose mutase (EC 5.4.99.9)			isu;LOS_core_oligosaccharide_biosynthesis	gtgcaagcagacttggtggtcgtgggcgctggcctgttcggcctgaccatcgcggagcgcgcggccaatgagctcggtctcaaggtggtggtgctcgatcggcgggaccatatcgggggcaatgcctattccgagaaggacgaggccaccggcattgaggtgcaccgctatggcgcgcatctgttccacacctccaatgagaaggtgtgggagtacgtcaaccagttcaccggcttcaccggctatgtgcaccacgtgtacacaaaccatcagggcgaagtcttcccgatgcccatcaatctgggcaccatcaaccaattcctgcgctcggcactgtcgccagcacaggcccgtgactgggtgcgcgaacaggccggagaactcgccggcacgaacccg…	MQADLVVVGAGLFGLTIAERAANELGLKVVVLDRRDHIGGNAYSEKDEATGIEVHRYGAHLFHTSNEKVWEYVNQFTGFTGYVHHVYTNHQGEVFPMPINLGTINQFLRSALSPAQARDWVREQAGELAGTNPTNLNDKGIQLIGRPLYEAFIKYYTGKQWQTDPKDLPASIISRLPVRYTYDNRYFNDTHEGLPVHGYTAWFERMITNPNIEVRLNTDFFDDSQEYSKSKVIGSIPVIYTGPVDRYFDYADGNLGWRTIDLKEEILDIEDFQGCSVMNYPDADVDFTRIIEFRHFHPERDYTKDATVIMREYSRFAGRDDEPYYPVNTAEDRETLLKYRERVKHESQILFGGRLGSYKYLDMHMAIGSALSMYENKVRPHFANGEALVSGGVDE
FN806773.1	fig|6666666.450802.peg.64	peg	FN806773.1_74790_76802	74790	76802	+	Bifunctional beta-1,5/1,6-galactofuranosyltransferase GlfT2 in cell wall galactan polymerization (EC 2.4.1.288)				gtgagcgtcagcacggcaaagcagcccatggtctccgacttcagcgacaccccggtgtcgtcggtcgagagcaatggctaccgggttgccacccgggtgatcttccccagcgacgccgacctcgacgtgatgccgctgtacatcgacctcgacgaggacgagtcggagtcgcacatccacccagaggacgtgcgtggacgcgactcgatcgccgtgcgccccggcgtgcgcatgagcctcggctcctatttcaatgccttccccgccagctactggcgtcggtggagcgtcgtgcgcacggtgcgcctggtggtcaacacctccgggcagggcaccgtcgtggtgtacaagtcgaacgcgcgcggcaaccgccagcgcgtgcagtcggtgcaggtgtcg…	MSVSTAKQPMVSDFSDTPVSSVESNGYRVATRVIFPSDADLDVMPLYIDLDEDESESHIHPEDVRGRDSIAVRPGVRMSLGSYFNAFPASYWRRWSVVRTVRLVVNTSGQGTVVVYKSNARGNRQRVQSVQVSGEHNQQVFDLPLETFGDGGFYWFDLVAGDNEMVLESAQWWVPTASQPHGTATFATTTLNKPDYVVKNLRAMAGDVSLRDVVDEILIIDQGTKKVAEYAGFDEVKAELGDQLVVIDQANLGGSGGFSRGMYEGATRGKSDYVILLDDDISLETESIIRLVTFADMCKKPTLVGGHMFDLFNRTVLHTYGEVVEPYYWQPALPHPDQSLGHDFVHGGGKPDDGGLRSTEWLHQRTDVDYNGWWMDLIPVSVIKEIGLSLPVFIKWDDA…
FN806773.1	fig|6666666.450802.peg.65	peg	FN806773.1_76807_77691	76807	77691	+	ABC-2 type transporter				gtgagttcgtctgatctggcgtcgctgccgttgcatgcccccgggcattccaacggcctgctcgacgtgccgaagtggcacttcctcctcaacctgttggtgaagaaggaactgcgcgtccgctatcgcggctcggtgcttggcatgctgtggagctacgtcaagccggccgtgcagctgctcgtctactacatggcgatgggcaggttcctgcgcctgtcggcgtcgatgaccaactacgtcatctacctgttcgccggcatggtgatgatcaacttcttcaatgaggtgatgggcaacaccacccgctcgatcgtcaacaatgcgccactggtgggcaagatctaccttccccgcgaattgttcccggtgtcgagcctgtgggtggcgttcgtgcac…	MSSSDLASLPLHAPGHSNGLLDVPKWHFLLNLLVKKELRVRYRGSVLGMLWSYVKPAVQLLVYYMAMGRFLRLSASMTNYVIYLFAGMVMINFFNEVMGNTTRSIVNNAPLVGKIYLPRELFPVSSLWVAFVHFVPQLAVLLLGALVVGWRPTMLNVMAGLLSIAMVAIFALGLGLAFAAWNVMFRDAENLVDLIAMVALWVSPVFYNWSMVQSVVPGWLWNIYQCNPLAMSVELSHYAFWVPTRGVTATRSMAELMPPHWVMWSGLALLISLIILVLGQMVFRANEGKFAQEL
FN806773.1	fig|6666666.450802.peg.66	peg	FN806773.1_77691_78461	77691	78461	+	ABC transporter				atgagcgatcctgttgaatccacggtgatggtcgatcccaacctggtggtcgcgcggctgcgcgatgtggacaagcgcttcacgctgcaccacacgcactccatcaaggagtacctggtgtggacgatgaagggccgcaagggcgagctctcggagagcttcctggccctcgacgacgtcaacctcgacatccaccagggcgagtcggtggcgctgctgggcttcaacggctcgggaaagtccacctcactgaagctgctgtcgggcgtcatgatgcccgacaagggcgaggtggccatccgtggccgcatcgccggcctgatcgaggtgggcgccggcttccatcccgacctcaccgggcgcgagaacgtctacctcaatggcgcgatcctgggcatg…	MSDPVESTVMVDPNLVVARLRDVDKRFTLHHTHSIKEYLVWTMKGRKGELSESFLALDDVNLDIHQGESVALLGFNGSGKSTSLKLLSGVMMPDKGEVAIRGRIAGLIEVGAGFHPDLTGRENVYLNGAILGMSESEIDEKFQRIVDFSEIEKFIDTEVKFYSSGMFLRLAFAVAAHSEPDIFLIDEILTVGDEPFQRKCIAKIKELKAGGQTLVVVSHDLDMVRGICDRGVVLAQGRVTFDGDVDDAVEFLRSTE
FN806773.1	fig|6666666.450802.peg.67	peg	FN806773.1_80982_78574	80982	78574	-	hypothetical protein				atgcgggtagcacttctgtgcaatgttgaccaggcggtttatcgcgtcggcgacgaggccatcggaatcgccagtgcggcacagctgcggcagcgcggacacgaggtggtgatgatctcgcgtcaggagaagtacggacccggcgggcagccacacgccgagtcgatcccggcgctcaccttcccctggccgctggacgagcgcgaccgctacctggccgagatccgcaaggtgctgtcgggaaaccacgtggccctgcccgccaaggacaagctgttcaagatcatgaaccagctgcgcggcgtcgacgccctggtgatcggtggcggtggcagcctcaactccaacttcggctggctggtctatgagcgcctggccaccgccctggtggcgtctttc…	MRVALLCNVDQAVYRVGDEAIGIASAAQLRQRGHEVVMISRQEKYGPGGQPHAESIPALTFPWPLDERDRYLAEIRKVLSGNHVALPAKDKLFKIMNQLRGVDALVIGGGGSLNSNFGWLVYERLATALVASFLDIPVVLSGQSLGPFLLLSDRAALKELLELCQLVGVRDADSYRLATQLCPEHPAIFQTLDDAVLLDADWDHPKANRISVTLGDNAEPFTEHDYVSIMAALIDGLAQRTDAEVEFVPHMADPDRPRSDVRIHKLVAAQMSHQATLLPIEQAVDATTRLAASRWALTTRFHPVVFGLLSGTPVLPITLGRYARSRVDGALANWGRSNASVPLAALWDPATGALRADVADAVLDALVAGADAERSAALAVRAERLDAAGRWWDQVVAVL…
FN806773.1	fig|6666666.450802.peg.68	peg	FN806773.1_82015_81158	82015	81158	-	Putative glycosyltransferase				atgacggcgttcagcgtgctgctgccggtctacgccggcgacgagccggagttcttcgcccgcgcactggcgtcgatcagcaccgaccagatcctgcgtcccaatgagatcgtgatcgtgcgcgacgggccggtgccgcccgagttggaagaggtgatcgcccacgcgtccgacggcagtgccgtgggggacatccccgtgacgctggtgcgcatcaaccggaaccggggcctggccgccgccctcgagctgggcctggaggcatgccgctacgagatcgtggctcgcgccgacgccgacgacatctcggtgccacaccggttctcacgccaactcccggtgatcgccggcgacgcgccgggcgagcccgacggctacgacctggtgggctcggccatc…	MTAFSVLLPVYAGDEPEFFARALASISTDQILRPNEIVIVRDGPVPPELEEVIAHASDGSAVGDIPVTLVRINRNRGLAAALELGLEACRYEIVARADADDISVPHRFSRQLPVIAGDAPGEPDGYDLVGSAIQEFNDDEHHPGMVRRLPQDGDEIRRVAHFRDPFNHPTVVYRKSAVARAGGYQHLSKMEDYWLFARMLQCGARVTNLPDPLVLYRVGSGAYKRRGGVEMLGSELALQRAFVRSGFVSHLVGARNVAVRGLYRLVPTGLRQRAYRTMMRLVGRR
FN806773.1	fig|6666666.450802.peg.69	peg	FN806773.1_82974_82012	82974	82012	-	Putative glycosyltransferase				atgaagcccacccccggtaacccgccccgcatcgttgcggtggtcgtggcctggaaccgtcgtgagctgctcacccagtgccttgatggcctggccggccagacccggccggccgatgccgtcatcgtcgtggacaatgcgtccaccgatggttccggcgacatcgcccgcgatcacccggtggtcaccgaggtgatcaccatgcccaccaataccggtggggcaggcggcttcaccaccggcatcgccgccgccatggcgcgtcagcgggccgacggcatctggatcatggacgacgacaccgtgcccaccagcaccgccctgcaggcccttctcgacacggcccggctctatccccgcgagcttgccgtgctggccagccgcgccgactggtccgac…	MKPTPGNPPRIVAVVVAWNRRELLTQCLDGLAGQTRPADAVIVVDNASTDGSGDIARDHPVVTEVITMPTNTGGAGGFTTGIAAAMARQRADGIWIMDDDTVPTSTALQALLDTARLYPRELAVLASRADWSDGREHPMNTPRNRLDASPREKADAARLGCRPIRSASFVSILINAEAVRECGLPMADYFLWNDDFEYTARLLRHHEGLYVPASRVRHLTRAFGDSGADPGPRFYQEVRNKVWLFTRSRALTRWEKLIYGASTLRRWAHTLRTSGNRRVLSRGLRTGLRDGLRAGPRANGRVLAGTPAESDIEALAKEPA
FN806773.1	fig|6666666.450802.peg.70	peg	FN806773.1_83614_83198	83614	83198	-	Thioredoxin			idu(3);CBSS-315749.4.peg.3658 idu(3);Glycine_reductase,_sarcosine_reductase_and_betaine_reductase	atgacaggactatgggtagcaatcggcgcggtggccgtggtgctcgccttcggcggctaccgcaagctcaccgacggccgggcccgtgaggccgccctcgacgaacccaccctgggccccaccgagctcggcacaccgctgggttccaccgcaaccttcgtgcagttctcgtcgaaggtgtgcgcgccgtgcgtggccaccggcaggttgctgtcgggcctcaccgcccagcgtgacgacgtgaaccacgtggagatcgacggcgaggaacgcctcgacctggtgcgcgagttcggcatcaaccgcacccccaccgtcttcctgctcgaccccgatggcgccatccgctatcgcttcgtcgggccctcacgcaaggccgagttcgtcgacgcattggcg…	MTGLWVAIGAVAVVLAFGGYRKLTDGRAREAALDEPTLGPTELGTPLGSTATFVQFSSKVCAPCVATGRLLSGLTAQRDDVNHVEIDGEERLDLVREFGINRTPTVFLLDPDGAIRYRFVGPSRKAEFVDALAELQAA
FN806773.1	fig|6666666.450802.peg.71	peg	FN806773.1_84128_83619	84128	83619	-	hypothetical protein				atgtctgcaacagctgcctccgctcccctcaccgggcgtgtccggcccggccccgggcaggttgacgtgcgcgggccccgcttcggcgccgcgatcacctcggtgctgctcatcgccgccctcgtgctcggcccgtggcccggcgtgatcgtgctggccatccagacgctcgccttcgcggcgggcgcggtgctgggcgtctcgcgccagccctacggcctgttcttccgcagcgtcgtgcgtccgcgcatcgcaccggccagcgaattcgaggacgccgcagcgccccgcttcgcccagggcgtcggactggccttcgccatcgccggacttgccggcgtcgtcttctcgctgccggtgctgttctacgtggccgtcgcgttcgccctggtggcagcg…	MSATAASAPLTGRVRPGPGQVDVRGPRFGAAITSVLLIAALVLGPWPGVIVLAIQTLAFAAGAVLGVSRQPYGLFFRSVVRPRIAPASEFEDAAAPRFAQGVGLAFAIAGLAGVVFSLPVLFYVAVAFALVAAGLNALFGFCLGCEMYLLGKRLFGSSRPSTGNATQTG
FN806773.1	fig|6666666.450802.peg.72	peg	FN806773.1_86044_85247	86044	85247	-	hypothetical protein				atggatctcgcgcgcaacccgaagctgtacaagtcgacgacggcgtccatcgcccgcaatatggtgcggatggcgctgataaggcctgccgtcgacgccgccattaaggtgcacgtgcacgggctggaacaccttgacgggctggagtcgccgttcatcgtgacgcccaaccattcgggccatttcgacggccccctggtgatgttgacgatgcccaagcggctcaccaagaacctggcgaccggtgcggccgccgactatttcttcaaccactggtacaaggccttcggcacgcagctgctgatgaacgccttccccgtggaccgcggctcgatgcatggccatcgcggcctggcgtcggcgctgctcgagagcggcatctcgctgctgatcttcccc…	MDLARNPKLYKSTTASIARNMVRMALIRPAVDAAIKVHVHGLEHLDGLESPFIVTPNHSGHFDGPLVMLTMPKRLTKNLATGAAADYFFNHWYKAFGTQLLMNAFPVDRGSMHGHRGLASALLESGISLLIFPEGTRSRTGGMGRFKPGTAALAISHNVPIVPVALVGAWAAWPPSRARWVPGRPDVHVVYGSPMRADPGEIAHAFSERVRRKIIEMHDTTARAYSMPTQAEMMHLAAIEGAKKDIEAEQQKKKHSRDKKHRDDE
FN806773.1	fig|6666666.450802.peg.73	peg	FN806773.1_86850_86044	86850	86044	-	Short-chain dehydrogenase				atgcctactgcactggtcaccggcggcagcagcggtatcggctatgcattcgccaccgagctcgcccgccgcggatacgacctggtgttggtggcgcgcgacccacagcggctgggatcggccgcccgtgcggtgcgcaacaagttcggcgtacaggtgcacgaactcagcgccgacctgtccgaccacgacgacatcgcccgcgtcgagcaggtgttggccgaccgacccatcgacctgctcgtgaacgacgccgggttcgccgcccacgacgacctgctggacgacgactggtcggggcaggtgcgggcccttgacctgatgtgcctggcggtattggtgctgtcgggtgcggcggcgcgcgagatggtcaagcgcggtagcggcgagatcatcaac…	MPTALVTGGSSGIGYAFATELARRGYDLVLVARDPQRLGSAARAVRNKFGVQVHELSADLSDHDDIARVEQVLADRPIDLLVNDAGFAAHDDLLDDDWSGQVRALDLMCLAVLVLSGAAAREMVKRGSGEIINISSMNSLIPADNYAAIKAWVNSYTEGLAARLDGTGVRANVTITAWVKTEFHAAAGLDRPRIPDWVWVPVKSVVRLALADVRRGKVRSVPTLRWRFAAWVLQHGPLALPRRVSHWVQSEHDNNRIGGPDEPRPEDV
FN806773.1	fig|6666666.450802.peg.74	peg	FN806773.1_88143_86953	88143	86953	-	Acetate kinase (EC 2.7.2.1)			icw(1);Pyruvate_metabolism_II:_acetyl-CoA,_acetogenesis_from_pyruvate icw(1);Ethanolamine_utilization icw(1);Fermentations:_Lactate icw(1);Fermentations:_Mixed_acid isu;CBSS-257314.1.peg.752 icw(1);Threonine_anaerobic_catabolism_gene_cluster	atggccaagcccatcctggtgctcaactgtggttccagttccatcaagtaccagctgatcgacccggacgaggagaccgtgctcgccaagggcctcgtcgagcgcatcggtgacgccggcaacggcatcgtcacccacgagaccgacggccaggagtggaccatcaccccgcagctgcacaaccacaccgtggcgctgcaggccgtgttcaagatgttcgacgaccacggccccggcctgaagaacgtgaccgccgtggcacaccgtgccgtgcacggtggcgaccgcttcgccgcacccgtggtgatcgacgacgaggtgatcgcgaccatgcaggagctcgtgccgctggcgcccctgcacaatccggccgtgatcgagggcatccgggcagcgcag…	MAKPILVLNCGSSSIKYQLIDPDEETVLAKGLVERIGDAGNGIVTHETDGQEWTITPQLHNHTVALQAVFKMFDDHGPGLKNVTAVAHRAVHGGDRFAAPVVIDDEVIATMQELVPLAPLHNPAVIEGIRAAQSLLGNVPHVAIFDTAFFTQLPEEAYTYAINRDLAKRNAIRKYGFHGTSHQYVSQQVPAVVGTDLGELNQIVCHLGNGASISAIKGGKPIDTSMGLTPLAGLVMGTRSGDIDPGVFAYAARSEGWSTERIDSELNKNSGMLGLTGDTDMRDVEAAFEKGDEAAVTGMNVYIHRLVFYIGGYAALLGRLDTLTFTAGVGENSSFVRKMVCDRLVGLGVVLDEAKNEARDKAPHLISAPESKVKVLVVRTNEELAMAKQTEHLLAS
FN806773.1	fig|6666666.450802.peg.75	peg	FN806773.1_89836_88304	89836	88304	-	BioD-like N-terminal domain / Phosphate acetyltransferase (EC 2.3.1.8)			isu;Pyruvate_metabolism_II:_acetyl-CoA,_acetogenesis_from_pyruvate isu;Ethanolamine_utilization isu;Fermentations:_Lactate isu;Fermentations:_Mixed_acid isu;Threonine_anaerobic_catabolism_gene_cluster	gtgaccacatctgtatttgttgcgtcccccgacggccgcgttgaccttaattccgcggcacagaccattgctgaagcgctgggacgccaggaatcctcgaccacgatcttcaccccgctggctcatgcagccggcgacgcggtggggaccactttcaccgatttcaccaacgacgaggacgccgcccgcgcggccctcctcgagcgttgcgccgcgatcgacggagccgtcgtcgcagtgggcaccgactacaccgggcccacggcgcccaccgagctggcactgaacgccagcctcgccgccgatctcgcgctgcccgtcatcctggtggttgacgcatcccagggccccgagttcgcagccgcctatgcgtgcaccaccacggcggccttcgccaag…	MTTSVFVASPDGRVDLNSAAQTIAEALGRQESSTTIFTPLAHAAGDAVGTTFTDFTNDEDAARAALLERCAAIDGAVVAVGTDYTGPTAPTELALNASLAADLALPVILVVDASQGPEFAAAYACTTTAAFAKDHATVAGVVFTNGTAPTLNGLPTAALDGNLEPLLANAAATTVTTRTQAHFNFELMSRAKSEIKTIVMPESEDLRILEAASITLARGTANIVLLGERDEVIANAKAHGFDVSGATIISMNDPALIESYAAKFAELRAKKGVTLDQARETMKDGAYFGTMMVYMGQADGLVSGANHTTANTIRPALQFIKTKPGTKTVSGAFLMSLADRVLLFADCAVTIDPTPEQLADIAIASNETAQMFGIDPRIALLSYSTGTSGKGPEVDAVRE…
FN806773.1	fig|6666666.450802.peg.76	peg	FN806773.1_93412_90014	93412	90014	-	Putative helicase				atgaatgcgcgcagtcgaaccccggacatcactaggcagtggctacgtggactctcggagggaatactgcgggcccactatgggcaggatctgatcgatcaggcttccgcgctcagcgaaggcgctcgtgtcgtcacgaatctcgtggcagacggcgggcgcatcaaggccgacgtggccgattccagcagcggccagacccacgagttccaccccgagatccagctgatcggctacccggtgcgcatcgccacctggtctgatcgctgcgactgcgggaaccccaacccctgtgtgcacgcaacggccctgatgctcacggccaaggcggacgccaccgaggtggtcgccacgcaggcccccgtgcagcacggccacgagaaggcggcctgggagacg…	MNARSRTPDITRQWLRGLSEGILRAHYGQDLIDQASALSEGARVVTNLVADGGRIKADVADSSSGQTHEFHPEIQLIGYPVRIATWSDRCDCGNPNPCVHATALMLTAKADATEVVATQAPVQHGHEKAAWETALSPALPRFDSDGERELALQFEQVEGVAGFGADSRWRISALRAGPDGEWQRAHMSWHDINHPGITLAARADQLNALRGLERLATQGGRRAGDILLERMPPELWRVLRRAANTGVTFLHKLGDNAWAPVTVDDHPATLGLDIVAAPHSASASRPAGTSKPSGKNADDTTDTKDPSDFELRTILREGDTVEPFRSGWLLLGNPPHGLLRTEPRGALRLTPLADNVDASLRPLLEDSTALKLPAEDLPRFLGLYAPFLRDRMDLVSTDG…
FN806773.1	fig|6666666.450802.repeat.2	repeat	FN806773.1_94126_96816	94126	96816	+	repeat region				ctgggctgaccccgttttttaggtccggtggttctgggagtcgtcctgtcgcccgtggttgcgggcagggagactggtcagatcatgtcgaacagcaggaagcgtcacaccccggagcaggtcgtccgcaagctcgggcaggccgacaggatgctcgccgacggcagcgacatcgccgcggtgtgtcgggagcttgggatatccgagcagacgtattaccggtggcgtaaccagtacggcggactgaaggccgacgacgcgaagcgcctcagggagctggagaagcagaacgccacgctcaagcggttgctggccgaagcggagctggagaaggctgcgctcaaggagctggccgagggaaacttctaggcccgggcaggcgccgcgccgccgtctcgc…
FN806773.1	fig|6666666.450802.peg.77	peg	FN806773.1_94210_94494	94210	94494	+	Mobile element protein				atgtcgaacagcaggaagcgtcacaccccggagcaggtcgtccgcaagctcgggcaggccgacaggatgctcgccgacggcagcgacatcgccgcggtgtgtcgggagcttgggatatccgagcagacgtattaccggtggcgtaaccagtacggcggactgaaggccgacgacgcgaagcgcctcagggagctggagaagcagaacgccacgctcaagcggttgctggccgaagcggagctggagaaggctgcgctcaaggagctggccgagggaaacttctag	MSNSRKRHTPEQVVRKLGQADRMLADGSDIAAVCRELGISEQTYYRWRNQYGGLKADDAKRLRELEKQNATLKRLLAEAELEKAALKELAEGNF
FN806773.1	fig|6666666.450802.peg.78	peg	FN806773.1_94545_95360	94545	95360	+	Mobile element protein				gtgagcgagcggatggcgtgccgtctggccgggctgagcaggtccgcgtaccgtcgcccgctcaagggcgacacggtcgccgaccctgatcgcgcgttgcgagactggctgcgcgcgtgggcgaagaagcatccccgctacgggtaccggcgggcgtatcacgacgcccggggtgagggctgggcggtcaaccacaagaagatccaacgcctctggcgagccgaaggcctccgcgtcccgcagcggcgacgccgcaagcgtgtcggatcctcgaccgtcgacgccccggcggcggtcgcaccgaacctcgtatgggcggtggacttccagttcgacgccgacgagcggggctgcccgatcaagatctgctccatcgtcgacgagcacacccgcgaatgc…	MSERMACRLAGLSRSAYRRPLKGDTVADPDRALRDWLRAWAKKHPRYGYRRAYHDARGEGWAVNHKKIQRLWRAEGLRVPQRRRRKRVGSSTVDAPAAVAPNLVWAVDFQFDADERGCPIKICSIVDEHTRECIGGLVERSITADRLTAHLEELVAVRGAPGVLRSDNGPEFISDAMADWAGTRTGLFYIPPGSPWHNGYVESFNSRLRDECLNINSFYSLLHAQVVIGDWKTEYNHQRRHSSLGYLPPAEYARQCTHQIETDDSQSDRTE
FN806773.1	fig|6666666.450802.peg.79	peg	FN806773.1_95357_96445	95357	96445	+	hypothetical protein				atgaagggggcggcccactcggtggctcgtctcatggacgtgatcttggatgaccttgacgaggaccagggcgggattggctggtggcgaggacacgtgggctggcaagtctcagcggaactgggggagtatctactgtctgcttgcggcggtgtgtcggaagccgtgatcaaagcctcgctggccatccaggagtatagagaaagctcatgtgcccgtgatcatgcgttgacacatgcctggcgcgacattgccaagcgtgggggatcccgcgacgaactgatcggcgctcagcaggctctcggagatgccggacagcggcgtgaggatcgactcgacgcatggctagagcagaccatcgtcagccttggacaggccctcgaccgggttgccgcggtg…	MKGAAHSVARLMDVILDDLDEDQGGIGWWRGHVGWQVSAELGEYLLSACGGVSEAVIKASLAIQEYRESSCARDHALTHAWRDIAKRGGSRDELIGAQQALGDAGQRREDRLDAWLEQTIVSLGQALDRVAAVIVIVAGIKCDVIRTDWGELQKVAVKALKNGRGQGLRQGVLADVGTSGRERQNALLSDVLKPEDHGPEDWLSWLIAQRNTMVHRAPRMSLIQMVGTRARPTGVINPLPSQPDWVGTRAMIDAGKAGTMSSMFLVSTPQTVLEGLRGSMCTFLDQLLKETLGLWGARRSDPRLIVQPGDSWQPVPKSGTLSFPGYGEPASMVTKEIAVHPSMGRRLRAARLMDDQVHLWEA
FN806773.1	fig|6666666.450802.peg.80	peg	FN806773.1_97407_96463	97407	96463	-	hypothetical protein				atgacgcgagatcagtatgcctacccgaaccggcgcaacaacaacttgctgccgcgtgactggtactccgtcgaggagtgggagggctgcgcgtgggccttcaggaacgatgaccacaccgagtactcggacgcattcctgctagtcaagcgtgaccaagcactggtcaacttcgacctgtcgatgagctacttcggttgtctggacgcaggcgagttcgaagacgccctcgagcaggttctgtcaaagggccgcacgttcaagcccatcatgtcgctgcccgactgggagggcgcggctggctgttacatcatggtgttcgaccattacaaacagttctacgtcggaaccacggggaacattcggcagcggatcaaacaacactggtccgcacgcaag…	MTRDQYAYPNRRNNNLLPRDWYSVEEWEGCAWAFRNDDHTEYSDAFLLVKRDQALVNFDLSMSYFGCLDAGEFEDALEQVLSKGRTFKPIMSLPDWEGAAGCYIMVFDHYKQFYVGTTGNIRQRIKQHWSARKLFDRILFGTPYDSVFPVDELRPLDTTRLYAARSRNPFSMEERVEKAADRRFCLNRMAGGEPTPLMVALTILDPRSRPLVPGVAPMTSEEYQRALTGVHDVVASAVALPPADAGEALASMDMGIRAVTLSSGELGFWSRRDEVGRAVVRGDLDTVRYSAFLEALGEHVVWPKADMQRNSVEG
FN806773.1	fig|6666666.450802.repeat.3	repeat	FN806773.1_97623_99054	97623	99054	+	repeat region				agggctcttcacgaacgagggtgtagcgggttgagcgtgtcggtggccgggtaggggtcgaggtctccctgaggatggaagttctcacactcgccatctgccggaagacctcgacgtgtcacaccctactttcactacaccttgcctgaccacgttctgcggtctcgacgagctcggcctggaggctgtcgggcagcgtctggacccggatcgggcggtgatcgagtgccgtgtcgtggagccggaccggtggtgccgcgagtgtggatgcgagggcgccccgcgcgacacggtgatccgtcggctcgcgcatgagccgttcgggcatcggcccacgaccctgctgatccgggtccggcgctacaaatgctgcgggtgtgggcgggtctggcggcagga…
FN806773.1	fig|6666666.450802.peg.81	peg	FN806773.1_97738_99045	97738	99045	+	Mobile element protein				gtgtcacaccctactttcactacaccttgcctgaccacgttctgcggtctcgacgagctcggcctggaggctgtcgggcagcgtctggacccggatcgggcggtgatcgagtgccgtgtcgtggagccggaccggtggtgccgcgagtgtggatgcgagggcgccccgcgcgacacggtgatccgtcggctcgcgcatgagccgttcgggcatcggcccacgaccctgctgatccgggtccggcgctacaaatgctgcgggtgtgggcgggtctggcggcaggacaccacggccgccgcgccggtacgggcgaagatctcccgcggtgggttggcgtgggggctggcgggcttggtcctcgatcatctctcggtcacgcgtgtcgcggcagggctgggg…	MSHPTFTTPCLTTFCGLDELGLEAVGQRLDPDRAVIECRVVEPDRWCRECGCEGAPRDTVIRRLAHEPFGHRPTTLLIRVRRYKCCGCGRVWRQDTTAAAPVRAKISRGGLAWGLAGLVLDHLSVTRVAAGLGVSWSAANDAILAEGRRRLIDDPARFEGVTTIGVDEHVWRHTRHGDTYVTVIIDLTPVRDKTGPARLLDMVAGRSKAVFKTWLAARPKPWREGIEVVAMDGFTGFKTAAAEELPDAAPVMDPFHVIRLAGDALENCRRRVQHDVFGRRGMKGDPLYQARRTLLTGAGLLTDKQQARLDALFAEDRHVEVEATWGIYQDMITAYRDKDRGLGRFFLAHTIDKISASVPEQLVEIRKLARTLTQRASDVLGYFDRPGTSNGPTEAINGR…
FN806773.1	fig|6666666.450802.peg.82	peg	FN806773.1_99104_100267	99104	100267	+	Putative arylsulfatase regulatory protein				atgacccccgaggtggtgcgtgcggtgttgcaggacgccatcgacgcctcgcccgacaccgccatccagttctgctggcagggcggcgagccgacgctgcgcgggctcgacttctaccgggaggccttcgcggtggcccgccggatcgtgccgcccgggcgtcacttcgcgtggtcgatgcagaccaacggcgtgctcatcgacgaacggtgggcggaattcctggcgcgtcacgacgtgttggtggggctgagcatcgacgggccccgcgacgtgcacgaccgctggcgcgtcgaccgcggtggccggggcacctgggcgaaggtgatgcgtgccgcgcgcctgctgcacgagcacggcgtgcgcttcaacactttcaccacggtgcacccggccaac…	MTPEVVRAVLQDAIDASPDTAIQFCWQGGEPTLRGLDFYREAFAVARRIVPPGRHFAWSMQTNGVLIDERWAEFLARHDVLVGLSIDGPRDVHDRWRVDRGGRGTWAKVMRAARLLHEHGVRFNTFTTVHPANQHRGAEVYRFLRDEVRSDFHQYIPIVVPDPARPGHVVRGLSVDPGAWGEFQVDVFSQWLHRDVGQVFVMNVEWALAAWCGDEPASCMFREHCGDAVVVEHDGSVYSCDHFVDPAHRLGRVGDDSLAAMVADPRQRTFGDAKADLPARCRECPVLFACHGECPKNRLMGEAQLTGEDRLTGEDRLTRGPRSEGADPMAGPADGPKVNYLCRGYRHFFTAIDAPMRYLAACVLSGRDPARVMPWARQYRILVSPGT
FN806773.1	fig|6666666.450802.peg.83	peg	FN806773.1_100696_102252	100696	102252	+	Xylulose kinase (EC 2.7.1.17)			isu;Xylose_utilization	gtgtccgagcgtcagcgcacccagcaggggccactcgtcgtggccatcgattcgtccaccacctccaccaaggccatcgtcgtggacaccaacggcaccgtgtgggccacggcccggcgtccgatcccactcctgacacccgccatggaccactacgagcacgaccccgcgctgtggtggcgcaccagccacgagaccatcggcgaggtgctcggcgggctcagccaggccgaccgtgaccgggtggcggccatcggcatcacccaccagcgcgaatccttcgcccccttcagcgccgacggcacgcccctggccaacggcatcctgtggctcgacgggcgcgccgccgagcagatcgaacgccacggcagcgcccacgtgcacgagctgtcgggcaag…	MSERQRTQQGPLVVAIDSSTTSTKAIVVDTNGTVWATARRPIPLLTPAMDHYEHDPALWWRTSHETIGEVLGGLSQADRDRVAAIGITHQRESFAPFSADGTPLANGILWLDGRAAEQIERHGSAHVHELSGKPAGVTPAIYKMAWVTQHHPEWFARADKVTDVLGAIVFNLTGRWASSTAAADSLGLFDIQRRDWSDELLQIAGVRRDQMPELVAPASPIADIRPELAAEWGLARPIPVIAGLGDGQAAGIGAAAVDPGVGYLNMGTAVNAGVESGSYIYNPAFRTHVSGIPGNYVLEVLQSSGSYLAGWVRDTFGDPDHPGDPDVERDNAAAAAIAPGADGLVTLPYWNAVQSPYWDALARGAVVGWRGTHTRAHLYRSVLESICFEMRRNLDELAD…
FN806773.1	fig|6666666.450802.peg.84	peg	FN806773.1_102305_103357	102305	103357	+	Glycerol-3-phosphate dehydrogenase [NAD(P)+] (EC 1.1.1.94)			isu;Glycerol_and_Glycerol-3-phosphate_Uptake_and_Utilization	atgcccacgatcaccgttctcggagccggagccatgggctcggccctgtgccgtccgctggccgacgccggctgggacgtccgcctgtggggaacctggctcgacgaccacctgctcgacgccgtggaggccggcaagccgcacccgcgcaccaatgtgccgctggcccccggcgtggccaccttccgctccgcgcagctcgagcaggccctcgacggcacccaggtggtggtcatgtcggtggcctcggtgggcgtgccgcgggtggccgaactggcgctgcccggcatcgcgaaggccgacgcgctgtggatgacgtccaagggcttctccgaggcagacgacggacgcatcggcctgctgcccgaggccatccgctcgatcgcggccgccaagggt…	MPTITVLGAGAMGSALCRPLADAGWDVRLWGTWLDDHLLDAVEAGKPHPRTNVPLAPGVATFRSAQLEQALDGTQVVVMSVASVGVPRVAELALPGIAKADALWMTSKGFSEADDGRIGLLPEAIRSIAAAKGVALPPLVAIAGPVKANECAQALPTATIFGCRDREVSRSYAAQAATANYAIAHTDDETGVEVCAPMKNVYAIALGVADGLEEKTGVPHHNLKAAAFAQAIAEMSLLGAQLGADPATAYGLPGVGDLEVTGLSGRNKVYGVRLGRGEQPQEALAEMDRLEQTVEGVPATALAVRFVEQIGGGLAERMPLLAAVNRLLNDAGVDPMTEVARAVLPVKPTL
FN806773.1	fig|6666666.450802.peg.85	peg	FN806773.1_103431_104207	103431	104207	+	Transcriptional regulator, DeoR family				gtggaacaacagccggccacatcgcgcgacgtgcggatccacgacgtgctccaggtggtgacccgcgagggcacgatcgcggtgaaggagctggccgacgagctcggcgtctcctcgatgaccgtctaccgcgacgtggccgcgctggagacctccgggctgatccagcgctcccacggacgcgtcacggccgctccgttctcgatggccgaggcctcgtcgctgatgcggatgggcaccgagctcgacgccaagcaacgcatcgccgacgcggccctgccgttgttggcgcccggttcgactatcgcgatggacgattcgaccacctgccggcacctgttccccgggctgggggagctggcgccgctcaccgtggtgacgaacgcccggttcatcgcc…	MEQQPATSRDVRIHDVLQVVTREGTIAVKELADELGVSSMTVYRDVAALETSGLIQRSHGRVTAAPFSMAEASSLMRMGTELDAKQRIADAALPLLAPGSTIAMDDSTTCRHLFPGLGELAPLTVVTNARFIADAVRDSAELELITLGGSYLRWADAYAGPMTEAMIDQVSPDVCIMSTTAVTGGVCSHPDEAMAAVKGRLMRAARQRILLVDRTKFSRNALHRFLPLSEVDVVITEKSLDPAHLATLRDQVERVITV
FN806773.1	fig|6666666.450802.peg.86	peg	FN806773.1_104640_105638	104640	105638	+	hypothetical protein				atggcgggcgcccgctcgggtgccgccgggtcaccggcacagcgcactgtggtgggtgctgccggacgcctcgacatggcgctgggccgcctggccaagggcccggccgatccgacgcaccgacgcgtcggcgcgcagcactggtggcgggccacccgcacgcccgatggtcccgcgctgctggaattgttcgactaccacgccgacgtcgtcacgcgcgcctggggggagggcgccgactgggcgcttgaccaggtgccgcggctgctcggcgaacaggacgatccgagcggcttcgccgcgctggcggccgactgcgacctcctgcgtcgcgcccaccacgaccacccgcagtggcggatcggcgccaccgacaacctcaccgaggcgctcgccccc…	MAGARSGAAGSPAQRTVVGAAGRLDMALGRLAKGPADPTHRRVGAQHWWRATRTPDGPALLELFDYHADVVTRAWGEGADWALDQVPRLLGEQDDPSGFAALAADCDLLRRAHHDHPQWRIGATDNLTEALAPAVIEQKVTGPEAFGGLRSLLAKYATPAPGPAATPDGPAHGMVVPPTAEQWAHIPSFEFTRAGVDGRRAAALVRAMRRVPSLERALGRATDGAERSRLLQTQPGIGPWTAAKVLQWAYGDPDAWSIGDYHAPALISLALTGQKGDDAFADEVLAPYAGHRYRVELLVTPLVAHAARRGARRTLPSHVPGVGVNRRRSWRR
FN806773.1	fig|6666666.450802.peg.87	peg	FN806773.1_105638_106897	105638	106897	+	hypothetical protein				atggcgtccggcatggagtcccccgagacagagcacaaggcgtccgacaagccagcccacaaggccgggcgcgtgcccacccggctgcgcctggcccggctcggcgtgctgctcatcttcttcgtcaacggcgccaccttcgcgtcgctggtgccgcgctaccccgagatcatcgagcggctgcatgtcagcaacacgctgtgggggctggcgctgggcatcgggcccatcggcggcatcgcgctcggctggctggccgccccactgatgcgtcgctaccgctcacgcaatgtcgccgcgctcgcccagatcgcctccagtggtgcgctggtgatcctggcgctcgccgggagcatcgagtgggtgttcgtcgccatgttcgcgatgagtgccttcgac…	MASGMESPETEHKASDKPAHKAGRVPTRLRLARLGVLLIFFVNGATFASLVPRYPEIIERLHVSNTLWGLALGIGPIGGIALGWLAAPLMRRYRSRNVAALAQIASSGALVILALAGSIEWVFVAMFAMSAFDAVTDTSMNYHGLRVQRLYRRSIFNSFHGWWCIGAVVGGFLGSAAAGAAMAVPTQTYVTVGVLLCCVVASWAMMLPGEDREQVAGTEVATGRAWLRPRTLAVLVGLGLLGALAGGIELGGSAWSPLYMTDQFAATPFVAGLGFVALMVFETLGRLTGDVIVDRLGLVRTVIWGAVACLAGMALALAAPTPVTALIGFGASGWGIATMIPNAMNAADGLPSVPAGVGLTITTWVMRVGFVLFPIVIGALGDAVSLRLALLVIPLSAVL…
FN806773.1	fig|6666666.450802.peg.88	peg	FN806773.1_108353_106926	108353	106926	-	Two-component system sensor histidine kinase				gtgatccggcccctgcggcgggcagtgctgggcaggaacggcgaaccccgcaccctgcaacagcgctttgcggccatgaccgcggcggtggtggcgttggccgtggccgttgtgggcatgatcgcctatgtgtccacaagccgctcgttgtacggccaggtcgacgatgagctggtgagcgtcgcgggctacatggtcacccccatcgcgtcggacgtcaccggcatgggcgggctgaacagctcgtcgttgcaggccgcgaatgtgaacatcgtgctggtgaagtcggaccgttccatcgtgcgcgtgcagggcgagaaggtgagcatccagcccgacgcccccgaggtggcggtggcgcgcatgaagttcggcaagtcaacgcgcaccgtgtcgctg…	MIRPLRRAVLGRNGEPRTLQQRFAAMTAAVVALAVAVVGMIAYVSTSRSLYGQVDDELVSVAGYMVTPIASDVTGMGGLNSSSLQAANVNIVLVKSDRSIVRVQGEKVSIQPDAPEVAVARMKFGKSTRTVSLGPDGQRYRLVAVPMEAKDNSSYALVLARPLEPLVDTLDQLRAILLWLVIGFTIIAAAVGYTIGRRVMQPLRQLSDAVAHVTETDELVPIGSTRADELGDLSRAFDTMMHSLASSRNRQKYLIADASHELRTPLTSMRTNVELLVADEKSGMLPEGARAEILGDVAAQLGEFTSLVGDLVQLSRDDVVLPSPEPLDFAEVVESAIVRAKRRGSSLNFDVSLEPFYVVGEPDTLERAVTNLLDNAVKFSPRGGTVHVHLAGDTLTVSD…
FN806773.1	fig|6666666.450802.peg.89	peg	FN806773.1_109045_108350	109045	108350	-	Two-component system response regulator protein				atggcgatgcagatcctggttgttgacgatgatcaggcggtgcgcgattcgctggcgcgttcactgcactacagcggctacgaggtggagaccgccgaggacgggctcgaggcgctcgcgaagctgtcgacgaacctgcaccccgacgccgtggtgatggacgtgatgatgccgcgcctggacggcctggagaccaccaagatgctgcgcgccaacggcaacgacgtgcccatcctggtgttgacggcccgcgatgcggtgggagatcgcgtcgatggcctggacgccggggccgacgattatatggtcaagccgttcagcctcgaggagctgctcgcccggctgcgggcgctcacccgccgctcgcgtcccgagtcgcagcaggccaacgaggtgctc…	MAMQILVVDDDQAVRDSLARSLHYSGYEVETAEDGLEALAKLSTNLHPDAVVMDVMMPRLDGLETTKMLRANGNDVPILVLTARDAVGDRVDGLDAGADDYMVKPFSLEELLARLRALTRRSRPESQQANEVLSFADMTLDPQTREVTRGGRRISLTRTEFALLQTFMEHPGKVLDRSWLLNEVWGFDFPATANSLEVYIGYLRRKTEQEGEPRLIHTVRGVGYVLRETAP
FN806773.1	fig|6666666.450802.peg.90	peg	FN806773.1_109966_109052	109966	109052	-	Cyanophycinase (EC 3.4.15.6)			isu;Cyanophycin_Metabolism	atgactctcttcctggtgggtggcggcccgtctcaggcgacggggccgatttatgacagcttcgtcgagcaggcccgtggccgcggaccccgcattgcgctggcaatcctgggcgcgcccgagcaggccggcgcatcagtggggatgtacgccgacccgatcaggcagcgctggcccgaggcacagatcgaaccgatctggctgatcgacgaggacgagggcaccgtcgagtggcccaccgatcccgagcagctcggcggcctggtggttgccggcggctgggcaccgggttacctggacgcgctgacgccgcttcgcgacgagatcgtgcgcatcgtgcgtggcggcgtgccctatatgggcttcagtgccggcgcccagatcgtggccaagcacgcg…	MTLFLVGGGPSQATGPIYDSFVEQARGRGPRIALAILGAPEQAGASVGMYADPIRQRWPEAQIEPIWLIDEDEGTVEWPTDPEQLGGLVVAGGWAPGYLDALTPLRDEIVRIVRGGVPYMGFSAGAQIVAKHAIVGGWQSHGRAVGPEIAGDGSTEIVVRDGLGLIGSAVDVHIDSQHLLERAISALLDHDISSAIAIDEDTALVVDVASGRSDVVGSGAVHWLNNEGHEVRVRRTQGPQAQPVVEDDTESTSDAGSTGDTASPEDTASPEDTGSSEDTASTGADASADTASPGTESEPPTNEK
FN806773.1	fig|6666666.450802.peg.91	peg	FN806773.1_110486_110022	110486	110022	-	Low molecular weight protein tyrosine phosphatase (EC 3.1.3.48)			isu;Protein_deglycation isu;LMPTP_YfkJ_cluster isu;CBSS-176280.1.peg.1561	ttgagcgcgttcgacctgctgttcgtctgcctgggcaatatctgtcgctccacgatggccgagcaggtggcccgcgcacaggccgctgaccgggcgctggggctgcgcatcgattccgccggcgtgagcgattgggagcgcggcaatcccctcgacccgcgtgctgcgaaatgcctgagcgcccacggctatccggtgggcgatcaccgggcccacctggtgaccgatgccgagctcggctccggcctgatcatcggcatggagcgctcgcacctggacgacctggcgtcgatgggcgcccccggcgaccggctggcgctgatcaccgacttcgtgcccggcgaccacgccgacggcctgcccgatccctggtacggcgatatgtccgacttcgagttc…	MSAFDLLFVCLGNICRSTMAEQVARAQAADRALGLRIDSAGVSDWERGNPLDPRAAKCLSAHGYPVGDHRAHLVTDAELGSGLIIGMERSHLDDLASMGAPGDRLALITDFVPGDHADGLPDPWYGDMSDFEFTLKVIEAAMPAILDDAASLRR
FN806773.1	fig|6666666.450802.peg.92	peg	FN806773.1_110863_110483	110863	110483	-	putative membrane protein				atgctctggcgcacagtggtgaatgcggcggcgatgggcgttgccacctggctgctgcccggaatcagcttcatcggcaacgacaccacggggcagcgcgccctgaccctggcgatcgtggccattgtgatcggcctgctgaacgccttcgtcaagccggtgttgacccttgtcagcagctgtttcgtggtgatcacgctggggctcttcctgtgggtgatcaatgcggcggtgctgatgttcgccagctggctgtgcggtgccatgggcgtcggctggcatgtggccggctggggctcggccttcgtcggcgcgctcatcgtgtcggtggtggcgatgctgctcggcggcaaccgcgacaactacgggggccggaattga	MLWRTVVNAAAMGVATWLLPGISFIGNDTTGQRALTLAIVAIVIGLLNAFVKPVLTLVSSCFVVITLGLFLWVINAAVLMFASWLCGAMGVGWHVAGWGSAFVGALIVSVVAMLLGGNRDNYGGRN
FN806773.1	fig|6666666.450802.peg.93	peg	FN806773.1_110951_112006	110951	112006	+	Ornithine carbamoyltransferase (EC 2.1.3.3)			isu;Arginine_and_Ornithine_Degradation isu;Arginine_Deiminase_Pathway isu;Arginine_Biosynthesis_--_gjo isu;Arginine_Biosynthesis_extended	gtgggggtggtgcccgatagtctggagaccagttcgtcaacggaggatcacatggcggtagatctgtcgggtcgcaacttcctgaaggaagccgatttcaccccggagcagtgggccgagttcctgcgcctggccgccgagctgaaggcggcgaagaagtcgggcaccgagcgtcccacgatggtgggcaagaacatcgccctgatctttgagaagacgtccacgcgcacgcgctgttccttcgaggtgggcgcccacgaccagggtgcccacgtgacctacctcgacccgtcgggttcgcagctggggcacaaggagtcggtggaggacaccgcccgcgtactgggacgcatgttcgacggcatcgaataccgcggcttcggccagagccgcgtgcag…	MGVVPDSLETSSSTEDHMAVDLSGRNFLKEADFTPEQWAEFLRLAAELKAAKKSGTERPTMVGKNIALIFEKTSTRTRCSFEVGAHDQGAHVTYLDPSGSQLGHKESVEDTARVLGRMFDGIEYRGFGQSRVQTLADYAGVPVWNGLTDEWHPTQMLADQLTMTERSTKPLREVSVAYVGDARFNEGNSHLVSGALSGMDMRIIAPKELQNSAEVIATANEIAATTGARLTVTDDPNAVEGVDFVSTDVWVSMGEPKEAWAERIDLLRPYQVNSALLARTGNPKVEVLHCLPAYHNLGTAIGREIYELTGMDALEITDDVFEANADVIFDEAENRMHTIKAVMVATLGERG
FN806773.1	fig|6666666.450802.peg.94	peg	FN806773.1_112010_112609	112010	112609	+	G/U mismatch-specific uracil DNA glycosylase (EC 3.2.2.28)				atggcgaagggattcacccgcgccgagctgcaggcctttcgtcaccagacggtgcccgacctgttgccggagccgttgcgcctgctgttcgtgggcatcaacccgagcctgtggagtgccggggtgggcgtccacttcgcccatccgggcaaccgcttctatccggcgctggctgcggccggcatcacctcacacgtgatcgacgcctcccacgggtacccgcccgaggggctgtcggagctggagcgtggcggtgtcggcatctcgaacctggcgcgcgaggccacgacgaaggccgatgagctggacaaccagcagttcgttgacgggctggcgcgcatccgtgagatggtgcgtcgctatcacccgaaggtggtggccttcctgggcatcggtgcc…	MAKGFTRAELQAFRHQTVPDLLPEPLRLLFVGINPSLWSAGVGVHFAHPGNRFYPALAAAGITSHVIDASHGYPPEGLSELERGGVGISNLAREATTKADELDNQQFVDGLARIREMVRRYHPKVVAFLGIGAYRVATGDRHAKVGEQALRLDWGDGTGSSAHVFALPNPSGLNAHETVESLGRDYREAAEAAGVPLFH
FN806773.1	fig|6666666.450802.peg.95	peg	FN806773.1_112893_113681	112893	113681	+	2,4-dienoyl-CoA reductase [NADPH] (EC 1.3.1.34)				atgagctcgaaccatgcatccgccgacatcctggcgaccaggcaggccaccctggctgatcccctgacgctgccctcgggtgccgtgatcaagaatcgcatcctcaagggcgccatgaacgaggccctgggcgatcgcggtgcgcacccaaccgagccgctcgtgaacctctatcggcattgggcgagcggcggcaccgggctgttgctcactggaaatgtgatggtcgatccgcggcaattgggcgagcccggcaatgtcgccgtcgaggacgagacggatatggacatgctgcgccagtgggcgcaggccggtaccgagaatggtgcggccctgtggatgcagatcaaccatcccggcaagcagtcgccccgcaccatcaaccagcatccggtagct…	MSSNHASADILATRQATLADPLTLPSGAVIKNRILKGAMNEALGDRGAHPTEPLVNLYRHWASGGTGLLLTGNVMVDPRQLGEPGNVAVEDETDMDMLRQWAQAGTENGAALWMQINHPGKQSPRTINQHPVAPSAIGFGGKYERFFSMPRELSRGEIEAIVGRFARTAVIARDAGFTGVEIHGAHGYLVNQFLSPLDNHRTDEYGGSLENRLFTDEGVAVVRPGAARRCRGEGRGLPMMGVLTQPVRKTSTCLTLPSRALT
FN806773.1	fig|6666666.450802.repeat.4	repeat	FN806773.1_113527_114945	113527	114945	+	repeat region				ggctcttcacagatgagggtgtagctgtggtgcgacctggggcggcgcgtcggtgtcggggtgagggtcgaggtcttccgatgatgggagttctcacacaacccgtccggaagacctcgacgtgcctgacgctaccttcacgcgccctgacctgactaccttcacccgcctcgacggcctcggtctggaggtcaccggccagctgctcgagcctgaccggtccgtgctggcgtgccgggtcgtggagccggacgactggtgcaggcggtgcggctgccagggcgtgccccgtgacacggtgagcagggagttggcgcacgagccgttcgggtggcgccctaccacgctggtgctcaccgtgcgccgctaccgctgcaaggagtgctcgcacgtgtggcg…
FN806773.1	fig|6666666.450802.peg.96	peg	FN806773.1_113648_115003	113648	115003	+	Mobile element protein				gtgcctgacgctaccttcacgcgccctgacctgactaccttcacccgcctcgacggcctcggtctggaggtcaccggccagctgctcgagcctgaccggtccgtgctggcgtgccgggtcgtggagccggacgactggtgcaggcggtgcggctgccagggcgtgccccgtgacacggtgagcagggagttggcgcacgagccgttcgggtggcgccctaccacgctggtgctcaccgtgcgccgctaccgctgcaaggagtgctcgcacgtgtggcgtcaggacaccaccgctgcggcgccgccgcgggccaagatctcccgcgccggcctgcggtggggtctggtcgggatcgtcgtcggccacctgtcgatggcccgagttgccgaaggactgggc…	MPDATFTRPDLTTFTRLDGLGLEVTGQLLEPDRSVLACRVVEPDDWCRRCGCQGVPRDTVSRELAHEPFGWRPTTLVLTVRRYRCKECSHVWRQDTTAAAPPRAKISRAGLRWGLVGIVVGHLSMARVAEGLGVAWNTANDAVLAEGRRLLIEDPTRLDGVKVVGVDEHVWRHTRRGDKYVTVIIDLTPVRDGTGPSRLLDVVEGRSKKAFKDWLAERDQAWRDGIEVVAMDGFAGFKTATTEELPDAVTVMDPFHVIRLAGDALDECRRRVQQELHGHRGRKGDPLYTARRTLHTGADLLTDRQHERLDKLFAGDRHVHVECTWGIYQRMISAYRHPDRAAGRVEMSSVIDALADSVPEALVELRKLGRTLTRSACDVLAYFDRPRTSNGPTEAVNGR…
FN806773.1	fig|6666666.450802.peg.97	peg	FN806773.1_115023_115205	115023	115205	+	hypothetical protein				gtgctcgatggcccagccctggccggtgagccagtcggtcacggcctcggcgatgccagcggggtcgtcgccgctgagctggtgggcgtcagcggggttttcggggatcggctcggctccttcgatagggtcagtctgggcgaggtcgaagacggacacggggaagaatcgcgtgcggcgtga	MLDGPALAGEPVGHGLGDASGVVAAELVGVSGVFGDRLGSFDRVSLGEVEDGHGEESRAA
FN806773.1	fig|6666666.450802.peg.98	peg	FN806773.1_116322_115228	116322	115228	-	Ribonuclease BN				atgaccagcacagccccctccaccccgcgcaacgccccagaccccgaagcatcaggcaagcccgattccccagacgatctgcacaagaggtcctggaaatacgtactgcggaagacgattcgcgagttttcctcggaccagtgcaccgacatcgccgcctccctgacgtattacgcggtgctgtcgctcttcccgtgcctgattgcaatcttctcgctactgggtgtcgtcgggcagggaaaagccgccagcgacgcggtgctgggaatcatcgagcaggtcgctcccggcgacacggtcgacacaatccgcggaccgatcgagcagatcgccgagtccccgggtgccgggttcgccctcatcaccggcatcctgctggccatctggtcagcatccgga…	MTSTAPSTPRNAPDPEASGKPDSPDDLHKRSWKYVLRKTIREFSSDQCTDIAASLTYYAVLSLFPCLIAIFSLLGVVGQGKAASDAVLGIIEQVAPGDTVDTIRGPIEQIAESPGAGFALITGILLAIWSASGYVGAFSRAMNRIYEIEEGRPFWKLKPAQLLVTVITIVLLVIAAIILVVSGDVTKAIGDALGIGDVPQTIWSIAKWPLLIFIAVLVVAILYYATPNAKQPKFRWISMGALLAIIVLALATAAFGFYVGNFSNYDRTYGSLAGVIIFLLWLWIANLALLFGAEFDAELERGRQLQAGIAAEEDIQLPSRDTRKSDKAAEKERQDIEKGREIRQNADPDDTAKDATTPGPAREH
FN806773.1	fig|6666666.450802.peg.99	peg	FN806773.1_116948_116385	116948	116385	-	hypothetical protein				atgagcgattcacccgacgagatccgcgccgacatcgagcggacccgccacgacctcggcagggacgtggacgccctggccgatgaggtctccccgtcgaagatcgtggaccgacaggtcgacaaggtccgtggcgccttcacctccgtccgggagcgtgtgatgggcgcagcggatgacgccggctcgtcgctgacggatgcgggctctcacgccggagatctgaaggaccgcgcggtcgccaaagcagaagggaacccgctggcggtcggactgatcgcgttcggtgccggcctgctcgcggcgtcgctgatccccgcgtcatcgaaggagaaggacctcgctgcaaccgtgaaggagcaggcgcagccgctggttgacgaggtcaccgatgctgcg…	MSDSPDEIRADIERTRHDLGRDVDALADEVSPSKIVDRQVDKVRGAFTSVRERVMGAADDAGSSLTDAGSHAGDLKDRAVAKAEGNPLAVGLIAFGAGLLAASLIPASSKEKDLAATVKEQAQPLVDEVTDAAKEIGEHLKEPLQASVESVKSSAQDSVATVKDEAQGAASDVKDQAQHARDNISDS
FN806773.1	fig|6666666.450802.peg.100	peg	FN806773.1_117106_116945	117106	116945	-	hypothetical protein				gtgatgcccggcgttgtcgtcgcggtcctgtgggcactcattgccctgatcctgttcctggtcgggcgcagccagatcaagcaagtgaagggcgtcccgcagaccgtggacaccctgaaagagatccccgaaacgctgaagagaaatgaggagaaccgatga	MMPGVVVAVLWALIALILFLVGRSQIKQVKGVPQTVDTLKEIPETLKRNEENR
FN806773.1	fig|6666666.450802.repeat.5	repeat	FN806773.1_117170_118612	117170	118612	+	repeat region				ctcggtggctcgtctcatggacgtgatcttggatgaccttgacgaggaccagggcgggattggctggtggcgaggacacgtgggctggcaagtctcagcggaactgggggagtatctactgtctgcttgcggcggtgtgtcggaagccgtgatcaaagcctcgctggccatccaggagtatagagaaagctcatgtgcccgtgatcatgcgttgacgcaggcctggcgcgacattgccaagcgtgggggatcccgcgacgaactgatcggcgctcagcaggctctcggagatgccggacagcggcgtgaggatcgactcgacgcatggctagagcagaccatcgtcagccttggacaggccctcgaccgggttgccgcggtgatcgtcattgtcgccgg…
FN806773.1	fig|6666666.450802.peg.101	peg	FN806773.1_117186_118241	117186	118241	+	hypothetical protein				atggacgtgatcttggatgaccttgacgaggaccagggcgggattggctggtggcgaggacacgtgggctggcaagtctcagcggaactgggggagtatctactgtctgcttgcggcggtgtgtcggaagccgtgatcaaagcctcgctggccatccaggagtatagagaaagctcatgtgcccgtgatcatgcgttgacgcaggcctggcgcgacattgccaagcgtgggggatcccgcgacgaactgatcggcgctcagcaggctctcggagatgccggacagcggcgtgaggatcgactcgacgcatggctagagcagaccatcgtcagccttggacaggccctcgaccgggttgccgcggtgatcgtcattgtcgccgggatcaagtgcgacgtc…	MDVILDDLDEDQGGIGWWRGHVGWQVSAELGEYLLSACGGVSEAVIKASLAIQEYRESSCARDHALTQAWRDIAKRGGSRDELIGAQQALGDAGQRREDRLDAWLEQTIVSLGQALDRVAAVIVIVAGIKCDVIRTDWGELQKVAVKALKNGRGQGLRQGVLADVGTSGRERQNALLSDVLKPEDHGPEDWLSWLIAQRNTMVHRAPRMSLIQMVGTRARPTGVINPLPSQPDWVGTRAMIDAGKAGTMSSMFLVSTPQTVLEGLRGSMCTFLDQLLKETLGLWGARRSDPRLIVQPGDSWQPVPKSGTLSFPGYGEPASMVTKEIAVHPSMGRRLRAARLMDDQVHLWEA
FN806773.1	fig|6666666.450802.peg.102	peg	FN806773.1_118552_118259	118552	118259	-	hypothetical protein				atgacatcggaggagtatcagcgggcgttgaccggggttcatgacgtggtggcctctgcagtcgcactcccgcccgccgatgcaggagaagcactcgccagcatggacatggggatccgtgccgtcaccctgagtagcggggagctggggttctggtcgcgtcgcgatgaagttggcagggcggtggttcgcggagacctcgacaccgtgcgctactccgcgttcttggaagcccttggtgagcacgttgtctggcccaaggcggacatgcagcgaaacagcgtcgagggttga	MTSEEYQRALTGVHDVVASAVALPPADAGEALASMDMGIRAVTLSSGELGFWSRRDEVGRAVVRGDLDTVRYSAFLEALGEHVVWPKADMQRNSVEG
FN806773.1	fig|6666666.450802.peg.103	peg	FN806773.1_118919_118509	118919	118509	-	putative gluconokinase				ttgacgcaggccgagcccattgccctgtcgcaggcggtgtcgccgctggtgttggcgatggacatcggctccacctcgagccgggctgcggtccatgacgcgctggcacgcccggtggtggggcatcagaccgaggcgaagcatcgttttcatgaggcctccgatggcacatccgagatcgatgccgatgcgatggttgccgagatttccgggctcatcggcgagacggtccagggcttgccggcatccagcatcgcggcggtggcgatggacacgttcgccagctcgctggtgtgtgtcgacgatcatggtggcgttgacgatcctcgacccccgcagccgtccgttggtcccaggggtggcgccgatgacatcggaggagtatcagcgggcgttgac…	MTQAEPIALSQAVSPLVLAMDIGSTSSRAAVHDALARPVVGHQTEAKHRFHEASDGTSEIDADAMVAEISGLIGETVQGLPASSIAAVAMDTFASSLVCVDDHGGVDDPRPPQPSVGPRGGADDIGGVSAGVDRGS
FN806773.1	fig|6666666.450802.peg.104	peg	FN806773.1_119809_119045	119809	119045	-	Putative stomatin/prohibitin-family membrane protease subunit aq_911				gtggctctgctgattgttgttcttgctgttgttgccgtcgtgctcattgtgctgctcgtgtcgttgcgggtgattcccgaatatcagcgcggcattgcgttccggttcgggcatctgcgtcccacgttggagccgggcatccacttcgtgttcccgctggtcgattcgttgcagcgggttgatctgcgggtgatcacgttgacgattccgccgcaggaagtgatcaccaaggacaatgtgccggcgcgggtgaatgcggtggtgctgttcaaggtgcttgagccgaaggatgcgattctcaaggtggagaattacgcgattgccacctcgcagatctcgcagaccacattgcgttccctgctgggacgggtcgatctggataccctgctggcccaccgc…	MALLIVVLAVVAVVLIVLLVSLRVIPEYQRGIAFRFGHLRPTLEPGIHFVFPLVDSLQRVDLRVITLTIPPQEVITKDNVPARVNAVVLFKVLEPKDAILKVENYAIATSQISQTTLRSLLGRVDLDTLLAHRDDLNIDLQGVIDARTKPWGIEVSTVEIKDVEIPEAMQRAMAREAEAERERRAKVISARGELEASDELRQAAETLSQSPASLQLRYLQTLLELGADQNSTVVFPLPLDIIGPLLNKMGNALK
FN806773.1	fig|6666666.450802.peg.105	peg	FN806773.1_120813_119944	120813	119944	-	hypothetical protein				atggatgcgccgttgtggggtgttgatttcgtggtgtggatgttctgcgcctatgcgctgatcctggttggtgtgggctatgggcttgacctgttggccaagcgcacctcgcagcagtcgtcggcgaagcggaatttcggtttccactaccacgagaatcaggacgcctggttgtgctccgaggaccagtggcttttccccactgccttcgaccgtgacaaccgggtgatgcactaccgcgcgtcgtccatcgtgtgcaacacctgccaggtgaagaacacctgcaccacctcgatgatgggccgcgagatcactcgcgaggttgatccgtggccctattcggagtcgggacgtttccaccggggcattgccctggcggtggcggtttcggggttggtg…	MDAPLWGVDFVVWMFCAYALILVGVGYGLDLLAKRTSQQSSAKRNFGFHYHENQDAWLCSEDQWLFPTAFDRDNRVMHYRASSIVCNTCQVKNTCTTSMMGREITREVDPWPYSESGRFHRGIALAVAVSGLVLIAGVAILGHTAADIAVEVATAVAVVAASVPLARHLMRSPANFVEPTHVKVVDADEIDAAVLADRFAQKWGNVSDERKRAAALERERVLADAAPATGWRGRGTRDTPLHISSALAMKERLKRESRGAEVIHDGSAPIPGGPRPRDIGAGREETPDS
FN806773.1	fig|6666666.450802.peg.106	peg	FN806773.1_123232_120818	123232	120818	-	Nitric-oxide reductase (EC 1.7.99.7), quinol-dependent			isu;Nitrosative_stress isu;Flavohaemoglobin isu;Denitrification	atgccaagcaagaaccagccgaccactgagcaggtcgcaaaaaccaaacagagggccgaaaccgtatcggcctacgcatccaagggctgggtgcaggccgtcgctttcgtcatgttgctgggtttcggcatcatggcagcgcttgcgatgcgcacctacaccgactcgatgccccagcccgatcgcatcgtcaatgagcagggccaggagatcatctccagcgagcagatcagccacggtcaggcgctctaccagagccgcggcctgcaggaatacggctcggtgatgggccacggtgcctatctgggccccgacttcaccgccgaatatctgcgcctgaccaccgacgctgccgtcgagaagtacaccgccgatggtgtgcaggatcctcgtcaggcc…	MPSKNQPTTEQVAKTKQRAETVSAYASKGWVQAVAFVMLLGFGIMAALAMRTYTDSMPQPDRIVNEQGQEIISSEQISHGQALYQSRGLQEYGSVMGHGAYLGPDFTAEYLRLTTDAAVEKYTADGVQDPRQAVEDEWRTNRYDENTGTLVWTDQQIAGYHQMVDYYTDFLGSPTTEHGMFPNALEPGEEIEDTTAFFGWTAWASSTNRPGHDYSYSNNWPSEPNVGNGPTANLMIWSVLSLIVLLGGIGILFAVYGRWSARIGWHGEEAPVLDFRQPDEVHLTPSQKVSGLFFVVIMVLFFAQAMVGALTEHYRVELTGFFGIDIAQILPYTVSRTWHVQLSLLWTAAGFLAAGIFLAPLITRKEPKKQGFLTGVLLVAVAIVVFGSLATEWLSQKGI…
FN806773.1	fig|6666666.450802.peg.107	peg	FN806773.1_123278_123646	123278	123646	+	hypothetical protein				gtgcgggcagcgggcacgtacgggggtggccgggggaacacccagacatcagccgacagcgccaccccatctgggcgcgcccgcaaggtgtcgaccagacgcaccagcgccaccttcgacgcatcccggccatgttcggggtcgtggaacatcgattcaccggcgaacaggccacgcatacccacgccatacaggccgcccaccagacgtccttcgtcatcccaggtttccaccgaatgcgccacgccgcgttcgaacaattgcgtgtacacggcgaccacatcctggtcgatccagccgtcgggacgctttgggtcggcgcagccggccagcacctgctcgaaggcggtgtcgaccgaggttcggtaa	MRAAGTYGGGRGNTQTSADSATPSGRARKVSTRRTSATFDASRPCSGSWNIDSPANRPRIPTPYRPPTRRPSSSQVSTECATPRSNNCVYTATTSWSIQPSGRFGSAQPASTCSKAVSTEVR
FN806773.1	fig|6666666.450802.peg.108	peg	FN806773.1_124159_123962	124159	123962	-	Serine/threonine protein kinase				atggcggtgaagcgcggcaccacctattgcaccttcggcacgcaggtgcagacagcacttgctgccgacgccacgcgcacgtcgctcaccctcaccaacagccagaccagacggtcagtggccgtcacctgcgccaagggcaccacgatcaccacatgcaccggggacgacggttcggtggtctggctgcgcggctga	MAVKRGTTYCTFGTQVQTALAADATRTSLTLTNSQTRRSVAVTCAKGTTITTCTGDDGSVVWLRG
FN806773.1	fig|6666666.450802.repeat.6	repeat	FN806773.1_124178_125493	124178	125493	+	repeat region				gtgggcctaccctggtttttcggacacctgatgtggcggggcctggtggccctgggggaaggtgttgtcatgagcacggggaacgagaagacgcggaggcagcgtcgcaagttcacggcacagtaccgccatgaggcggcgaggatggtgatcgactcgggtcgcacgatcgccgaggtcgcccaggagctggggctgggtccccaactgttgggcaggtgggtgaaggcagagaaggagaccatgacgccgagcacgttgagtccggatgaacgcgaggagttgaagcggctccgcaaggagaacgcggacctgcggatggacaacgagttcttgggaaaagcagcggccttcttcgctgcgaagcatcagtgagtgagaagtacacgctgatgcagg…
FN806773.1	fig|6666666.450802.peg.109	peg	FN806773.1_124208_124552	124208	124552	+	Mobile element protein				atgtggcggggcctggtggccctgggggaaggtgttgtcatgagcacggggaacgagaagacgcggaggcagcgtcgcaagttcacggcacagtaccgccatgaggcggcgaggatggtgatcgactcgggtcgcacgatcgccgaggtcgcccaggagctggggctgggtccccaactgttgggcaggtgggtgaaggcagagaaggagaccatgacgccgagcacgttgagtccggatgaacgcgaggagttgaagcggctccgcaaggagaacgcggacctgcggatggacaacgagttcttgggaaaagcagcggccttcttcgctgcgaagcatcagtga	MWRGLVALGEGVVMSTGNEKTRRQRRKFTAQYRHEAARMVIDSGRTIAEVAQELGLGPQLLGRWVKAEKETMTPSTLSPDEREELKRLRKENADLRMDNEFLGKAAAFFAAKHQ
FN806773.1	fig|6666666.450802.peg.110	peg	FN806773.1_124549_125457	124549	125457	+	Mobile element protein				gtgagtgagaagtacacgctgatgcaggcggagaaggctcggtacccgattgcccggatggcccgcctgttgaaagtgtccacttccgggtactacgcgtgggttgcggcccagcagcgggatggggatcatcttctccccagcctccgggcgcgtcggcgcctggatgaggcggtgcgccgcatatgggtggactcccgaagcacgtacgggtacctgcgtgtgtgcgcccagcttcgccgtgagggggtggtggtggatcgtaagacggtggcggcctcgatgcgccgtcagggccttgcgggcatcagcccgcgccggttccgtccggtgacgacgataccggggacgcgcacgcattcgatccctgaccgggtcaagcgacactgggacacgggg…	MSEKYTLMQAEKARYPIARMARLLKVSTSGYYAWVAAQQRDGDHLLPSLRARRRLDEAVRRIWVDSRSTYGYLRVCAQLRREGVVVDRKTVAASMRRQGLAGISPRRFRPVTTIPGTRTHSIPDRVKRHWDTGQVDRVWVTDITYLRTRAGWVYLCAIKDACYRKVIATAMSTTMTTDLVEEALRRARILRPNAPRKVIIHSDRGTQFTSEQMYECCRELHLDQSMGRTGVCWDNAMIESQWSVLKAEFYDRYEWDTPQQAIQGVEEWIYDFYNTKRLNSAIGYQTPVEFEAQHAAALTRAA
FN806773.1	fig|6666666.450802.repeat.7	repeat	FN806773.1_125494_126107	125494	126107	+	repeat region				attcagcgtggtttggttgtccttgcttgacgagtttcgggggttggcggtaggggcgttgtccggaggctgaggcgaggatccgcaggcggtagttgtcgaagttgcggaagccgcgggcgatgcgtcgggtggtctcgatgacgttgttgatcgcctcggtggggcccgcgttcgagcggtcggtgtgccaataggccaggatctccctcttccaggctttcaaggtgcgccccagcctggcgacctcaggaatcggctcccccgcgtgcttcgctccaagcgggaggtacccccaggtccttgagagcatcgatgagggtgaccatgtcatgggagtcgctctgctggtaggcatcgatcagtttctggtagacggtccaagtgatggtcacctcc…
FN806773.1	fig|6666666.450802.peg.111	peg	FN806773.1_126104_125742	126104	125742	-	Transposase				atggtcgtcgacatcttccacgtgacaaagctggccagtcaggccctggacgaggtgcgtcgccgagtccagcaagacaccctggggcgcaggggacacgccaaagaccccttgtatcgggctcggagactcctcctcaccggcgccaaccacctcaccgagaagatggcgaccaagctggatgccctcctccaagaaggcgacccgaactgggaggtgaccatcacttggaccgtctaccagaaactgatcgatgcctaccagcagagcgactcccatgacatggtcaccctcatcgatgctctcaaggacctgggggtacctcccgcttggagcgaagcacgcgggggagccgattcctga	MVVDIFHVTKLASQALDEVRRRVQQDTLGRRGHAKDPLYRARRLLLTGANHLTEKMATKLDALLQEGDPNWEVTITWTVYQKLIDAYQQSDSHDMVTLIDALKDLGVPPAWSEARGGADS
FN806773.1	fig|6666666.450802.repeat.8	repeat	FN806773.1_126107_127405	126107	127405	+	repeat region				ctgaagcgccctgggtctgatggagactcgcgctatttgattccgatcagcagattgctgtcgttggggacagcatagaacgcgttctcgaactcggcgggtgggacgtctccgaggtatccgtggaggcgctgcgtgttgtgccagtgcacccagccgagcgtcgcgagctcgagatcctcgaccgtcttccacggtcccgagcgggtgggcccgcgaaccaactcggccttgtagtagccgttcaccgtctcggccagggcgttgtcatacgaatcgccgacggtcccgatcgagggtgtcgcaccgatctctgcgaggcgttcgccgtagcgaatcgatgtgaattgacagcccgcgtcgctgtgacaccgcagatcctcatggtgggcgcctcgg…
FN806773.1	fig|6666666.450802.peg.112	peg	FN806773.1_127026_126139	127026	126139	-	Mobile element protein				gtggacggtcgccggctcggagtcgagctcatctgcagactgttgcaggtggctccgagcagctactacgccgccaagacccgtgcgccctctgcccgtgcgctgcgtgacgaggaactgatcccgcagctggtcgagatctgggaggccaactaccgcgtctacggggtccgcaagctctggaaggctgcccggcgtgggggcatcatgatcggccgcgaccagactgcgaggctgatgcgcgtcgcagggatcgaaggtgcgaggcggtcgaagcgggtgaagaccacgcggccggacccggcgtcgtcgcggcacccggacctggtcaagcgggagttcaccgcgacggcaccgaaccggctctgggtgaccgatctgacattcgtgcccacctgg…	MDGRRLGVELICRLLQVAPSSYYAAKTRAPSARALRDEELIPQLVEIWEANYRVYGVRKLWKAARRGGIMIGRDQTARLMRVAGIEGARRSKRVKTTRPDPASSRHPDLVKREFTATAPNRLWVTDLTFVPTWAGVAYVCFIIDAFSRMIVGWRVASHMRTEMVLDAIEMARWSRGAHHEDLRCHSDAGCQFTSIRYGERLAEIGATPSIGTVGDSYDNALAETVNGYYKAELVRGPTRSGPWKTVEDLELATLGWVHWHNTQRLHGYLGDVPPAEFENAFYAVPNDSNLLIGIK
FN806773.1	fig|6666666.450802.peg.113	peg	FN806773.1_127403_127059	127403	127059	-	Mobile element protein				atgccgaaggaactggcgaatgggaagccgacgacgcgtcgctactcggtcgaggagaaggccgccgcggtgcggatggtgaggacgctgcgcgcggagctgggcgtcacgcaggggacggtgcagcgggtcgcgacgcagctcggttacggggtcgagtccgtgcggatgtgggtcaagcaggccgacgtcgacgacggtgtcgtccccggtgtgagctcggcggaggagcagcgggtgaaagagctcgagcaagagaatcgggagctgcgccgggccaacgaggtgctgaaacgggcggcgtctttcttcggggcggagctcgaccgccactaccggaagtag	MPKELANGKPTTRRYSVEEKAAAVRMVRTLRAELGVTQGTVQRVATQLGYGVESVRMWVKQADVDDGVVPGVSSAEEQRVKELEQENRELRRANEVLKRAASFFGAELDRHYRK
FN806773.1	fig|6666666.450802.repeat.9	repeat	FN806773.1_127406_128720	127406	128720	+	repeat region				tggggttacccgcaagtttcggacggttggattggttcaggcggcccgtgtcagggctgccgcgtgttgggcttcgaactcgactggggtctggtagccgatcgctgagttgaggcgcttcgtgttgtagaagtcgtagatccactcctccacgccctgaatggcctgctggggggtgtcccactcgtagcggtcgtagaactcagccttcaacacggaccactgggattcgatcatcgcattgtcccagcacaccccggtgcgtcccattgactggtcgaggtggagttcccggcagcactcatacatctgctcggaggtgaattgcgtgccacggtcggaatggatgatcactttcctgggcgcgttcgggcgaagaatgcgagcccggcgcaacgc…
FN806773.1	fig|6666666.450802.peg.114	peg	FN806773.1_128350_127442	128350	127442	-	Mobile element protein				gtgagtgagaagtacacgctgatgcaggcggagaaggctcggtacccgattgcccggatggcccgcctgttgaaagtgtccacttccgggtactacgcgtgggttgcggcccagcagcgggatggggatcatcttctccccagcctccgggcgcgtcggcgcctggatgaggcggtgcgccgcatatgggtggactcccgaagcacgtacgggtacctgcgtgtgtgcgcccagcttcgccgtgagggggtggtggtggatcgtaagacggtggcggcctcgatgcgccgtcagggccttgcgggcatcagcccgcgccggttccgtccggtgacgacgataccggggacgcgcacgcattcgatccctgaccgggtcaagcgacactgggacacgggg…	MSEKYTLMQAEKARYPIARMARLLKVSTSGYYAWVAAQQRDGDHLLPSLRARRRLDEAVRRIWVDSRSTYGYLRVCAQLRREGVVVDRKTVAASMRRQGLAGISPRRFRPVTTIPGTRTHSIPDRVKRHWDTGQVDRVWVTDITYLRTRAGWVYLCAIKDACYRKVIATAMSTTMTTDLVEEALRRARILRPNAPRKVIIHSDRGTQFTSEQMYECCRELHLDQSMGRTGVCWDNAMIESQWSVLKAEFYDRYEWDTPQQAIQGVEEWIYDFYNTKRLNSAIGYQTPVEFEAQHAAALTRAA
FN806773.1	fig|6666666.450802.peg.115	peg	FN806773.1_128691_128347	128691	128347	-	Mobile element protein				atgtggcggggcctggtggccctgggggaaggtgttgtcatgagcacggggaacgagaagacgcggaggcagcgtcgcaagttcacggcccagtaccgccatgaggcggcgaggatggtgatcgactcgggtcgcacgatcgccgaggtcgcccaggagctggggctgggtccccaactgttgggcaggtgggtgaaggtagagaaggagaccatgacgccgagcacgttgagtccggatgaacgcgaggagttgaagcggctccgcaaggagaacgcggacctgcggatggacaacgagttcttgggaaaagcagcggccttcttcgctgcgaagcatcagtga	MWRGLVALGEGVVMSTGNEKTRRQRRKFTAQYRHEAARMVIDSGRTIAEVAQELGLGPQLLGRWVKVEKETMTPSTLSPDEREELKRLRKENADLRMDNEFLGKAAAFFAAKHQ
FN806773.1	fig|6666666.450802.peg.116	peg	FN806773.1_129842_129036	129842	129036	-	hypothetical protein				atggtggccaatcagatgcacaccctcagggtccgggtccggggcctgtcgcggggatatatccgcggagtcctcagcgcgctggccgtggttcccgccgactggtcgggcgtccgcgggctggtgctgggaggcctgcacattgacatcgcgcggggctcggcacacatcgaatgcacggcgggccgcgacgtgcccgatgaaccgacggcgcgcctggtgcggcagtggtcgtccaccacgatggacgagttggacggcgcctttacaccggaggggttcagtacggcgtggggcgcgcgctatgccgggctcgatgccggctacgagcggctgctggtggggtcggcgcggtggatgatcgacgcacgccaggagcgggcgttgcacaagagctac…	MVANQMHTLRVRVRGLSRGYIRGVLSALAVVPADWSGVRGLVLGGLHIDIARGSAHIECTAGRDVPDEPTARLVRQWSSTTMDELDGAFTPEGFSTAWGARYAGLDAGYERLLVGSARWMIDARQERALHKSYILDVLDVFDVVPVPAQEFSTTFESLLRAAHLRHEEDGGPDGSAVGPRMVLLGRAGTVALDHFECSELDGRYAPDQLRERAGSRAEGYRKRWQTILAYASDAAAGEGIADAPAGRITFDDVSDEQARRRLQGRLGR
FN806773.1	fig|6666666.450802.peg.117	peg	FN806773.1_131576_130020	131576	130020	-	sugar kinase				atgccgagcaaggaggtcaccatgaccgagacaatgatgcccggaaaccagaccactgagatccccgaagcccgccccgtgccgttcgcgcgcgcgatcggtccgttcgtgctggccatggatatcgggtcgacgtccacccgcgcggcgctctacgacgcgatggcgcgtcccgtgctcgagcagaacgcggtggccgagcaccacttcgtggagggtgccgacggcacctcggagatcgacgccgaccagatggccgacgaggtggccgaaaccatcaccggggccctggccgggttggagcccggcaccgtgagcgccgtggcgatggacaccttcgcggcgtcgctgatctgtgtcgatgcgcagggtcgggcgatcagcccgtgcatgacctat…	MPSKEVTMTETMMPGNQTTEIPEARPVPFARAIGPFVLAMDIGSTSTRAALYDAMARPVLEQNAVAEHHFVEGADGTSEIDADQMADEVAETITGALAGLEPGTVSAVAMDTFAASLICVDAQGRAISPCMTYADSRSAPQLAELRKVLDLDEAQQAVGVRLHTSYHPPRLLWIKQNHPDFWARTARFVSLGEYVFTKLAGVDACATSTMAWAGMLNRHSGQLDDDLLSVTDTRADQYAQIVDPDQPQTPDPGLIDDRWPALSGAKWFPTIPDGYASNIGVGAVGAETVALSAATSGAMRVIVPGTPEKLPSGLWAYRVSRHESIVGGALNDVGRVMTWLTTTFAPVDATERDTALRAAPRPDTPLVLPFLTGERATGWSGNARAVFCGVTAASGPWDM…
FN806773.1	fig|6666666.450802.peg.118	peg	FN806773.1_132677_131814	132677	131814	-	Formamidopyrimidine-DNA glycosylase (EC 3.2.2.23)				atgcctgagctgccccaggtggaggccctggccgatttcctgcgcaccgatctggtgggttcggtgatcgaacgcctcgaggtgggcgcgatcagcgcgctgaagacctttgacccgccgcccgatgcgctggtgggccgcaccgtcaccgccatcaaccgcttcggcaagcacctcgacgtggatgccgggggcctgcacctggtgttccacctggcgcgggccggctggctggtgtggcgcgagaaggtgccgtccaccgtgatcaagccgggcaagagccgcatcgcgctgcgggtgcggctgcagggtggcgccggcttcgacctcaccgaggccggcacgcaacgcaagctggccgtgtggatcgtgcgcgacccccagcaggtgccgtcgatc…	MPELPQVEALADFLRTDLVGSVIERLEVGAISALKTFDPPPDALVGRTVTAINRFGKHLDVDAGGLHLVFHLARAGWLVWREKVPSTVIKPGKSRIALRVRLQGGAGFDLTEAGTQRKLAVWIVRDPQQVPSIASLGPDPMAPGFTPAVFRQILAGAGRAQLKGILRDQHVIAGIGNAYSDEILHDAKLSPFKPAANLTDDEVERLYAAIRDGLAAATERARGLAARDIKADKRAQLRIHGHAGDPCPVCGTPIASVNFADSSLQYCPVCQTGGKKLADRRMSKLLK
FN806773.1	fig|6666666.450802.peg.119	peg	FN806773.1_133395_132670	133395	132670	-	Leucyl/phenylalanyl-tRNA--protein transferase (EC 2.3.2.6)			isu;Protein_degradation	atgcttgcccatgtcttcggtcccgaggccagctggcccagccaggacctcgtgggcttcaccgagcagatcgacgccggcctcacgatggccgcctacgcctcgggcctgttcccgatgccgctgcacgagtccgaattccacggcatgggctggtggtcgccgatgcagcgcggcatcatcccgctgccctcgttgcgcgtcagccattcgctgcggcaggccctgcgccgctaccgcaccaccatcgacacctccttcgacgaggtgctggccggttgcgccgaccccacgcgtcccggcagttggatcgacgacgacgtgaaggccatctacaccgggctgttcgagcgcggcgtggtgcactccgtggagacctgggacgacgacgaccgcctg…	MLAHVFGPEASWPSQDLVGFTEQIDAGLTMAAYASGLFPMPLHESEFHGMGWWSPMQRGIIPLPSLRVSHSLRQALRRYRTTIDTSFDEVLAGCADPTRPGSWIDDDVKAIYTGLFERGVVHSVETWDDDDRLVGGLYGVGLRGLFAGESMFHDREHGRDASKVALVRLVDTLSARPDGKALLDTQWLTPHLASLGGVEIPRHRYLELLDDALDAPETAWPAPGVFTRGRALPPAQGGSHA
FN806773.1	fig|6666666.450802.peg.120	peg	FN806773.1_136128_133942	136128	133942	-	hypothetical protein				atgacgcaggacaacagcggatctgccgagaagcccttccggctcggcacgaactaccaggtggagaccccactgggccacggcgtggtcggcaccacctggcggggcaccggagccggcggtgcagagctcgcgttcacggtgctcaacaagcgattcgcctcgaacccacaggtggtgcgccacctgctggcccagcgtcccgtgctcgccaccgtgcgcggcgaccacgtggtgccggtggtcgacatggttgccgactccgacgtggtggcggtggtctcgccctatatcaagggcaccgacctgcgttcccgcctcgacgacgagggcacgctgccgcccgccgaggcctgccgcatcatctccgaaacggcccagggcctggcgacgctgcac…	MTQDNSGSAEKPFRLGTNYQVETPLGHGVVGTTWRGTGAGGAELAFTVLNKRFASNPQVVRHLLAQRPVLATVRGDHVVPVVDMVADSDVVAVVSPYIKGTDLRSRLDDEGTLPPAEACRIISETAQGLATLHATGLTHRDVKPSNILLDDTQQPASAKVTDYAVGGIVEEWAGGGHSAVLASTPAYLSPEVIAGDPVTVQSDMYALGVVLYESLCGVTPFAPLQPEGTMQAILTLDPGRPRGVDDALWEVLSMLLNRDPRQRGSADALSWRLSELQNALADAPKLPKLDVSPSPTPLPQVMAFPGAAPTTAPQIVGQVPAPNQPGPNQLGPNQPGPNQVGGGQPGAQGAGFQGPAAGVLAAGAVIGAAAAAVPTQQAAAQPTQAASGPSDAGQVAGGQ…
FN806773.1	fig|6666666.450802.peg.121	peg	FN806773.1_137060_136443	137060	136443	-	PROBABLE RESUSCITATION-PROMOTING FACTOR RPFE				gtggtggacatgtcaaagacactctctcggatcgcatccgtcgcttcggttgccgcgctcgccggcagcatcaccgtcatcgccgggcagaacgcgtccgccgacagcgtgaactgggacgcagtcgcagcctgcgagtcgggcggcaactggggtaccaacaccgggaacggctaccagggtggcctgcagttctcgtccagcacctggaacgcatacggtggcggccagtacgcctccagcgccaaccaggcctcgcgtgaccagcagatcgcggtcgccgaaaaggtcctcgccggtcagggcattggtgcatggcccgtgtgcggcgccaacgccggttccgccggctcctacacgtcaaccaacaccggtggcaccgctgcttcgaccagcaac…	MVDMSKTLSRIASVASVAALAGSITVIAGQNASADSVNWDAVAACESGGNWGTNTGNGYQGGLQFSSSTWNAYGGGQYASSANQASRDQQIAVAEKVLAGQGIGAWPVCGANAGSAGSYTSTNTGGTAASTSNAASSTTRSTARTESTYTPARAASTGGNYTVQSGDTLNTIAAAHGTTWQALYAANKSNITDANLIYAGETLNV
FN806773.1	fig|6666666.450802.peg.122	peg	FN806773.1_138567_137263	138567	137263	-	Citrate synthase (si) (EC 2.3.3.1)			idu(1);Serine-glyoxylate_cycle idu(1);TCA_Cycle idu(1);Glyoxylate_bypass	atgggcgagacggcaaagctcgaaatcgacggcgaggtctatgaactcccggtggtgcagggcagcacgggtgagaaggccatcgacatcagcaagctgcgcaacaccaccggtctgatcaccctcgacgagggttacgccaacaccggctcatgccgttcggcgatcacccacatcgacggcgagaagggcgagctcagctatcgcggcatccccattgagacgctcgccgagcactccaccttcattgagaccgcctggctggtgatcttcgggcgcctgcccaccgagctggagcgcgagcacttcagcgagctgctcagtcagaacgcggcgctgcacacccagatgcgtgcccacttcgcggccttccccgagcaggcccacccgatggcgatc…	MGETAKLEIDGEVYELPVVQGSTGEKAIDISKLRNTTGLITLDEGYANTGSCRSAITHIDGEKGELSYRGIPIETLAEHSTFIETAWLVIFGRLPTELEREHFSELLSQNAALHTQMRAHFAAFPEQAHPMAILSAMINAISTHDRPKIAPDDDATLERYAANLMSKVRTIAAGSYKTSIGEPLIYPRRDLLYTQNFLHMMFSLPYQEYEASPQAVHALNLFWLLHADHEQNCSTSTVRMVASGEANLYASCSAGVVALWGGRHGGANVATVQMLQRIRNEGLSPKQFLAQVKDKESNIRLSGFGHRIYKSYDPRARLLEKAATDLLDATDSKDPLLPLAQELAAEALSDDYFAERSLYPNVDFYSGVILRAVGIPLNMFTVMFAIGRMPGWIANWREI…
FN806773.1	fig|6666666.450802.peg.123	peg	FN806773.1_139026_139829	139026	139829	+	hypothetical protein				atgcccactcgtaagaggtcaaacacgggttcgaccgtcggtgcaatcggtgccacggtcgttgccatggcccccaccattgctcccgggccgtcagcgaacctgctgcgccggttggcggactatgccatcgacggcgtgggtccgttgccgggggcgcgcatcgccgccgggcatgccctggagcacaagaccggggacgtcgaggccgcgctcgactcgctggtgcgcaatcacgtcgcgatggccggcgcgcagggcttcgtcagcaaccttggtggcgtggtcaccgcgattgccgccatccccgcgaacctggccgccgtggccgtggtgcagacgcgcatggtggccaccatcgcccacctgcgcggctacgacctgtcggacctgcgggtg…	MPTRKRSNTGSTVGAIGATVVAMAPTIAPGPSANLLRRLADYAIDGVGPLPGARIAAGHALEHKTGDVEAALDSLVRNHVAMAGAQGFVSNLGGVVTAIAAIPANLAAVAVVQTRMVATIAHLRGYDLSDLRVREAIWMTLLGRHDVDDLVAAGKLPSTPLGVATAPVLDSALEQRIAEQVLATLVGRSGGKQTLAMMSKRIPLVGGGVGMATDGWFTWTVASYARDVFAPRRLPELPGPEQVVDEEQPAPQPESDVRDAEWSEEDD
FN806773.1	fig|6666666.450802.peg.124	peg	FN806773.1_140809_139940	140809	139940	-	hypothetical protein				atggtcctgttggcaatagtgaatctggcagcggcggtgcttctcatcgcgatgggcgtcctgggtcagcggcacgccctgccgcgcaatggctgggcgggcatccgcaccgccaccacgatgaccaatgacgacacctgggacgcggctcatgtggcggcggccccggcgttcgtgatcggcggcctggtgcagttgctgctggccgccaccgcactggtgctcgccggcaacgacgacctgaacggcgccggcgtcgccatcgtgttcacggtcgtctggctggtgacgctcaccgcagcggtcgcgatggccgccgtcgtcggcgtccgggcgtcgaaggcggtgctcgtgcgccagcagcagcaactggtggcagtcggcgcgcacggccattcc…	MVLLAIVNLAAAVLLIAMGVLGQRHALPRNGWAGIRTATTMTNDDTWDAAHVAAAPAFVIGGLVQLLLAATALVLAGNDDLNGAGVAIVFTVVWLVTLTAAVAMAAVVGVRASKAVLVRQQQQLVAVGAHGHSASASDEVLGAEPPGEWISRDPARTVAAIVMALVPAALMMVLRSSVFADLPAKVPQHWGLSGPPDAWVSSNTAFWLGFVAACVLGVAAISVLLVARTARARRGYYSLFTIMAFIASGGWLASALYGIGIAIGGWQSGLIIAAAAVLGLVARYIVPDA
FN806773.1	fig|6666666.450802.peg.125	peg	FN806773.1_142493_140988	142493	140988	-	hypothetical protein				gtgggcctctcgtcgtcggccattgcgcgtgccgacgacggcctgtggtacctcgaccagttcggcgtgcgcgacgcccatgcgcagggcctcgacggctccggcgtcaccatctcggtgatcgacagcccgctggtatcggactatccggccttgtcagacgccaatatcagctatgacacggtgccccagtcaacccgcgcgcccggtggtcgctcggagggatacgacgcctgctaccagaacgggcagaagatcgtcgcgtcgttcaagtcggggcaggcgatggacccggacgcccccggtgatccgatcttcatcacccatggcaccgagatgacctcgcggatcgttggcaacgggaagggctacggcagtgatcccgggttcgagggcatc…	MGLSSSAIARADDGLWYLDQFGVRDAHAQGLDGSGVTISVIDSPLVSDYPALSDANISYDTVPQSTRAPGGRSEGYDACYQNGQKIVASFKSGQAMDPDAPGDPIFITHGTEMTSRIVGNGKGYGSDPGFEGIAPRAAVKFFANSGGIGSGDVADNSCEGPDGSALGTDLATTGLGIARAVGAGARVVSMSFLTSVDADDYPGFLSALQHGVIMVSARDNSQEPGLPDMVGDPSRLTGLPGLVTVNSIGPSGPLAPSSDTTDGSVAILSPGNEVLIAPAMDTRVLDVANGGTSSAVANLSGMLTLALQKWPDATGNQIMQSLVANTRDSDGTATLDEGHERGFGVVDLTKLLAVDPTGYPDVNPILDQEVTRAAEHGETADMYDAQCAADSAQTTEYQF…
FN806773.1	fig|6666666.450802.peg.126	peg	FN806773.1_143762_142614	143762	142614	-	Alanine racemase (EC 5.1.1.1)			isu;Pyruvate_Alanine_Serine_Interconversions isu;Alanine_biosynthesis	atgctctacaccactcatctcgagatcgaccttgatgcactgcgccacaacgcccgggccatcaagcagctggtgggtgaccgcaaggtgctggtggccgtgaaggccgatggctacggccacggcgcggtgcccatcgcccgcctgttccagcgcgagcacctggctgactggttgggcgtggccaccgtctcggaggcgatggcgctgcgcgagggcggcgtcaccctgccgatcctgaagctgtcccatgcgttccccgaggaactgcccaccgccatcgacgcggacattgcgctcaccgtggtggacgagcagagcgccgacgaggcggccgaggccgccaaggtggtgggcaagccggtgaacgtgcacctggcgctcgacaccggcatgcgc…	MLYTTHLEIDLDALRHNARAIKQLVGDRKVLVAVKADGYGHGAVPIARLFQREHLADWLGVATVSEAMALREGGVTLPILKLSHAFPEELPTAIDADIALTVVDEQSADEAAEAAKVVGKPVNVHLALDTGMRRIGAEPEHAVALARHIDEDALNLQGIFTHMPVSDTTQGYDFTVEELARFAKAVDDVQADRATRGLPAVPLVHAAASAGVLGHDLSGLTMVRPGIAIYGAYPDAQTPRTAALRPVVTMRSKVSFIKRIRAGETVSYGRTWTAPTDRWIATVPVGYADGFNRLNSNRGRMLINGRSFPVAGRVCMDQTMLDLGEADDHGVHRGDDVIIIGASGDEYISTDELAELAGTISYEVTAVIPPRVSRQYFDSAAE
FN806773.1	fig|6666666.450802.peg.127	peg	FN806773.1_143745_143858	143745	143858	+	hypothetical protein				atgagtggtgtagagcatgggaatatcttgcaccgacggacgcgcggggacgccgccgctcacgaaaacgggcccgcgggacgcgtcgccccggtgcgtgctgacggccgatga	MSGVEHGNILHRRTRGDAAAHENGPAGRVAPVRADGR
FN806773.1	fig|6666666.450802.peg.128	peg	FN806773.1_145488_143935	145488	143935	-	Phosphopantothenoylcysteine decarboxylase (EC 4.1.1.36) / Phosphopantothenoylcysteine synthetase (EC 6.3.2.5)			isu;Coenzyme_A_Biosynthesis isu;Coenzyme_A_Biosynthesis	atgacatctgcctcatccacccattcgcgtgagcgtcacatcctgctgggggtgacgggcagcatcgctgctttcaaggccgcccaattggcgtctgactgggtgaaacagggccatcaggtgcgcgtgctgatgaccgctgccgccgcgcagttcgtgtcgccgctcaccttccagtcgctcacccaccagtcggtgcgcatcgcgatgttcgacgactcgggggccagccagaccgccaccgatgacggcatgcatgtgggaatcacccacattgacgatgccaaatgggccgatgtgttcgtgatcgcccccgccagtgccgatgtgatcgcccgcatcgcggccggcatggccaacgaccacctgaccgccaccctgctggccgccacctgtccc…	MTSASSTHSRERHILLGVTGSIAAFKAAQLASDWVKQGHQVRVLMTAAAAQFVSPLTFQSLTHQSVRIAMFDDSGASQTATDDGMHVGITHIDDAKWADVFVIAPASADVIARIAAGMANDHLTATLLAATCPVVLAPAMNTRMYDNPVTQRNMTTCRQLGMSFVEPSSGLLACEDVGKGRLAELSDIEWAVDEALEGMSAPRFDADVAGPGRSGAARAEAPRPTSDVESAGATPSDAGSSDAGPIDAAVIDAAMADAEPSTTLVVPDSVTSDVVVPDAGAMPPLRAGGPAGGAEGLLSGVRVLITAGPTREPIDPVRFLSNHSSGRMGYALASAAHDLGAAVTLVSGPVSLPEPAGVTMVQVQTAAEMFDAVTARFEQADLVVMAAAVADFAVAAQAD…
FN806773.1	fig|6666666.450802.peg.129	peg	FN806773.1_145876_145532	145876	145532	-	Transcriptional regulator, ArsR family				atgactgcatcgcacgacgactgtgcgctcgagagcctgctgatcctcaatcagtgcatcccgctgtttgagaccctgaaggatcctgagcggcagtcgattctcgtgcgactcatcgagcacggcccgctgaccgtcaatgaggtggccgagagttcctcactgtcgcgtcccgctgtgtcacaccatctgaagattcttgagcgcaacggattggtctccatgacgaaggagggcacccgccggatctgtcgggcggagacccagaccgggctcagcctgctgaagcggctcgtgtcggctctggaggccgatctggctgaagtccccggcgtggcacactga	MTASHDDCALESLLILNQCIPLFETLKDPERQSILVRLIEHGPLTVNEVAESSSLSRPAVSHHLKILERNGLVSMTKEGTRRICRAETQTGLSLLKRLVSALEADLAEVPGVAH
FN806773.1	fig|6666666.450802.peg.130	peg	FN806773.1_146526_145879	146526	145879	-	NADH oxidase				atgcgcttcctgacgcagatctaccgggccatgcgcgatgcgctgggtgatgatttcccgatcggactgaagctgaactcgtccgatggtgtggagggtggtttttcggaacaggacgccttgtcggtgatcgagacgatggcggccatggggctcgacctcgtggagatttcggggggaacctacacaaagccgccggtcgacgttgtggacggtgtcgaccctcgccgtggcacgatcttcttcctcgatttcgcccggcgcctgcagggcagggtcgacatccctgtggctctgaccggtggattcctggcggcccccgatatggaggaagtcctggccagtggggccgctgacatgatcggcatcggtcgcggtctggtggtgagtcccgacctg…	MRFLTQIYRAMRDALGDDFPIGLKLNSSDGVEGGFSEQDALSVIETMAAMGLDLVEISGGTYTKPPVDVVDGVDPRRGTIFFLDFARRLQGRVDIPVALTGGFLAAPDMEEVLASGAADMIGIGRGLVVSPDLPNKILDGGSHETVSLPRVTTPVSAVDRALGSILVISWYEHQMCRLAEGKQVASSGDATVALMSTLRSHGLGALAPRRNSGRK
FN806773.1	fig|6666666.450802.repeat.10	repeat	FN806773.1_146534_148562	146534	148562	+	repeat region				tccggctcttcacgaacgagggtgtagcgggttgagcgtgtcggtggccgggtaggggtcgaggtctccctgaggatggaagttctcacactcgccatctgccggaagacctcgacgtgtcacaccctactttcactacaccttgcctgaccacgttctgcggtctcgacgagctcggcctggaggctgtcgggcagcgtctggacccggatcgggcggtgatcgagtgccgtgtcgtggagccggaccggtggtgccgcgagtgtggatgcgagggcgccccgcgcgacacggtgatccgtcggctcgcgcatgagccgttcgggcatcggcccacgaccctgctgatccgggtccggcgctacaaatgctgcgggtgtgggcgggtctggcggcagg…
FN806773.1	fig|6666666.450802.peg.131	peg	FN806773.1_146650_147957	146650	147957	+	Mobile element protein				gtgtcacaccctactttcactacaccttgcctgaccacgttctgcggtctcgacgagctcggcctggaggctgtcgggcagcgtctggacccggatcgggcggtgatcgagtgccgtgtcgtggagccggaccggtggtgccgcgagtgtggatgcgagggcgccccgcgcgacacggtgatccgtcggctcgcgcatgagccgttcgggcatcggcccacgaccctgctgatccgggtccggcgctacaaatgctgcgggtgtgggcgggtctggcggcaggacaccacggccgccgcgccggtacgggcgaagatctcccgcggtgggttggcgtgggggctggcgggcttggtcctcgatcatctctcggtcacgcgtgtcgcggcagggctgggg…	MSHPTFTTPCLTTFCGLDELGLEAVGQRLDPDRAVIECRVVEPDRWCRECGCEGAPRDTVIRRLAHEPFGHRPTTLLIRVRRYKCCGCGRVWRQDTTAAAPVRAKISRGGLAWGLAGLVLDHLSVTRVAAGLGVSWSAANDAILAEGRRRLIDDPARFEGVTTIGVDEHVWRHTRHGDTYVTVIIDLTPVRDKTGPARLLDMVAGRSKAVFKTWLAARPKPWREGIEVVAMDGFTGFKTAAAEELPDAAPVMDPFHVIRLAGDALENCRRRVQHDVFGRRGMKGDPLYQARRTLLTGAGLLTDKQQARLDALFAEDRHVEVEATWGIYQDMITAYRDKDRGLGRFFLAHTIDKISASVPEQLVEIRKLARTLTQRASDVLGYFDRPGTSNGPTEAINGR…
FN806773.1	fig|6666666.450802.peg.132	peg	FN806773.1_148156_148302	148156	148302	+	Transposase				gtgaccatcacttggaccgtctaccagaaactgatcgatgcctaccagcagagcgactcccatgacatggtcaccctcatcgatgctctcaaggacctgggggtacctcccgcttggagcgaagcacgcgggggagccgattcctga	MTITWTVYQKLIDAYQQSDSHDMVTLIDALKDLGVPPAWSEARGGADS
FN806773.1	fig|6666666.450802.peg.133	peg	FN806773.1_148325_148552	148325	148552	+	COG3464: Transposase and inactivated derivatives				ttgaaagcctggaagagggagatcctggcctattggcacaccgaccgctcgaacgcgggccccaccgaggcgatcaacaacgtcatcgagaccacccgacgcatcgcccgcggcttccgcaacttcgacaactaccgcctgcggatcctcgcctcagcctccggacaacgcccctaccgccaacccccgaaactcgtcaagcaaggacaaccaaaccacgctgaatga	MKAWKREILAYWHTDRSNAGPTEAINNVIETTRRIARGFRNFDNYRLRILASASGQRPYRQPPKLVKQGQPNHAE
FN806773.1	fig|6666666.450802.peg.134	peg	FN806773.1_149509_148571	149509	148571	-	hypothetical protein				gtggaaaaactggagtacttggcgcggacactctcgcgaacgagtcgcaaagactatgagaactacgtcgtgaacgcggtttggaaccgcctcgacgactctgaagtccagccggtctcccagaagctggttgcgatcgatcctcggtcgcgatacttcattgacttgtactttccacagctcaatatgggcatcgaatgcaacgaaccgtatcacgcaactcgctcagagcaagacgcgggcagaacgattaccatattcgatgtgctgcatcaagttcaaccgaacagtgggtatcaacaacttgacatcgacgtgtttgtcaggggtcacactgggaacgttcaatgggctccgcttgaagcggttgacaatgccatcgatgacgtggttggaaag…	MEKLEYLARTLSRTSRKDYENYVVNAVWNRLDDSEVQPVSQKLVAIDPRSRYFIDLYFPQLNMGIECNEPYHATRSEQDAGRTITIFDVLHQVQPNSGYQQLDIDVFVRGHTGNVQWAPLEAVDNAIDDVVGKLRARIETLRQSGGFSPWVIEPDDPFAYFQNRDEISMADDIGFANIATVCNSILGSSYSLESRGPRKSCFVPSSLRSIYGSEYLVWFPKKAVAGHAVSRGWNNMLSDDGLSLDEYNEDWNAIDSATGQKRVVFIQAVDPVTRVRAYRFAGVFLRDGVSEIGGVPRKHYRRISDKFTVVHG
FN806773.1	fig|6666666.450802.repeat.11	repeat	FN806773.1_149678_150598	149678	150598	+	repeat region				ggctcttcgtcattcagcgtggtttggtgaggctggcctgagtgtcgtggggtggtgagaggggtgtgtcggtgctggtgagaagggtcggggccttcttgaatgggaagcgttcagactcacccgttcgaagaagaccccgaccgtgttccacactacctgcactcatcccggctactgcacgctcgctgatgccatcgctgacctccccggcttccacgtcacgcgtgtggaccgctcacctgcgggcctgcgtctgaacgtcgagaccgaccctgggggagtgctctgccccgcctgtggggtccaggctgtggcggatggtcgccaacaacgtctcctccacgacatcggtgtcttcggtgtccctgtcctcctcgtgtggtccaggcgcacctg…
FN806773.1	fig|6666666.450802.peg.135	peg	FN806773.1_150179_150601	150179	150601	+	hypothetical protein				gtgaaccagcttctcacccgagacgttgtcatctccgccctggcccgggacctccaggtggggtggcgcaccttgtggaaggcaatcgagggacccctccaggagcgcctcaaggagatcagcgaccaggccagcgtggaagccctgggcctcgacgagcacgtgtggcgtcattgcgggccccacaagaatcggatgatcaccggcgtcgtggaccacaccagaccgaagagaggcaaggacgggaagacgaagccgttcgcgaggctcctggatgtccaggtcgggcgctcgggagcggtcgctgaggactggttggcctcccaaggcaaggagttcgcgagcaagatccgcatcgctgccatcgacccctacaggggctacgccaacgccatctca…	MNQLLTRDVVISALARDLQVGWRTLWKAIEGPLQERLKEISDQASVEALGLDEHVWRHCGPHKNRMITGVVDHTRPKRGKDGKTKPFARLLDVQVGRSGAVAEDWLASQGKEFASKIRIAAIDPYRGYANAISATLKEAD
FN806773.1	fig|6666666.450802.repeat.12	repeat	FN806773.1_150598_151949	150598	151949	+	repeat region				ctgaagcgccctgagtttgttggagactcctgaccttggaaacgaggatggggttatgccgaaggaactggcgaatgggaagccgacgacgcgtcgctactcggtcgaggagaaggccgccgcggtgcggatggtgaggacgctgcgcgcggagctgggcgtcacgcaggggacggtgcagcgggtcgcgacgcagctcggttacggggtcgagtccgtgcggatgtgggtcaagcaggccgacgtcgacgacggtgtcgtccccggtgtgagctcggcggaggagcagcgggtgaaagagctcgagcaagagaatcgggagctgcgccgggccaacgaggtgctgaaacgggcggcgtctttcttcggggcggagctcgaccgccactaccggaagta…
FN806773.1	fig|6666666.450802.peg.136	peg	FN806773.1_150653_150997	150653	150997	+	Mobile element protein				atgccgaaggaactggcgaatgggaagccgacgacgcgtcgctactcggtcgaggagaaggccgccgcggtgcggatggtgaggacgctgcgcgcggagctgggcgtcacgcaggggacggtgcagcgggtcgcgacgcagctcggttacggggtcgagtccgtgcggatgtgggtcaagcaggccgacgtcgacgacggtgtcgtccccggtgtgagctcggcggaggagcagcgggtgaaagagctcgagcaagagaatcgggagctgcgccgggccaacgaggtgctgaaacgggcggcgtctttcttcggggcggagctcgaccgccactaccggaagtag	MPKELANGKPTTRRYSVEEKAAAVRMVRTLRAELGVTQGTVQRVATQLGYGVESVRMWVKQADVDDGVVPGVSSAEEQRVKELEQENRELRRANEVLKRAASFFGAELDRHYRK
FN806773.1	fig|6666666.450802.peg.137	peg	FN806773.1_151030_151917	151030	151917	+	Mobile element protein				gtggacggtcgccggctcggagtcgagctcatctgcagactgttgcaggtggctccgagcagctactacgccgccaagacccgtgcgccctctgcccgtgcgctgcgtgacgaggaactgatcccgcagctggtcgagatctgggaggccaactaccgcgtctacggggtccgcaagctctggaaggctgcccggcgtgggggcatcatgatcggccgcgaccagactgcgaggctgatgcgcgtcgcagggatcgaaggtgcgaggcggtcgaagcgggtgaagaccacgcggccggacccggcgtcgtcgcggcacccggacctggtcaagcgggagttcaccgcgacggcaccgaaccggctctgggtgaccgatctgacattcgtgcccacctgg…	MDGRRLGVELICRLLQVAPSSYYAAKTRAPSARALRDEELIPQLVEIWEANYRVYGVRKLWKAARRGGIMIGRDQTARLMRVAGIEGARRSKRVKTTRPDPASSRHPDLVKREFTATAPNRLWVTDLTFVPTWAGVAYVCFIIDAFSRMIVGWRVASHMRTEMVLDAIEMARWSRGAHHEDLRCHSDAGCQFTSIRYGERLAEIGATPSIGTVGDSYDNALAETVNGYYKAELVRGPTRSGPWKTVEDLELATLGWVHWHNTQRLHGYLGDVPPAEFENAFYAVPNDSNLLIGIK
FN806773.1	fig|6666666.450802.peg.138	peg	FN806773.1_152007_152960	152007	152960	+	O-acetyl-ADP-ribose deacetylase				gtgacggcaatcagtgcagtggtgggcgatatcaccacccaggacgtggacgcgatcgtcaacccgaccaacacggagatgcgcccgggtggcggggtcgaccgggcgatccatgatgcggccggcccgggcctcctggaggaagtgcgctcacggttcccgaccggcctggcggtgggtgacgccggatggacccatggtggacggttggcggcccgctatgtgatccacaccgtcggaccccttcagcccacgagcaagaagtctgagcagctgctggcgtcgtgctaccgcaggtgcctgcagatcgctgacgaactcggcatccagaccatcgccttccccgtgatcggagtgtggagctatggctggccggggaacaaggcgatcccgatcgag…	MTAISAVVGDITTQDVDAIVNPTNTEMRPGGGVDRAIHDAAGPGLLEEVRSRFPTGLAVGDAGWTHGGRLAARYVIHTVGPLQPTSKKSEQLLASCYRRCLQIADELGIQTIAFPVIGVWSYGWPGNKAIPIEARTLMESPSSVSRIMIIASDEVIRDQVLACLINKAWLRLLQGVRVLHERGFEGVRVWAGFGPVGGWRIQITDVDYMKKLPDSEIYIAREYRSDRVYWNRWGAQVGKTLITNLTTPGEVADLLLGEVPYLAQKKSDPEYVVWYQALVSVCEGLEAQPWTSSDWVTPPGWGIGQKVVFPYPPAPKG
FN806773.1	fig|6666666.450802.peg.139	peg	FN806773.1_154643_153075	154643	153075	-	hypothetical protein				atgagcctgttgaggcagctggcgagactcttcggacaccgccagacgtccgaagagcctgcgacacaggccggacgtgcgggtttcccgccacccagcagggcccagggagcgggtttcccgccacccagcagggcccagagtgccggcttcccgccaccgggtgcggcgctactggccgagttcccaccgccgaacgcggtcccgaacgccgccacgccgccgcctcagcgcccaaccgcggcccggcgtcaggccccctccgatccgacgaccgatacctccttcgtgccggcacaacgcacggccgcacctgccgccggatttcctccagtggccaccgccgagccggtgatggttcctgcgaagccgatcaccattcccgtggagctggtgatc…	MSLLRQLARLFGHRQTSEEPATQAGRAGFPPPSRAQGAGFPPPSRAQSAGFPPPGAALLAEFPPPNAVPNAATPPPQRPTAARRQAPSDPTTDTSFVPAQRTAAPAAGFPPVATAEPVMVPAKPITIPVELVIEPAHPVTAPASQQFGTATPDASGWYMPTYRERDISDWVPEVRRLKRSGELEAALTLATGCMDAMVQAAERNPANVMEHYVIEVVRIQHKMARYSDEVNTIESWLGREIPASRDDHRLDLRKRLAKARELVARSEGRDSSAHHAEWKRLVALQKASKQQGAPASTPPARQSPRAQVIPERAAASHQPAPSRARASSSRRRPSKFIPALDEFLAQPFVAADFETANRSSGVSACQIALVRVESGRVVDRFNTLLKPPSGFDDFEFTYL…
FN806773.1	fig|6666666.450802.peg.140	peg	FN806773.1_157755_154717	157755	154717	-	Type I restriction-modification system, restriction subunit R (EC 3.1.21.3)			isu;Restriction-Modification_System isu;Type_I_Restriction-Modification	atgactgattcaccggctgccccgcactacgccccaattgcgatcagcaagcggagcactgtcgttgccgaatatgtccccgagccctccgacgaccagggctatgagagcgaggccgacctcgaagcgcggttcatcaagctgctgcaacagcaggcctacgagtacctgcccatccacagctccgacgacctcgtcgccaacctgcgcaagcagctcgaggcgctcaaccatctcaccttcaccgacgacgagtgggcccgcttctttgccgagtcgatcgcaggccaccacgacggcatcgtggagaagacccgccgcatccagcacgaccacatccagctgctgaaccgtgacgacggcaccaccaagaacatctacctgctcgacaagcgccac…	MTDSPAAPHYAPIAISKRSTVVAEYVPEPSDDQGYESEADLEARFIKLLQQQAYEYLPIHSSDDLVANLRKQLEALNHLTFTDDEWARFFAESIAGHHDGIVEKTRRIQHDHIQLLNRDDGTTKNIYLLDKRHIHNNRLQVINQYATDSGARSNRYDVTILVNGLPMVQVELKRRGVNIREAFNQINRYQRESFWADSGLYEYVQLFVISNGTLTKYYSNTTRATHVDQASGSKRSRNQASNTFEFTSWWSDATNKTITDLVGFTRTFFASHTLLAILTRYCVFDSNDQLLVMRPYQIAATERILNRIETSTNAGQVGTVNAGGYIWHTTGSGKTLTSFKTAQLATEMPTIDKVLFVVDRKDLDYQTMVEYERFQKGAVNSNASTRELKRQLDDPGAKI…
FN806773.1	fig|6666666.450802.peg.141	peg	FN806773.1_157994_157752	157994	157752	-	restriction modification system DNA specificity domain				ttgcttcgaggcgcacgaaagcggggcgggtctgttacttctcttgattccaagaagttcttcaagttcaagattcccctaccatcgcttgaaaagcagaacctgctcgccgtcaccatcgattctttcgacgctctcgtcaataacctcagctcgggccttcccgccgagctcaacgcgcgtcgccagcagtacgagtactaccgggacaagttgctcaccttcaaggaactgaagtcatga	MLRGARKRGGSVTSLDSKKFFKFKIPLPSLEKQNLLAVTIDSFDALVNNLSSGLPAELNARRQQYEYYRDKLLTFKELKS
FN806773.1	fig|6666666.450802.peg.142	peg	FN806773.1_159013_158339	159013	158339	-	Type I restriction-modification system, specificity subunit S				gtgagccggatcgaggagctggtcgagcgactctgccccgacggggtcaagttcgaaagtgtcgacatgctagccgaagtcggcacgggcaatagcgacaggaaggatgcggtagaaggtgggccgtgcccgttctatgtcagatcgcagaaaccaatcgctatcgacacctatcagttcgatgatgtctctataataatccccggagagggaggaattggagatattttccatatcacccacgggaagtacgcgcttcatcagcgtgcgtaccggattcattttacttcggctgacatagatacccagttcgcttattattatttttcgtcccacttcaagtcattcataatgtcgcgggccgtaagcgcaaccgtcacatcaatcaggaagccgatg…	MSRIEELVERLCPDGVKFESVDMLAEVGTGNSDRKDAVEGGPCPFYVRSQKPIAIDTYQFDDVSIIIPGEGGIGDIFHITHGKYALHQRAYRIHFTSADIDTQFAYYYFSSHFKSFIMSRAVSATVTSIRKPMILKFQIPLPPLVVQHEIVKILDTFTNLEAELEAELEAELEAELEAELEAELEAELEAELEAELEARRAQYEHYRDRLLSFNETPRRSGGSL
FN806773.1	fig|6666666.450802.peg.143	peg	FN806773.1_160578_159010	160578	159010	-	Type I restriction-modification system, DNA-methyltransferase subunit M (EC 2.1.1.72)			icw(1);Restriction-Modification_System icw(1);Type_I_Restriction-Modification	gtgactgagtcgacgaaggaatccgaacgtgcagagctgcacaagaccatctggcgcatcgcgaacgacctgcgcggcagcgtcgatgggtgggacttcaagagctatgtgctgggcatgctgttctaccgattcatctcggagaacctgaccgcctatatcaacaagggcgagcatgcggcgggcgacgtcgatttcaactacgccgacctccccgattccgatgctgcgatggcgttgcgggagacggtggatgagaagggcttcttcatcctgccctccgaccttttcgagaacgtgcgccatgatgccccgcacaacccgaacctcaatgagacgctcgccaatgccttcgccaatatcgagaattcggcggccggcacgtcgtcggagggcgat…	MTESTKESERAELHKTIWRIANDLRGSVDGWDFKSYVLGMLFYRFISENLTAYINKGEHAAGDVDFNYADLPDSDAAMALRETVDEKGFFILPSDLFENVRHDAPHNPNLNETLANAFANIENSAAGTSSEGDLKGLFDDLDVNSNRLGNSVMQRNEKLVKLLDAVGDLPLGNFGEHTIDLFGDAYEYLMTMYASSAGKSGGEFYTPQEVSELLTRITVVGKTHVNKVYDPACGSGSLLLKFGQVLGQGGVRKGYFGQEINLSTYNLCRINMFLHGINYSDFDIALGDTLTEPKHWDEEPFEAIVSNPPYSIHWAGNDNPTLINDPRFSPAGVLAPKSKADLAFTMHILSWLAVNGTAAIVEFPGVLYRGGAERKIRKYLIDNNFVDTVIQLPPDLFFG…
FN806773.1	fig|6666666.450802.peg.144	peg	FN806773.1_162456_160633	162456	160633	-	Efflux ABC transporter, ATP-binding protein / Efflux ABC transporter, ATP-binding protein				atgatcacccttcgtggcgcgtcggtgcatttcggcgcacgccgggcgctggacgatttctccggctcgttcgcgccggggcaggtgacggcccttgtcggcggtgacggggccggcaagtcaaccctgctgcgggtgctgaccggccgggtggccgcgacgccggcgcaaccgggagcggtgacgccacgcacccaactgggctatatgcccgccgacgccggggtgtggaacaacctgtcggtggcgcagaacatcgccttcgtggcgagggtcttcgccatgtcgcccgagcagacgagccagcgctcgcagctgctgttggcccgcgccggattggcgcaggtgggtgatcgtgaggccggcaagctgtcgggcgggatgcgccagaagctgggc…	MITLRGASVHFGARRALDDFSGSFAPGQVTALVGGDGAGKSTLLRVLTGRVAATPAQPGAVTPRTQLGYMPADAGVWNNLSVAQNIAFVARVFAMSPEQTSQRSQLLLARAGLAQVGDREAGKLSGGMRQKLGFVLATLHSPSVVLLDEPTTGVDPVSRGEIWSLIAGAAAEGATVVFATTYLDEAERCDQLFLLDQGRLVTSGTPDEVIASCPGTVWQAPADAGAGADTDDVPRATSWRRGDQLFAWTPSDREAPAGFAASVPDLENTSIALLLAGGATLGADSLDDAATAPGHPRASDAPVVLASRVTKTFGDFTALHDVSLAVHPGEIVGLLGGNGAGKTTLMRCVLGLEQVASGRVLLFGQVPSIAVRRRLGYVAQGLGLYPTLSATENLRFTAR…
FN806773.1	fig|6666666.450802.peg.145	peg	FN806773.1_163652_162453	163652	162453	-	Domain of unknown function / Efflux ABC transporter, permease protein				atgcgcgcactggttgtcaaggagttccaggagctcgtccgtgaccggcgcacgctggccatgttgttgctgttgccgctgttgctgctcgtgatcttcggctatgcggccaacttctcggtgagcaaggtgtcggtgacggtgatcggccgcgacgcccccaccctggccgcggacttggcgcagtatccggtggcgggccagagcctggacatcagcaccgacgccgacgccaccgatcccgagcagttgctgcgcgagcgtcgcgccgatgtggtggtgcaggccacggacaccgccgcggcgccctcccccgcagcaccggccaccgccgcaccgatcagcgagcgcatgcacgtctatgccgacggctcacgcctgttcagcgcccaggccgca…	MRALVVKEFQELVRDRRTLAMLLLLPLLLLVIFGYAANFSVSKVSVTVIGRDAPTLAADLAQYPVAGQSLDISTDADATDPEQLLRERRADVVVQATDTAAAPSPAAPATAAPISERMHVYADGSRLFSAQAAQRAFTTLVAQDTQQHLAQIQAAAAAGAPAGSSAQGSAAVGSAAQAASNPGSVVTVLFNPDLKTSWVMVPGLIGLILTFIGTVITSIGLVRQRETGTLEQLAVMPLRSSSIILGKIIPYFLLALFDLVLITAVGVWLFGVPFRGSLLLFAAAAVIFLFVVLGFGVLISTASQTTGQAIQLAIMTVLPQVLLSGLIFPLDSMAAGVRWIGYCLPLTWFNQIAQGVMLRDAPAGSLLWPFVILAAMAVVFFGIATLRMRFSLTHGGARA
FN806773.1	fig|6666666.450802.peg.146	peg	FN806773.1_164843_163854	164843	163854	-	2-dehydropantoate 2-reductase (EC 1.1.1.169)			idu(3);Coenzyme_A_Biosynthesis	atgaagtatgcagtgatcggcgccggcgcaatgggataccggtatggcgtcctgctccaggaaaatgctggcgtggatgtcgacttcgtcgatacctgggagccgaaccttgccaaggttgccgagcagggcggggtttatgtctcgcgcgaccatgagggacgacaccttgtgccgatcaacctctattcccccgaggattacaagggcaatcccgatgtgtggatcatcttcgtgaagcagatgcagctcgaaggggtgctcgagcggtgcgcacacctgttcaatgacaagcaggtggtcttctcggccatgaatggatatgggcacttcgagaagatccagaagtacttcagcgacgaccgcatctacggcggcaccgcgatgatcgccaccgtg…	MKYAVIGAGAMGYRYGVLLQENAGVDVDFVDTWEPNLAKVAEQGGVYVSRDHEGRHLVPINLYSPEDYKGNPDVWIIFVKQMQLEGVLERCAHLFNDKQVVFSAMNGYGHFEKIQKYFSDDRIYGGTAMIATVLNGPGDVDFIGKSGAGEMHMCAYTEKVTDIEKKIAEDFKAANLNPIITENFMGTCMAKVIFNSVVNTLCTMYEITMGQFIEFDGAMAMAKQLIDEAYDVCDRAGIRLIESRQDELKSIDYVCRVGNPLHYPSMYQDMSKGRPTEVDYINGYIAKLGRENDYPARTHEFLTRGVHLAELAWHIHKEEAEKAEAEQAA
FN806773.1	fig|6666666.450802.peg.147	peg	FN806773.1_165081_166814	165081	166814	+	Para-aminobenzoate synthase, amidotransferase component (EC 2.6.1.85) / Para-aminobenzoate synthase, aminase component (EC 2.6.1.85)			icw(1);Chorismate:_Intermediate_for_synthesis_of_Tryptophan,_PAPA_antibiotics,_PABA,_3-hydroxyanthranilate_and_more. icw(1);Chorismate:_Intermediate_for_synthesis_of_Tryptophan,_PAPA_antibiotics,_PABA,_3-hydroxyanthranilate_and_more. icw(1);Folate_Biosynthesis icw(1);Folate_Biosynthesis icw(1);Tryptophan_synthesis icw(1);Tryptophan_synthesis	atggcgcacagcaagcacggcccccggctgcaactgcatgtccgctcagtgcgcccggcccctggggcatcaccgtgggacgtcgaggcgctcttccggcggctgtcggacggtgcgaacgccgcgttctggctcgacagtgcacagtcggtgggcgcgcagtccgcggttgcgcagtccgcggttgcgcagcatgtcggaccccgaccggcgggcacgacgtccgaccggggacgcttctccctgctcggcaccgacgccggcgacttgtcggaggtgctgcgctactgccgccacgacgacgccggccacacccgcctgcaacgcggccacggtgccggacgggtcagccagacgctcgacggggacatcctcgacgtgttggccgaacggcttgcg…	MAHSKHGPRLQLHVRSVRPAPGASPWDVEALFRRLSDGANAAFWLDSAQSVGAQSAVAQSAVAQHVGPRPAGTTSDRGRFSLLGTDAGDLSEVLRYCRHDDAGHTRLQRGHGAGRVSQTLDGDILDVLAERLAARPIGEVPEGIPFAGGYIGYLGYEAKALVFPDDPTRHSPTPEGYWLRPQATIVIDHATNVAHLLVLTAEGDDDAAGSWFGRLEDVLGRAGTTPSSPVPSRAAPTPTAPTATPPRVAGSWRLTRADYEEHVRRAQDFLRAGDSYEVCLTDTFEGPYPAGIDALDLYGVLRRINPAPYAAYLRFDTFGDHLEVLSASPEQFLKVRDDGLVSSKPIKGTAPRSADPAEDQRLAAELATDPKSRAENLMIADLLRNDLGRVCVTGSIRVP…
FN806773.1	fig|6666666.450802.peg.148	peg	FN806773.1_166912_167760	166912	167760	+	Aminodeoxychorismate lyase (EC 4.1.3.38)			idu(1);Chorismate:_Intermediate_for_synthesis_of_Tryptophan,_PAPA_antibiotics,_PABA,_3-hydroxyanthranilate_and_more. idu(1);Folate_Biosynthesis idu(1);Tryptophan_synthesis	gtgtggaacggcgaggccttcgtcgacgacgtgcgcgccatcgagccggccctcgacatcctggcagccgattcctggcgcagcagccacggcgccgccgcccatttcgacctgcactgcctgcgcttcgaggcgggcgtggcgcgctgggcgctcgacgccgggttgcccatccccagcgcccgcgaatgggcgtcgatgcggcgcgccatgatcgccgcaatcctgacggcccaccatgacacccaccgcgacgccggcctcgaaacgggacaggacctgttcccgcgcatcggctgggagatgatcggcggccacgccgggcccgtcttcgtgctgcgcatccgcgcctgcccgccgatgcgcgacgacaccaccctgctgtggaccggcctgacc…	MWNGEAFVDDVRAIEPALDILAADSWRSSHGAAAHFDLHCLRFEAGVARWALDAGLPIPSAREWASMRRAMIAAILTAHHDTHRDAGLETGQDLFPRIGWEMIGGHAGPVFVLRIRACPPMRDDTTLLWTGLTDPRLHPTVKGPDIERLGKLRGVAASRGCDDAILADPNRTVLEASTGSLVWWYEGKIVLPAHRERVLPGVTETMVARRAASLGMQVVRANARTDDWGSGQGVWFLNSVQGISPVTRVVIGSRAMHLAPFVATAEWRHWWGSQFRPYSPSL
FN806773.1	fig|6666666.450802.peg.149	peg	FN806773.1_168733_168053	168733	168053	-	hypothetical protein				atgtcccagcccatgccgcccgattcgtccggtcagaacgatcccgagggctgggtgcgcgatccgacggcaccgggtggctgggcgcccatcaggggctatcagccccgcccgggcggacatcccggccaggggcagtacggcaggcagggtgcggcgcccgatcaggggcagtacccgggtgcgcggcccgatcaggggcaataccaggccccgccgccgttgcaggcccgccagtcgatgcctccccagcgtccgcaggccccgatgccgcagcaacgtccgcaggcgcccatgccccagcagccccagggccggccgcaacagccaccccgctactccgacgaggcgcgcaacgacgcccgggcgagcctggaggccttcggcgagatggggccc…	MSQPMPPDSSGQNDPEGWVRDPTAPGGWAPIRGYQPRPGGHPGQGQYGRQGAAPDQGQYPGARPDQGQYQAPPPLQARQSMPPQRPQAPMPQQRPQAPMPQQPQGRPQQPPRYSDEARNDARASLEAFGEMGPQYSDAVIDSFLARVDSQLGAQHQQNAEIEKRKAKQEDKRRSGRTAALSISLGIAIPLTAIASDYGLVGMAMAWVGVLLVAFITTGFKWGRDDK
FN806773.1	fig|6666666.450802.peg.150	peg	FN806773.1_170078_169005	170078	169005	-	hypothetical protein				gtgtccctcggcgtccatgttgaagcagtagttgcccagggtggtcttggtgggacgcgactcgatgcggcacaggttcaccccgcgcaccgcgaactgctgcaggatgctgagcagcgcgccgggctcgtcatggcgcatataggccaccagcgtggtcttgtcggcgccggtggccagtgccgggcggccggggcgtcccaccagcacgaagcgggtgacggcggcgtcgttgtcggcgatgtcggtggccagcggcacgagcccgtagaggcgtccggcgatgggggcgcagacggctgcgtcgaaacccgaatcggggtcggagaccgcctgggcggcagctgccgtggagccgcgttcgatcacctcggcttcgggcaggtgcaggctcagcca…	MSLGVHVEAVVAQGGLGGTRLDAAQVHPAHRELLQDAEQRAGLVMAHIGHQRGLVGAGGQCRAAGASHQHEAGDGGVVVGDVGGQRHEPVEASGDGGADGCVETRIGVGDRLGGSCRGAAFDHLGFGQVQAQPVTHLRGRVRMGDDAVHLVEGGAGAGAQVEGDLHEHLLHDLQARRVEAAQVVDGCRDRALHRVLDGHHGGVDLLGAHRIECGGHGAEGRRLVLAHAEQGLMREGALRAEISEHGHEPTVTWQGAESRGVTAGGGARRGARGGVRLHGLGSDAVGRRVAWVRGGLGTGWLGYGLGCTASVGQLRLGTASVGHSFGWAQLRLGTGGRGGVAPSATDRPCVYRAGGAR
FN806773.1	fig|6666666.450802.peg.151	peg	FN806773.1_171835_170210	171835	170210	-	hypothetical protein				atgctctgggagaatcgcgatgtgaccacccgaccgttcagccgcttcactgcgtgggcgactgcggtcttcaccgcctgcttcctggcctggacgcgcctgacgctgcgcacccaggtgttcgcggggctggacgcctcgagcaatgtgccgcgcctggtgcgtgactccccggtggcccaggtggcgtccgcattcgcgatcgtggcgcatccggcggtgatgtgcctgctgctcgtggtgatcgccatctgggcgtggcgacgtcgcctgcgtcacctggcggtcacctcgctggtgtcgggcgcgctgacgatgctgatctgccaggccatcaaggcgtcggtgaaccgggcccggccgccctcgccgatggccgatgcgatcacctaccagggg…	MLWENRDVTTRPFSRFTAWATAVFTACFLAWTRLTLRTQVFAGLDASSNVPRLVRDSPVAQVASAFAIVAHPAVMCLLLVVIAIWAWRRRLRHLAVTSLVSGALTMLICQAIKASVNRARPPSPMADAITYQGSSYPSLHMAMAAATAAVVVGVTTTTRQPRWAVVLWRLVGFAFVVAMGFDGWLMNAHHFTDIIAGVLLGAAVVSAVMLFARVRMLPLIAPRHPANAVRTRGGLCAVIYNPAKMRDEMVFRRQLVSELAGAHWEIPLWLPTTIAQPGAAQAREAIARGADLVVAAGGDGTVREVSGALAGSGIPMGIVPSGTANLLAKNVGIPIDMEDAISVAVGGEPTPLDLVRMVVDAQADKPLYFAVMAGIGFDARLMQRTNESLKKALGAAAYV…
FN806773.1	fig|6666666.450802.peg.152	peg	FN806773.1_171962_173236	171962	173236	+	Seryl-tRNA synthetase (EC 6.1.1.11)			isu;Glycine_and_Serine_Utilization isu;tRNA_aminoacylation,_Ser isu;CBSS-326442.4.peg.1852	atgatcgacccgaaattgttgcgcaccgatcctgaccgcgtccgccgttcccagcgggcccggggcgagtccgtcgagcttgttgaccaggccctggcggcagacgaggcgcgccgctcgtcgatcagcgccttcgagcaggcccgcgccgagcagaagtcgctgggcgcgttgatcgccaaggcctccggcgacgagcgcaatgcgctgctgtcgcgcaccaaggagctggccgcgaaggtgcgcgagctggacgcgtcggcccacgaggccgatgagcactacaccgaggtggtcaagcagttcggcaacatcgtcttcgaggacgtgccggagggcggcgaggacgacctgttcgtcatcgacaccgagggcacgccgcgcgacttcgccggcgag…	MIDPKLLRTDPDRVRRSQRARGESVELVDQALAADEARRSSISAFEQARAEQKSLGALIAKASGDERNALLSRTKELAAKVRELDASAHEADEHYTEVVKQFGNIVFEDVPEGGEDDLFVIDTEGTPRDFAGEGITIRDHLELGEMLDAIDMERGAKVSGSRFYYLKGPGAMLEFALIQFALHKALEWGLTPMIPPALVNPAAMEGTGFLGQAADDVYYLERDNQYLVGTAEVPLAAYHSDEILDSKELPLRYAGFSPAYRREAGSYGKDTRGIFRVHWFDKFEMFTYCRPEDAVAEHERLLAHEKEFISALGIPFEVLDVASGDLGLSAARKYDCYGWVPSQDKYREITSTSNCTEFQARRLNIRMRDGKQVTPLATLNGTLCAMTRMIVMILENYQQ…
FN806773.1	fig|6666666.450802.peg.153	peg	FN806773.1_173357_174037	173357	174037	+	hypothetical protein				atggaacacacggtcgatctggccggcgagtacctgctgttggtgctcgacgaccacaagggtggcttccgccaggacctgaccaccatcgattacacggttgcggccgccgagctggtcgacctggtgggcatgggcgccctcgagttcaccggcaccggcgagaaccgcaccttcgtgcccggtgagaaggcgccgcaggaccccctgctggccgagcttgccgagctggcagccggacgcagctacgacgaggccatcaccgcgctgagcggtggcgtctcggtgggcgacgacaagccccgctcactgcgcagcctggagttggaacggctggtgaacgccggcatcctgcgggcccagcacggcaagctgctcgggctcatcccgcgcacccgc…	MEHTVDLAGEYLLLVLDDHKGGFRQDLTTIDYTVAAAELVDLVGMGALEFTGTGENRTFVPGEKAPQDPLLAELAELAAGRSYDEAITALSGGVSVGDDKPRSLRSLELERLVNAGILRAQHGKLLGLIPRTRYPQADPTVELELRARLSGALVGTTDLDDRSRALIALLYAAHALGKAFPDLDQKRIWRRGKEIANESWEDDGLALALAQYATYMATLSAASLGR
FN806773.1	fig|6666666.450802.peg.154	peg	FN806773.1_177149_174177	177149	174177	-	PTS system, beta-glucoside-specific IIB component / PTS system, beta-glucoside-specific IIC component / PTS system, beta-glucoside-specific IIA component				atgacctcagatatcaacgccccagcagagatccttgccagcatcgggggcgccgacaacgtcgagaacctgacccattgcgccacccgcctgcgtttccagttgcatgacaactcgggcatcgacgagaagcaggtggagtcgatccccggcgtgatgggtgcggtctcgcagagcggcaaccgctaccaggtggtgatcggcggggcggtcgagagcgtctacaacgacatcatggcgctgcccgagatgaaggagggcggctcggcgaccggcacacagaagtccggcagcaatgccgacgtcaagagcgctgccaaggagaagggcccgcgcggcaggttcacctggctggacagcttcttcgacttcctgggtgattccttccggccgatcctg…	MTSDINAPAEILASIGGADNVENLTHCATRLRFQLHDNSGIDEKQVESIPGVMGAVSQSGNRYQVVIGGAVESVYNDIMALPEMKEGGSATGTQKSGSNADVKSAAKEKGPRGRFTWLDSFFDFLGDSFRPILGSLLGASLIITFMALMGTLGVIGNWADPRTELSPTWQFINLCWRCVFYFLPLMVAYNASKKLGADPWIGFAVMAVVMLPGFTSLGQYATHLTFAGSEINVVRLFGGHLPLTIFDYGSQVFPPLLMAAVLGPLYKLLKKIISPNVQLIFVPFLSMLIMIPLTAFLIGPLGVYAGAGLANGLKAVNDFSPFIFAILIPMLYPFMVPLGLHWPLNAIMLLNIQTLGFDFIQGPMGAWNFACFGATAGVLFLSVRDRDVTMRQTATGALA…
FN806773.1	fig|6666666.450802.repeat.13	repeat	FN806773.1_174238_174547	174238	174547	+	repeat region				tgggtgaccgaggcgaacttgcgggggttggtgaccagcacgggcgtgatcatggagtagccggctgattcgatcaccttgcggtcgaagcggacgaggacgtcgccggtggtgacgcggtcgccgcgggcgacgtggacgtcgaagccggtgccgcccaggttgacggtgtcgatgcccacgtggatgagcagttcgatgccgttgtcgagcttgatgccgaaggcgtgtccggtgtcctgggcgacgatgatcttgccgtcgcccggtgaggtgatcgtgtccccggtgggatcgatacccacaccca
FN806773.1	fig|6666666.450802.repeat.14	repeat	FN806773.1_175057_175366	175057	175366	+	repeat region				tgggtgaccgaggcgaacttgcgcgggttggtgaccagcacgggcgtgatcatggagtagccggctgattcgatcaccttgcggtcgaagcggacgaggacgtcgccggtggtgacgcggtcgccgcgggcgacgtggacgtcgaagccggtgccgcccaggttgacggtgtcgatgcccacgtggatgagcagttcgatgccgttgtcgagcttgatgccgaaggcgtgtccggtgtcctgggcgacgatgatcttgccgtcgcccggtgaggtgatcgtgtccccggtgggatcgatgcccacaccca
FN806773.1	fig|6666666.450802.peg.155	peg	FN806773.1_177399_178793	177399	178793	+	Metallo-beta-lactamase family protein, RNA-specific			isu;Ribonucleases_in_Bacillus	atgagcaaaccagtggccaccctcaccttcctcggcgcggcgcgcaccgtgaccggctcaaagttcctgctcgacctcaatgagcgccggctcatggttgacgccggcatgttccagggtgcccgggaatggcgtcgtcgcaattgggacgacttcccggtggacccggcgacgatcaccgacctgctcatcacccatgcccacatggaccacagtggctacattcccgccctggtcaagcacggcttccacggacgcatccactgcacgccccagacccgcgaactcaccgccatcgtgctgcgcgactcggcgaacctgcaggtgaacgaggcccgcgacgccgcacggggcggctattccaagcacaatccgccactgccgctctacgacgaggcc…	MSKPVATLTFLGAARTVTGSKFLLDLNERRLMVDAGMFQGAREWRRRNWDDFPVDPATITDLLITHAHMDHSGYIPALVKHGFHGRIHCTPQTRELTAIVLRDSANLQVNEARDAARGGYSKHNPPLPLYDEADVERSLPLFHDVAFDRDLDLGGGVHARFTRAGHILGSASIRVWLADDPQISVLFSGDLGRDQHPVLRRREEPEGATSVLIESTYGNREHPTGDEEDHEALAGLIRRTIARGGSVLIPAFAVDRTEILIKVLGEMQHAGRIPPVPIFINSPMGSAALDVYQGTGAHAELRADIDISALLNLPTLRDVRTKEESVALNRPAQPCIIISASGMATGGRVVHHLRHMLPDPRNAVVFTGYQALGTRGRSLVEGAKQIKMYGRYVPVKAEV…
FN806773.1	fig|6666666.450802.peg.156	peg	FN806773.1_178790_179509	178790	179509	+	Two-component transcriptional response regulator, LuxR family				gtgagcgccgtgcaggacgcccccggcgacgcgccgtgcatcctgatcgtcgaggacgaacactcgctggccaccgtgatggccggctatttcacccgcaacgggtaccgcgccgaggtggtcggtgacggactcgaggcggtggcggcagcccgtcgcctcgacccctcggtggtgatcctcgacctgggcctgccgagcctggacggtgtggaggtggcgcgtcgcatccgcaccttctctgattgctacatcctcatgctcaccgcccgcgccgacgaggtggacgagctcatcggcctgtcggtgggtgccgacgactacctcaccaagccgttcagcccgcggctgctgatcgcccgggtgcaggcgatgcaacgccgcccccgcagcgccatc…	MSAVQDAPGDAPCILIVEDEHSLATVMAGYFTRNGYRAEVVGDGLEAVAAARRLDPSVVILDLGLPSLDGVEVARRIRTFSDCYILMLTARADEVDELIGLSVGADDYLTKPFSPRLLIARVQAMQRRPRSAITPPDEQPLRIGELTIDPAAREVQLGTREIALTRTEFDLLAHLARNPRRAISRDELIEAVWGVGWSGDDQLVDTHIGHLRKKLGDSAANARFIETVRGVGYRMGQGR
FN806773.1	fig|6666666.450802.peg.157	peg	FN806773.1_179674_180795	179674	180795	+	Two-component system sensor histidine kinase				gtgctcacccgccgatcgatcgcgcgtcggttcctcaccggtgccgccgtggtggtgggcgtggcggtggtgaccatcttcgtggtggacgccctggtgagcccggcgatcttccatgcgcacctcatgcaggccgacctgtcgaaccccgagaccgtgctgcgtcacgtggaggagggcatgcgctcgtccaacatgatcgccctggcggtggcgatcctcatcgccgtgctggccgcgctgctcgtctcgctctacctggccacccgggtctcggcgtcgctggcacccctggccgccgccgcccgccaggtggccgccggcgactacaccgcacgggtggacgccggccccctgggcgcggagttcgacgagctcaccgaggcggtcaatgccatg…	MLTRRSIARRFLTGAAVVVGVAVVTIFVVDALVSPAIFHAHLMQADLSNPETVLRHVEEGMRSSNMIALAVAILIAVLAALLVSLYLATRVSASLAPLAAAARQVAAGDYTARVDAGPLGAEFDELTEAVNAMSQRLASVEQSRTRLFSDLAHEMRTPIAVVQAQLEGIEDGVVGVEDSIPVLRAQAERLTRLSSDIGLLSQAQEHALRYEFAPGEVASVVRGCVDDMALRYREAGVQLTLDVATHARAQLDTARFAQVITNLLANALNATVSAGRGRTGDRGGHVHVGVRRHGNEVAVQVRDDGVGISPEELPHVFDRFARVGPARDRSSGGFGIGLTVARAIMSAHHGRISADSPGPGRGATFTVTVPVLH
FN806773.1	fig|6666666.450802.peg.158	peg	FN806773.1_181504_180857	181504	180857	-	hypothetical protein				atgtcgcgccgcttcgccaccaccctcgccgccagtgccctgagcctcgtggtgcttgccggatgttccaccgccaccgccggcccgtcgtcaggcaccccctcgggcaccgtcaccgccggtgcggcgtcgaacaccagctccactgccgccaacggatcggtggacgtggcgaaggccggcgtcgaggagctcaagggcgccgacgcgcgcacgttggtggacaagctggaggccaccccgctgagccagcgccgcaccgacctgcgggcctcggtgcgcgccgacgagctgcagttgtcggacacctcgggcaacaaggcgtcggtgaagatgccggccgaccagttctacctgtcgttcgcgccctatgtgaacaagacccatgactgcacctac…	MSRRFATTLAASALSLVVLAGCSTATAGPSSGTPSGTVTAGAASNTSSTAANGSVDVAKAGVEELKGADARTLVDKLEATPLSQRRTDLRASVRADELQLSDTSGNKASVKMPADQFYLSFAPYVNKTHDCTYHSLTTCKAELGNKQMHVTITDAAGATVIDQDLTAADNGFIGVWLPRNITGTLTVSYDGKSASQQISTAKADDPTCLTTLHLA
FN806773.1	fig|6666666.450802.peg.159	peg	FN806773.1_181865_182362	181865	182362	+	Thiol peroxidase, Tpx-type (EC 1.11.1.15)			isu;CBSS-257314.1.peg.752 isu;Thioredoxin-disulfide_reductase	atgtcaacgactgcattccaaggaacccccgtccacaccgtcggcgaactgccggccgtcggaagccaggcgcccgacttcgaactggtgggcaaggacctgtccaccatcaccctgaagtccctgcgtggacgccgcgtcgtgctgaacatcttcccgagcctcgacacgggcgtgtgcgccaccagcgtgcgcaccttcaacaagctggccgccgggctcgacaacaccaccgtgctggccgtgtcgaaggacctgcccttcgccgccgagcgcttctgcgtcgccgagggcattgagaacgtggtgcccgcctccgcgttccgcaagcattccttcagcaactacggcgtgctgatgaccgacggcccgctggccggactgctcgcgcgcagcgtc…	MSTTAFQGTPVHTVGELPAVGSQAPDFELVGKDLSTITLKSLRGRRVVLNIFPSLDTGVCATSVRTFNKLAAGLDNTTVLAVSKDLPFAAERFCVAEGIENVVPASAFRKHSFSNYGVLMTDGPLAGLLARSVVVIDENGTVVYNQLVPEIGNEPDYDDAVAALK
FN806773.1	fig|6666666.450802.peg.160	peg	FN806773.1_183276_182530	183276	182530	-	NAD-dependent protein deacetylase of SIR2 family			idu(1);Pyruvate_metabolism_II:_acetyl-CoA,_acetogenesis_from_pyruvate	gtgagtgcagatcagttgagcagaatacttgccccggcagaccacgtggtctttttcggcggcgcaggcgtgtccaccgagagcgggattcccgatttcaggtcggccaccggactctacaagacgcagtccgggggcgaattcccgcccgaatacatgctctcgcacagctgctgggccgaccatcccgaagatttctatgcgttctaccgcaagaacatgttgcatcccgaggcgaagccgaatgcggcgcactatgcattggccaggcttgagaaggcgggccggctcaccgccgtggtcacccagaacatcgacggactccaccagatggccggctcgcagaaggtctttgaactgcacggctcggtgttgcgcaaccactgcgtcgattgccac…	MSADQLSRILAPADHVVFFGGAGVSTESGIPDFRSATGLYKTQSGGEFPPEYMLSHSCWADHPEDFYAFYRKNMLHPEAKPNAAHYALARLEKAGRLTAVVTQNIDGLHQMAGSQKVFELHGSVLRNHCVDCHRSYPVEAIEQSTGIPRCTVCNGIIKPDVVLYEEGLDPDVMDGATRAIMAADVLIVGGTSLNVYPAAGLLEYYRGDKLVLINKSATPADNRAQLVIHDSIGKVLGQAVDEVLGDKA
FN806773.1	fig|6666666.450802.peg.161	peg	FN806773.1_183477_185186	183477	185186	+	Cell envelope-associated transcriptional attenuator LytR-CpsA-Psr, subfamily A1				atgagcgaagagccccagggtgggcatgtcgacgacccctcgtcggcctcccgcgcacgccgggctgcccgcgcagccgacgatcccggtgacggcgccaacaccccgaggtatgccgactcggccgccaagcgccgcaggggccggttgcgtccccgctggggtcgcatcgccgccctcgccatggccctggtgctcttcgtcgtcgtggccgccgccggcatctacatctggcgcgccaacgcgggcatcaagcgatccggcgcgatcgccgacaagacctcgcagagctccgacctcgacctgctggtgatggggctcgactcgcgcgtcgacgtcaacggcaatgccctgccctccgacatctacgacgccctgcattcgggtgacgcctccgat…	MSEEPQGGHVDDPSSASRARRAARAADDPGDGANTPRYADSAAKRRRGRLRPRWGRIAALAMALVLFVVVAAAGIYIWRANAGIKRSGAIADKTSQSSDLDLLVMGLDSRVDVNGNALPSDIYDALHSGDASDGGLNSNVLMYVHVPADGSQASVFAIPRDDYVDFPGCPDGVCKGKIKEAYGYAADAKTQELDKQGKTGQDAYQQARDAGRAAEVRTVEQFLGVEIDHFIEVTMVAFFQIAQVVQPITVCVNEKTVDTYSGADFKAGEQDINAEQAMAFVRQRRDTDNPDLAFTDLDRSRRQQAFIASLLVKLKKTNLLTNPGQLDKLVQVAQQNTVLDKNLKISQLTSLATSLEGSKLNFYTLPVESFGTADDGAAINVVDKAKIQGIVRSILHPGQ…
FN806773.1	fig|6666666.450802.peg.162	peg	FN806773.1_187277_185841	187277	185841	-	Argininosuccinate synthase (EC 6.3.4.5)			isu;Arginine_Biosynthesis_--_gjo isu;Arginine_Biosynthesis_extended	atgctggatgttgtgagtaaggttctgacatctcttccggtcggccagcgggtcggcatcgccttcagcggcggcctcgatacgagctgcgccgtcgcctggatgcgcgaaaagggcgccatcccctgcacctacaccgccgacatcggccagtacgacgagcccgacatcgcgtcggtgcccgggcgcgccggacagtacggggctgaactcagccgcctggtcgactgcagagaatcgctggtcgaggagggcctgtcggccctggcctgcggcgccttccacgtgcagagcgcgggtcgcgcatatttcaacaccaccccgatcggccgcgccgtcaccggcacgctgctggtgcgggccatgaacgacgacaacgtctccatctggggcgacggc…	MLDVVSKVLTSLPVGQRVGIAFSGGLDTSCAVAWMREKGAIPCTYTADIGQYDEPDIASVPGRAGQYGAELSRLVDCRESLVEEGLSALACGAFHVQSAGRAYFNTTPIGRAVTGTLLVRAMNDDNVSIWGDGSTYKGNDIERFYRYGLMANPSLRIYKPWLDEDFVSELGGRDEMSVWLQKRNLPYRDSKEKAYSTDANIWGATHEAKTLEHLDVSLETVEPIMGVKFWDPSVTIDTEDVTIGFEQGRPVTINGKKFDSAVDLVLEANKVGGRHGLGMSDQIENRIIEAKSRGIYEAPGMALLFIAYERLVNAIHNEDTIINYRNEGMRLGRLLYEGRWLDPQSLMIRESIQRWVASVVTGEVTLRLRRGEDYTIVNTDGPAFSYHPERLSMERVQDA…
FN806773.1	fig|6666666.450802.peg.163	peg	FN806773.1_188446_187439	188446	187439	-	Quinone oxidoreductase (EC 1.6.5.5)			idu(1);Quinone_oxidoreductase_family	atggtagcggacgcgcgggtctggcagtctggggacatgcacgcgatcacagtggacgaaccgggcggcgtcgatgtcatgagctgggccgaggtgcccatccccgatcccggaccgggcgaggtgctggtgcgcacgcaggctgcgggcgtgaaccgcggcgatgtgctgcagcgccaggggcactatcccccgccggccggcatcaccgacatcatgggcatggaggccctcggtgtcatcgagaagcttggcgacggtgtcgaggggcaccaggtgggcgagcaggtgctggcgctggtcagcggcggcgcctatgccgagttcttcgtggtgcccgcgggccagctgctgaagctgcccgccggcatcgacccgttggccgcggcgggactggtg…	MVADARVWQSGDMHAITVDEPGGVDVMSWAEVPIPDPGPGEVLVRTQAAGVNRGDVLQRQGHYPPPAGITDIMGMEALGVIEKLGDGVEGHQVGEQVLALVSGGAYAEFFVVPAGQLLKLPAGIDPLAAAGLVEVAATVVSNFDRVHLSAGETVLIHGGAGGIGTLAIQYAKALGAHVIVTAGSAKKLAYCRKLGADEGFDYHDDWEPQVMMATQDRGVDVILDIVGAKYLEANVRCLADDGRLVIIGMQKGTKGTLNIAVLLNKRGTVTATSLRFRSLASKAAICRRVEEAIWPLLSSGAIKPGNQTQVPMAHASKAHELLESGDNTGKIILVV
FN806773.1	fig|6666666.450802.rna.2	rna	FN806773.1_188470_188555	188470	188555	+	tRNA-Ser-TGA				ggcgaggtcgcatagtggacgagtgcagccgccttgaaagcggccgagcgaaagctccgtgggttcgaatcccaccctcgccgcca
FN806773.1	fig|6666666.450802.peg.164	peg	FN806773.1_188660_189097	188660	189097	+	hypothetical protein				atgagcagctacatcctgcgcccccgcataccgcgtcgtgcgttcgtgctgggcagtgcggccaccgtggtgggcctggtgctggtggtgatcgggctggtgcagaactgggcgatcctggcaatcatcgtgttggcggcgctgcttgccgtcggcctgctgacgctgctgatggtggcctactcgatggtcaaccaccgcatccacatcgacctcgacgcgaagggctaccgcgtgtacggtcccggcatggaccgacgcggcacctgggccaaggtcacccgggtggccgtgacgcccgatggttcacggctgatgattgcctccggaccggtgaagcgcacctacatcagctgccccaagggcggggacgatccggccatgcaggcgctgatcaag…	MSSYILRPRIPRRAFVLGSAATVVGLVLVVIGLVQNWAILAIIVLAALLAVGLLTLLMVAYSMVNHRIHIDLDAKGYRVYGPGMDRRGTWAKVTRVAVTPDGSRLMIASGPVKRTYISCPKGGDDPAMQALIKEISAHLPEHSRR
FN806773.1	fig|6666666.450802.peg.165	peg	FN806773.1_191125_189479	191125	189479	-	hypothetical protein				gtggggctgcgcgaaccgccaccgccaccgcccgaacccgaaccggcctcgctgcgcagtcgcttcgccgcgttcaccgagcgcagcgacgacaccggctcgcacggctttggctggacgatgctgcgcaccacactcggctccctgatccccggcgccggcctgatcggcacccgcctcacgatgatcggcacgctgctgttcatgatgacggtggtcttcggctccggcgtgatcctggccgccgtggtgcacccgcccgcgctgatggccaccgtgatgaactcagtgggcctgaccgccatcggcatcatgttggtggccgtcacgatcatctggatggccatcgtcgccggcacctacctggtgacccggccgcggcgcatgaagcgctggcaa…	MGLREPPPPPPEPEPASLRSRFAAFTERSDDTGSHGFGWTMLRTTLGSLIPGAGLIGTRLTMIGTLLFMMTVVFGSGVILAAVVHPPALMATVMNSVGLTAIGIMLVAVTIIWMAIVAGTYLVTRPRRMKRWQRIAGAIVVFLMAALVGSVSSVGAAYAFESAIVVSDVFGNSKTRSQTRPLGDWANKDRVNILLLGGDSGADRDEDLGLRTDTVMLASINTHTGNTVFIQLPRNLENVPFPAGSDLAKVYPNGRVWDRSSGTEDNYMLNAVWNEVPLEHPELFRNTDQPGADATKLAVSGITGLTVDYYAMINIDGIQALVDAMGGVVVNINFPIAKGGHVDGYGDEECGVDGNLSVGPDQKLDGADAMWYARSRCNDPDYDYGRMRRQSCLVNAIIR…
FN806773.1	fig|6666666.450802.peg.166	peg	FN806773.1_191261_192301	191261	192301	+	hypothetical protein				gtgctcgccgagcggctcaccgcccagcgtgaggttggcgccccgctcggagcggggcgcggtcggtgtgccgggtgtgggggcgtgggtcgtcgggctggggggcgtcgggtcatggggtgctgggctgtggggtgcggcactgtgcggcgtggctgcggccgggggcgtggtcgcgggcgtgcgccgggaggctacgtgcttgtcgggtgcggacgcacgtggggtcggggcgtcgtgttggcgtccccggggtgtcgcggcggctggcggtgccggacgcgtgggtgcctgctcggccggggcgggggatggcgtcgtcgcatctgcggcggcggtgctgcggggggcatcggggtgggagaggtcgctttcgaccggcttgtggatcggcgcgga…	MLAERLTAQREVGAPLGAGRGRCAGCGGVGRRAGGRRVMGCWAVGCGTVRRGCGRGRGRGRAPGGYVLVGCGRTWGRGVVLASPGCRGGWRCRTRGCLLGRGGGWRRRICGGGAAGGIGVGEVAFDRLVDRRGAACVARTRALAGGMARSDRGLVSRGLGASTRPGAARCGARRGLRRRLAGAPLADVGFVRAHAAPRGAAGGRGICRCGRGCRRFGGCRRGGRRVLGLRAGPDAPRRARGAGRGGRGGVCIVGGAPDPAGSLNVVVCHVTHSSVAFFGRVEPSWPPARAVYACVGGPRRRPGLPGRAGPISSAGDVRQPSCRANMCEAHCDVKLGSSFALGPASR
FN806773.1	fig|6666666.450802.rna.3	rna	FN806773.1_192316_192408	192316	192408	+	tRNA-Ser-GCT				ggaggtgtcgcctagttggtctatggcgcccgcctgctaagcgggtttgggacacaaatcccatcgcgggttcgaatcccgccacctccgcca
FN806773.1	fig|6666666.450802.rna.4	rna	FN806773.1_192593_192668	192593	192668	+	tRNA-Arg-ACG			isu;tRNAs	gcgcccatggcttaacggatagagcatctgactacggatcagaaggttgggggttcgaatccctctgggcgcgcca
FN806773.1	fig|6666666.450802.peg.167	peg	FN806773.1_193266_193036	193266	193036	-	hypothetical protein				gtgctccagctgttcatcggtgaaccggtgtcgggcgcgctcaatgcgctggccacgctggtgatcgtgctcgccgtggtgatggtggtgcccacccgcagccaccggtcattgtcgggctggttgaccggtgccgacatggtcgactcccggagcgtgacgcccaccgtggcgggtcccggcgcgggtgataccggcgtgggtggttccggcgcggccgacccagcctga	MLQLFIGEPVSGALNALATLVIVLAVVMVVPTRSHRSLSGWLTGADMVDSRSVTPTVAGPGAGDTGVGGSGAADPA
FN806773.1	fig|6666666.450802.peg.168	peg	FN806773.1_194332_193244	194332	193244	-	hypothetical protein				gtgctgttccttccctatgtggtgtggtcattccaccggttcggccagctgagcttccggcggatcatcgggtgggccgcagtgtgcgtctatttcaccggcctggccgtgtacacgctggtgccgttccccgaggacccgcaggccttctgcgcgtcgacgcacgtgggctacaacctgcatcccctcgagttcatcaccgatatccgcacgcagaccgccggcatgggcctgcggagcgcgctgaccagcgccgtggtgctgcaggtggtgttcaacgtggtgctgttcgtgccactcggcgtgctgctgcaccgctatttccggcgcggcgcgatcaccagcacgctcatcggcctcatcatgtcggtgtgcattgagaccacgcagtacacgggc…	MLFLPYVVWSFHRFGQLSFRRIIGWAAVCVYFTGLAVYTLVPFPEDPQAFCASTHVGYNLHPLEFITDIRTQTAGMGLRSALTSAVVLQVVFNVVLFVPLGVLLHRYFRRGAITSTLIGLIMSVCIETTQYTGFFGLLPCAYRVADVDDVITNTAGTLIGALIAPLLLFWMPASRTLTSTRLVARPVTSMRRWVGMVVDGFLFYLIAASSSIAVLVAGRLLSWWPVEAEPEWISPAGDVVALLMVFVIPSLTGRGGSLGQRVVWLTPRWPAAAGSGDGSGGAVGADSSGGTVGGDWPDGAAPDGGQMGGGTYRGGSLDSGSLGSGLPSSGLSDGRTLANGPLAFAGGRGPAGGHAGAPAVHR
FN806773.1	fig|6666666.450802.peg.169	peg	FN806773.1_194524_195207	194524	195207	+	Short-chain dehydrogenase				atggctgaacgcagagcggttctcatcaccggcgcaacccgtggcatcgggcgtgcgatcgccgacgagctggcggacgactggcatgtgctggtcggcggccggcatcccgaccaggtgaggaaggtggtgcaggccctgcccagcgccgagcccttcatcgccgacctcaccgacgccggcgcgatgcaggccgcagtggaacagatcggtcacctcgacgcggtggtgcactcggccggcgcggtggtgatgggcccggtgtccgaactgagccgccaggactggcgcgacctctacgagatcaacgtggtggcggtggccgacctcaccgccgaactgctgcccaagctgcgcgaggcgcacggccaggtggtcaccatcaactccggctcggga…	MAERRAVLITGATRGIGRAIADELADDWHVLVGGRHPDQVRKVVQALPSAEPFIADLTDAGAMQAAVEQIGHLDAVVHSAGAVVMGPVSELSRQDWRDLYEINVVAVADLTAELLPKLREAHGQVVTINSGSGFHTGPGQTCYAATKHALVAFTDGLREEERGVVRVTSVHPGRVDTDMQVDIQRQLGAQYQPERYLQPADVARAVELALTMRPGANVDTVSVRPAL
FN806773.1	fig|6666666.450802.peg.170	peg	FN806773.1_195204_195923	195204	195923	+	Glycerophosphoryl diester phosphodiesterase (EC 3.1.4.46)			idu(2);Glycerol_and_Glycerol-3-phosphate_Uptake_and_Utilization	gtgaccgccgtctgggcccaccgcggcgcctccgcggctgcccccgagaacaccctgcccgccttccaggcggccgccaccctgggtgccgacggagtggagctcgacgtgcaacgcacccgtgacggccagctggtggtctgccacgacgagacgatcgaccgcacgagcaatggcgtcggcaacctggctgattacaccttgtcgcagctcaaggagttcgacttctcggcgggccatccggagttcaccaatgtggccatccccacgctggccgaggtgttcgacgtgctcggccccaccgggctgatgatcaacatcgagctgaagaactcggtggtgccctatgagggcatggaggcccaggtgctcgcgctggtgcatgccgcggggtgggat…	MTAVWAHRGASAAAPENTLPAFQAAATLGADGVELDVQRTRDGQLVVCHDETIDRTSNGVGNLADYTLSQLKEFDFSAGHPEFTNVAIPTLAEVFDVLGPTGLMINIELKNSVVPYEGMEAQVLALVHAAGWDDKVFYSSFNHRSMRRLAERDYPVGLLYDSVLWRAAKYAAELGASALHPSGRAVRVNPGVVRAAHKRGLSVNVWTIDKPAQIQALLDLEVDAIITNVPDVALGVRDA
FN806773.1	fig|6666666.450802.peg.171	peg	FN806773.1_196840_196022	196840	196022	-	Shikimate 5-dehydrogenase I alpha (EC 1.1.1.25)			isu;Cluster_containing_Alanyl-tRNA_synthetase isu;Common_Pathway_For_Synthesis_of_Aromatic_Compounds_(DAHP_synthase_to_chorismate)	atgacccatcacgcagctgtcattggcagcccgatcgcgcattcgttgtcgccggtgttgcaccgtgcggcctaccagcagctcggcctccacgactgggagtacgacgccatcgaggtgactcccgacaccctgggcgagttcatcgccagccgcgacaacagctgggccggcctgtcggtgaccgccccgctgaaggaggcgctcatcgagttcgggcgtcccgaccagcaatcgtcggagctgcagagcgccaacacgctgatcttcggacaccccaaccggctgttcaacaccgacgtgaccggcctgcgcgacgcgatggccagctacgacgtgatcatgcccggcaccgcggtgatcatgggggccggcgccaccgcccgcagcgccatctcg…	MTHHAAVIGSPIAHSLSPVLHRAAYQQLGLHDWEYDAIEVTPDTLGEFIASRDNSWAGLSVTAPLKEALIEFGRPDQQSSELQSANTLIFGHPNRLFNTDVTGLRDAMASYDVIMPGTAVIMGAGATARSAISTLVRLGCRVIRVVARDAGRAHASLDRVAALYGTDLQIVDWSGFDALGADSADVLISTAPVQYTPEEAAQLAAVSQVVFDIVYQNYPTNLSRAAIKAGRVSVDGVDLLVHQAIDQVRLMTGEEPLAEPLIEVCRAELAKR
FN806773.1	fig|6666666.450802.peg.172	peg	FN806773.1_196927_197976	196927	197976	+	hypothetical protein				atgtccacccagctgtgttatgtcagtggcaggcgcgacggcctcatcaccacggtgcgcttcgacgacaaggccgagaccgccgaggtcgtgtcgcggctcaacctcgggcccaagccgatgcccctggagctcaaccgcgaacgccggctgctgcgggtggccacgggcgccgatcccctgcgcgtcagcacgctcaagttgctgcccgacggcagttgccaggtgctcagcgaggtcaactgccccctgtcggccacctacctgagcttcacgcccgacgaccggatggccttcgtggtgagctaccacgccagccgcctggcctgggcgccggtgtgggacaaccacctgatcgacgattcggcctggcatgtggagcaggtgggcgagcaacca…	MSTQLCYVSGRRDGLITTVRFDDKAETAEVVSRLNLGPKPMPLELNRERRLLRVATGADPLRVSTLKLLPDGSCQVLSEVNCPLSATYLSFTPDDRMAFVVSYHASRLAWAPVWDNHLIDDSAWHVEQVGEQPHCVEPSPDGRHVYVVELGANRVQGFRVSDGELVADEQIGVQFEHGTGPRHLVFDASGEHGYLIEELGGHIVHLTRDPDSGRLTVAERVPYSDRADDLRPGVHVPSGSTPSLDDQTLRHWGAELALDPQRHWIVASERRASTLNLQALNDDGSFGARLDHVPTEKQPRGMGLIGDHHVIAGAELGDTATIYRVDDQLEPVAEVEGLGGPVWFASIGS
FN806773.1	fig|6666666.450802.peg.173	peg	FN806773.1_198081_198923	198081	198923	+	oxidoreductase of aldo/keto reductase family, subgroup 1				atgatcattcccaccacacccacccccaccgtcgaactgtcaggcggcaccaggatgccgatgctcggcatgggcacctggccgctgaagggcgaggagtgccgcgccgccgtggccagcgccatcgagcagggctaccggctggtcgacaccgctgaggcctacggcaacgaggaggccgtcggcaaggcggtgcgtgaggccggccccgatcgcgccgagatcttcgtcaccaccaagttctccaagcagtggcacagcaggaagggcgtgcatgaggccctggagcattccctggagcgcctcgggctcgattacgtcgacctgttcctgatgcactggccgatgcccggcgagggcagctacgttgacgcctaccgcggcatggtcgagctcaag…	MIIPTTPTPTVELSGGTRMPMLGMGTWPLKGEECRAAVASAIEQGYRLVDTAEAYGNEEAVGKAVREAGPDRAEIFVTTKFSKQWHSRKGVHEALEHSLERLGLDYVDLFLMHWPMPGEGSYVDAYRGMVELKEQGLAKAIGVSNFKVHHLDDLITEGMTPEVNQIQLDPSRPRLEVRDFLDNHDIVTEAWSPLGRGADGVLNAPAVLDAAKKHGITPAAAVLAWELNQGIVTIPKSANPEHQRTNLEAIGVELSAQEMKAIDALADPNAKIDDSDKTGN
FN806773.1	fig|6666666.450802.peg.174	peg	FN806773.1_201533_199077	201533	199077	-	ABC transporter, fused permease protein				atgctgcgccagccacgacaactcatcagcgcaggcattgcgatcctgctgggcgtggccttcgtggccgcaaccttcgtgttcagcgcctcgttgaacgccggcatgaccaagctggtcgccggcatggtgggcgacgcaaaggttgtcgtcagcccatcggaaaacacctacaccccggtgacccagcagctgaccgacacggtcagcaaggtgcccggcatcacccactcgaagaagatcgtgcagggcagcgccacgctgcggctggacgggcaggacaaccatgcgttgatcagctcccagcccgacctgagctcgcagaccacgttgttcgagggcacgctcgccaagggtgacggccaggtgaccatcagcaagacggccgccgacgcctac…	MLRQPRQLISAGIAILLGVAFVAATFVFSASLNAGMTKLVAGMVGDAKVVVSPSENTYTPVTQQLTDTVSKVPGITHSKKIVQGSATLRLDGQDNHALISSQPDLSSQTTLFEGTLAKGDGQVTISKTAADAYRLKVGDKVTLANYDDRAFDETVVGIVNAGNDAVAQPLASWVFAPTEQAMTLASTSGYNMVFLYGNGDAGALRDAVQAAAGVSDAQLTVRTGQDEVQAAMKQMTGSTNSIQYVLLGFAAIALFVGIIVIANTFSILVAQRVRQLALLRCVGATRNQVFGMVFGEAAVLGLVGSAAGILAGFGLAAALIPLASKGAQIPLEFAISPAAVIVPLVVGVLITLAASISPARKATRVAPLAAMRPELAVSKAKRLGVVRAIIGIVLVVGGA…
FN806773.1	fig|6666666.450802.peg.175	peg	FN806773.1_202411_201533	202411	201533	-	ABC transporter, ATP-binding protein				atgacgaccatgacgcagccgacaacggccgcggtgcgtaccgtgcacctgaccaagatctacgggcagggtgacacgcaggtgacggccctgaacgatgtgagcgtcgagttcatccgcggccaattcaccgccatcatgggcccctccgggtcgggcaagtcgacgctgatgcactgcgccgctggcctcgacacccccaccagcggccaggtgttcatcggccaggtggacgccacctcactgagcgacaccaacctcaccctgttgcgccgcgagcgcgtcggattcgtgttccaggccttcaacctgttgcccacgatgaccgccgagcagaacatcctgctgccgctcaagctggcgcacagcaagcccgaccgacagtggctcgacacgatc…	MTTMTQPTTAAVRTVHLTKIYGQGDTQVTALNDVSVEFIRGQFTAIMGPSGSGKSTLMHCAAGLDTPTSGQVFIGQVDATSLSDTNLTLLRRERVGFVFQAFNLLPTMTAEQNILLPLKLAHSKPDRQWLDTIVKVLGLQDRLSHRPAELSGGQQQRVAVARALITRPEVIFADEPTGALDSAASNELLDFLSRSVHELGQTIVMVTHDAHAAGFSDRVLRLADGRIVSDEPVNHPIAGQTPVPTTGFTSGAVAGTPNFAPAPGSAPQMGAANPQRPDDAPDAGLKRQAGDN
FN806773.1	fig|6666666.450802.peg.176	peg	FN806773.1_203375_202689	203375	202689	-	hypothetical protein				atggccgatgagccgatccgactgctgctggccgacgaccaggagatggtgcgggtgggcttccgcatggtgctcgactcccaacccgacatggccgtggtggccgaggcaccgaatggccgcgatgccgtcgacgccgtgttgcacgccgcacccggacaggcgcccgatgttgccctgatggatatcaggatgcccgtgctcgacggggtggcagccacgcagaagatcgtggccgacagtgacacccgtgtgctgatcctgaccaccttcgacctcgacgagtacgtctactccgcccttcaggcgggcgcctccggtttcctgctgaaggacgccggccccaccgaattgttggccgccatccgtgcggtggcctccggcgactccgtcgtggcg…	MADEPIRLLLADDQEMVRVGFRMVLDSQPDMAVVAEAPNGRDAVDAVLHAAPGQAPDVALMDIRMPVLDGVAATQKIVADSDTRVLILTTFDLDEYVYSALQAGASGFLLKDAGPTELLAAIRAVASGDSVVAPSATRRLLERFVPTLPIAQSGGDTKKRLEALTDREREVLTLVGQGLNNTEIAETLFLGSATVKTHIGHILAKLQLRDRVHMVVFAYDAGLVHPRG
FN806773.1	fig|6666666.450802.peg.177	peg	FN806773.1_204687_203365	204687	203365	-	Two-component system sensor histidine kinase				atgccccgggtgaaacaggtcagtgactggttcggggcgcaccccatgttcgccgactcggtgtgggccggtttcattgccgtggtgagcctgctcggagccgcaagcatcagcggacggtgggattccgccggctccgggccgatactggacatcctctacatcgtgtgggccctgtcatatgccgtgccgatgatctggcggcgcacccgaccggtactggcctgctggctcctgctgatcccccacctggtgcagctgatggttattacccaaccgatgccggggaacatcaccgtgccaatgatgatgtacgcggtggccgtgcacgggtcaccgcgcgccgggcgcatctggctgggcgtcggcgtcctggccgccgcagccgccgccctgcgc…	MPRVKQVSDWFGAHPMFADSVWAGFIAVVSLLGAASISGRWDSAGSGPILDILYIVWALSYAVPMIWRRTRPVLACWLLLIPHLVQLMVITQPMPGNITVPMMMYAVAVHGSPRAGRIWLGVGVLAAAAAALRWSYRGNGAEQYWTVAVFNAFALSALVVASWLLGAFNRERHATVASLRDRAEALERERDRFAELAAEQERSRISREMHDVVAHSLSVIVVQTDGIRYALDQPGDPAAQVEQARGALDTIGQTARTALRDTRALVGALRDGESVEMAPQPQLDDIPQLVASTANSGLPVELTIDGDPAWHAPLGPAQQAAAYRIVQESLTNVIKHAGPGAQAWVRLIHDPAGLTIWVRDDGQGTQTNDGLGHGLIGMRERVASSHGTLTARNRLDGGF…
FN806773.1	fig|6666666.450802.peg.178	peg	FN806773.1_205540_204833	205540	204833	-	putative secreted protein				gtggtctgcacccagccgaattcgtccctggaaggaccgcgcagccggatcatgacagccccacgacacggaaggcgccgacccggtggtcgggccgtcatcctggtgattgccctgattgccctggtgctcgtggtggccggcactgcactggtggtgcactcgctgagtaccagtcgcgacgcgccacgggacatggccggcaatccggtgcagttcgaacccggcaacagcccggccccctcgacaatcgagcggatgcaggtgcaggacaccgattccgggcgccttcgcgtgccatcggtggggttggacgtgccactgggctcgatgctggcagtcgacaacgtgatcaatccccccagcttcacccaggcctattgggtgcgcaatgtgggt…	MVCTQPNSSLEGPRSRIMTAPRHGRRRPGGRAVILVIALIALVLVVAGTALVVHSLSTSRDAPRDMAGNPVQFEPGNSPAPSTIERMQVQDTDSGRLRVPSVGLDVPLGSMLAVDNVINPPSFTQAYWVRNVGVAPADASSGTVFVVSHSVSGGRAPGNYLLNVGKGTSTVNAGDLISVDGHDYIAQSWRAISKKQLPAAQDLWDPVPGRLVLITCLEQPDGNSPDNLVVVAQLR
FN806773.1	fig|6666666.450802.peg.179	peg	FN806773.1_205658_206263	205658	206263	+	protein of unknown function DUF1211				gtgaatagctcgcgtctggaggcgttcagtgatggcgtcctggccatcatcatcacgatcatggtgttggagctgcgcacccccgagggcaacggcttctccgatttggtgcacgagacggggctgggctttctcacctatgtcctgagcttcgcctatgtgggcatctactggaccaatcaccaccacctgttccagctggtcgagaaggtcaacggaccagtgctgtgggccaacctgaacctgttgttctggctgtcgctgctgccgatgaccaccgactggatggatgcctcagatctgtcacgcgtaccggtactgatctatggcgttgacctgctactggccgcggcgtcgtactggctgttgtcgcacacgctggtgcgtagccagccctcc…	MNSSRLEAFSDGVLAIIITIMVLELRTPEGNGFSDLVHETGLGFLTYVLSFAYVGIYWTNHHHLFQLVEKVNGPVLWANLNLLFWLSLLPMTTDWMDASDLSRVPVLIYGVDLLLAAASYWLLSHTLVRSQPSESLLNQALGDDRKGFWSPILYGIGIAAAAGADYLPGHLGVGIAIAMYLLTGLLWVIPDRRVERLVALS
FN806773.1	fig|6666666.450802.peg.180	peg	FN806773.1_206513_206740	206513	206740	+	hypothetical protein				atgttgtcgggtgacaagctcatcgtgttcacccacaccgaggtggagcccaacttcgagggccagggcgtgggcagcaagatcgcccgcttcgcgctggacgatgtgcgcgacgacggttcgcgttcggtactgccgctgtgccccttcatcaagggctggattctgcgtcatcccgattacaaggacctcgtgtaccgcgccaagccgtccaatgtgaaggactga	MLSGDKLIVFTHTEVEPNFEGQGVGSKIARFALDDVRDDGSRSVLPLCPFIKGWILRHPDYKDLVYRAKPSNVKD
FN806773.1	fig|6666666.450802.peg.181	peg	FN806773.1_206829_207062	206829	207062	+	protein of unknown function DUF1271				atggcccgcaagacatataccggccccgaggttgacgtgaccttcgatggcgaggtctgccggcacgctgcagagtgcgtgcgcggcatgcccgaggtcttcgacatcgacaagcgtccctggatcaacccgacggtggctgacacccctgagctggcacagcatctgcgcgatgtcgtctcgcgttgcccctccggtgcgctgcgcatcgtggagcatcccgtcgaggcatag	MARKTYTGPEVDVTFDGEVCRHAAECVRGMPEVFDIDKRPWINPTVADTPELAQHLRDVVSRCPSGALRIVEHPVEA
FN806773.1	fig|6666666.450802.peg.182	peg	FN806773.1_207570_207196	207570	207196	-	Peptidylprolyl isomerase, FKBP-type (EC 5.2.1.8)				atgactaatccgaacaagcccgaggtcacgctgcccgatgaggtacccgacgacctggtgatcgaagacatcgtggagggcaccggcccggaggcgaaggccggcgacctggtggacgtgcactatgtgggcgtggccctgagcaacggccaggaattcgattccagttacggccgtggcgaaccgctcagcttccagctgggtgtcggccaggtgatcagcggatgggacaatggcgtgcagggcatgaaggtcggtggccgacgccgcctcgtgatccccccgcagctcggctacggcgcgcgcggcgccggtggcgtgatcaagcccaatgagacgctcgtgttcgtctgtgacctggtgggcatccactaa	MTNPNKPEVTLPDEVPDDLVIEDIVEGTGPEAKAGDLVDVHYVGVALSNGQEFDSSYGRGEPLSFQLGVGQVISGWDNGVQGMKVGGRRRLVIPPQLGYGARGAGGVIKPNETLVFVCDLVGIH
FN806773.1	fig|6666666.450802.peg.183	peg	FN806773.1_208265_207567	208265	207567	-	Uridine kinase family protein YggC homolog				atgcgcacgatgaccgtttcccaatcgctgacggcggcccacgagttggcgaagcacggtgaacggcatctgctgggcctcaccggcgagcccggcgtcggcaagtcgaccctggcagcactgcttgccgccgacctcggcgccgccgcggtggccgtgtcgatggatggcttccacctcgcccagaaggagctcgaacggctcgggcgcgccagccggaagggagcgcccgacaccttcgactcgtggggcttcctgtcgctgatgcagcggctcaccaccaatgacgccccggctgtctatgcgcccgaataccaccgggaactgcacaaccccgtggcgggtgccatccgcgtggacaagcacgtgccgctggtgatcgtcgagggcaactacctg…	MRTMTVSQSLTAAHELAKHGERHLLGLTGEPGVGKSTLAALLAADLGAAAVAVSMDGFHLAQKELERLGRASRKGAPDTFDSWGFLSLMQRLTTNDAPAVYAPEYHRELHNPVAGAIRVDKHVPLVIVEGNYLLLPGRPWGLAHDMFDEIWFLQTDQELRHKRLINRYMAFGKTAQHAERWTLGPDERNARTVRADRPGRCGDPTQLSAPDRPERHCPVDARPAGPRIGWRA
FN806773.1	fig|6666666.450802.peg.184	peg	FN806773.1_208418_209029	208418	209029	+	DNA polymerase				atggccggatacgcagtgctggacctcgagaccacaggcttctcgcccgcccggggcgatcgcatcatcgagatcggcctggtgcgccttgacccgcagggccatgtggacgacgagtggtccacgctggtgaatccccggcgcacggtgcgcgccacgcgcgtgcaccacatcacctcggcggatgtcgcggcggcccccacaatggccgagctggcccccgggctcgtcgacaagctgcgtgaccgggtggtggtggcgcacaattcgtcgttcgacgtgggcttcctcaccgccgagctgcgtaccgccggcatgacgattccgcccgagccgattccctcggtgtgcacgatgcgccagtccacccgcttcctgcatgcccgcagccgtcggctg…	MAGYAVLDLETTGFSPARGDRIIEIGLVRLDPQGHVDDEWSTLVNPRRTVRATRVHHITSADVAAAPTMAELAPGLVDKLRDRVVVAHNSSFDVGFLTAELRTAGMTIPPEPIPSVCTMRQSTRFLHARSRRLVDCCEAAGVSLRDAHSALGDARATAELFGHYLRAAGGELPWQDVVDRARRYPWPQALFVEPQTHLVQRPE
FN806773.1	fig|6666666.450802.peg.185	peg	FN806773.1_209381_210883	209381	210883	+	Cytochrome d ubiquinol oxidase subunit I (EC 1.10.3.-)			isu;Terminal_cytochrome_d_ubiquinol_oxidases isu;Terminal_cytochrome_oxidases	atggacgctcaggtactagcgcggtggcagttcggcatcaccaccgtctatcactacttctttgtgccgattacgctcggcatcacatggcttctggcgatccttcagacgctgtgggtgcgttcgggcaatgaccagtggcttcgcctggtgaagttcttcggcaagctcttcctgatcaacttcgcggccggtgtcgtgacgggcatcgtgcaggagttccagttcgggatgaactggtctgagtactcccggttcgtgggcgacatcttcggcgccccgctggccctcgaggccctgatcgccttcttcctcgagtcgacgttcgtcggcctgtggatcttcggctggaatcggcttcccaagggcctgcacctggccaccatctggctcaccgcg…	MDAQVLARWQFGITTVYHYFFVPITLGITWLLAILQTLWVRSGNDQWLRLVKFFGKLFLINFAAGVVTGIVQEFQFGMNWSEYSRFVGDIFGAPLALEALIAFFLESTFVGLWIFGWNRLPKGLHLATIWLTALGAFISSIFILAANSWMQNPVGAVYNAATGRAELSDFLALITNPVFLATLPHTIGAAFMTAGALLLGVSGWWLAKKRRDAQPADSLDTSTWRKSARFSAWVLILASLVTFISGDFQGKVEAEYQPMKLAAAEGLLETQESAPFSVVAIITTEGSGQDKTYHKVFSLDVPGVLSILAKNDPNAKVQGIQDLRESYLQEGYATDNGTQNALQSQFADELKAMPVDPVPNVMVNYYSFRLMIGLGVLAFIIGIATLVQTRRDHLPKGGK…
FN806773.1	fig|6666666.450802.peg.186	peg	FN806773.1_210900_212033	210900	212033	+	Cytochrome d ubiquinol oxidase subunit II (EC 1.10.3.-)			icw(1);Terminal_cytochrome_d_ubiquinol_oxidases icw(1);Terminal_cytochrome_oxidases	atgctcacgaattctcttattccgctgcaggcgagcctggacgcgtcgccgctgcagattgtgtggttcctgctcatcgcggtgctgtggatcggcttcttcttccttgagggcttcgacttcggcgtctcgatgctgtatcccatcctcggcaaggatcccaaggaacgccgggtgatgatcaacacgatcggacccacctgggacggcaatgaggtctggctgatcaccgctggtggcgccaccttcgcggccttccccggctggtacgcaaccctgttcagcggcctgtacctgccgctgttcctggtgctggtggggctgatcctgcgaggcatctcgttcgaataccgcgccaagatgcccgacgaccgttggcgcaatgccttcgacgcctgc…	MLTNSLIPLQASLDASPLQIVWFLLIAVLWIGFFFLEGFDFGVSMLYPILGKDPKERRVMINTIGPTWDGNEVWLITAGGATFAAFPGWYATLFSGLYLPLFLVLVGLILRGISFEYRAKMPDDRWRNAFDACASIGSLIVSLVFGIGFANFVKGMDVAPLTSAAFGEPNLYTGGFWALFSPFGLLGGVLFILLFCTHGSMFLALKTYGSIHDKTVKFVHTLAPVTVAVLLIFVLAANIFYGTSKNPYLGSLSTVLMWAAGLLSVVVLGLAALAQRAERNGWAFIGTGASILLMLAMIFVKMYGTLGFISADMSNPLNMVTASSSPLTLKLMTWFACFLVPVVLAYQGWSYWVFSKRLSTKEMPEHEHEPNVAEVHV
FN806773.1	fig|6666666.450802.peg.187	peg	FN806773.1_212057_215701	212057	215701	+	Efflux ABC transporter for glutathione/L-cysteine, essential for assembly of bd-type respiratory oxidases => CydD subunit / Efflux ABC transporter for glutathione/L-cysteine, essential for assembly of bd-type respiratory oxidases => CydC subunit				gtggccgggccgctcgacccgcgactggtcaagagggcgactgccaccaggggattcctggtggcagtcgcccttgtcggcgtcgccacggccttcctggtgctggcccaggcgcggctgatctccgacgccgtcgcgcacgtcttcgacacccacaacaccgacggcgtgctggccgcctgcggcctgttgatggccgtcttcgtggcgcgcgcggggctcaactggctcaaccaatggctggcgcaccgcgcgtcggctgccgtgaagtcgcagttgcgcaccgatgtgatgacggcacgcctggcgcgccccaccgacgcgtccacgcccaccggcacgctgatcaccctggtcacccaggggctggactcgctggacggctatttctccaagtac…	MAGPLDPRLVKRATATRGFLVAVALVGVATAFLVLAQARLISDAVAHVFDTHNTDGVLAACGLLMAVFVARAGLNWLNQWLAHRASAAVKSQLRTDVMTARLARPTDASTPTGTLITLVTQGLDSLDGYFSKYLPQLMMAVGVPLVVGVAILTQDLESTIIIAITVPLIPLFMALIGMATQKQVDRRFAVETRLANHFADLVAGLPTLQVFGRARAQLVGLRRTEAAHRTETMKTLRLAFLSSFVLELLSTLSVALVAVSMGFRVVAGHFDLRTSLFVLILTPEVYLPIRQVGVHFHDSADGTAAADKAFELIEAAEATHIGGDAPAPDPAAATISFNDLSVRYPGTDRPALSGFSCRVRPGEVVVLRGTSGGGKSTALSVLMGFQPATSGQVRVGDQD…
FN806773.1	fig|6666666.450802.peg.188	peg	FN806773.1_217422_216139	217422	216139	-	Acetylornithine deacetylase (EC 3.5.1.16)			isu;Arginine_Biosynthesis_--_gjo isu;Arginine_Biosynthesis_extended	atggcggtattcacacccgagcagcagctacggatcctgtcggacctggtggccatccagtcagcgaacgaccatgagctgcaggtggcgaactacctggcgaagctgctgggcgaccacgggatcaccgccacggtgctgccggccgagcccgacgcagaccacaagcaggccgaacccgaccgggccaacctggtggccgagatcggttcgggcgcaccggtgctggcgctgtcggggcacatggacaccgtgagcgttggcgatgccgacgcatggacgtccgaccccttcacggtgaccgaacgcgacgggctgctccagggtcgcgggaccaccgacatgaaggcgggcctggcggcgatggtgatcgcgatgatcgagctcaaggcgcagggc…	MAVFTPEQQLRILSDLVAIQSANDHELQVANYLAKLLGDHGITATVLPAEPDADHKQAEPDRANLVAEIGSGAPVLALSGHMDTVSVGDADAWTSDPFTVTERDGLLQGRGTTDMKAGLAAMVIAMIELKAQGLPRKGTLRLLASRAEEVGEYGAKELARAGYMRDADALVVGEPSGWNIIYTHKGSVDFRLRSQGTAAHSSMPEAGFNAIPPLMEVLVRAQQEFNARPASDPVLGELTFSTTVFHGGDQVNTIPDAAVAEVNVRTIPQFDNDEAIALLKGLVGEQNRRGARISLDPYMQEPVVQAPRDSLLVRLATKLGERISGVTTPGGRRGRRHGRVQPAQGQGTRLPLHDVRARQRDDAHRQREHRQADVPRFRAAVPAPVRGIPRPGRLTATGR…
FN806773.1	fig|6666666.450802.peg.189	peg	FN806773.1_219275_217560	219275	217560	-	Uncharacterized MFS-type transporter				atgaacacgagcctgaccatgaacgattcccgtgccatccccgaccatgacgcgacggccaaccccggccgctcccagcgcagtgccaaccccggccgctcccagcgcgggggccaactgagcggactgcgcggcgagctgacggccgtgatcaccggcggcgtcatgccgatcatggactccacgatcgtggccatcggcatgccgaacctgatcgccgccttccactcgaacgccgccaccatgcaatgggtgtccaccggctacctgctcggactggccgtgaccgtgcccatcatgggctggctccaggcacgcctgggtgggcgctccctgtggatcgcgggcctggtggtcttcctggccgggtcggtggcctgcgccctgtcgtggaatgag…	MNTSLTMNDSRAIPDHDATANPGRSQRSANPGRSQRGGQLSGLRGELTAVITGGVMPIMDSTIVAIGMPNLIAAFHSNAATMQWVSTGYLLGLAVTVPIMGWLQARLGGRSLWIAGLVVFLAGSVACALSWNEISLIAFRVGQGMAAGMLMTLMQTLPVQEARRHGIEQIGSLISVISVPVATGPILGPVLGGLVLHWGSWHWLFLINVPIGLVAIVFALLWMPRDGGTPEGTTPRQSFDPLGFVLVSGGLVAILLALTNVATDGGFGHSSVLLPLGLGVVMLAAFLAEPRTRDPRRALIDISLMRYRSVASGAASYFLAGGAMYAAQFLLPMFWQQLRGHSVLAAALLLVPQGIGSLLSRLVAGPLTDRIGSRTVATAGFFLVALMTLPFAFVSASTS…
FN806773.1	fig|6666666.450802.peg.190	peg	FN806773.1_219860_219711	219860	219711	-	hypothetical protein				atgcagggctacgggctgctgatcgccagcggagcggtgccctatgagcgccagatcttcgccagcgccatgacggccttcgcacagcaggccggcgccctcgaagtggccgacgcggtgaaggaactctacgtgcagcaacctgcctga	MQGYGLLIASGAVPYERQIFASAMTAFAQQAGALEVADAVKELYVQQPA
FN806773.1	fig|6666666.450802.peg.191	peg	FN806773.1_220333_219839	220333	219839	-	Transcriptional regulator, AcrR family				atgactacttacgatgccaccggcatgctgatcatctcggtggcaatccgcgagatccggcgcgtcggataccgcaacctgtcgttgcgggaactggcggcgcgagccggcatgaccaccggggcgctgtaccgacgtttctcgggcaaggacgagttgttggcggccgccgccgcgtcggtgggccaacagatcgtcgaggaggcccaggccaggatggccggcctcacgccaacgccacatgagcgcctggtgctgctgggcgaggtgatgtcgaaccgcttcgagaaggaccgggagctgatggacttcctgttctccgcactgcccgtgggacgtttctggcagggcgtcaccaaacccgaccgcagctcgccgctgttggcactcaccctggac…	MTTYDATGMLIISVAIREIRRVGYRNLSLRELAARAGMTTGALYRRFSGKDELLAAAAASVGQQIVEEAQARMAGLTPTPHERLVLLGEVMSNRFEKDRELMDFLFSALPVGRFWQGVTKPDRSSPLLALTLDTLDALFGENVDHERQRELFGRPAPSCRATGC
FN806773.1	fig|6666666.450802.peg.192	peg	FN806773.1_220537_220854	220537	220854	+	hypothetical protein				atgctcgtagcattcacaatcagccccatgggcaacgacaaccccgatggttccgtccacgacgcggtggccgcagccgtcaaggtcgtccgggattccggactccccaatgagaccaactccatgttcaccaccattgaaggtagctgggacgagtgtatgcgcgtcgtgcacgattcctgcgcagccgtggaaaaagttgcaccgagggtctccctggtgctgaaggcggacatccgcccgggccacaccggcgagctcaccggcaaggtggagcgcctcgacgccgccctggagaagttggacgaatccaagtag	MLVAFTISPMGNDNPDGSVHDAVAAAVKVVRDSGLPNETNSMFTTIEGSWDECMRVVHDSCAAVEKVAPRVSLVLKADIRPGHTGELTGKVERLDAALEKLDESK
FN806773.1	fig|6666666.450802.peg.193	peg	FN806773.1_221426_221181	221426	221181	-	hypothetical protein				gtgatagcacacgcggccgtggatggcggggaacggattgtcgcgcacgagctgtcgccatgcggactccgggtccgtttccttgaccagccgcagccactcctggcaattctcgcccgcagggcaagcgttgttacaggggggcaacaggtcaacatagatgggcatccgcgtgcgcaccggtccaacgcgaccttctccggtcgtgaggtcgggcaactgcgtgatgtcgcgacgttcaggtga	MIAHAAVDGGERIVAHELSPCGLRVRFLDQPQPLLAILARRASVVTGGQQVNIDGHPRAHRSNATFSGREVGQLRDVATFR
FN806773.1	fig|6666666.450802.peg.194	peg	FN806773.1_221415_222809	221415	222809	+	Pyridine nucleotide-disulphide oxidoreductase family protein associated with PFOR				gtgtgctatcacccctgcgagaccgcctgcaaccgcggcgacctcgactcggcagtgtccatccactcggtggagcgctacctgggtgacctggccatcgagaagggctggggcttcgacaagccccgcaacaactccggcttccgcatcctcgtgatcggcgccggccccgcgggactgtccgcggcctaccacctggcccgccttggccatgaggtggagatccacgacgccggcaatcaggccggcggcatgatgcgctacggcatccccgagtaccgccttccgcgcgacgtcgtcgacgccgagatcaagcgcgtcgagagcctcggggtgaagatcgaactcaaccaccacgtcaaggacctcgtcgccgagcagaagtcgggccatttcgat…	MCYHPCETACNRGDLDSAVSIHSVERYLGDLAIEKGWGFDKPRNNSGFRILVIGAGPAGLSAAYHLARLGHEVEIHDAGNQAGGMMRYGIPEYRLPRDVVDAEIKRVESLGVKIELNHHVKDLVAEQKSGHFDAVFVAVGAHLSRRVEIPSMDAGHMVDAVDFLRNVASGDKPVIGRRVAVYGGGNTAMDAARTARRLGAEDAVIIYRRTENEMPAHKEELEEAEREGVQVHWLRTINEMQQGDIKVEIMELDKDGKPHGTGKYETLAADTVIMAVGQVADTGFLHDIPGMQFNGDVVKVDPTTLMTDVPGIFAGGDAVPSERTVTVGVGHGKRAAKQIDTWLNHQNPQTKVKHPIVHFDDLHLWYFGDHPREVQPELDPAARVSDFDEVVKGLSADEA…
FN806773.1	fig|6666666.450802.peg.195	peg	FN806773.1_222815_226582	222815	226582	+	Pyruvate-flavodoxin oxidoreductase (EC 1.2.7.-)			idu(1);Methionine_Degradation idu(1);Pyruvate:ferredoxin_oxidoreductase	atgactacaactacccgtgggccggttcccggctcgaatggcatgcccgccaatccaggtctgagcggcgaggccgccaccgcaaccccgtcacccgttgacgtcgctgccggcgccaaggacgctgccgatgagctggcccagtcacgacgcgagcaggacatcacccatcagatgatctgcgacggcaacaccgccgcctctgatgtggccttccgcatcaatgagctgtgctcgatctacccgatcacgccgagctccccgatggccgaactggccgacgagtggagtgcccgcgaccgcatgaacatctggggccaggtgccccatgtgatggagatgcagtcggaggccggcgcggccggtgccatgcacggctccctgcagggcggcgccctg…	MTTTTRGPVPGSNGMPANPGLSGEAATATPSPVDVAAGAKDAADELAQSRREQDITHQMICDGNTAASDVAFRINELCSIYPITPSSPMAELADEWSARDRMNIWGQVPHVMEMQSEAGAAGAMHGSLQGGALATTFTASQGLLLMIPNMYKISGELTSTVMHVAARSLATQGLSIFGDHQDVMACRQTGWAMLCSTGVQQCHDNALISQVATLRSRVPFMHFFDGFRTSHELNTCIQLTDDQLRSMVPDALVREHRERALSPDNPFIRGTAQNADVYFQGREAGNKYYDSVPGIVQDAMDEFAAMTGRQYHLADYYGAPDADRVIVIMGSGAETVQQTVSKLNEQGEKVGLVVIRLYRPFPTQAVLDCIPASVKKIAVLDRTKEPGSNGEPLFLDVVS…
FN806773.1	fig|6666666.450802.peg.196	peg	FN806773.1_226584_227732	226584	227732	+	Putative dihydropyrimidine dehydrogenase [NADP+], similar to dihydroorotate dehydrogenase				atgtcgatcaactacggaagtgacgcactggccgctgctgcggcctcggccgcggcgaagtcggtggcgggcaatgccaccaccgaccagctgatggccccgcgcgaggtgaacgcccaggtgacggtgcccaacaccaccgacctgagctcgaactacatgggcttgccgctgcgcaacccggtggtggcctcggccggtccgctcgcccagaccgtcgactcgatcaagacgctcgaggacgccggcgtgggtgcggtggtgatgcactcgttgttcgaggagcagctgcgctacgagagcgagcagatcgtccagcagaccgaggagcagtcggagagcttcgctgaagcgctcagctatttcccggtcaccgcgatcgcctcggtgggtgcgacg…	MSINYGSDALAAAAASAAAKSVAGNATTDQLMAPREVNAQVTVPNTTDLSSNYMGLPLRNPVVASAGPLAQTVDSIKTLEDAGVGAVVMHSLFEEQLRYESEQIVQQTEEQSESFAEALSYFPVTAIASVGATLSSQYLQVLEDGAKALEIPLIGSLNGASGGTWTAEARRMQDAGASAIELNIYLVPGDTSITGREVEDRHVEILRAVKDVVNIPVAVKLSPYFSSFGEVATSLCDAGADGLVMFNRFLQPDIDVNKREVVSGFELSSPEIGRLPRTWAAVLSGKVKSSLAVSGGVETRDDIVKGLLAGADVVMTTSALVRHGAAYAGRLIDGLRDYLRRSDLTLDQLRGMLAVPSDASASEYERSGYVSAIEKAKRRYGV
FN806773.1	fig|6666666.450802.peg.197	peg	FN806773.1_229416_227992	229416	227992	-	4-aminobutyraldehyde dehydrogenase (EC 1.2.1.19)			isu;Putrescine_utilization_pathways	gtggcgctcttgcagaacttcatcaacaaccgcttcgtcgcctcaaccagcaccgaatcattcaacctggttgatccggccaccgccgaagtcaccgggcaatcgcccgcgtcgaaccaggccgacgtcgacgccgcctacgccgccgcgaaggacgccacgcgcacctggggaaagatgatccccggcgaacgccaacgagccatgctgaaactggccgacgccatcgaggcgcacagcgacgagctggtggccgcccagagccgcaacaccggccagcccaagcacctgatcgcctccgaggaggtcacggtgggcgccgaccagatccgcttcttcgccggcgccgcccgcatcatggagggcctggcatcgggtgagtacatggagaacatgaac…	MALLQNFINNRFVASTSTESFNLVDPATAEVTGQSPASNQADVDAAYAAAKDATRTWGKMIPGERQRAMLKLADAIEAHSDELVAAQSRNTGQPKHLIASEEVTVGADQIRFFAGAARIMEGLASGEYMENMNSVIRREPIGVVGQVTPWNYPLMMAIWKIGPALAAGNTIVLKPSDTTPESTLLLAQLAAEFLPEGTFNVVLGRAATGAMVVGSKVPGLVSITGSVRAGIEVAKAAAENLTRCHLELGGKAPCIVFDDADVDAAAEALTTAGFFNAGQDCTSSTRLLVQAGVHDEFVAALAKYARSTRFGSPDDADALYGPLNNANQLARVQQAVDSLPAHAEVVTGGKQADRPGFYFEPTVLDGLNQDDALVQNEIFGPVLTVQTFDTEDQAVAMGN…
FN806773.1	fig|6666666.450802.peg.198	peg	FN806773.1_229967_230266	229967	230266	+	hypothetical protein				atgaagggctcaacgaagttgctcgttatcggcgtcgtgctgttggtgctgggctgcggcgtcacattcctgcaatacctgaacttcaccagcgctgatcgtcagggccccgacggcccggagctgctgccgctcgccgtgctggacttcgcgatgtcgatctgcggctacctgggcgcggcactcaccgcggtggcgatcggcctcaaggtggccgccggcggcgatgcccgggccgtgctgcccgacctggacgacgagctcgacgacgagatcgccctgggccgggggcccgcatga	MKGSTKLLVIGVVLLVLGCGVTFLQYLNFTSADRQGPDGPELLPLAVLDFAMSICGYLGAALTAVAIGLKVAAGGDARAVLPDLDDELDDEIALGRGPA
FN806773.1	fig|6666666.450802.peg.199	peg	FN806773.1_230301_230510	230301	230510	+	hypothetical protein				atgaggggctccacgaagatgatcatcgtcggagcggtgctcgtggtggccatcatggttgccggggaggtctggggtgccggaagctcttccggcggcacgacgctgtgggccgcgctcaacccggtgacccgattcggcctgctgctggggacgatgctcacggcggtgggcgtcggcatccgcgtgtggatgcgccgcaccaaatag	MRGSTKMIIVGAVLVVAIMVAGEVWGAGSSSGGTTLWAALNPVTRFGLLLGTMLTAVGVGIRVWMRRTK
FN806773.1	fig|6666666.450802.peg.200	peg	FN806773.1_230582_230716	230582	230716	+	hypothetical protein				atgaagagccgcaccgtggcccgtgtcgtccgcgtggcgctcgtggcgctgtgcgcgatcatcggggtcgtgctgctggtgatggggcgccatgtgctcggcgccgtcggccggccgccgggtgccgggcaatga	MKSRTVARVVRVALVALCAIIGVVLLVMGRHVLGAVGRPPGAGQ
FN806773.1	fig|6666666.450802.peg.201	peg	FN806773.1_230802_231002	230802	231002	+	hypothetical protein				atgaagctgaagaacatcatccaggccctgatcgccctgatcctgatcgtggccgccgtcgggctctacaaggtggggcaggtctggcccgcgtggatctgcgtggtcgtcggcatcgtggtggccgtctggggcggcaccgccagtggacgcacccgcagcgggcgtccccgcaacccggaacgcacccgctcggcctga	MKLKNIIQALIALILIVAAVGLYKVGQVWPAWICVVVGIVVAVWGGTASGRTRSGRPRNPERTRSA
FN806773.1	fig|6666666.450802.peg.202	peg	FN806773.1_231257_231904	231257	231904	+	hypothetical protein				atggccatatgcggctataatcgcgacatgagtagtgtctcagacctcgtcacactcgggcggatcgccgccaaccagcaaggcctcgtcaccgccacccaggcccgcgctgccggtgtcgacacccgccagatctggcgcctgagcagggccggggcactcgagcgggtgattcgcggcgtctaccgggtttgtggtgctccggcaacggacttccaggagatcaccgctacgtggctggccctgtccaatcccggacggcgcctcacagcggccggtaccaccgctgccaccctgtacggcatcggggatttcctgcgcaccgtccccgaattcatcgtggccggcgatccgtccacgacggtggaaaacgtgcgactgcgcaccgggcacgtcgac…	MAICGYNRDMSSVSDLVTLGRIAANQQGLVTATQARAAGVDTRQIWRLSRAGALERVIRGVYRVCGAPATDFQEITATWLALSNPGRRLTAAGTTAATLYGIGDFLRTVPEFIVAGDPSTTVENVRLRTGHVDQPRVRTLHGVPTLSPEQTIADLLAQHNDVSLVGDATVDALDKHLTTPQRVARALAPMAADHGLPDGDGSELLASILPAATAA
FN806773.1	fig|6666666.450802.peg.203	peg	FN806773.1_231901_232857	231901	232857	+	hypothetical protein				atgaagggccaagggccctacgtcgactggttcggcgtcgagagtgccatccagcaagcggcccgtcggcaggccgcggaccaccccggtgccagcgtcggtcagtatcttgaccacattcgcagggaccgcttcctctcccgcgtattcgccgatcctgaatcaggctggctcctcaaaggcggcaccgcgatgctggcccgcgtacccacggggcgccatacccgtgacgttgacctgtcaaccacacgagcaaccctcgatgaagccgtggaagacctcgcgcaccgggtcgcggtcgacatgggggaccatctgcggttccagttggagtcggagcgtcccggtctggccgtcacccagcccggcgtcctcgtcgccaggttgtcattcgcctgc…	MKGQGPYVDWFGVESAIQQAARRQAADHPGASVGQYLDHIRRDRFLSRVFADPESGWLLKGGTAMLARVPTGRHTRDVDLSTTRATLDEAVEDLAHRVAVDMGDHLRFQLESERPGLAVTQPGVLVARLSFACITDTGKRFDNVAVDLAVGPPPVGHIEHTRPADSPDLPRLISPPYAMFPLTDQLAEKVSTMMTPRPDGRPNSRAKDLVDVDIIAATQYVDLRELRLALAVQQQRANTDLGRHLRVPPHWEPRYQSLATGTSAAAVAPTFADAVDLAARFINPALDAVRTVRTTWGPEAMEWTVGTGSPAAGPHRGV
FN806773.1	fig|6666666.450802.peg.204	peg	FN806773.1_234377_233088	234377	233088	-	Phage integrase family protein				atggcaccacgcggaacgccagcggaacgagcagccgacgctgccgagacgtcgcagaaagcgcaggcacgtcgctcgcgaacccggcgtcgtggccgcgggtcgatccagtcgtaccagaccgccgcagggaagcggtggcggtatcagatctgggtgcccgtcgacccggagcagcccgacctcggggagaagaagttcagccggggcggattctcaaccgccgccgatgcggacgccgcgttgcaggacgccctcaagcggcgggatcagcaggagaagttcggcgggaaagtacccactctcggcgtctacgccgacgcctgggtggaagggctcaagctcgcggactccacgatcgccgggtacaacaagatcatccgcaatcacctccgcccg…	MAPRGTPAERAADAAETSQKAQARRSRTRRRGRGSIQSYQTAAGKRWRYQIWVPVDPEQPDLGEKKFSRGGFSTAADADAALQDALKRRDQQEKFGGKVPTLGVYADAWVEGLKLADSTIAGYNKIIRNHLRPQLGHYPLDKLTPTRIARHYRDLEQHGRKDEQDKGGPLSANTVHKAHVVLGAILDAAIEDGHIATNPAKRKAAKAPTTSQMRAEKPELVTWTADQLAAFLAWDRDELQDELFALWWVIANTGMRRSEALALKWSDVNIKTSQVSIRRAINTEDWTKTKTTKTGNARVIDVDAATLKAIASYKVARAELSFELARADAYIFGDDDGQPRSPDAMTSRWDRRLKWAVKVKRFEHLPRVTLKGLRHTHATILMELGVPPKVVQERLGHST…
FN806773.1	fig|6666666.450802.peg.205	peg	FN806773.1_234992_234408	234992	234408	-	hypothetical protein				atggaaacagagcgggtgaggggcaaccctccgggaatcacgaacacgcacgtcgcggcgaacatccgagccgcacgccaagcgatcggcatggacctgcgcaccatgtccgacgctctcgacgccgcgggccgcaagctgtcgccgtcaggcatcagcaagctggagaacggcgaccgccgcgtggacgtggacgacctcaccgtgatcgcctacctgctgcgcaccagccccgccgcactcctgacgcccccagatgagcagacgacgctgaccggggtaccggagacgtacctgccggaggaaatcgagaagtgggcgcgcggagaactcgtcctcaccagccacggactgctggcctactggcagcaggaatgggtgcagaacctcaaccgcatc…	METERVRGNPPGITNTHVAANIRAARQAIGMDLRTMSDALDAAGRKLSPSGISKLENGDRRVDVDDLTVIAYLLRTSPAALLTPPDEQTTLTGVPETYLPEEIEKWARGELVLTSHGLLAYWQQEWVQNLNRIQYFESALRHGSPNQASHDDYKKRLADLKERQRLIRERGVQIDPTGRVFDAADYLDRFGPAE
FN806773.1	fig|6666666.450802.peg.206	peg	FN806773.1_235383_236693	235383	236693	+	Fic domain protein, Mvan_2529 type				atgggtgggtacgtcgagcgtctgtggcatcccgaggatgcgggcggtctgagccgcaaggatcgcgcgcccggtcgttacctcgcttacgtgcccgacgaactgggcgacagcctcccgatgctgggcgccgaggcgcagggagcggcggaggacgcactggcggtccttgcccgcgcggatgagcggatcggagcgcggggccgttacctgaatcacctgctgatccgttcggagtccatctcgtcctcgtggatcgagggcaaccgggtcacgcccaagcgcctggcgatcgcggagctgctgcaccagggaccgcgtcaggcgctcgacgtcgtggcgaacgtacgcgcgaccgagtcagctatcgctgagctggccgaccatacacgcaccatc…	MGGYVERLWHPEDAGGLSRKDRAPGRYLAYVPDELGDSLPMLGAEAQGAAEDALAVLARADERIGARGRYLNHLLIRSESISSSWIEGNRVTPKRLAIAELLHQGPRQALDVVANVRATESAIAELADHTRTIETSDIVDLQHVIEPRLERGVRQEQNWVGGPGWSPLRAAFVPPPETEVPRLVADLARFVTDTAGNPVVRAAIAHAQFETIHPFIDGNGRTGRALIHTVLRRGDALRNALIPISTVFAGDTDAYIAGLTGYRADPPTLDEWVLGFAQAAEKAAGNAVRLAEDIAALDRDVHDRLVAFRRDRGLNPAVPRRDAVVLRILDTLASDPVLTAEFVSTRLSVSPAAAHRALTELSEAGILGRTKDQRGRLVCWTADRHLALVALTERSNRVG…
FN806773.1	fig|6666666.450802.peg.207	peg	FN806773.1_236707_237306	236707	237306	+	Uncharacterized methyltransferase Rv0089/MT0098 (EC 2.1.1.-)				atggtcgactactggaaccacaacaccgcctaccacgcggagctgctggacgccgtgccgccatcaggcggggatgtgctcgacatcggctgcggagacggcctcctggtcgagaagctcgcaaccaaagccacgagggtgatcggtctggaccctgatccacgcgcgatcaaccaagcacgacgacgcctgaccgagacgccgaacgcccaggtcgtcctcggctcattcctgaccgcaccggagctggatgggcaaagcttcgacctcatcacctgcgtcgccacgctccaccacatgcccctgttcgccgctctcgaacagatgaacgcgaagctcaagccggggggcggtctctgcatcgtcggcttgtcagcgaacaagactgcctgggactgg…	MVDYWNHNTAYHAELLDAVPPSGGDVLDIGCGDGLLVEKLATKATRVIGLDPDPRAINQARRRLTETPNAQVVLGSFLTAPELDGQSFDLITCVATLHHMPLFAALEQMNAKLKPGGGLCIVGLSANKTAWDWIVSGVHVLPIRLLSKLRGESGYPGMAVARPSESLAEIRRISSKVLPASRVRRRFWYRYTLTWTKPE
FN806773.1	fig|6666666.450802.peg.208	peg	FN806773.1_238795_237488	238795	237488	-	hypothetical protein				gtgctgcacgaggacaccgaaacgctacgcgccgcggtcgcagccgaccggatcgacgaggccgcgatcaccgcggcgacgaacgacgaggcccgtgaactgaatgccctgatccgagagaaccgggtacgcgccgggttggtcgacgacgcccgcaccgtcgaaggctccgacgggttgagcatcgggcggggcgacctaatccagacccgccgcaacgactcggaagcgggcgtgacgaaccggcatacctggatcgtccagcaggtcggcagagacggcgacctgtgggtacgggacaccgcctccgaccggaagcagcagcgcacggtgcgactgcccgtggagtacgtcgcggagcacgcgcacctggcctacgctgcgaccgcctacggcgtc…	MLHEDTETLRAAVAADRIDEAAITAATNDEARELNALIRENRVRAGLVDDARTVEGSDGLSIGRGDLIQTRRNDSEAGVTNRHTWIVQQVGRDGDLWVRDTASDRKQQRTVRLPVEYVAEHAHLAYAATAYGVQGLTAPESHTILSDALSAAGVYVGLTRGRETNRLHVVAADLGDAREQFTASLERDRAERGLVEATQRAQVAVSGLTDDGPVQEVNAERARLSKQIEKAERLAARWEQAAAAFTDLAKRHKAEEDEQTTILATVENEAQRVRAEVFGPLVVQAVDDGTAVVTAQSRLWQASRAKDAARGFRKRSAARALYAATRERETVEMTARRRWGSIPAAATSVEPWAESVTSREADAHPRVIEQRQLVDAARKAQRELTAQHMEERRRLIHDV…
FN806773.1	fig|6666666.450802.peg.209	peg	FN806773.1_240757_238838	240757	238838	-	hypothetical protein				atgaagggcggtgtgatcctgttccggggcaccggggcggatgcgctgcgctatctggagtccgaccgcgccagggctgacgagtattacctggaggcgggcaccgcgctggcggagttcacctctgtcgatgccgaggggcgggtgatcggtgaggtcgcgctgtcggcggacgagtaccgccagtgggtcgattgggtaaacgcgctcaccggggagtcaatgggcaagcctcgactgccgggcgatgggcggcgtgggtcgcctcggttcgcggagatggtcgtgaacgtctccaagtccctctccgtcgccgccgcgctgcatcccgaggtgtcggaggcgctggacgcggcgcagcgcgacgctgtggccgggattcgctcctggctcggacag…	MKGGVILFRGTGADALRYLESDRARADEYYLEAGTALAEFTSVDAEGRVIGEVALSADEYRQWVDWVNALTGESMGKPRLPGDGRRGSPRFAEMVVNVSKSLSVAAALHPEVSEALDAAQRDAVAGIRSWLGQHSVTRVGPRGAQEVVPVEQLETVAVSHKTSRAGDPHRHIHFQIGTRVWAAGAWRGLDTAALFRQQGAIRALGTAVIAAHPQLAAMLDTHGLTLDPVAGEVAELEPWNALMSKRGAQVARNLAKFTAEWEAARPGEEPGPVVRARLHAKAWDHERPNKKPSQLGSEAGWRRELQDAGYTPDLPRATVQPARTLDELAVQQIASRALDRAAAAASAWTVHDVQEQVTRIVTEAGVRATPDELREFIGITTRLATGDCLSILPPGAPTP…
FN806773.1	fig|6666666.450802.peg.210	peg	FN806773.1_240961_241347	240961	241347	+	hypothetical protein				gtggccgggctggtgaccttgatggggctgacgggctgtgtcccgttcgcgtgctcggcgattggctggtccaacaccctggccgtccaactcgacggcgacacctcagccgtcgatcaggtgcagctctgcaccgatgccggctgcgccccggccgaggacgttgacatgacggggccgctcgggttcgtctcagtcgaagatcaggccggggactcgtggacgttctcagtcggcatgatgcggctggagcggttcacggtgcgcacgctcgccggcgacggcactgtgctctccgacacggaggtcacgtcggagtgggtgcgtgtcggcggcagcgagcaatgcggcggacccggcgaggccactgtcaccgtgcaaccctga	MAGLVTLMGLTGCVPFACSAIGWSNTLAVQLDGDTSAVDQVQLCTDAGCAPAEDVDMTGPLGFVSVEDQAGDSWTFSVGMMRLERFTVRTLAGDGTVLSDTEVTSEWVRVGGSEQCGGPGEATVTVQP
FN806773.1	fig|6666666.450802.peg.211	peg	FN806773.1_241415_241795	241415	241795	+	hypothetical protein				gtgttcagcatcgccctggccgtcggcgcgaccctcggggccgtgaccgtgttcgtctcggtcttcgtctcgctgcgggccacgcctgccgcccggcccgatctggactcgtggacgggcgcggcgaacgtcgctgcggtcgcggccatcgtgggcgcgatcgtcgggctgatcgtggcggccgcgtcctggtcggtcgccgcggttgccctcggcagtgcggccggtgctgccctggtgctgtggttcttcgccacccggcccggtgtgatgctcgacgcgggagcgttcgcggcgctcgcggtcgtcgcggcggcgctggcggtggtggcgctcctcgtctcggagcggcgcgtccggtccctgtcaccgcagagctga	MFSIALAVGATLGAVTVFVSVFVSLRATPAARPDLDSWTGAANVAAVAAIVGAIVGLIVAAASWSVAAVALGSAAGAALVLWFFATRPGVMLDAGAFAALAVVAAALAVVALLVSERRVRSLSPQS
FN806773.1	fig|6666666.450802.peg.212	peg	FN806773.1_242191_241799	242191	241799	-	hypothetical protein				atgttcgacatctcgctggacatcgacgctcacgtggactcgatgagccagtcacgagagcgcgccatcgggggcatgatgtcgggccggatcgggctcggccagaccgtgacctggcgtgcccggcacttcggcatctggttcaccatgacctcgaagatcaccaccctcgatcgccctcgcagcttcatcgacgagcaagtcagcggaccgttcaagaccttcgcccacaggcacaccttcgaggacacatcaggcggctgccggatgaccgacacgatcaccgtcgcatccccgatcttcggagccctcgccgaacgcctcgtgctcgtcccctacctgcggcgtctcatccagaaaaggaacgccgcgctgatccgcaaggttggctga	MFDISLDIDAHVDSMSQSRERAIGGMMSGRIGLGQTVTWRARHFGIWFTMTSKITTLDRPRSFIDEQVSGPFKTFAHRHTFEDTSGGCRMTDTITVASPIFGALAERLVLVPYLRRLIQKRNAALIRKVG
FN806773.1	fig|6666666.450802.peg.213	peg	FN806773.1_242316_242981	242316	242981	+	hypothetical protein				atggagaaccggacttcacccgaacacgacgcgctcgacgtgttgctggatcgttcccggatggcgctggccgagccgggcgacctcgatgccgccgtcgaggtcatgcttgcggacctggccgaccggccccgtggccgggtcgctcggctcggtcgtggtcgccgggtggcggcggggatcgcgctcagcgcggtactggccggcgcgggcatgagcgcggctgccgccacgggtctgtggtcatggtgggccgagaccccagacctggcctacgagttcacctcgccctcgggtgagcagtgcgaggtccgctacgggctgatgtccaccagcccgacgaccgcgcccatcgacagctcgaacctggatgcggggctcgccgaatggctggcggga…	MENRTSPEHDALDVLLDRSRMALAEPGDLDAAVEVMLADLADRPRGRVARLGRGRRVAAGIALSAVLAGAGMSAAAATGLWSWWAETPDLAYEFTSPSGEQCEVRYGLMSTSPTTAPIDSSNLDAGLAEWLAGTDVLAVADVDGALAAFEAGEVEFFAAHLDDDGGLTSEAVQPGEVLDADGLYAAAVEYAVSEVINDEVIARGLTGIAYGTESVCGEVMQ
FN806773.1	fig|6666666.450802.peg.214	peg	FN806773.1_242978_243550	242978	243550	+	RNA polymerase ECF-type sigma factor				gtgacccccgacccgcaggcacagcgactgaccgaagcactccgccgagagtcgccagacctgctgcgctacttccgccgccgcgtgaccgaacccgaggacgccgccgacctgctcgccgagaccggactgacggcatggcggcgcgtccgcgaccttcccgccgacgacgagggtgcgcggcggtggctgttcaccgtcgcgcataacacctacctgaaccaccaacgcgggtcgcgccgtcgtcacgcgctcgccgaccgggtacggcgcatcctcgctcgtgcagagcgggtgtcgccgccctcggacgacggcatcgaagtgcgcgacgcgatcgacaacctcacccctgaactggcagaggtcgtccgcttcatccactgggacgggctcacc…	MTPDPQAQRLTEALRRESPDLLRYFRRRVTEPEDAADLLAETGLTAWRRVRDLPADDEGARRWLFTVAHNTYLNHQRGSRRRHALADRVRRILARAERVSPPSDDGIEVRDAIDNLTPELAEVVRFIHWDGLTVTEAAEVIGVSASTARARYQRARIELRDTLSVATAATSGGAHQRRVALSDPSPGATP
FN806773.1	fig|6666666.450802.peg.215	peg	FN806773.1_244411_243962	244411	243962	-	Transcriptional regulator, MarR family				gtgaccgatgttgatcccatcacgcgggtgcggcagtcgctccagcgtcaggtggtcgctgctgtgctgggaaatgagaaggtcgcccgtgcgcacggcctgctggtcaccgacttgcagaccctgcatctgctggtgctgcgcgaggacgtgcgcacgcccagccagatcagcgatgcgaccgggatgccgaccagcacggtgaccaagctgatcgaccgcctggagaccgccggatacgtgcgccgtcgccccgatcccgccgaccgccgcaagaccgtcctcgaactcgtcgccgagagcatcgccccgctccgcgtcctttatggcagaacggatcaggagttcgatgacctcagcagacagttcaccgacagcgagctcgacaccgtagcccgc…	MTDVDPITRVRQSLQRQVVAAVLGNEKVARAHGLLVTDLQTLHLLVLREDVRTPSQISDATGMPTSTVTKLIDRLETAGYVRRRPDPADRRKTVLELVAESIAPLRVLYGRTDQEFDDLSRQFTDSELDTVARYLDAVSGFYQIDRLRP
FN806773.1	fig|6666666.450802.peg.216	peg	FN806773.1_244513_245148	244513	245148	+	NAD-dependent epimerase/dehydratase				atgagagtgctgattgcgggagccaccggaacagtcggccagcacgtcgtcgcgcaggcactcgaccgcggacacgaagtcaccgcgatcgcccgccgccctgaatccctccgcaccgagcacccacggctgcggactttcgcggcggacgtccttgaccctgacgcggtggagcccttgctggccggcgtcgacgtggtagtcagcacggtagggatcggcacctcgaagcaacccacgacgctgtactccgaaggaacccgcaacctcgtcaacgggatggcccggcacagcgtctcacggatcgtgactatctcctcggaggtcgcggatcactgggcgcaccagtcgcccctcaaactgtgggtggcactgccgctgctgcaacgcttcctcggc…	MRVLIAGATGTVGQHVVAQALDRGHEVTAIARRPESLRTEHPRLRTFAADVLDPDAVEPLLAGVDVVVSTVGIGTSKQPTTLYSEGTRNLVNGMARHSVSRIVTISSEVADHWAHQSPLKLWVALPLLQRFLGATYDDMRRMDIVLWESDAQWTTVRAPYIRDRAGSGSYRIATDKPLRRGFSITAPDMATALLDIVERNDLGRRFVFVAN
FN806773.1	fig|6666666.450802.peg.217	peg	FN806773.1_245166_246065	245166	246065	+	hypothetical protein				atgaccaggaccgcttctcagatcgcgctgtccgacgtcgctccgctgacgggaccgctggccgccgtcgagaccgtcgcgcgcgcaccaagcggacccgtcgcccacctcgaggcgaaaatcgtccacgtcatgaacggtcgcgcgagaatcgaaacagcgcgcggagagctggcactgtctcgcggcgatgtgctcgttctcgccgcggggtcggtgtcatccatcagaccagacccctggctgcgatcatggaccgtctacgtcgatgagacgttcttccgccaccacatgcactgggcgatccccgaacacgccccgctcatccaaggtgtgccaccctcgtcctgggacggccgacctctccacttgagactcgacccgatcaggctcgcccgg…	MTRTASQIALSDVAPLTGPLAAVETVARAPSGPVAHLEAKIVHVMNGRARIETARGELALSRGDVLVLAAGSVSSIRPDPWLRSWTVYVDETFFRHHMHWAIPEHAPLIQGVPPSSWDGRPLHLRLDPIRLARLEPILRRMSLTTAVDSYTAAATALALFAQAVELVTPAFVGLGSPPSDPRKNDRVRRAGKPPIRAEVRATMALIEERLSYPWRMNELATAVALSRSQLTRLSHRHLGATPLQMQAELRVTEFTRLIEETELTITEAARRVGWNDPRVATIRFQRRYGVTPSHYRKGS
FN806773.1	fig|6666666.450802.peg.218	peg	FN806773.1_248420_246357	248420	246357	-	Efflux ABC transporter, permease/ATP-binding protein SCO2464				atgagcgtcaccaaggacgaggactcgacagtgagtggcaagaagaacaccaacaagccggccgccaacaagaggcctgactatgcacagagcgcctcccagagccggggccccggccccggcggtggacgcgctgccgccgtggagaaggcggtgaacttcggcccgtcgctgaagcgcctgttcggcgagatgaagcccgaccgggtgctcatcgtcgtggtgatggtgctcggcgccatcggcgtggccgccaacgtctatggccccaagttgctgggcaaggcggcgaatgccgtgttcgccggcgtgatcggcaagggcctgcccgccggggtgaccaaggaccagatcgtggccgcgctcacccagcagggtaagaccgaccaggcgtcgatg…	MSVTKDEDSTVSGKKNTNKPAANKRPDYAQSASQSRGPGPGGGRAAAVEKAVNFGPSLKRLFGEMKPDRVLIVVVMVLGAIGVAANVYGPKLLGKAANAVFAGVIGKGLPAGVTKDQIVAALTQQGKTDQASMIAKLDVIPGQGIDFTHLGHILLLCLALYVTAAVLTFIQAFIVNRVVQRAVYRMRDQISAKIDRLPLAYFDGQPAGELLSRVTNDMDNVQQSLQQTMSQVINSLLTLIGVIAMMLTVSWQLTLVTLCIVPLSLAVSIPIGKAAQKRFVGMWKSTGELNAKVEESYTGHALVKVFGRRREVEASFHDTNEEMYKASFGAQFISALIMPANFFIGNLNFVAIAVLGGLRVASGTMQLGDVTAFIQYSRMFTQPLTQITSMTNLLQSGVA…
FN806773.1	fig|6666666.450802.peg.219	peg	FN806773.1_250150_248417	250150	248417	-	Efflux ABC transporter, permease/ATP-binding protein SCO2463				atgctcgtaagactcatctggcgctatctgcgccattacaaggcggcggccgcgatcgtcatcgcggcccagctggtggcgaccgtctcgtcgctgctgctgccgaacctgaacgccaagatcatcgaccagggcgtctccaccggcgacaccggctacatctggcgcaccggcctgctgatgctggccatctcggtgggccagatcggcggccagatggtggcagcgttcttcggtgcgcgcctggccatgggcgtgggacgcgacatccgcgccgcgttcttcgaccgcaccctgaccttctcgcagcaggaggtgaaccgcttcggcgcccccagcctgatcacgcgcaacaccaatgacgtgcagcaggtgcagcagttgctgttgatgaccgcc…	MLVRLIWRYLRHYKAAAAIVIAAQLVATVSSLLLPNLNAKIIDQGVSTGDTGYIWRTGLLMLAISVGQIGGQMVAAFFGARLAMGVGRDIRAAFFDRTLTFSQQEVNRFGAPSLITRNTNDVQQVQQLLLMTAIMLIGAPITMVGAVFMALREDMGLSWIILAAIVALGVCVGIIVSRMSPLFGQNQLRLDAINRVLREQLSGIRVIRAFIREPSERKRFNAANTDIRQLGYRIGTLFAFLFPVVGLVMNLSSAAVWWFGGMRADNGQVQVGQLTAFMTYLMQVLMSVMMATVMSMIVPRASISAKRIMDVFLTKSSVVQAEHPVTELTGPAEMDFDHVEFSYPGAEAPVLHDISLELRPGTTTAVIGSTGSGKTTLVQLIPRLYDATKGKITINGVDT…
FN806773.1	fig|6666666.450802.peg.220	peg	FN806773.1_250719_250150	250719	250150	-	Transcriptional regulator, AcrR family				gtggccgaaggcaccatcttccgggtcttctcgtcaaagcaggacctgctcaacgcggtggtggccgatgtgctcgaccccacccccctgatcaaggccctcgacgagatgacccccgatgctgacctcgacgagcgggtgcaccacatcatcgagctgctccatcgcagcatgagcgatgtgcgcgccttcttcgccgccatccacgccatccccgcccatggcaagctgttccggggcagtacgctgtccaacccgaagaaccccgacccccaccatcccgacgcgtgcgacgacgcgggcagcgcatcacctgcccatccgccggtcgcccccgacgagcagatgcgcgcgaagcagcaacagaccgacctcgcgtcgcaggctgccgtcgaacgc…	MAEGTIFRVFSSKQDLLNAVVADVLDPTPLIKALDEMTPDADLDERVHHIIELLHRSMSDVRAFFAAIHAIPAHGKLFRGSTLSNPKNPDPHHPDACDDAGSASPAHPPVAPDEQMRAKQQQTDLASQAAVERALSPFADQLSVDLATAAGFLRSVTFATIHPFLMNGAPPMTPDQLSALLLHGLKKES
FN806773.1	fig|6666666.450802.peg.221	peg	FN806773.1_250706_250864	250706	250864	+	hypothetical protein				gtgccttcggccacgccggccgcccgggccacttgcttggtggtgaaggcgtcgccgtgcgccaggaggaggggcctggccgcggcgatgatggattcccgccgttgttcggcggggagtggagcggcacgagtcacgaggaaccacggtaatgagtga	MPSATPAARATCLVVKASPCARRRGLAAAMMDSRRCSAGSGAARVTRNHGNE
FN806773.1	fig|6666666.450802.peg.222	peg	FN806773.1_251810_250920	251810	250920	-	Non functional Dihydropteroate synthase 2				atgcaacaacggccctcgcccctgcgactgggcacgcgcgtgttcagcacagcggcccccgcggtgatggccatcatcaatcgcacccccgacagcttctacgccccgggacgcttcaccgagctcgacgacgccctggcggcgctcgaccggtgcatcgaccagggtgccgacatcgtcgacgtcggtggcgtgcgcgccggccaggacggcccctgggtgggcgaggccgaggagatcacccgggtgcgccccttcctggcggcagcccggcaacgccatcccggcaccctgttcagcctcgacacctggcgcgccggcgtagcccgcgcctgcgccggcctgatcgacctggtgaacgacacctgggcgggcgccgatccgcaactgctgcacgtg…	MQQRPSPLRLGTRVFSTAAPAVMAIINRTPDSFYAPGRFTELDDALAALDRCIDQGADIVDVGGVRAGQDGPWVGEAEEITRVRPFLAAARQRHPGTLFSLDTWRAGVARACAGLIDLVNDTWAGADPQLLHVAAEQHVGYVVSHTGGLAPRTDPVGVHYGDDSDAAVVQAVRTGLLDGAARALAAGLSPDQVVLDATLDFGKTTAHSLALVRHTDELAGLGHPLMMAISRKDFVGETLDLPVDQRLEGSLAATAVAAWQGAILFRAHDVQATRRVVDMVASIRGDRPPARAERGV
FN806773.1	fig|6666666.450802.peg.223	peg	FN806773.1_252063_253565	252063	253565	+	Aromatic amino acid transport protein AroP			idu(1);Aromatic_amino_acid_degradation	gtgagcaaccagcctgatcggccgcgcggagcacgcccgaccaccggcggcggggcgacggggcagcgggtgccgtccggcgcgccgagcgggttggacgacgatcccaccacccagcccgggctgcgccgtgggctgaagaaccgccacatccagctgatcgcgctgggtggggccatcggcaccgggctgttctacggctcggggcagtcgatcggccaggcaggcccggcgatcctgctgtgctacctggtgggtggcgcggcgatcttcatggtgatgcgcgcgctgggcgagatgagcgtcgatacgccggtgaccggcgccttcagctactacgcctggcgcaactggggtgagcgcgccggcttcgtctcgggctggaactactggttcaac…	MSNQPDRPRGARPTTGGGATGQRVPSGAPSGLDDDPTTQPGLRRGLKNRHIQLIALGGAIGTGLFYGSGQSIGQAGPAILLCYLVGGAAIFMVMRALGEMSVDTPVTGAFSYYAWRNWGERAGFVSGWNYWFNFVAVSMAELTVVGKYVQFWAPGVPAWVSAAAFLVVVTLVNLVSVKAFGEFEFWFAIVKVVAIIAMIVLGALIITTGLGNGGHPIGVENLWVNDGFFPKGLWGVLLGLVIVMFSFGGVELIGITAGEAENPRTTIPRAINQVVWRILVFYVGAVFVMLCLFPWNQLGTSESPFVTIFDKIGITGAANILNLVVLTAAASAYNSGLYSNGRMLYSLARQHNAPRALMKVNRFGSPWVGVLVSSAVTAVAVVLTFLFPDTVFLYVMSIA…
FN806773.1	fig|6666666.450802.peg.224	peg	FN806773.1_253729_254088	253729	254088	+	hypothetical protein				atggctcagcagacccccgtgacgcaggcaggcgtcttcacgaacctcgccagcgaattgccggtggtgccgaagagcaccacctcgcgcgtggtgctcgacaacgacctgatccgggtggtcgagttcaccttcgacgccggcgagctgctcaccgagcacgcatcccccagggccgtggtggtgcagctgctcgagggcaccatgtcgttcaccgtggacggtgcggagagcaccctgcacgtcggcgatgtggtctacctggcgcccggcaccccgcacgcgctggtggccaccaccgcctgccgcatgagcctggtgatggttgaggccggcgcccacctggcgggtgagaactga	MAQQTPVTQAGVFTNLASELPVVPKSTTSRVVLDNDLIRVVEFTFDAGELLTEHASPRAVVVQLLEGTMSFTVDGAESTLHVGDVVYLAPGTPHALVATTACRMSLVMVEAGAHLAGEN
FN806773.1	fig|6666666.450802.peg.225	peg	FN806773.1_254360_255019	254360	255019	+	SAM-dependent methyltransferase				gtggagttcgggcccggcgtgggactcaccgccgccgagttgctggcagcgcgtcccgcgttctatgtgggcatcgagcccaacaccgagggtcgcgcgaagcttgacgccgtacttgccgggcgtccggcacgcgtggtcaccgcggaggcctccgcgaccggcctggatgcgggctcggccgacctggtggtgggcgaggcgatgctcaccatgtcgtcgccgcagcagcgccgcgcaatcgtcgccgaggctgcccgcgtgctggctgccggggggcgctatgccatccacgaactcgcactggccgatgcggcccccgaccccgaccggcgcaccggccgcggtgaggtgtcgcgcgagatctcgcgcacgatcaaggtgggggccacgccggtg…	MEFGPGVGLTAAELLAARPAFYVGIEPNTEGRAKLDAVLAGRPARVVTAEASATGLDAGSADLVVGEAMLTMSSPQQRRAIVAEAARVLAAGGRYAIHELALADAAPDPDRRTGRGEVSREISRTIKVGATPVKLAAWRALLTDAGFDVVWQGTAPMRLLEPSRLIADEGPIGFARFATNMIRRPEARRRVLAMRNSFRAYKADLSAVAMVAVKRPTQH
FN806773.1	fig|6666666.450802.peg.226	peg	FN806773.1_255317_255201	255317	255201	-	hypothetical protein				atgggacatgcgagatcctggggtcgacgtcggtgggccggatggcaccggaaactcccgggtgccggatctcacagcttcaagaaaactcctgtgttggggtgccgtccactgtaa	MGHARSWGRRRWAGWHRKLPGAGSHSFKKTPVLGCRPL
FN806773.1	fig|6666666.450802.peg.227	peg	FN806773.1_255360_257003	255360	257003	+	Bis-ABC ATPase SCO6720				gtggtggttgatcacgccagcttcgagctgcccgacggccaacccgtgctcagcgatgtctccgccgcgttccctgccggccgcaccggcctgatcggcgacaacggcaccggcaagaccaccctgatgcgcctcattgccggagaactgacgcccaccgagggctcggtgcacgtcgccggcagctgctcctatctgccccaggacgtcacgagcgcagcggacatcagcgtggccgaccagctcggcatcaccgccatccggcaggccctgacccgcatcgaggccggctcggtggacgtgcacgactacgacctcgtcggcgacgactgggacgtggacgcccgcgcggtcgccgagctcgccggactcggcctgagggctgacgtcggctggctc…	MVVDHASFELPDGQPVLSDVSAAFPAGRTGLIGDNGTGKTTLMRLIAGELTPTEGSVHVAGSCSYLPQDVTSAADISVADQLGITAIRQALTRIEAGSVDVHDYDLVGDDWDVDARAVAELAGLGLRADVGWLDRSMSELSGGEAMGVALAATRLVRADVTLLDEPTNNLDAHARAALIGQLAHWPGAVIVVSHDRGLLEAVDAICELSWVGAGASRTQQVTMFGGNFSQFEAQREVQRAAAERELRSADAEVHRARAQMRAEQQRQQQRDRSARRENARGNVSKGERDFLANRAEKNTGGKKLMHNARLHDAEAARAAADAAARQPDVIRIPLPDTAVAPGKQIVQVKVGAGQQLRIDGPERIRVSGDNGTGKSMLLKLITGQVDAVPAGLFAAPVGL…
FN806773.1	fig|6666666.450802.peg.228	peg	FN806773.1_257144_258754	257144	258754	+	Lysyl-tRNA synthetase (class II) (EC 6.1.1.6)			isu;tRNA_aminoacylation,_Lys	atggtgagtgagcagcgtcccgaaaaggccccccagtcccgcggaaaccagtcagctggaaagcaatctggcggaaaccagtcccgcaagaacgagccccgcaagaacggggctgccgacgtcgagcaggaccttcccgagcagatgcgcatccgcgccgagaagcgccagcgcttcctcgacgagggcaagcaggcctacccggttgacctgcgtcgcgaccacacgctggccgaggtgcgcgccacctggggccacctggccgccggcgaggagacccaggacgaggtgaccatcggcgggcgggtgatcttcatccgcaattccggcaagctgtgcttcgccacgctccaggacggcttcacccctgaccaggacgccgagcgcctgcagatcatg…	MVSEQRPEKAPQSRGNQSAGKQSGGNQSRKNEPRKNGAADVEQDLPEQMRIRAEKRQRFLDEGKQAYPVDLRRDHTLAEVRATWGHLAAGEETQDEVTIGGRVIFIRNSGKLCFATLQDGFTPDQDAERLQIMLSKAEVGDESLAAWKADVDLGDFVWVRGRVIASKRGELSVMASEWKLASKALRPLPTLHNDLSEEARVRQRYNDLIVRPAARTMVRQRALITRKIRETLEEQGYLEVETPVLQSVHGGAAARPFTTHLNAFDIDMYLRIALELHLKRVMVGGADRVYEMGRVFRNEGVDSSHSPEFTMLEAYQSWGDQFTIAETLKSIIMKVAEALDIFEIPTDQGVIDLKGEWIWLPVYEGLSGEVGEEITTKTPVEHLRHIADAHKVDYDASWI…
FN806773.1	fig|6666666.450802.peg.229	peg	FN806773.1_259662_258940	259662	258940	-	Thioredoxin reductase (EC 1.8.1.9)			idu(1);pyrimidine_conversions idu(1);Thioredoxin-disulfide_reductase idu(1);Glycine_reductase,_sarcosine_reductase_and_betaine_reductase	atgagcgagttcccccaccaggaacatccgtcagaccagtttcccggaggccccgacgagcccgcaaccagttctccggaatccgtcacggagttctgggaagaccgctacgcggggcccgagcacgtctggtcagcgctgccgaaccacaccttcgtgcaggttgtggcgagcctgacgccgggacgctccctcgacctgggctgcggcgagggcgccgacgccatctggctggccacccagggctggcaggccaccggctatgacatctcacagaccgcgatcggacgggcgcagcaggccgccgctgagaagaacgtggccgatacgacgcacttcgaggccgtcaacctcgacgagtggtcgcaggcgcccctgcccgacgaccagggccgcggc…	MSEFPHQEHPSDQFPGGPDEPATSSPESVTEFWEDRYAGPEHVWSALPNHTFVQVVASLTPGRSLDLGCGEGADAIWLATQGWQATGYDISQTAIGRAQQAAAEKNVADTTHFEAVNLDEWSQAPLPDDQGRGQYNLITASFLQSPVALDRIRILQRAARLLVRGGHLLMVTHAAPPSWAPPEMASQGDFPKPEEDLKALDPDPRFFEVKLAETRRRPATDPTGKPATMNDAVILIQRIR
FN806773.1	fig|6666666.450802.peg.230	peg	FN806773.1_259807_260919	259807	260919	+	Branched-chain alpha-keto acid dehydrogenase, E1 component, alpha subunit (EC 1.2.4.4)			icw(2);Isoleucine_degradation icw(2);Valine_degradation	atggattccgatgacccgacgcagcccctgcagctgctgacacccgacggcacgctcgtcgacaatccacggttccactgggagggcagcgacgaggacctcgtcgacatgctgcgccagatgaccaccgcccgccgtttcgacgtcgagggcgcggccctgcagcgtcacggcgaactcggcctgtgggcgcccctgtcgggccaggaggcctaccaggccgccgtcaccaaggtgatgaagccccaggacatggtgttcggcacttaccgcgagcagtcgatcgccctgcagaagggcgtgccgctgggtgacatcctggccgtgtggcgcgggtcgagcctgtcgcgctggatcgccagcgacgcccaggtggcgccctattacatgattatcggc…	MDSDDPTQPLQLLTPDGTLVDNPRFHWEGSDEDLVDMLRQMTTARRFDVEGAALQRHGELGLWAPLSGQEAYQAAVTKVMKPQDMVFGTYREQSIALQKGVPLGDILAVWRGSSLSRWIASDAQVAPYYMIIGAQPLHAVGYAMGVARDKAKHPTDPANDAVTLTIYGDGASSQGDVNEALVFAASQQAPVVFLNVNNQWAISEPSSVQTRIPLYQRAMGFGIPGIRVDGNDPLACHAVLNWAFDEVRSGSGPVLVEAVTYRMGPHTTSDDPTKYRSSQVTEEWKAKDPIERLRSYLLERGLIDYAWTEKLNADLDTFGALVRDTCRALPNTPMSEVFDAVTADPGLYLSEQRADCLDWLATPPSEGAAE
FN806773.1	fig|6666666.450802.peg.231	peg	FN806773.1_260916_261890	260916	261890	+	Branched-chain alpha-keto acid dehydrogenase, E1 component, beta subunit (EC 1.2.4.4)			icw(1);Isoleucine_degradation icw(1);Valine_degradation	atgaccacactcacgctggcgaagggtctcaaccagggcctgcacgatgccatggacgaagatccccaggtgctcatgatgggcgaggacatcggcaagcttggtggtgtcttccgcatcaccgagggcctgctcgacgacttcggtgccgaccgggtgattgacaccccgttggccgaggcgggcatcatcggcaccgcgatcggcttggcgttgcgcggctatcgtccggtctgcgagatccagttcgacggcttcgtctacccgggcatcgaccagatcatcaaccagctggcccgctaccgctcgcgcacccacggacgccagagcctgccggtggtcgtgcgcattcccttcggcggcggcatcggctcacccgagcaccactccgaatcgccc…	MTTLTLAKGLNQGLHDAMDEDPQVLMMGEDIGKLGGVFRITEGLLDDFGADRVIDTPLAEAGIIGTAIGLALRGYRPVCEIQFDGFVYPGIDQIINQLARYRSRTHGRQSLPVVVRIPFGGGIGSPEHHSESPESHFVHTPGLHVVACSNPHDAYWMIRQSIACPDPVIFFEPKRRYYAKGEVDTSAPDLPLFSARIVRPGADLTLLTYGPMVQTCLDAARVASAEGRDVQVIDLRSLSPFDMATIRDALKRTRRAIVVHEAHRTLGPGAELAARLDEELWGELDAPVLRVTGYDTVYPPSRSEKGYLPDAERVLDAVDKSFDY
FN806773.1	fig|6666666.450802.peg.232	peg	FN806773.1_261901_263247	261901	263247	+	Dihydrolipoamide acyltransferase component of branched-chain alpha-keto acid dehydrogenase complex (EC 2.3.1.168)			isu;Isoleucine_degradation isu;Valine_degradation	atgcccgaatacaacatgcccgacccgggcgagggcctcaccgaggccgacatcgtcgaatggcacgtgaaggtcggcgaccaggtgaaggtcaacgacaacctgctcgacatcgagaccgccaagtcgctggtcgagctgccgtcgccgttcgccggcaaggtgaccaagatctatgccgaggcgggcgccaccgtggccgtgggtgcgccgatcgtcttcatcgacgacggcaccggccccgcccccgagcatgacggcggtgcgcctgcgcagggtgccgagccgggcgcccagtccagtccagcccaggccagttcagcccagtccagctcgaaccagtccggcccggcccagtccagcgcccctgcgccggccgcccagggtccggccaaggcg…	MPEYNMPDPGEGLTEADIVEWHVKVGDQVKVNDNLLDIETAKSLVELPSPFAGKVTKIYAEAGATVAVGAPIVFIDDGTGPAPEHDGGAPAQGAEPGAQSSPAQASSAQSSSNQSGPAQSSAPAPAAQGPAKAAPAAARPDADEASAQRDLDGGMTGERLLSLDELPASKPTQQTVRQMLVGYGPADESTPSSTERRRRAHQVSRRGANERALRDEEIPVDTVRRLTARNVVHSRTSKVHTTAWVSTDVSGTMELVANLRKRREFKDLHVTALLVWCKAVCLAMRNNPMLNASWEDGSERIILHHDVNIGIAADTPRGLMVPVIKQAQNRDLLSMADELTRLVNLAKAGTLQPSDYRDGTFTITNVGGLGLDAGTPIINGSESAILAMGAITRQPWVVG…
FN806773.1	fig|6666666.450802.peg.233	peg	FN806773.1_264507_263473	264507	263473	-	hypothetical protein				atgcccgattacgagcagatcattccaagaatcctgaccggtgccggcaccggcgaccggcgtccatcggctgcgcctgccaaggcgcgcgtggtgggggcctatctcagccagcccctggaacaggtgaaacgccccgcctatgcgcacgcggtgctgcagctgccgggtgtcaccggcctggagattcccctgtgcaccaccatggcccgcgacgacgcgaagtggctcatggacgtgctcccacccggcgcgcgcaatatcgccaccctgatgggtgcctgcgacgaggcggccgccgacgaccccgccttcggcctggcctccaccgacccggccggacgcaaccgcgcgctcgacctgctgcagcaggcgcgccacagcatcgcccggatgacc…	MPDYEQIIPRILTGAGTGDRRPSAAPAKARVVGAYLSQPLEQVKRPAYAHAVLQLPGVTGLEIPLCTTMARDDAKWLMDVLPPGARNIATLMGACDEAAADDPAFGLASTDPAGRNRALDLLQQARHSIARMTERGQHVLALEVHSSPTHRDNVDGTSQEFAASLAQAADWDWGETALVVEHCDAARSSGGASKGFLTLDEEIDAVETVRALSPRTPVMMSINWGRSAIDTRNAGGPLTQIDRLRRHGLLAGVILSGASDRASSYGAPWTDAQLPAAAPDGSGEASSLLTPQRAVEAMERAGDHLLFDGVTFAIMPQWTPSQERLRYVRGLLSVMPRGHLSVAF
FN806773.1	fig|6666666.450802.peg.234	peg	FN806773.1_264568_264795	264568	264795	+	hypothetical protein				gtgggatgggggtattcccgaaccaacttgctttatcacatgttacacgcaaatttgcataaagctgttgcgaggtatgagaataattccacgatcggggccggggaaggcggggcggaacagaagacgggcatcaaagaaattgatcgatcaattgtttgtcacgtcatgacgggtgagcgtctgccggcaggaggggcgatctacttccccgggtcggcggcgtga	MGWGYSRTNLLYHMLHANLHKAVARYENNSTIGAGEGGAEQKTGIKEIDRSIVCHVMTGERLPAGGAIYFPGSAA
FN806773.1	fig|6666666.450802.peg.235	peg	FN806773.1_265110_264823	265110	264823	-	hypothetical protein				gtgccggagtcacagtcccgcaagaaggcccagcagaagaaggccgccaagaacaagcaggcagccgccaccaagagcgccaagaaccgcgaggccgtcaacgtctccagccgcgcctgggtgccgtgggtcttcgtgccgatgggcctgctcggagtgatctggctggtggtctactacatcggcggtcagcagatcccgctgatgtacgccctgagcaactggaacttcgtcatcgggctcggcctgatcgcaggcagcttcttcgtcgccacgctgtggaagtag	MPESQSRKKAQQKKAAKNKQAAATKSAKNREAVNVSSRAWVPWVFVPMGLLGVIWLVVYYIGGQQIPLMYALSNWNFVIGLGLIAGSFFVATLWK
FN806773.1	fig|6666666.450802.peg.236	peg	FN806773.1_265334_266023	265334	266023	+	hypothetical protein				atggccaccgtgctggtcggcgccctggccgggctgctgttcgtggccgcggccaccacctcgcacggatctgacctgcggcccacccgccagcaggacatggccgatctggtggccgcccaggccacccacaattcacaggcgaggtcaaccgcctcggccctgcagtcccaggtcaacgagctgtccaaccacgacgccgaggcggcgggggtggcgtcggcctcgatggcctcggcggaggctgcggccggactgacggcggtgcgtgggccggtggtgcaggtgacgctcaccgatgccccgctcgacgagaacccggccggggtcgatcccgacatgttggtggtgcaccaacaggacatccagcaggtggtggatgccctgtgggccggcggt…	MATVLVGALAGLLFVAAATTSHGSDLRPTRQQDMADLVAAQATHNSQARSTASALQSQVNELSNHDAEAAGVASASMASAEAAAGLTAVRGPVVQVTLTDAPLDENPAGVDPDMLVVHQQDIQQVVDALWAGGAEAMTIQGIRVISTTGVKCVGNTVILNGVPYSPPYVVAAIGDQQALEQSLAASRNVQIYKQYVLAYRLGYDQKRIADVTMPGYAGSVQLNQATPVR
FN806773.1	fig|6666666.450802.peg.237	peg	FN806773.1_266136_266780	266136	266780	+	Anthranilate synthase, amidotransferase component (EC 4.1.3.27) @ Para-aminobenzoate synthase, amidotransferase component (EC 2.6.1.85)			isu;Chorismate:_Intermediate_for_synthesis_of_Tryptophan,_PAPA_antibiotics,_PABA,_3-hydroxyanthranilate_and_more. isu;Chorismate:_Intermediate_for_synthesis_of_Tryptophan,_PAPA_antibiotics,_PABA,_3-hydroxyanthranilate_and_more. idu(1);Folate_Biosynthesis isu;Tryptophan_synthesis isu;Tryptophan_synthesis	atggcgcggattcttgtcatcgacaactacgactcgttcgtctacaacctggtgcagtaccttgcccagctgggcgcccgcgtcgaggtctggcgcaacgacgatgcgcgcttcgccaccccggggtgggcgaacggcttcgatggcatcctgctgtctcccggccccggcactcccgaggacgccggggtctgcgtcgaggtggcacgcacgttgggcgagcagatgcccgtgttcggggtgtgccttggcctgcaggcgatggcggtggcctttggcggacgcgtggtgcgcgcccccgagccgcgccacggcaagatgagcatgatctcccatgacgggcagggcgtgttcgacgggctgcccgatccgttggaagtcacccgttaccactcgctg…	MARILVIDNYDSFVYNLVQYLAQLGARVEVWRNDDARFATPGWANGFDGILLSPGPGTPEDAGVCVEVARTLGEQMPVFGVCLGLQAMAVAFGGRVVRAPEPRHGKMSMISHDGQGVFDGLPDPLEVTRYHSLAVEPGSVPDVLDVTATSLDDQVIMALRHRELPVESVQFHPESVMTSNGYQLLANWLAACGDLGAPERAQGLSPLMTAVAGQ
FN806773.1	fig|6666666.450802.peg.238	peg	FN806773.1_267706_266822	267706	266822	-	Putative oxidoreductase				atggagtcagccaacgagatggagcacacgatgaggcatctgcagatttctggcgtatccgtgccggccatcggcatcggcacctggcacatgggtggcagcccggcgcgcttcgacgccgaatgcgacgccctgcgtgccggcatcgacgcgggcgcgcgggtgatcgacaccgccgagatgtacggctcgggagcctctgaatccatggtgggcacggccatcaagggccttgaccgctccgagctgttcatcatcaccaaggtgctgccgaacaacgcgtcccgcaagcagatggaacacagcctggacgcgagcctggcccgcctgggcaccgactacgccgacctgtacctgttgcactggcgcggcgaggtgccgctggaacagaccgtcgag…	MESANEMEHTMRHLQISGVSVPAIGIGTWHMGGSPARFDAECDALRAGIDAGARVIDTAEMYGSGASESMVGTAIKGLDRSELFIITKVLPNNASRKQMEHSLDASLARLGTDYADLYLLHWRGEVPLEQTVEEMQRLWHSGKIKSWGVSNFDLADMEELAALPHGNHVAANEDLYNLSSRGIEFELIGWQRSLDIPLIAYSPLGASGGERGAREMRTSPAVNKVAEAHQVTPSQVLLAWVIRNGHTLAIPQTSNEDHMRDNIAAANLTLTDDDLTLLDQAFPPPRHKVPLDIL
FN806773.1	fig|6666666.450802.peg.239	peg	FN806773.1_268170_267796	268170	267796	-	hypothetical protein				atgaagacgattgaggtcgatgttgacgagggcccgatcgtggcgaccaagcgtttcgccggccgccagctgctccgctggagcgccgaggacggtacccgatcccactcgttccggatcttccggacggccaatgaccagttcgccgtgtatgcgcgcgacgacccgaactgggcggccatctccgacccagcagacgacaatccaatctggaacaacccgaagacctggggcggggactggtggcgaaagggcaggcgtgaactcaaggtattcgccaccatcgccgacatgcggggggtgctccccgatgagctcgtggcagccgtcgggcaggctgtcgagcatccgccggtggaggacctggatatctga	MKTIEVDVDEGPIVATKRFAGRQLLRWSAEDGTRSHSFRIFRTANDQFAVYARDDPNWAAISDPADDNPIWNNPKTWGGDWWRKGRRELKVFATIADMRGVLPDELVAAVGQAVEHPPVEDLDI
FN806773.1	fig|6666666.450802.peg.240	peg	FN806773.1_268884_268513	268884	268513	-	hypothetical protein				atgcgatctttctatgaagactcaaggcgtgttgtcgccgccctgctgatcgcaggcctgggcatccaagggacgctcgcactcattcgtggccctgagatttcgagatgggtgaccaccatgggcggcggggtcccggtgcttctcctgtgcctggtggtgggctcgccgaggccacgcctcttggtcgatgcactggcattcctgacgtgcgcactgtcaatcggcgtcagttggggtgcgtccgcccaaggctccgcatatctcacgtatgtcccaccaatcatcgtggcaacctgtttcgccaccgcggcactgattctgcgcgcagaggggcaactcgccagggaccacagccaaccacgcttgtga	MRSFYEDSRRVVAALLIAGLGIQGTLALIRGPEISRWVTTMGGGVPVLLLCLVVGSPRPRLLVDALAFLTCALSIGVSWGASAQGSAYLTYVPPIIVATCFATAALILRAEGQLARDHSQPRL
FN806773.1	fig|6666666.450802.peg.241	peg	FN806773.1_272594_269199	272594	269199	-	FIG00945414: hypothetical protein				atgtccgtagtcgaacgccgccagatcaacgcagccatcaacctgaggctttcgttgctgggcctgccccatcccgacagcaatgctgagagccccgatgcgatccttgtggagccgctgctggcccgccagcgcgagttgagtcggcggttgaaggatcggctcagtgcccccgacctgcgcatccagcgcttcctcgacgactacctggccgactgcgatgagcacccccagctgccacgcaccaccttggtgctcgacgagccgggcctggcccgcggcctgtcgctgccggtggacggcgacgaattccattccgacatcgtggcgtcatatcgccttgtcaacggcgtattgcacaaccccaagcatgaccggcgcaccaccgccggggtgttc…	MSVVERRQINAAINLRLSLLGLPHPDSNAESPDAILVEPLLARQRELSRRLKDRLSAPDLRIQRFLDDYLADCDEHPQLPRTTLVLDEPGLARGLSLPVDGDEFHSDIVASYRLVNGVLHNPKHDRRTTAGVFHISTGGLPIPQDKVEVDKNVYARILARAFQAPDEELALPYTANLPEQAHCWASLLMRPTVLPAVPGRTTEKSYEVHFIVPGGLMCNLDFVEGIFGNAGDPYLPENDASLDPDSWTGHTGCVILAPHLTTMTKKSLGMPHYDDATERQRRDGQCWRHEDDLYNDGKAFKVCARDERGVIVTVIADNYFGYCKKEVKTQISYSANLLGGAEEEHSGGAEVYPAWNLNQDFTDRTPDDFTLADVISTNRELLDVRPEGYAVYKPEPNIV…
FN806773.1	fig|6666666.450802.peg.242	peg	FN806773.1_272752_273492	272752	273492	+	hypothetical protein				atgacactccgtcgacaccttgccccggcgttggttgccccggcactggccgctgccatcttcctgggcggttgcgccgcccagaacccccgcggcgacgcctcctcgtcgggggcgagcgcgtcggtgctcacccgcttggacctgcccgctcccggcggcacggtggacaaggcctcgttcgtcgcccggtgcgcgggcgcccagcagacgatcaagagctaccagacggtgatgaccaccaggacggtgaccccgcaggccggcacccaggagtcgaccaccactttccagtacgatttcaccgacgcggcgcgcccgaaggtgcgttccatcacgagtaccggcaccgagacgatctacatcggctcggacatgtggacgcgcgctgccggtgcc…	MTLRRHLAPALVAPALAAAIFLGGCAAQNPRGDASSSGASASVLTRLDLPAPGGTVDKASFVARCAGAQQTIKSYQTVMTTRTVTPQAGTQESTTTFQYDFTDAARPKVRSITSTGTETIYIGSDMWTRAAGAGWAHTTNSASAVVSGKGMDNYVGQVAGEIASVVYAGDEDVNQVRAHHFVFKPVVAPGSASPSVLAHDETGYWVDQDFRPVRVQTSVTTGGITSTTIMDSTQYGASFNIQAPAA
FN806773.1	fig|6666666.450802.peg.243	peg	FN806773.1_274938_273496	274938	273496	-	hypothetical protein				atgagcgaacgaaatgaccagtacgacgcacactcggctgagggtgcgggcaccggttcaaccacgcccgccggctcgggtcctgccatgcagcccccggcgacgcagcaatcctcggctgcccagcagggctggcaggccccccgggagacctgggacgcgacctggtcgccggcatcgctcgatgacggcagctccaccttcaacgccgacccgtcggcggctgcggcattcagcaatgctgcgggcaacgggggtggctacggcggatacccgcccgcaccgaatggcgcgaactggggcgtctatcccccctcgaacaatcacaagggccccaacaccaggttggccgccctgctcaccgcgctggtggtcgtgctcgccatggcggtcgcgctg…	MSERNDQYDAHSAEGAGTGSTTPAGSGPAMQPPATQQSSAAQQGWQAPRETWDATWSPASLDDGSSTFNADPSAAAAFSNAAGNGGGYGGYPPAPNGANWGVYPPSNNHKGPNTRLAALLTALVVVLAMAVALVAPNWSGSGIGQLPVSTPSATQPAQASPSTSSQRAVAQSQTTASEAQSKGVVLITTQTTSGAAAGSGMVLSSDGYVLTNYHVVETSTQITATVASTNKQYNATVVGRDATNDVALLKLDGASGLDTVTIDSDTVNTGDQVTAVGNSSGQGYLSAATGQVVSTSSSITVQNETSASQTETLTNVYETSTQAVPGDSGGPMFDAENEVMGITTAGETQTNSRTGQSSTVSSYAIPIARAMSIVKQIESGQSSGTVQVGPKAYLGVTVQ…
FN806773.1	fig|6666666.450802.peg.244	peg	FN806773.1_276717_275491	276717	275491	-	hypothetical protein				atgggtggccccgatacgcagagcccctgggcgcgcccccaccgcgccgtgtcgaatgcccaggcgccgaacagccccacaccgaacggcccggtaccggacaaccgggtgccgaacgggcgggcactgaacagcccaacaccgaacggcccagcgccggataccccagcgccggacagcccagtgccgacggctcccttcttcattcccggtgactatccgccacccgcgccgggccaacagccctggggcggctacccggtccagcaggggcaggccagcttcggaggtgggtggacgccgccgggtcccggccaggccggctggggcggtggctgggggccggccccgcagcctccccgccggcgtcgtgggcccctgttgctggtgatcggcctg…	MGGPDTQSPWARPHRAVSNAQAPNSPTPNGPVPDNRVPNGRALNSPTPNGPAPDTPAPDSPVPTAPFFIPGDYPPPAPGQQPWGGYPVQQGQASFGGGWTPPGPGQAGWGGGWGPAPQPPRRRRGPLLLVIGLALVVFTGALFGSIGVLLRPTMPGLAPPASGAASWGNYTPFMPNASPNDPGATVRPTAPSAEQTDASGDQIRGVAIVEAMLSVTEGSAGTGMVIGDSGIVLTNYHVVQGTNGTINVTIASTGSTYSAKVLGHDKANDVALLSLNGASGLPTVKIDADGVRAGDQVTSVGNTDGRRKIMAAPGEVLSTNESILTRDEGSTATNQLSGVYETSSRAMHGDSGGPTYDSQTEVIGLTTAGSADDGSQFATAYVVPIARALDIANKISRNE…
FN806773.1	fig|6666666.450802.peg.245	peg	FN806773.1_276676_277005	276676	277005	+	hypothetical protein				gtgggggcgcgcccaggggctctgcgtatcggggccacccatggcggcccacggatccgcatcgccttgggtgggacccgtcgcgctccgggcgggtccggcgtcgttccgggcggcgtcggcaggcgtggcgtcgccccggtggggctggtgcgggtggggcccgtactggtcgctcatctggatgctctcctcgccgttgacgggaacttgggggattgcaccggtcggcctcgccaattatgccccagccctctgacagttctcggagccccgctgagggggcgggggagggcgggggagggcggggtgtgggcgatcacggcgtga	MGARPGALRIGATHGGPRIRIALGGTRRAPGGSGVVPGGVGRRGVAPVGLVRVGPVLVAHLDALLAVDGNLGDCTGRPRQLCPSPLTVLGAPLRGRGRAGEGGVWAITA
FN806773.1	fig|6666666.450802.repeat.15	repeat	FN806773.1_277043_281899	277043	281899	+	repeat region				ctgggcctaccctggtttttcggacacctgatgtggcggggcctggtggccctgggggaaggtgttgtcatgagcacggggaacgagaagacgcggaggcagcgtcgcaagttcacggcccagtaccgccatgaggcggcgaggatggtgatcgactcgggtcgcacgatcgccgaggtcgcccaggagctggggctgggtccccaactgttgggcaggtgggtgaaggtagagaaggagaccatgacgccgagcacgttgagtccggatgaacgcgaggagttgaagcggctccgcaaggagaacgcggacctgcggatggacaacgagttcttgggaaaagcagcggccttcttcgctgcgaagcatcagtgagtgagaagtacacgctgatgcagg…
FN806773.1	fig|6666666.450802.peg.246	peg	FN806773.1_277073_277417	277073	277417	+	Mobile element protein				atgtggcggggcctggtggccctgggggaaggtgttgtcatgagcacggggaacgagaagacgcggaggcagcgtcgcaagttcacggcccagtaccgccatgaggcggcgaggatggtgatcgactcgggtcgcacgatcgccgaggtcgcccaggagctggggctgggtccccaactgttgggcaggtgggtgaaggtagagaaggagaccatgacgccgagcacgttgagtccggatgaacgcgaggagttgaagcggctccgcaaggagaacgcggacctgcggatggacaacgagttcttgggaaaagcagcggccttcttcgctgcgaagcatcagtga	MWRGLVALGEGVVMSTGNEKTRRQRRKFTAQYRHEAARMVIDSGRTIAEVAQELGLGPQLLGRWVKVEKETMTPSTLSPDEREELKRLRKENADLRMDNEFLGKAAAFFAAKHQ
FN806773.1	fig|6666666.450802.peg.247	peg	FN806773.1_277414_278322	277414	278322	+	Mobile element protein				gtgagtgagaagtacacgctgatgcaggcggagaaggctcggtacccgattgcccggatggcccgcctgttgaaagtgtccacttccgggtactacgcgtgggttgcggcccagcagcgggatggggatcatcttctccccagcctccgggcgcgtcggcgcctggatgaggcggtgcgccgcatatgggtggactcccgaagcacgtacgggtacctgcgtgtgtgcgcccagcttcgccgtgagggggtggtggtggatcgtaagacggtggcggcctcgatgcgccgtcagggccttgcgggcatcagcccgcgccggttccgtccggtgacgacgataccggggacgcgcacgcattcgatccctgaccgggtcaagcgacactgggacacgggg…	MSEKYTLMQAEKARYPIARMARLLKVSTSGYYAWVAAQQRDGDHLLPSLRARRRLDEAVRRIWVDSRSTYGYLRVCAQLRREGVVVDRKTVAASMRRQGLAGISPRRFRPVTTIPGTRTHSIPDRVKRHWDTGQVDRVWVTDITYLRTRAGWVYLCAIKDACSRKVIATAMSTTMTTDLVEEALRRARILRPNAPRKVIIHSDRGTQFTSEQMYECCRELHLDQSMGRTGVCWDNAMIESQWSVLKAEFYDRYEWDTPQQAIQGVEEWIYDFYNTKRLNSAIGYQTPVEFEAQHAAALTRAA
FN806773.1	fig|6666666.450802.peg.248	peg	FN806773.1_280191_278836	280191	278836	-	Putative Dihydrolipoamide dehydrogenase (EC 1.8.1.4); Mercuric ion reductase (EC 1.16.1.1); PF00070 family, FAD-dependent NAD(P)-disulphide oxidoreductase			idu(1);TCA_Cycle idu(2);Mercuric_reductase idu(1);Mercuric_reductase idu(1);Mercury_resistance_operon	atggacgttgacctgctggtgatcggctggggcaaggcaggcaagaccctggcggggcgcttcgcggccgccggcaagaccgtggcgctggtggagcgctcgcccgagatgtacggcggcacctgcatcaacatcggctgcgtgccgaccaaggacctcgtcgtctcggccgaggagcgtcgcgactccgacgacccgcaggagttcttccgcaccgccgtcgccggccgcgacgcgctgatcggcacgctcaacgccgcgaaccaccagatgctggagaagccgggcgtcaccctggtggacggcaccgcccggttcaccggcccgcggacggtcgtcgtcgacaccgccgagggccaggtggagctcaccggcgagaccgtggtgatcggcaccggt…	MDVDLLVIGWGKAGKTLAGRFAAAGKTVALVERSPEMYGGTCINIGCVPTKDLVVSAEERRDSDDPQEFFRTAVAGRDALIGTLNAANHQMLEKPGVTLVDGTARFTGPRTVVVDTAEGQVELTGETVVIGTGATSRRVDLPGFDSPRVFDSTTIQHIDPLPERLVIVGGGFIGLEFASMFTHFGSKVTILDRGEEFLPRVDRDVAEAVRQTLLDMGVTIEQGVRPTSLDDDGTHAVVHTTKGDFAAEAVLVAAGRVPVTGELGLEAARIEVDERGFVVVDDQLQTSVPGVYAVGDVNGGPQFTYISLDDNRIVWGAVMGQGTRRRSDRVAVPNTTFITPPLSMVGMDETQARKSGRNVLMAKKEVAKIAAMPRPKIVGETHGLFKLFVDADSQEILGA…
FN806773.1	fig|6666666.450802.peg.249	peg	FN806773.1_281594_280341	281594	280341	-	Mobile element protein				gtggtgggtgtgtcgatcccggtggcctcgcggtggttccgccacgctggcggcatgccaccgatcagtctggtcgaacccagtgggcgatatctcagcttcgccgagcgtgaggagatcgccatcctgaaggcccagggcaagggggttcgcaccatcgcccgggctctgggccgtgatccgggcacgatcagtcgtgagctgcgccgcaacgccgctacccgaggcgggaaactcgaataccgagccatggtcgcccagtggaaagcccacgaggccgccaagaggcccaaagaagcgaagatggtgaccaacccgcggctgcgtgactacgtccaggaccggctcgccggcaaggtcacccaccctgacggccgcaccgtcaacggcccagacacg…	MVGVSIPVASRWFRHAGGMPPISLVEPSGRYLSFAEREEIAILKAQGKGVRTIARALGRDPGTISRELRRNAATRGGKLEYRAMVAQWKAHEAAKRPKEAKMVTNPRLRDYVQDRLAGKVTHPDGRTVNGPDTPVWKGLNKPHRADRRWSKAWSPEQISRRLRIEFGDDESMRISHEAIYQSLFIEGRGALKRDLVTCLRTGRALRSPRERSRNKPHGHVTADVVISERPAEAADRAVPGHWEGDLIIGTGRSAIGTLVERHSRATILVHLPRLEGWGQTPPVKNGPSLGGYGAVAMNTALAASITALPQQLRKTITWDRGKELSAHATFALETGTKVYFADPHSPWQRPSNENTNGLLRQYFPKGTDLSRWTAEDLEAVAHTLNNRPRKTLGWRTPAE…
FN806773.1	fig|6666666.450802.peg.250	peg	FN806773.1_281832_281644	281832	281644	-	hypothetical protein				gtgggcgcattcaactggtcgtcgcaacaccttgatgtgagaggtgtggaggatggctaccaagcattggagcatgaggactggcgatgtccccgaggggttgcggcgtcagtggcgagcggacagggccttgcggccggcgatgttctctccgggcaggccgcaaccgtctcggacggtgcagcgtga	MGAFNWSSQHLDVRGVEDGYQALEHEDWRCPRGVAASVASGQGLAAGDVLSGQAATVSDGAA
FN806773.1	fig|6666666.450802.peg.251	peg	FN806773.1_282859_281906	282859	281906	-	Mobile element protein				gtggtccagcacctcaccgtcgcccgggtcgccgaaggactcggcgtcgcctggaacaccgccaacgacgcggtcctggccgaaggcaagcggctgctgatcaacgacccggcccgattcgacggcgtcaaggtcatcggagtcgacgaactcgtgtggcgccacacccgccgcggcgacaagtacgtcaccgtgatcatcgacctcacccctgtccgtgacggcactggccccgcccggctgctcgacatggtcgagggccgctccaagcaggcgttcgagtcctggctcgccgaccggccgcagtcgtggcgcgacgccgtgcaggtcgtcgcgatggacgggttcaccggcttcaagaccgccgcggtcgaggagttgcccgacgtggtcaccgtg…	MVQHLTVARVAEGLGVAWNTANDAVLAEGKRLLINDPARFDGVKVIGVDELVWRHTRRGDKYVTVIIDLTPVRDGTGPARLLDMVEGRSKQAFESWLADRPQSWRDAVQVVAMDGFTGFKTAAVEELPDVVTVMDPFHVTRLAGEALDVCRRRVQQAIHGHRGMKGDPLYSARRTLCTGADLLTDKQATRLRSLFADDNHVEVEATWGVYQRMIAAYRHEDRSRGRELMAKLIDDLSAGVPTVLVEITKLGRTLKKRAADVLAYFDRPGTSNGPTEAINRRLEHLRGSALGFRNLTSYIARSLLETGGFRPQLHPRL
FN806773.1	fig|6666666.450802.peg.252	peg	FN806773.1_282848_283411	282848	283411	+	hypothetical protein				gtgctggaccacgatcccttccagcgcccaccgcagcccagcacgggacagcttggcccgcggttcggccgccgcgctggtgtcttggcgccacacgcgggtgcagccggtgcaccggtaccgacggaccgtcacgaccaaggtcgtcggccgccagccctgcggggcgtgggcgagctcgcgcgtgaccgagtcgcgcgggctgccttcacggccgcagccgcggcaccagcggtcgtcgtcgacgacccggcacgcgagaacggcacggtcgggctcgatccgttgtccggtgacgacgagcccgaggtcgtcgagccgacagaacttggtcaggtcggggcaagcgaaggtagcgtcagacaagtcgaggtcttctggatggaaggtgtaggaacc…	MLDHDPFQRPPQPSTGQLGPRFGRRAGVLAPHAGAAGAPVPTDRHDQGRRPPALRGVGELARDRVARAAFTAAAAAPAVVVDDPARENGTVGLDPLSGDDEPEVVEPTELGQVGASEGSVRQVEVFWMEGVGTPIIGRPRPLPGHRPSYTLICDEPIKVPGGWKTSATEYFSWSTGCGFGWSTSRVG
FN806773.1	fig|6666666.450802.peg.253	peg	FN806773.1_284451_283456	284451	283456	-	UDP-glucose 4-epimerase (EC 5.1.3.2)			idu(2);Rhamnose_containing_glycans idu(2);Lactose_and_Galactose_Uptake_and_Utilization idu(2);N-linked_Glycosylation_in_Bacteria idu(2);Lacto-N-Biose_I_and_Galacto-N-Biose_Metabolic_Pathway	atgtcgtggttggtcaccggcggagccggctacatcgggtcgcacgtcgtgcgggccttcatcgagcagggcatcaccccgatcgtggtcgacgacctgtccagcggccaccgggaattcgtgcccgacggcgtcgacttcgtcgaaggccaggtgcaggacacctcgctgctggagcggacgatgcgtgagcacgacgtcgagggcgtgatgcacatcgctgggtacaagtacgccggcgtgtcggtcgcccggccgctgcacacctacagccagaacgtgcagggcaccgcggcggtgctggaggcgatgcagcgcgtcggcgtcagccgaatcgtgttctccagctcggcggccgtctacggcacccccgacgtcgacctggtcaccgaggaccag…	MSWLVTGGAGYIGSHVVRAFIEQGITPIVVDDLSSGHREFVPDGVDFVEGQVQDTSLLERTMREHDVEGVMHIAGYKYAGVSVARPLHTYSQNVQGTAAVLEAMQRVGVSRIVFSSSAAVYGTPDVDLVTEDQPTAPESPYGQSKLIGEWLLADQARALELTDGATPLQHVSLRYFNVVGSGTDEVYDTSPHNLFPLVIEALIEGRTPRINGTDYPTPDGTCVRDYVHVADLATSHVAAATAMAEGRELRPVYNLGSGDGLSVREIMDAMQRGTGHTFEPVIGERRPGDPARIVANGDAAARDLDWRMRHSIDDMVTSAWQARTAHPDISE
FN806773.1	fig|6666666.450802.peg.254	peg	FN806773.1_285885_284497	285885	284497	-	Xyloside transporter XynT			isu;Xylose_utilization	atgcccacacacgctgcaagttctggcaagacgtacctgacctggggcaacaagatcggctacggctccggtgacatcgccggcaacgtggtctacgcgttcctgtcggccttcctgatgatctacctgaccgaccagatgggcctcaacgccggtgtcatcggcacgctcatgatggtcgcccagctgttcaatggtgtcaccgacatcggtttcggggccttgctcgaccgcacccatacccgaatgggcaaggctcggccgtggatgctgtggccctacatcggctgcgctgtcaccctggtcgccagcttcgccatccccggcgggctcagtgagacgggcaagtacatctggttcttcctcgcctatatcctgctcaactcggtgttctacacc…	MPTHAASSGKTYLTWGNKIGYGSGDIAGNVVYAFLSAFLMIYLTDQMGLNAGVIGTLMMVAQLFNGVTDIGFGALLDRTHTRMGKARPWMLWPYIGCAVTLVASFAIPGGLSETGKYIWFFLAYILLNSVFYTANNIAYSTLTALITRNPAERVQMGSIRFMFAFTTSMLIQTFTVQGVRMLGGGADGWRAIAIIYAVIGLAVNTISVLSVKELPPEELDEGHDPAAAERYSFKEGARILLANKFYLIILVIYLVQQIFTATLNMGIYFMTYVLGDATRLGAFAWAINIPLIIGLLFTPVLVKRYGQMYRLNIWGYVVAVLGRLGVVAGGYMGSIPLMIASSAIASLGMSPLQGTLNALIAEASEYTFLRTGKHIDGMMFSCTTLGVKIGGGVGTALAG…
FN806773.1	fig|6666666.450802.peg.255	peg	FN806773.1_288976_285908	288976	285908	-	beta-galactosidase (EC 3.2.1.23)				gtgagcatcccgaagcaccaccagggcctggaggtcctgcacgagaacacgctggccgcccatgcctacttcgtgccggcctcagcggcagtgaccgatgtcgtcaccgcccgtgagtcgtccgaccgggtccaactgctcaacggtcagtgggacttccgctaccaccactcggtcaacgacctggacgaggccttcatggaccccgggtgcacggtcgagggtttcgctccaatcaccgttccgggtacttggcagcatcagggctacgacgctcaccagtacaccaacgtgcgctacccgatcccgctggacccgccccacgtccccgtggacaacccctgcggcgcctaccggaccaccttcgatcaccacgccgacgcggcggcgcccgacacg…	MSIPKHHQGLEVLHENTLAAHAYFVPASAAVTDVVTARESSDRVQLLNGQWDFRYHHSVNDLDEAFMDPGCTVEGFAPITVPGTWQHQGYDAHQYTNVRYPIPLDPPHVPVDNPCGAYRTTFDHHADAAAPDTTLVFEGVDSCFYVWVNGHYVGYSQVSHATSEFDITEALVEGTNHMAVLVFKWCDGTYLEDQDKFRTSGIFRDVYLVDRPTRHLFDYFTTTQIHEAGATVRLRASYVGGPVETRATLLGADGTTVASGVLAEANDARGYSHAVELHVNRPRLWNPEHPELYTLLLEMPDEVVTDQVGLREVSIDDVVLRLNDCPVTLRGVNRHDSAPATGPTVDVAHMRRDLELMVRHNINAVRSSHYPNDPRFYQLCDQYGLLVMSEADNESHGTQ…
FN806773.1	fig|6666666.450802.peg.256	peg	FN806773.1_289188_288973	289188	288973	-	hypothetical protein				gtgtcgcctcaggagtccacacaccaggtcagcaccaccgagcagcgcaataccgcctccagcgacctcgaccgcatgtcctccctcgaggtggtgcaggtgatgaacgccgaggaccacaaagtggccgatgcggtcgccacggcactccccccagatagccgaggcggtcgatgtcgtggtggccggggccggaacggacaggagcagcggtga	MSPQESTHQVSTTEQRNTASSDLDRMSSLEVVQVMNAEDHKVADAVATALPPDSRGGRCRGGRGRNGQEQR
FN806773.1	fig|6666666.450802.peg.257	peg	FN806773.1_289325_290278	289325	290278	+	Transcriptional regulator				atgaccgcaccccgcgaggtcgcgcccgattcgaccgtcccatcccgtctcgatgacgtctcgtcccagcctgccgaccgcgacacctcgcccaattcgaccctcctcgtggagcgcatccggagggctcgtccctccttctcggccatggagaccgcggttgctgaccatctcctgtccgacccgtctgccgtcgtctccgccacgacggccgagctcgcaaaggcagccggtgtgagccaggccagcgtcgtgcgatttgcgcgctccttggggtatgaggggcttccggccctgcgtctttccctggcgcgagagctcacgcgcctcgacgtggagcatgagctctccggtgtcgcaaggggtcgtatcgacgcctcggactccttgcatgacctg…	MTAPREVAPDSTVPSRLDDVSSQPADRDTSPNSTLLVERIRRARPSFSAMETAVADHLLSDPSAVVSATTAELAKAAGVSQASVVRFARSLGYEGLPALRLSLARELTRLDVEHELSGVARGRIDASDSLHDLAHKIGFHEARSIEDTVSGLDLTCLDEVAHAIAARRPVTVLGVGASGLVAEDLCQKLQRIGQQCQFTSDTHLQLVQAAMRTPQDVVIGISFSGRTVETHKALALAANAGALSVAITGNPDSPIGQVVSHVLTTTAREDELRIGALASRMAQLAVVDVLFARIAQLRFDDLDAALAVLPRDVVNAG
FN806773.1	fig|6666666.450802.repeat.16	repeat	FN806773.1_290239_291128	290239	291128	+	repeat region				gctagctgtacttccccgtgacgttgtgaacgcgggctgagggagtctggccgccgatcccggtgtggggtctgtggtgattgtagtgatggagccaggtctcgtaggctgcggcgcgctcggcttcgctggcgtagggcttcgcgtaggcccactcgacggcgagggtccggttgaaccgctcgaccttgccgttggtctgcggccggtatggccgggtccacttgtgcttcacctcgtcgccgagcgcgtcagcgaaggcgcctgaccggtagcaggaaccgttgtcggtcatcaccgcggtgactgtgacgcccaggcctgcgaagaacgcgttcgcgcgggtccagaaccccgctgcggtctctctgcgctcgtcgtcaaggatctctgagtacg…
FN806773.1	fig|6666666.450802.peg.258	peg	FN806773.1_291073_290240	291073	290240	-	Mobile element protein				atgtgggttaccacactcactctcctgaccacggaggtcttcgtgactcacgctaacgcacccttgacaccggaagggcgtcgtcgtcttgctgttctcgtcgtggaacagggctggtcgttgcggcgggcggcggaacggttccagtgctcgcccgcgacggtgaagcggtgggccgacaggtaccgggcagggctgccggttcgccgcccgaagccgaaacggtacgaggtcgccgcgccgggccagctcgtgcacgtagatatcaagaaacaaggccggatccccgacggcggcgggtggcgtgcccacggtcgcggatccatgcaggaccgtcacgcgggagtggcccgcgacaaggcagcccgtgccggggcagccggctctcgcggctaccgg…	MWVTTLTLLTTEVFVTHANAPLTPEGRRRLAVLVVEQGWSLRRAAERFQCSPATVKRWADRYRAGLPVRRPKPKRYEVAAPGQLVHVDIKKQGRIPDGGGWRAHGRGSMQDRHAGVARDKAARAGAAGSRGYRYLHHAVDDHSRIAYSEILDDERRETAAGFWTRANAFFAGLGVTVTAVMTDNGSCYRSGAFADALGDEVKHKWTRPYRPQTNGKVERFNRTLAVEWAYAKPYASEAERAAAYETWLHHYNHHRPHTGIGGQTPSARVHNVTGKYS
FN806773.1	fig|6666666.450802.peg.259	peg	FN806773.1_291468_291097	291468	291097	-	hypothetical protein				atgagtacgacgatgacggcgcccgctggggcggggcaggctgtaggcatggaagacgtcccggatccgcaggtgccggcgaaggcgcagcggcggacctacacggcgaggtacaaggcgaaggtcctggccgagtacgaggcgtgcgatcgggagggcaagggggcgctgctgcgccgggaggggctgtatacctcgctgatcagctcgtggcgtgaccagcgcgaccgcggcgccttggaggcgctggggcgctcgtcgggcgctgcgccggccactgctgccgagaaggaggcggcccggctgcgcagggagaacgagcggctgaccggcgagctaactgtacttccccgggaggttgtgaacgggtga	MSTTMTAPAGAGQAVGMEDVPDPQVPAKAQRRTYTARYKAKVLAEYEACDREGKGALLRREGLYTSLISSWRDQRDRGALEALGRSSGAAPATAAEKEAARLRRENERLTGELTVLPREVVNG
FN806773.1	fig|6666666.450802.peg.260	peg	FN806773.1_291647_292783	291647	292783	+	Crotonobetainyl-CoA dehydrogenase (EC 1.3.99.-)			isu;Carnitine_Metabolism_in_Microorganisms	atggatttctcattgaccgaggaccagcagctcatggtggacggcttcaccgagctgatgaacagtgaggcatgggagaagtacttccacgagtgtgacgagaactcggagtatcccgagcgctgggtcaaggcgatctgcgacctcggcttcgaccgcatcctgctgcccgaggaatacgacggcctgggcctgggctggcagacgttggccgccgcctatgaggcgctcggccgcgctggtggccccacccatgtgctctaccaactgcccggctgggacacggtgatccgcgaaggcaccgaggaacagaagaaggacatcctcaagttcgtgggcagcgggaagcagatgctcaactacgccatgaccgagcccagcgccgggtcgagctgggac…	MDFSLTEDQQLMVDGFTELMNSEAWEKYFHECDENSEYPERWVKAICDLGFDRILLPEEYDGLGLGWQTLAAAYEALGRAGGPTHVLYQLPGWDTVIREGTEEQKKDILKFVGSGKQMLNYAMTEPSAGSSWDDMSTTYSRKGGKVYLNGHKTFITSSMKVPYLVVMARDADNMGTYTEWFVDMSLPGITKEPLHKLGLRMDSCADIYFDNVELREEDLFGTEGNGFKRGVKDFDLERFEVAMTNYGTAYCAFEDAAKYANQRVQGGEAIARKQLIQLKFADMKVDITNMRNMLYEIAWKADNDQLGRGDCSMAKYYCSHAAARVVDNALQTLAGVGVTGEHRVQRFYRDLRVDRVSGGTDEMMILAAGRGALRDYRS
FN806773.1	fig|6666666.450802.peg.261	peg	FN806773.1_292853_294079	292853	294079	+	Crotonobetainyl-CoA:carnitine CoA-transferase (EC 2.8.3.21)				atgtcattgccaacgcaaaagccgtcattcggagtgctcgacgggctcaaggtcatctattccgccgtggagatcgcagtgccgacggcctgcgagatcatgtcggagtggggtgctgacgtcacctggatcgaaaacacccacaccggtgactcggtgcgcgacaccacctatgtcaaggaaatggagcgccgcaaccagcgctccctgtcgatgaaccccttctccgatgagggcaaggagatcctgttcaagctcatcgaggacgccgacgtcttcgtggaatcgtcgaagggcccggcttgggcacgcaagggcatcaccgacgagatgctgtgggaacgcaatcccaagctcgtcatcgtgcatgtctccggcttcggccacacgggcgatccc…	MSLPTQKPSFGVLDGLKVIYSAVEIAVPTACEIMSEWGADVTWIENTHTGDSVRDTTYVKEMERRNQRSLSMNPFSDEGKEILFKLIEDADVFVESSKGPAWARKGITDEMLWERNPKLVIVHVSGFGHTGDPVRVNSAAYDLTVQDYAGYVYQNGTPDQPMTAAPYTGDYFNSLMVVSSALAAVFRAQKTGKGESIDLAMYETMLRMGAYYMIDYLNAGIEYPRAGARNQNLCAIGQYKCRNGVIGLCVYGVPQNKYLLEAIGLGELWGTEDYPEDTSALWLSSPKAELIESKLEEYLLARDVEDVEADFTAHKLAAQKCLSFEDILAEKHVQERGNFIEWQNAEGQDVKGLNTVPVFKNRPGQFWRPLPPLGYDTADLLAKAGFSPADIERFKASGK…
FN806773.1	fig|6666666.450802.peg.262	peg	FN806773.1_294110_295705	294110	295705	+	Crotonobetaine--CoA ligase @ Carnitine--CoA ligase				atgtgggatgccgcggaagccggcgaggagctgtcgctgggagccatctgggaccaccaggtgcgctcccggcgcacggccgagttcctcgtgttcggcgaccctgacaccgggcaggtgcgcacatacagctacggcgaattcgacgcctgggtgaaccaggtggcccatgtgctggccgacgccggcgtcggccagcgcacccgggttgccgtgcacctgtacaactccccggagttcatcgcctgcctgctggctctggccaagatcggcggcgtgctggtgccgatcagcccggcctattcgcgggtggagtgcgccgacatcgtggcgcgtaccaccccgctggtgctggtcaccgaaccggagctgctggcgatccatggcgacgagcaactc…	MWDAAEAGEELSLGAIWDHQVRSRRTAEFLVFGDPDTGQVRTYSYGEFDAWVNQVAHVLADAGVGQRTRVAVHLYNSPEFIACLLALAKIGGVLVPISPAYSRVECADIVARTTPLVLVTEPELLAIHGDEQLAAIGTVLSLGGNPEHKPGRVLDFTTTVGEASPEPGVHPALDGSDLLEVMFTSGTTARPKGVMLTHANFVFSGLFVNWQLAMGQDDRFYSSMVGTHVNLQLSALAPVITAGATMIFEKRYSATRAWAQVRRHRATLIQSMAMMVRTMMAQPVAPDERDHQVRLVHYFLPITDDEKAAFEHRFGVRLLNNYGSSESLVGVLTERPFGPTRWPSVGRVGLGYRVRVASDAGHPMPVGEVGEIQVRGIPGVSLMAGYWRDPARTDACFTD…
FN806773.1	fig|6666666.450802.peg.263	peg	FN806773.1_295702_296580	295702	296580	+	MaoC-like dehydratase clustered with carnitine metabolism genes				atgaacaggatcaagacagaaatggtgggccagacgttcggcccattcgtccgcgaatacaacttccgcgatctcgagctgttcgcactgggctgcggcgccggtatcgacggcaaggacggcctggaatacatcaatgagcacgacccgctgaaccccagcctcaaggtgctgccgatgttcggtgcgatgctcatcgtcgactccgaagtcacccgcaccatcgactacggctacaactacgccggctcgctgcactggggcttcgacatcaagtaccaccagccgatcaccaagatggccgacaccatcagcaccaaggtgaagctggctggcctctacgaccgcggcgagggcaagggcctgctggcccagcacatcggcgacagctacgacgcc…	MNRIKTEMVGQTFGPFVREYNFRDLELFALGCGAGIDGKDGLEYINEHDPLNPSLKVLPMFGAMLIVDSEVTRTIDYGYNYAGSLHWGFDIKYHQPITKMADTISTKVKLAGLYDRGEGKGLLAQHIGDSYDAEGNLLFTNESWDALIYDGGWGGPKPPKDLVDMPDRAPDAEVTERIPENQALIYRLSGDYHPQHIDWDYAAKNGEPRPILHAISYAGVVMRHAIKTFVPGEPERITRFKTRITSPVLPGSTLRTQMWKVGEGELRFRLVDDDFDTTGAKPHLNWGIIEYK
FN806773.1	fig|6666666.450802.peg.264	peg	FN806773.1_296791_298149	296791	298149	+	Putative metabolite transport protein YaaU				atgccacagcagcctgtgtcgcaacaaccgacgtcgcaacaaccagtgaacctggaggacgtcggcatgagccgtgccctgcgcaaggtggtggtgttctccagtggcgggcccttcttggagggctatgtgctgggcatcatcggcgtcgctctggtgcacatgggtcccgacctgggcatcaacgagcactggagcggactgctcggggccgccgccctggtgggcgtcttcgtcggcgccatcgccggcggctgggtgaccgacctcatcggacgccgcaagatgttcgtgatcgacctgatcctcatcggcgtgctgtcgctgctgtgcatggtcgtgtcgacgccggggcagctgttcgtgctgcggctggcgatcggcgtggtgatcggggcc…	MPQQPVSQQPTSQQPVNLEDVGMSRALRKVVVFSSGGPFLEGYVLGIIGVALVHMGPDLGINEHWSGLLGAAALVGVFVGAIAGGWVTDLIGRRKMFVIDLILIGVLSLLCMVVSTPGQLFVLRLAIGVVIGADYPIATSMIAEFTPRKYRAMAMGAIAAVWYLGANVAYVVGYLFDNVTRGWTWMLGSSVIPCVIILIGRWSVPESPRWLYSKGRTEEAAEVVRGLYGQDVELGLQPEPTRTKFSKVFSRPYLWRVLFVGVIWLCQAIPMFAMYTYGPQISNAFGLGEGRNALLGEMVVGTFFLIGTIPAMFLAESLGRRRLVIGSFAVMTVALAVLGVVPQPTTIVILVCFVLYALFSGGPGNLQWLYPNELFPTDIRGSAMGVAMAVSRIGTVVSI…
FN806773.1	fig|6666666.450802.peg.265	peg	FN806773.1_298154_298798	298154	298798	+	MBL-fold metallo-hydrolase superfamily				ttgttcaccatcgagccagtcccgttcggcagctatcaggcaaactgctatgtgctcaccagcgccgggcgtgcgctggtcgtcgacccgggcgccgaggcgccgctgctgctggcatggcttgccggccgcgacgtggtcggcgtcgtgctcacgcacagccactccgaccacatcggcgccgccaatgaggtggcccgggccttcggggtgcccatcatgtgcggacgcgccgacgccgccgcgatggccgacccgcacctcaccggcttcgacgaggagggcagcgactacgccgtcacccgcatagaccgggcactggacgagggcgacctcatcgagttcggcgacgacaccgtgcaggtgctggagacccccggtcacacgccgggcagcatc…	MFTIEPVPFGSYQANCYVLTSAGRALVVDPGAEAPLLLAWLAGRDVVGVVLTHSHSDHIGAANEVARAFGVPIMCGRADAAAMADPHLTGFDEEGSDYAVTRIDRALDEGDLIEFGDDTVQVLETPGHTPGSICLWSSAQGVLLTGDTLFAQGVGSTEYLRADPRALVATAARLGALADDAELWPGHGGRTYLSVERARNPMLRAGLGGVGQPA
FN806773.1	fig|6666666.450802.peg.266	peg	FN806773.1_298982_299737	298982	299737	+	Electron transfer flavoprotein, beta subunit			isu;Lysine_fermentation isu;Heme,_hemin_uptake_and_utilization_systems_in_GramNegatives	atgacgattgtcgtggcatacaaatatgcaccgaacccccaggacgccgaagtgcgcggtgacggcacggtcgactggagccgggccaagtcggcagtcagcgagtacgacccggttgcggtgcagctgggccgcgaactcgccggcgacgccgaagtggtcggcatctcggtgggtggcgccgatgtggccagctcgatggccaagaagaacgccatgtcgcgcgggctcgaccgtggactggtggtggccgacgacgctgccgccgactggaacgcgaccaggaccgcctcggccctcgccgcgctggtgaagaaggtcgacggcgctgacctgctgctggccggcgactcgtcggtggacgagggcgccaagatgatgtcggcgctggtcgccggc…	MTIVVAYKYAPNPQDAEVRGDGTVDWSRAKSAVSEYDPVAVQLGRELAGDAEVVGISVGGADVASSMAKKNAMSRGLDRGLVVADDAAADWNATRTASALAALVKKVDGADLLLAGDSSVDEGAKMMSALVAGYLGWPCFQEVSALEKTDNGYRVTQDQPGGRRVVEVTGPLVVAVAADAVKPKVPGMKDILAAGKKTVEVVPVADLEVSDAAIAITASEKPAAPARKQQILSGDDAAAQLVAALRADSVL
FN806773.1	fig|6666666.450802.peg.267	peg	FN806773.1_299774_300646	299774	300646	+	Electron transfer flavoprotein, alpha subunit			icw(1);Lysine_fermentation	atgacgaacacatggattgtgacgaccaacgcccagatcgggaacctcgtcgaggcgggtcgtgccctcggtggcaccatcaccgtggtggccgtgggcgacgcccagatcgccggcgttgacaaggtgatctcgatcaccgccgacgccgacgtgcccgccgaggcttatgccggagccgtggccgatgccgtggcagccggcgaccaggacgtcgtgctggcgccgaaccgtcccgccgagcgcgtgctcgccggtgcggtggccgcccggctgaacgccccggtgctgtcgagcgtcaagaaggtggacgccgagggtgcccacgtggcgcgcttcggcggcatcaccctgcagaccgacgcgctcaccgcgcgtgcggtgctcatcatggacggc…	MTNTWIVTTNAQIGNLVEAGRALGGTITVVAVGDAQIAGVDKVISITADADVPAEAYAGAVADAVAAGDQDVVLAPNRPAERVLAGAVAARLNAPVLSSVKKVDAEGAHVARFGGITLQTDALTARAVLIMDGGPAPEGDPVAAESVAAQAYPATVSSTESAQGERVDLTTAQRIIACGRGFKEQSELSLAQDAANAMDAQLACSRPLAEGVNWFDKDRYIGVSGLTVAPDVYVAVGISGQIQHLAGMLDSKVVVAINNDKNAPIFKAAAYGIVGELEQVLPQLTEALKA
FN806773.1	fig|6666666.450802.peg.268	peg	FN806773.1_300649_301953	300649	301953	+	Electron transfer flavoprotein-quinone oxidoreductase				atggctgacgaagacgaagacatctttgatgtcgtggtgatcggtggcggtgtggcaggttgcaccgccgcctacaagctggcccagcagggccattcggtggtgctcatcgagcgggccgcccagccgggttccaagaacctgtcgggtggcgtgttctactgccgcgtgatggagcaggtgttccccgggttcgtcgacaacgccccggtggaacggcgcatcacgcgcaatgtggtgagcttcgccaaccccacctccacggtgaacatcgactactgggaccagcgcctggccgagccggtcaacgcggtgagcgtgctgcgcgccaagctcgacgcatggctgtccgagcagtgcgaggaggccggcgtcatggtgatgcccggtgtcaaggtc…	MADEDEDIFDVVVIGGGVAGCTAAYKLAQQGHSVVLIERAAQPGSKNLSGGVFYCRVMEQVFPGFVDNAPVERRITRNVVSFANPTSTVNIDYWDQRLAEPVNAVSVLRAKLDAWLSEQCEEAGVMVMPGVKVDELVIEGGQVVGVRAGEDELRARIVIAADGVNSFIAQQAGIRPKEPKKSLAVGVKSVIALDPATIEQRFHCSGDEGTAYAVVGDCTQGVAGGGFLYTNKESISIGVVLRLDDLVAKGLASSDVHDHFLAHPAIAPLLEGGQLREYGCHLTIEDGPAMVAHELHRAGLMIVGDAAGFTLNTGLTIRGMDLAAGSALAAASAAHRALTDKDYSDESMARYERNLERDFVGQDMRTYAHMPELLDSPRMYGAYGEMIADVMHGMFNMDT…
FN806773.1	fig|6666666.450802.peg.269	peg	FN806773.1_301967_302260	301967	302260	+	Ferredoxin-like protein, FixX family				atgatcgactatttggcaagcatccctgagcgtctggcgcacgacgcgtacgagaccgacgaggaggagtcgcatatcgaggtgcaccaggaggaggccaggcgcaccggtgccggcaagctgttcgtgcaggtgtgcccggcccatgtgtattccgaggagcccgatggcaccatctcggtggaatacgcggcatgcctcgaatgtggcacctgcctggccgtggcgccccccgggacgctcacctggcactacccgcgtggtggcatgggagtggtgttccgcgaaggctga	MIDYLASIPERLAHDAYETDEEESHIEVHQEEARRTGAGKLFVQVCPAHVYSEEPDGTISVEYAACLECGTCLAVAPPGTLTWHYPRGGMGVVFREG
FN806773.1	fig|6666666.450802.peg.270	peg	FN806773.1_302411_303316	302411	303316	+	Mlr7403 protein @ FIG001046: putative membrane protein			isu;CBSS-290633.1.peg.1906	gtgggccccgtcggatcggcggggcccactgcgtttgtcggtgttggggtgtgcgggggggctgggcgttgcgcgctggtggggattgggcgttgcgcgcttgtggatgcggggctcgtggggtcggtgctgtgggtcggcggtgctggtgagcggtgcggcgcgtgctgcggccgggcggggcatgaggggcccctcgcggggaggggcccccggaagccgaagaacagtggtgacgattccggcttgcccacacagcggcgaccccatcgggcgtcaccctcaccgatggtggcagcgcaaagccctgggggacggtgccggcctgccgagtggtcgcatgtgccttttcgccgcgccggccaccacagaccatggccgacgctccttctgttctac…	MGPVGSAGPTAFVGVGVCGGAGRCALVGIGRCALVDAGLVGSVLWVGGAGERCGACCGRAGHEGPLAGRGPRKPKNSGDDSGLPTQRRPHRASPSPMVAAQSPGGRCRPAEWSHVPFRRAGHHRPWPTLLLFYGTCGADTPLSLELQICDFWLHAGVHRPGGRLHRESGLSTALSTGSVDNFGVGRGRPVHGPPCAAKWVVLRLRSRRALRIGSSSSKPSVSSKPAAPLEPSVPPEPPVPPGPSVPSKPAVPPESPPGIPCPSGIPPGPSVPSKPAAPLEPSVPGTPCLAETFTEWAVVRQ
FN806773.1	fig|6666666.450802.peg.271	peg	FN806773.1_303831_304052	303831	304052	+	hypothetical protein				gtgtcctggtggtgtgacggcgtcgggtggttgccggtggtggattcgtccttgggtggtcatctgtgcggcaatgacgccgcacagatgaccatcttgtggaggttggaggtgctggcggtgatgggcggccctagtccccggggacgggcccgatttctgttggacgggccgctgagtggtcacttgtgcggcaatgacgccgcacaactgcccacctag	MSWWCDGVGWLPVVDSSLGGHLCGNDAAQMTILWRLEVLAVMGGPSPRGRARFLLDGPLSGHLCGNDAAQLPT
FN806773.1	fig|6666666.450802.peg.272	peg	FN806773.1_304070_304192	304070	304192	+	hypothetical protein				gtggtctcggtccaggtgggtccggtccaggcggacgccgggcgcggttcaggtggccccggtgcaggcggacgtcgcaccgatgggcccgacgcgctccaccgccgtcgccatgcggcctga	MVSVQVGPVQADAGRGSGGPGAGGRRTDGPDALHRRRHAA
FN806773.1	fig|6666666.450802.peg.273	peg	FN806773.1_304364_306136	304364	306136	+	DNA or RNA helicases of superfamily II				gtgagcacctcagccttcgaccacttctcaccggcctatcccggccgggcgccctggggcacgtcgaaccggctgcgtgcctggcaggccgccgccctggagcagtaccgcgaccaggcgccccgcgacttcctggccgtggcaacgcccggcgccggtaagacggccttcgcactgcgggtggcggccgagctgttgagcgcccgcgtcatccagcgcatcaccgtcgtgtgccccaccgagcacctgaagacccagtgggccgaggccgccgccaaggtgggcatccagctggatccggggctgggcggctcgtcgcgtcgcggccgcagccgccagttccacggcaccgcggtcacctacgcgggcgtcgcggcccgggtgttccactaccgggca…	MSTSAFDHFSPAYPGRAPWGTSNRLRAWQAAALEQYRDQAPRDFLAVATPGAGKTAFALRVAAELLSARVIQRITVVCPTEHLKTQWAEAAAKVGIQLDPGLGGSSRRGRSRQFHGTAVTYAGVAARVFHYRARTENFKTLVIFDEIHHAGDALSWGDAIAEAFEPATRRLALTGTPFRSDDTPIPFIRYERHNDGSLHSAPDFTYGYAQALRDQVVRPVLFMAYGGQMHWRTKMGDEVEADLAAPLTKDLSASAWRTALDPKGEWMSAVLGAADARLTQVRSHMPDAGGLVIASDQQLARAYAKILHQITGEPATLVLSDDAGSNERITEFSESQSRWMVAVRMVSEGVDVPRLAVGVYATSVSTPLFFAQAVGRFVRTRRRGETATVFLPTVPIILA…
FN806773.1	fig|6666666.450802.peg.274	peg	FN806773.1_306389_307060	306389	307060	+	hypothetical protein				gtgcgtcgtcgtgtcagccatcccctccgggtgatcctggtgggcatggtggtgctcgcctgcttggtgctgaccggttcctgggcgctcgtgcacggtgccgcccgcgaccgcgtgttcaccgcccacagtgccccgaaccgcgacgtggccctggtgttgggggccgggttgaatgccgacgggtcgccctcgctctacctggccggccggctgcgggccgcctacgacctgtacgtgtcacagaaggtgaaggtgatcctggtcagcggcgacaaccgcaccgtcacctattccgaaccgggggcgatgcgcagctacctgcgcctgctgggcgtgcccgaccgcgatgtggtggccgactatgccgggctcgacacctacgactcgtgttatcgg…	MRRRVSHPLRVILVGMVVLACLVLTGSWALVHGAARDRVFTAHSAPNRDVALVLGAGLNADGSPSLYLAGRLRAAYDLYVSQKVKVILVSGDNRTVTYSEPGAMRSYLRLLGVPDRDVVADYAGLDTYDSCYRARNIFGVNSVTVVGQSYHLDRAVATCRSIGIDDTIGVSDEQSHDTSTWRTGEMREIPANVKFVWDRVTHRKPVLGQRETSVTDALAEHDR
FN806773.1	fig|6666666.450802.peg.275	peg	FN806773.1_308659_307148	308659	307148	-	UDP-glucose 6-dehydrogenase (EC 1.1.1.22)			isu;Lipid_A-Ara4N_pathway_(_Polymyxin_resistance_)	atggggatcattgtttcacggccggacgcgcaggccgtcgccgcgcccgcgtcggcggccggggcctgcgcggcgatggctaccgtggcaggcatgcacatcagcgttatcggctgcggctatctcggcgcagtgcacgcagcctgcctcgccggggcgggccatgaggttgtcggcctcgacgtggacgcccgcaaggtggcgggcctgcaggccggcgagccactgttccatgagccgggcctggccgggctgttgggccgcaccgtgggccatggcctgcggttcaccaccgaccccggcacgctgggggcggccgaggtgatctacgtggcggtgggcacgccccagctgggagatgggcaggtgggggttgggcaggtgggaactggccatgcg…	MGIIVSRPDAQAVAAPASAAGACAAMATVAGMHISVIGCGYLGAVHAACLAGAGHEVVGLDVDARKVAGLQAGEPLFHEPGLAGLLGRTVGHGLRFTTDPGTLGAAEVIYVAVGTPQLGDGQVGVGQVGTGHAGNRRATGNPAPDGSGAQGPVTAGRADLSQLDAALRQVEAHASRTHRTLVVGKSTVPVGTAARVAERLSQSDADLVVAWEPEFVREGHAIADIRAPARLVHGLPDDPEQARFARSQLARCHRGIDAATPRLAVDYATAELVKTSANAFLSTKISFINAMAELCDAAGADVTALADALGLDPRIGAGFLDAGIGFGGGCLPKDLRALQARAGELGAQPVAELLGRVDALNLRARDRATEALARLCGGSLAGRRVAILGAAFKPDSDDL…
FN806773.1	fig|6666666.450802.peg.276	peg	FN806773.1_308700_310292	308700	310292	+	Arginyl-tRNA synthetase (EC 6.1.1.19)			isu;tRNA_aminoacylation,_Arg	gtggcgggtatcgaccccgagatgcggcccgccaccaagccccaattcggccacttccagtcgaatgtggcgctgcgcctggccaagcagcagggcaagccaccgcgccaggtggcccaggaaatcgtcgacaagctcgacgtgggcgatctgtgcgagcccgtggagatcgccgggcccggcttcctcaacttccggttgcgtgccgacgtgctggccggtgccgtcaccgaccagctgcacgacccgcgcgccggcatcacgcccaccgagctgccgcagaccgtcgtgatcgactactcggcacccaacgccgccaagcagatgcacgtgggccacctgcgctccacgatcatcggcgattgcttcaaccgcgtgctgcgcgccaagggccacacg…	MAGIDPEMRPATKPQFGHFQSNVALRLAKQQGKPPRQVAQEIVDKLDVGDLCEPVEIAGPGFLNFRLRADVLAGAVTDQLHDPRAGITPTELPQTVVIDYSAPNAAKQMHVGHLRSTIIGDCFNRVLRAKGHTVIAQNHIGDWGRQFGMLIEQALDEKLDLDSLDLAGAEELYKRANAHLKSDDAFADRARERVVKLQNGDADTRAMWRKMIDLSKAGFNKTYARMGVLLTDADYAGESMYNEMLPQVCDDLEQRGIAKLDQGALVVFVKGFDAPAILRNSQGGYGYDVTDVAAVRYRVDDLEANRLIYVVGSEQTYHFNLIFAVCREAGYLPAWVSAQHVGYGMVLGPDGKKFSTREGTAVHLNDLLDEAEEHAAPEIALAAIKYADLSNSLQKDYVF…
FN806773.1	fig|6666666.450802.peg.277	peg	FN806773.1_311360_310470	311360	310470	-	ABC-type Fe3+-siderophore transport system, ATPase component				gtgaccatcaagtccacccccgactcccccaccacggccggcagcgacgtcccgcacaatgccggtgcagacggtgctggtacccacagtgctggcacccacgaggccggcacggccctcgtcagccggctcggcgccgaacacgtcaagctcgcctacggcgaccgggtggtgtccgacaacctcaccgtgcacattccgcccggatcgttcaccgtgatcatcgggccgaatgcctgcggcaagtcgacgctgctgcgcggactgtcacggctgctcaagccccgcggcggcgaggtggtgctcgacggcaaggccatcagcacctatcgcaccaaggaggtggcccgtatcgtcgggctgctgccgcagtcgtcgacggcgcccgagggcatcacc…	MTIKSTPDSPTTAGSDVPHNAGADGAGTHSAGTHEAGTALVSRLGAEHVKLAYGDRVVSDNLTVHIPPGSFTVIIGPNACGKSTLLRGLSRLLKPRGGEVVLDGKAISTYRTKEVARIVGLLPQSSTAPEGITVADLVARGRYPHQGLIRQWSHDDEMAVNDAMEVTGVSDLRNAPVDQLSGGQRQRVWTAMALAQQTPILLLDEPTTYLDISHQYSLLNLFAALNRQGTTIVAVLHDLNQAARYATHLIAMKQGRIVAEGTPREVVTEQTMREVFDVDALVMDDPITGTPMVVPR
FN806773.1	fig|6666666.450802.peg.278	peg	FN806773.1_312439_311357	312439	311357	-	ABC-type Fe3+-siderophore transport system, permease 2 component			isu;Flavohaemoglobin	gtgagcgacacacgcgatgggggccatgtccccgaacccgccggcggacagttcccgacgcgtccctcggccggcacaccagcgctggcaccgtggcgccaccgcataccccggcgcatgatcgtcgcgtgcaccatcatcgccgtggcctgcgtggccatgtcactgctggcgctcagcctgggcgactatccactgacgattcccgaggtcgtctcggcgttgttcggcgaccagggcttcgccaccaccgtggtcacccagtggcgggccccgcgggtggtggccggcctggtgttcggtgccgcattggggctgtcgggggcgctgttccagaccctcaccgacaaccccctgggctcgcccgatgtgatcggtttctccaccggctcgtacacc…	MSDTRDGGHVPEPAGGQFPTRPSAGTPALAPWRHRIPRRMIVACTIIAVACVAMSLLALSLGDYPLTIPEVVSALFGDQGFATTVVTQWRAPRVVAGLVFGAALGLSGALFQTLTDNPLGSPDVIGFSTGSYTGVLIVTTLGATSAASTSVAAVVAGIITALVIYVLAWRGGMQGFRLIVVGIAATAMLTAINTFLLLRMRTEVAMSASIWGAGTLSLVSWAKLTFALPAAALLVACTVLLARPLRQLELGNDTALAHGTRVESSRLAILVVGVGLVAVVTAAVGPIAFISLSAPQVARRLARSAGIPLLTSAFTGALLLVGADVVAQHLTTNPIPVGIVTIVIGGAYLLALLFREARSL
FN806773.1	fig|6666666.450802.peg.279	peg	FN806773.1_313494_312436	313494	312436	-	ABC-type Fe3+-siderophore transport system, permease component				gtgacccccaactcgtccgcccctgcgcgcaccgccgagttgtcgtcaccgcatgcacccgacgccacccggcgtcgcctcatcggactggtggtcggcatcgccctgttggtggcggcctgcgccgccagcctggccgtcggatcggccacggtgccgctgcagaccgtctggcaggcactcaccggcgcccatgattccgaggcggcccgcatcatcaccacgctgcgcctgccgcgcagcgtgctgggcctgctggccggcgccgcgctgggcgtggccggagcactcatccaggccgtcacccgcaatccgctggccgacccgggcatcctgggcgtcaactccgggtcggcattcgccatcgccctgggcgtgggcctgttcggggccagctcg…	MTPNSSAPARTAELSSPHAPDATRRRLIGLVVGIALLVAACAASLAVGSATVPLQTVWQALTGAHDSEAARIITTLRLPRSVLGLLAGAALGVAGALIQAVTRNPLADPGILGVNSGSAFAIALGVGLFGASSPGQYLWFAFAGALVATVVVYLIGASGSGSVSPARITLAGMALGAVLSGITSAMRLADDRRFSVIQAWQAGSFADRGWDVIVPTLPFLAAGLVIAALLGRSLDAIALSDDLARALGTNVNRARLLALAAITLLAGGATAMVGPIVFVGLMVPHVARWISGPRQGWIMVLCLVYAPVLVLAADVLGRIVLRPGEVAVSIVTAFIGGPVLIYLVRRTKAGKL
FN806773.1	fig|6666666.450802.peg.280	peg	FN806773.1_313742_314737	313742	314737	+	ABC transporter, substrate-binding protein (cluster 8, B12/iron complex)				atgaccctgcgtcgcgcagtgatcgccctgatcgccgccatgtcactactgcttgccgggtgctccggctcgtcctcatcgtcgaagtccagcgccagcgcctcgggtggtgcggccgcgggaagcttcccgcagtccgtcgacaccgccttcggcaaggtgaccatcgagaaggccccccagcgcgtcgtcgcgctcggctggggcgacgctgagaccgcactggcgctcggcgtgcagccggtgggcgcgtccgactggctgaacttcggtggcgagggcgtcggcccgtgggccaagggcctgtacaccaccgcgccgacgatcatcggcacgatggagcccaactacgagcagatcgccagtctcaaacccgatctgatcctcgacgtgaagagc…	MTLRRAVIALIAAMSLLLAGCSGSSSSSKSSASASGGAAAGSFPQSVDTAFGKVTIEKAPQRVVALGWGDAETALALGVQPVGASDWLNFGGEGVGPWAKGLYTTAPTIIGTMEPNYEQIASLKPDLILDVKSSGDKDRHDRLSQIATTVGIPEGGTNYLTTMDQQVTMIATALGQPAKARELLDGVDASYKKVADAHPQWKDKTVTVAARTSQGWGAYVEGETRLAALEKLGFKQNPAIASMTPSSSGFSVSVSSEQLSVFNADLIVAFPIYIDTTQITDDAQWKQLSTVQAGHAAVIDGDLSSAFSVGTTLAVNYMLDNMVPKLEKATA
FN806773.1	fig|6666666.450802.peg.281	peg	FN806773.1_315719_314916	315719	314916	-	Polyphosphate glucokinase (EC 2.7.1.63)			isu;Polyphosphate isu;Glycolysis_and_Gluconeogenesis	atgagggacgtgactcatgtgttgggaatcgatgtcggcggctcgggcatcaagggtgccccggtggacctcgaggccggggaaatggccgtgccgcgacgcaaggtattgacgccccagccctccactccggaggcttgtgccggggccatggccacgatcatcgagcagttcgccgatcagatcgacggtcccatcggcgtcgccgtgccggcgccggtgctccacggcgtgacgcccttcatggccaacctcgaccagtcgtgggtcggcctcgatgcggccgcctatctctccgagaagctcggccgtgaggtggtgctggtcaacgacgctgacgccgccggggtggccgagatgcaatacggcgcgggtcgtggcaagcagggcaccgtggtg…	MRDVTHVLGIDVGGSGIKGAPVDLEAGEMAVPRRKVLTPQPSTPEACAGAMATIIEQFADQIDGPIGVAVPAPVLHGVTPFMANLDQSWVGLDAAAYLSEKLGREVVLVNDADAAGVAEMQYGAGRGKQGTVVLTTLGTGVGTALFHDGRLVPNTEFGHIEINGRDAESRAASSYMEREHISYKKWAKHLQRYYSTLEKLLWPDLFIVGGGVSREYKRFLPLLNLQTPIVPASLRNGAGTIGAALAASLRVGANVPPGAQRIASVPD
FN806773.1	fig|6666666.450802.peg.282	peg	FN806773.1_317210_315813	317210	315813	-	hypothetical protein				atgcgcaagaactggatctttctgggcgtcgcgacgctcgccttcctgctcgtccgcttcgccatccccaccaccggggcactcacgcccagcgccaagggcgccctggcggtggccgtgttcgccatcatcgtgtgggtcacccaggccgtgtcggacgccctgtcaggcttcctgatcatcctgttgctggtgatctcgagcgccaccaacctggccggctcgttcgccgggttctccaacacctcgctgtggctgatcgtggtgggcttcatcatggccgccgcaatggagaagtccggcctgagcgaacgcatcgccctgtcggtggtgcggctcgccggcggatcggcgatcaagatctactgggcgatcgcgggtgtgatggccgtactcacc…	MRKNWIFLGVATLAFLLVRFAIPTTGALTPSAKGALAVAVFAIIVWVTQAVSDALSGFLIILLLVISSATNLAGSFAGFSNTSLWLIVVGFIMAAAMEKSGLSERIALSVVRLAGGSAIKIYWAIAGVMAVLTFLVPSITARTLLMLPIIMGIGQAFGAERGKSNIVKALIFIVAMSGTMMSIGVLTAHVGNPATVGLIQAATGHTVSWSEWFKVGGPPAFVLSALSVVVISLMWKPETSRVEGAKEYISGELARLGPVKKSEWYTLAVFMATLVLWATEPPMLSTIVVGIIAVILLLLPGVGVLNWKEAQEKVPWNVFMVYGAGLSMGTALTTSGAAKWLATTMFGPITHLSIPVQMIILLWFITILQVFFTGGGPKTNALTPIILAHAGAIGANQAS…
FN806773.1	fig|6666666.450802.peg.283	peg	FN806773.1_317523_318497	317523	318497	+	UDP-glucose 4-epimerase (EC 5.1.3.2)			idu(2);Rhamnose_containing_glycans idu(2);Lactose_and_Galactose_Uptake_and_Utilization idu(2);N-linked_Glycosylation_in_Bacteria idu(2);Lacto-N-Biose_I_and_Galacto-N-Biose_Metabolic_Pathway	atgagttggttggtcacaggtggcgccgggtacatcggctcgcacatcgtgcaggcattccagcaggcgggcatcgatccggtggtgatcgacgacctgtccagcgggcatgaggacttcgtgcccgggggcgtgcccttcgtgcgcggctccgtgcttgacaccggactggtgcagcgcacgctggaggagcaccactgcgagggcgtggtgcacgtggccgggttcaagtacgccggggtctcggtgacgcgtccgctgcacacctacgaccagaacgccaccggcaccgtctcggtgctgcgcgcgatgcgttcggccggcgtgcaccgctatgtgttcagctcctcggcgtcggtctacggcacccccgacgtcgacgaggtcaccgagcagacc…	MSWLVTGGAGYIGSHIVQAFQQAGIDPVVIDDLSSGHEDFVPGGVPFVRGSVLDTGLVQRTLEEHHCEGVVHVAGFKYAGVSVTRPLHTYDQNATGTVSVLRAMRSAGVHRYVFSSSASVYGTPDVDEVTEQTALHPESPYGETKLIGEWLNHDMEPVDDQWQGVNLRYFNVVGSGSDQLYDTSPHNLFPIVFDLLLSGGTPRINGDDYPTPDGTCVRDYVHVADLARSHVAAAEQMMAGTKLEKAYNLGSGTGSSVREIMDAIARVTGIAFTPEIAPRRPGDPARIVARGDKAARDIDWKMRHSLDQMVESAWNARRAHPQGA
FN806773.1	fig|6666666.450802.peg.284	peg	FN806773.1_319236_318544	319236	318544	-	Transcriptional regulator, AcrR family				atgactttgcgtcgctacccaaagggctcggccaagcgactcgaaatccttgacgccgccctggaggtgttcaccactgagggctatcgggccacgtcgctgcgcggcatcgccgagcgcgcacacatcacgccggccggcatcatgcactacttcgacagcaaggaacagctgctctccacggtgctgcaacaccgcgacgcgctggacgtgcgccgctccgacctcgacgcccagaccaatccggtggaatcgctggcccagatcatggactccaatatgaaggtgcccgggctggtcacgctctacctgacgatcgccgcggcggccgtcgacccgcaccatccggcccacgactacctggagcggcgctatcacctgctgtcgggctggctgacc…	MTLRRYPKGSAKRLEILDAALEVFTTEGYRATSLRGIAERAHITPAGIMHYFDSKEQLLSTVLQHRDALDVRRSDLDAQTNPVESLAQIMDSNMKVPGLVTLYLTIAAAAVDPHHPAHDYLERRYHLLSGWLTSWITEMSQAGLVPQVVYPAGVATAIVAQADGIQFQWLLDPSVDMGMHVRRGGRRLLGLPFDKPIPQLPNPWTMRRALQLYPVTMVTGERVGEAPVGH
FN806773.1	fig|6666666.450802.peg.285	peg	FN806773.1_319572_319258	319572	319258	-	hypothetical protein				ttggccaggcatggctgcttcctttcacgcccgctccgcgccctccccgcaccgccggcacgtgattgtggggatttgcgcaaaggagcagacttatcgatcgtcgcgcacagtgcatgctatgccgacaattgtgcgcgatgtgcacgccgcttccggcccgcggcacccgggcgccgcgaccagtgcgggccacgacacgcttcctccccttgtcaggggccggtcgacccccagccgcgggacgattcgactggtacgaattaccgtacgccattccgcttttcctgccgccggacgcctccggggaagtga	MARHGCFLSRPLRALPAPPARDCGDLRKGADLSIVAHSACYADNCARCARRFRPAAPGRRDQCGPRHASSPCQGPVDPQPRDDSTGTNYRTPFRFSCRRTPPGK
FN806773.1	fig|6666666.450802.peg.286	peg	FN806773.1_319561_321960	319561	321960	+	beta-glucosidase (EC 3.2.1.21)				atgcctggccaacccgcccgggccgcatccgtccccgagtccgagcagcgtcgccaggcacaccagatcgtgagtcggctcgcccccgacgagaaggcagcgctgctgtcgggtgccgacgcatggcacacggtggggctgggccgcctggacgtggcggccgtcaccctggccgacggcccggccgggctgcgcaaggtgaccgaccccgaggtcggcgtcatgcggttcgacaacgccgtgcgcgccaccgccttcccggtgccggccgcgctgggtaattcgttcgaccccgatgtggtggccatggtgggccgcgccatcggcgaggaggcccgcgagcagtcggtgggcgtggtgctcggcccggggatcaacatcaagcgctccccgttgggc…	MPGQPARAASVPESEQRRQAHQIVSRLAPDEKAALLSGADAWHTVGLGRLDVAAVTLADGPAGLRKVTDPEVGVMRFDNAVRATAFPVPAALGNSFDPDVVAMVGRAIGEEAREQSVGVVLGPGINIKRSPLGGRNFEYYSEDPILSGQLGAAWVQGLQSCGVGACVKHFAANNQETRRMTADALIDEQTLYEVYLRAFEHVVRTADPWTLMCAYNRVNGTYCSESHWLLTELLRDQWGFDGLVVSDWGAVLDRVRSLAAGVDLAMPPDLAHDAADIQSAIARGMLSPQGRDEACARVVELALKVTQDTTRELGRRVGAHHHVAREAAGRSIVLLRNRAVDANNHGSANPVLPLAHGAKLAVIGEFAANPRFRGGGSSQVIPMLLDIPLDEIRGRADEP…
FN806773.1	fig|6666666.450802.peg.287	peg	FN806773.1_322362_323750	322362	323750	+	Uncharacterized MFS-type transporter				atgacctctggcacgtccccgtcacagggatctccacaagttctcaccaccaccggcttcgatgaggtggacaccccgcagatgcgccgcttccagcgacgcgtcaccctgctgtccgccggcggcaccttccttgacggctttgacctcacggtaatcgccgtggccctgccgctcatcaaggacgaatggcacatcaccgccctccagcagtcgatcatcgtgtcggcagccctggtcggttcgctgatcggcgccctgtggctcggccacctgaccgaccgccacgggcgcaaggcaatgtacgtggttgacctgctcggcttcgtgatcttcggggcccttaccgcgttctccccgtccgtgttgtggctgatcatcttccggttcctgctgggc…	MTSGTSPSQGSPQVLTTTGFDEVDTPQMRRFQRRVTLLSAGGTFLDGFDLTVIAVALPLIKDEWHITALQQSIIVSAALVGSLIGALWLGHLTDRHGRKAMYVVDLLGFVIFGALTAFSPSVLWLIIFRFLLGLGIGADYPISATLVSEFSSNKRRGMHSTSLAAFWFVGSVFAYVVGLIVAPMGDLAWRAMLLVGAAVALVVFFMRIKLPESPRWLIAHGCEQDAREVMHRVTGLQVAEHIKLVVPEAVPARKLFTPRFLKRTIFTCGFWFCYSTAYYAISMYTPTILAPFTKGDRTANIIGSGVVAIIGLIGSIIGMNTVDRWGRRPLIITSFAGLTISLAIIGVNTSPSLGFLIVLFSSAVLFANAGGGILNFVYPVELFPTNIRATASGLATSVS…
FN806773.1	fig|6666666.450802.peg.288	peg	FN806773.1_323743_325419	323743	325419	+	hypothetical protein				atgtctgacaatgcacagcctgatgattcccgccgggtgcacaccggcgatggtgcgatctccgacacgactcgacaccggatcgtgcgggcagagccctatcagggccggtatgtcgagctgaccgacgcgcccggtgagccacacgtggagcgcaacgagctggctccgggggccggggatggcgacgcgtccggctggacaccctcggatgagccgctgctcagccttgcccagctcaccgacttccagctggccgacctcatctcgccggcacgcaccgattacctgcagcgccgctccgacgatccgcgctggacgcggatgacgccgtcataccggcctgaggagttccttgagctgcacgccattgagggggtcgcggcgtcgatccgcgag…	MSDNAQPDDSRRVHTGDGAISDTTRHRIVRAEPYQGRYVELTDAPGEPHVERNELAPGAGDGDASGWTPSDEPLLSLAQLTDFQLADLISPARTDYLQRRSDDPRWTRMTPSYRPEEFLELHAIEGVAASIREFAEQHHLDVTVTTGDNTDSAQHNELATYMRLVTGGPVDPTALGVGHPSSPTGLADDPAYWHPSGTAPDEFTDRGVPRRPGADAAAAKPFTATGVGTPWLTVYGNHDALVQGRAVGSSLYSEYVQGNRKPVEPPAGYEPRDEALVDFVADPMVLTGGPSIPVPADPDRRVLDREGYVKGHLAADGLPVGHGFSELNAETHTAYYVWDAVPGMRIITLDTNNAAGFWDGALNDGQFTWLAERLAEVSADSDDPRLVIIAAHHGLSTLT…
FN806773.1	fig|6666666.450802.peg.289	peg	FN806773.1_325426_326154	325426	326154	+	Mg(2+)-transport-ATPase-associated protein MgtC				gtgccatttttgtcgtccgagctcgcgctgcgtgagctcatcctgctgagcatcgcgttcgtgctgtgctcagtggtgggccttgagcggtccatccaccagaagaatgccggctaccgcacccatgtgctggtcggcatgggtgcctgcggactcacgctggtgtcctggtacggattcggcgcgggcatcgccggccatggggccgggatcgatcccacgcgtatcgcagcgcagatcgtgtcgggcatcggcttcctcggtggcggcgtgatcttcaagggacgcaatttcgtgcgcggcctcaccacggcggccaccatctggatcactgccgccatcggcatgtcggtgggttccggactggtggtgctgggggccatgctcaccgtggcccac…	MPFLSSELALRELILLSIAFVLCSVVGLERSIHQKNAGYRTHVLVGMGACGLTLVSWYGFGAGIAGHGAGIDPTRIAAQIVSGIGFLGGGVIFKGRNFVRGLTTAATIWITAAIGMSVGSGLVVLGAMLTVAHLLTIFIVGPLIRKIPPADRRREMTIVYEDGQGVLRKILGAATDQGFAAEVRSTRRLPRKDRDLISMELRFFGNQPLRELVVPMSEIPGVDRVLLHGVAEDEDDDDETSA
FN806773.1	fig|6666666.450802.repeat.17	repeat	FN806773.1_326210_327649	326210	327649	+	repeat region				ggatatagggctcttcacgaacgagggtgtagcgcgggtctgaatccgccggcttcgagcagcgaccgagcgatgtagtggctgaggttgcggaagccgagggccgtgccgcggaggtgttcgagtcggccgttgatcgcttcggtggggccgttgctggtgccggggcggtcgaagtagccgagcacgtccgaagcgcgctgtgtgagggtgcgggcgagtttgcggatctcgacgagctgctccgggacgctggcgctgatcttgtcgatcgtgtgcgcgaggaagaatctgcccaggccgcggtccttgtcccggtaggcggtgatcatgtcttggtagatgccccacgtcgcttcgacctcgacgtgcctgtcctcggcgaacagggcatctagc…
FN806773.1	fig|6666666.450802.peg.290	peg	FN806773.1_327531_326224	327531	326224	-	Mobile element protein				gtgtcacaccctactttcactacaccttgcctgaccacgttctgcggtctcgacgagctcggcctggaggctgtcgggcagcgtctggacccggatcgggcggtgatcgagtgccgtgtcgtggagccggaccggtggtgccgcgagtgtggatgcgagggcgccccgcgcgacacggtgatccgtcggctcgcgcatgagccgttcgggcatcggcccacgaccctgctgatccgggtccggcgctacaaatgctgcgggtgtgggcgggtctggcggcaggacaccacggccgccgcgccggtacgggcgaagatctcccgcggtgggttggcgtgggggctggcgggcttggtcctcgatcatctctcggtcacgcgtgtcgcggcagggctgggg…	MSHPTFTTPCLTTFCGLDELGLEAVGQRLDPDRAVIECRVVEPDRWCRECGCEGAPRDTVIRRLAHEPFGHRPTTLLIRVRRYKCCGCGRVWRQDTTAAAPVRAKISRGGLAWGLAGLVLDHLSVTRVAAGLGVSWSAANDAILAEGRRRLIDDPARFEGVTTIGVDEHVWRHTRHGDTYVTVIIDLTPVREKTGPARLLDMVAGRSKAVFKTWLAARPKPWREGIEVVAMDGFTGFKTAAAEELPDAAPVMDPFHVIRLAGDALENCRRRVQHDVFGRRGMKGDPLYQARRTLLTGAGLLTDKQQARLDALFAEDRHVEVEATWGIYQDMITAYRDKDRGLGRFFLAHTIDKISASVPEQLVEIRKLARTLTQRASDVLGYFDRPGTSNGPTEAINGR…
FN806773.1	fig|6666666.450802.peg.291	peg	FN806773.1_327966_329297	327966	329297	+	Glycerol-3-phosphate transporter			isu;Glycerol_and_Glycerol-3-phosphate_Uptake_and_Utilization	gtgaagcagcgatacccgcgcatgagattccaggtgttcatgggaatcttcgtcgggtatgccggcttctacctgattcgcaacaacatctcgttggttgcgccgatcctgctcaaggacggccatatcgacaaggtgggcatcggcctcatcgccaatgccgtgctgatcgcctacggcctgtcgaagttcttcatggccacggtgtccgaccggtcgaatgcgcgctacttcatgcccatcggcctggccctgtcggccgtggcgaacctgttggtggccttcgtgccggcgctcaccggttcgatcgcgatcttcgcgatcatgatgttcatcaatggttggttccagggaatggggtggcctcccagtggccgcgtgctggtgcactggttctcc…	MKQRYPRMRFQVFMGIFVGYAGFYLIRNNISLVAPILLKDGHIDKVGIGLIANAVLIAYGLSKFFMATVSDRSNARYFMPIGLALSAVANLLVAFVPALTGSIAIFAIMMFINGWFQGMGWPPSGRVLVHWFSTNERGWKTAIWNCAHNVGGMAVGAAASWGLAITGDSWQSAFWLPALIALVVALFAFLTIRDTPASVGLPPIEDFRNDPAKVEVDNSEIAQQSYWRVIWEHVLKNRTMVLLALANVFVYALRYGVLSWTPTYLSQVHHVSVTKGIAGFSLFELAGLVGTLACGWVSDKVFHGNRTKTGITFMVGVGISLVAYWLAPVGTPYWLLMVFLFFIGAFIYGPVMLIGLQALDMSARQVAGTSAGFTGLFGYVIGATLASTGVGWMVQHFGW…
FN806773.1	fig|6666666.450802.peg.292	peg	FN806773.1_329790_329587	329790	329587	-	hypothetical protein				atgcgcgattcgaagaaccttccccaggacgccgtggacatggcgcgcgcgttcatcgccgactacgcacgacgcaacgatggcgacgtcaccgcgggcgccgacttcctcaagggaccgctcgacacgatgcccgagatcgtggacgaggccctgcgccagatgcaggagttcccgcaggcgcgtcgcgcccgcgtcgcctga	MRDSKNLPQDAVDMARAFIADYARRNDGDVTAGADFLKGPLDTMPEIVDEALRQMQEFPQARRARVA
FN806773.1	fig|6666666.450802.peg.293	peg	FN806773.1_330326_329883	330326	329883	-	hypothetical protein				atgggaagcgtgctctatcccaaactgcaggtgcttgacgtggtggcagccgtcattgtcgacggcgatcattaccttgcctgccgacgcgacgcgggccttgatgcgggtggcaaatgggagttccccggcggcaaggtgaagcccggagagaccgcccagcaggcgctgaggcgcgagatccgcgaggaactcggcgtcgacgttgaggtgcatgacatgctcacctcgtcgcaaacgaccaagtcagaccgcattatcgacatccgcttctatctggccaccgccgctgagcgtccgacgcacagcgacgcccacgacaagctcacctggctgaccgccgatgaactacccgccctcgactgggcgacgcccgacctggccgccgtcggccagctg…	MGSVLYPKLQVLDVVAAVIVDGDHYLACRRDAGLDAGGKWEFPGGKVKPGETAQQALRREIREELGVDVEVHDMLTSSQTTKSDRIIDIRFYLATAAERPTHSDAHDKLTWLTADELPALDWATPDLAAVGQLNSKYALELSAPMLN
FN806773.1	fig|6666666.450802.peg.294	peg	FN806773.1_330844_330410	330844	330410	-	Very-short-patch mismatch repair endonuclease (G-T specific)			isu;DNA_repair,_bacterial	atgagaagcctcagtaggaagtctccccctgcgagctccgcggccacccgcgcaaagatgcaggggaaccgccgccgggacaccaagcccgagctggaactgcggcatctcctgcacgcgcttggctatcgataccgagtagatttcccgatcagactggatggggtacgcccccgaccagacattgtctttaccaagaaccgggttgcagtgttcgttgatggttgcttctggcacggctgtcccaagcatttccacatgcccaaggtacatactgacttctggcaagcgaagatcgcccggaatcgcgcgcgcgacgaacgcgatacccttgccttggaagccgccaactggacagtgatccgcatatgggaacacgagccaacctcccaagcacta…	MRSLSRKSPPASSAATRAKMQGNRRRDTKPELELRHLLHALGYRYRVDFPIRLDGVRPRPDIVFTKNRVAVFVDGCFWHGCPKHFHMPKVHTDFWQAKIARNRARDERDTLALEAANWTVIRIWEHEPTSQALADVLEELPPRH
FN806773.1	fig|6666666.450802.peg.295	peg	FN806773.1_336464_330828	336464	330828	-	DNA phosphorothioation-dependent restriction protein DptH / AAA-like domain				atgtacttccctccagacgtcccccggcccctcctccttgccctggtgtcctgggcaaatgccgtgaagacaaatccagatggcactccctattcgatcctcgtcactaaggactcaacgctcgctacgacccgagccgcctctgccgcatacgatgcctgcgaagcggcgtcgagtgtggaagcggtgtcggtggcggaagcgattaggtatcgtcagggcgaccgactcgtcgtggtttcggccgaatcagctgacctcgaatcattttcggggacctttcgcacggtcattcccgccagcttccctgccaacgaagattcagcgctcgacaatgtatgcaagggatccgccaagattcttgctgagatcgcgggatcctccgacccggaggccgtg…	MYFPPDVPRPLLLALVSWANAVKTNPDGTPYSILVTKDSTLATTRAASAAYDACEAASSVEAVSVAEAIRYRQGDRLVVVSAESADLESFSGTFRTVIPASFPANEDSALDNVCKGSAKILAEIAGSSDPEAVQSVARTLYDALGVVSDILSGAGDPRGSWSSRWYEIAMQGLDTLARALQQSPRTDAGRESFREFVQARAFASFGLPRPRGDESTYKRGTTGATLRAAIDEHWGSSGDAATAYEAIAASQSLNPIDWSTLDKGNLELGSPLQALQRSLTHSHDMAALEAFSQVDEISFSTPFPPESKLEILSDLGVSLALGPSPTSASNFCTSEYVGKSRLGTERLRVRLSIPGSTRAALTGGTARISVGASEFNYEQFAEDGVVEFYGYLTYATHRE…
FN806773.1	fig|6666666.450802.peg.296	peg	FN806773.1_337932_336538	337932	336538	-	hypothetical protein				atgtcttcgccagaaggcctcatgtcggccctcgcgtggcgcggcgattccctccgcgcggagaagtccgcggttggcttgatctacgagggcaagacaacccggagtccgaggcgcaccgtcatcgagactcgcccggccagggaggcagactcgcaacacctcgcgagggcgctccgggactccgggctctcaatcgaccttgactccttgcgagatgactggatcctgcctgaggccatcttcaactccgtgaggggggcgcgtgcgaaggcctccaaagcacgaacagttgcccccatgaccccaggacttgcccggctccaaaatcccgtgggcatggtaaataagaacaacccggcaccatatggtcgcatcatcgaaatgatgttcctatat…	MSSPEGLMSALAWRGDSLRAEKSAVGLIYEGKTTRSPRRTVIETRPAREADSQHLARALRDSGLSIDLDSLRDDWILPEAIFNSVRGARAKASKARTVAPMTPGLARLQNPVGMVNKNNPAPYGRIIEMMFLYGSPSQEETPRPLARDRWLQSTADQLRGNSLLAAIDSLSIAVLNDRLRDTGIEVVKSSGEQPLTEPPAQVQSAETPYKWFNHAWTLLTREDWRKALSPRVWTDWLLTVLRMAFSMGFLWEMRYYGSIGHWILGGSNDRLEQFLDGTIPLIPWVDSSTPNSQRNVHPIIRDVVRQGIAVREFLRDQQGNHGDELLTDAVSIIRSNAQSMSELESLFVDIRQNDARGAKTMYESIFYSLRERESSDGGQDYYALIRKMSNRTAVISPGV…
FN806773.1	fig|6666666.450802.peg.297	peg	FN806773.1_340090_337979	340090	337979	-	hypothetical protein				atgatggcgaccgggaattcggactcccctccccttggccccgaggcagaagcatcacgggatggaagtccgagtgaaaccttcttcaaggtgctcaaggcccacgcccacggcggcaccgacgccgccgtgcgagcctcggactcgacatcgcagcgctccgttcaggcgttacctgcggcaggtgtcaaggagctcatcgattggatgcggaaccatctcgagggtgggcccaagtcccgcaccccgctcatggcctacctggttggcgggccaggaggaggcaagtccgcggcagccgcccaagtagtccaaggcctagctccactcggcccagaatcccccttggctgagcgcagctaccgctacgcctcccccgctgggaacctgaccgtcatc…	MMATGNSDSPPLGPEAEASRDGSPSETFFKVLKAHAHGGTDAAVRASDSTSQRSVQALPAAGVKELIDWMRNHLEGGPKSRTPLMAYLVGGPGGGKSAAAAQVVQGLAPLGPESPLAERSYRYASPAGNLTVINDATIPKQANKGSLAHDIDEAASAGENLLACVNRGVIVDDLGRAQRDASSGEEQTAGVTVLRWLAQPFGQDPRSDPSDRWCIRSDSGEPWSFLRSGSLKRSGEHVAQLLVVFLDECSLLEVRPETTLSESGPIAGEYSVARFDALEPTSNSSGYDLLSKILELASQHQDPLGAGSNPVTANIASLTHERIRRNFLHILRAAEIIGERRFSYRDLWAVYSRALLGSLVSHDSIDSASTSMEVDMEVAGNNAYHPTKRWAAAQRLGQL…
FN806773.1	fig|6666666.450802.peg.298	peg	FN806773.1_341745_340087	341745	340087	-	DNA-cytosine methyltransferase (EC 2.1.1.37)			isu;DNA_repair,_bacterial	atgccgcgcttcgtcgagttgttcgccggttgcgggggactatcgctcggcctccgggcagctggctgggaggaggcgatggcaaacgagctctcccccatggcagcccagtccttcgccttcaacctactaggcgtagatctagaccgcaccagcttctggtcccagccgatagcggatcggaaggtcttgtggatcaattcccagctcccaccccagcagggagatcgattacaggaaaacccatacggcaccgagcgccctcgttacaacgacttgtcgcaggtgggcaacatacccatggactcctcgcgattgatcgtgggggatatccgggcgttgaatgactggatgcgggatcatccgtcacaacgccccaaagatgttgacctcatctcg…	MPRFVELFAGCGGLSLGLRAAGWEEAMANELSPMAAQSFAFNLLGVDLDRTSFWSQPIADRKVLWINSQLPPQQGDRLQENPYGTERPRYNDLSQVGNIPMDSSRLIVGDIRALNDWMRDHPSQRPKDVDLISGGPPCQSFSMAGRRELGNRRNRLPWEFATFVDLMRPKFVLLENVAGIIHPFTDGGTKYHAWFEVAKAFASIGYAPICFLLNAADAGVAQTRHRFILIGVRQDILQGSPALEGLLKDWVQPGLRLCQQLDHPGAGATSVESTSLEKSEMRYWDLTAGTQLLAEAGTLVKLLAPGATPRLRTVREAIDDLSGPDRIPSDYVNGLNETLGSLLRLPRPPGPAIENQTRRNHTPRVLARFAVYQAFANANRSLQANVKKMLRGKDLQVQE…
FN806773.1	fig|6666666.450802.peg.299	peg	FN806773.1_342898_341894	342898	341894	-	Carbohydrate kinase, PfkB family				gtgagtgagcccgttgaccgcagccgggggcgtttcctgcacctggggcagatgatcgtcgacctcacggtgtacgtcgaccgcatccccgagcgcgggggtgacgtgttcgccgacaaggcgacgatgaacgccggcggtggctacaacgtgttgtgggccgtcaagcagatggggttgtcgcccgacttcttcggcgcggtgggcaccggcccgatgggtgacatcctgcgcggcgcgatgcgtcggatcggcgtggcggcgcaggggcccacgatcgccgggctcgacacgggctactgcgtggccatgaccgaacccgatggggaacgctccttcatctcggtgagcggcgccgatgcgcagatggggcccgacgagttcgccggcctggccctg…	MSEPVDRSRGRFLHLGQMIVDLTVYVDRIPERGGDVFADKATMNAGGGYNVLWAVKQMGLSPDFFGAVGTGPMGDILRGAMRRIGVAAQGPTIAGLDTGYCVAMTEPDGERSFISVSGADAQMGPDEFAGLALRDDDLVYLCGYSFMSPGTRTAVERFAAARTEWTQAGGRVLFDAGPMVAEFPGSSLQAMIDLHPMWSMNDLEGCLLAERLGVAARGEQERCRLLSQRLGAPVILRVGSDGAWFADGDAARKVPTPRVGAVDTNGAGDAHAGVLGAALLEGIPRDRALVLANCAGALSTTRPGPATCPDRLAIEDAADKLVGSADSLVGSTDS
FN806773.1	fig|6666666.450802.peg.300	peg	FN806773.1_344415_342895	344415	342895	-	hypothetical protein				atgaccaccgccgcgaccagcaccacacccgctcccgacgagcgactcctggaggcgccgatcgagcacggggtgctgtcacacgtcgagcagcggggcatcgagccggtgccggccgacaagcgcaacggcacccccggccagctgttctggatctggttcgcggccaacatctccatccttggcatccccctgggcgccacgctcatcgcgctggggctgaacctgtggcaggccgtattggccaccgcgatcggcgccttcggctccttcgccgtggtgggcgtcatctccgttgccggacgacgcggcggtgcgccctccctcaccctgtcgcgggccatcttcggggtgcgcggcaatgccggacccaccctggtatcactcgtctcgaggctc…	MTTAATSTTPAPDERLLEAPIEHGVLSHVEQRGIEPVPADKRNGTPGQLFWIWFAANISILGIPLGATLIALGLNLWQAVLATAIGAFGSFAVVGVISVAGRRGGAPSLTLSRAIFGVRGNAGPTLVSLVSRLGWETVTTLTGAFALISLYSIATGTTADAKAHPVLTVVCIVIFVALTVVVSATGHAFLLTVQKWATWVFGALTALVALYLATTVDWSAFIGNAPGPASAFVVGIGTIVAGTGVGWANSGADMARYQKLSVKTRSLVASASVGAGIPLVVVIGLGSALTAGNSSIATASDPIAAVHQSLPTWVSVPYLIAAFAGLLMSNHISMYSAGLTTITLGVRIRRVYAVVVDIVVTITGSIYFMLISDSFYGPFISFISVLAVPITAWIGCFLV…
FN806773.1	fig|6666666.450802.peg.301	peg	FN806773.1_345444_344593	345444	344593	-	Inositol-1-monophosphatase (EC 3.1.3.25)			isu;Di-Inositol-Phosphate_biosynthesis	atgagtgaacagcttgacacgcaggtattgctggcgattgccgaacaggtggtgcggcgggcgtccgcgatggccctggcgggccagcagcgcgacctgcaggtgcagaccaaggccaaccgcaacgatctggtgacccgtgtcgacaaggacatcgaggagttcgtggcggccgagctcacgagtcgcaccggctatccggtgctgggcgaggagggccacggcgtcgattcgttcgccgggcgggtgtgggtggtcgaccccatcgacggaaccatgaactacgtggagacccgccgcgactatgcggtctcgctggcgctggtgtccgacggccagccgctgatcggcgtggtggccgatgtggtggccggacgcctctattcggcggtgcgcggc…	MSEQLDTQVLLAIAEQVVRRASAMALAGQQRDLQVQTKANRNDLVTRVDKDIEEFVAAELTSRTGYPVLGEEGHGVDSFAGRVWVVDPIDGTMNYVETRRDYAVSLALVSDGQPLIGVVADVVAGRLYSAVRGHGATCHPDEHDWTRSDVGGPATEPGRSTEELAQVPSDKGFRDSIIITDLKEIRAMPRLVAALVESRGHRRYGSAALECIEVASGRAGAFVHLWVSPWDIAAAMVICAEAGVTVTRLDGTPLDVRHKGSILAGAPRAHAELLARLVSDPTH
FN806773.1	fig|6666666.450802.peg.302	peg	FN806773.1_346885_345437	346885	345437	-	Potassium efflux system KefA protein / Small-conductance mechanosensitive channel			idu(1);Potassium_homeostasis	gtggggagtctgaagacggcattcaatatcgtgcccgcacccaagtcggacattccgatcaccacccagcgcaagcggtggctgcgtgaattcatgaagacctatgccgtgctcatcatcggctatggcggcttctacctgttgcgcaccaacttcaagtcggcccagccattcctgcgcgaccaattgggcctcaccaccacccagttgggcacgatcgggttcggcttctcactcacctacggtttcggcggactcatcctgggtttcttcgccgatgggcacaacacgaagaagatcatctcggcgttgctcatcgcctcgggcgtggtggccatcaccatcggcatcacgctggcggtcacccacaatccctacggctacctgatcctgctgtgg…	MGSLKTAFNIVPAPKSDIPITTQRKRWLREFMKTYAVLIIGYGGFYLLRTNFKSAQPFLRDQLGLTTTQLGTIGFGFSLTYGFGGLILGFFADGHNTKKIISALLIASGVVAITIGITLAVTHNPYGYLILLWSLTGLLQSPGGPCCNSTMNRWTPRKYRGRFIGWWNASHNLGAMAAGALALWGANTFFHGSVVGFFVVPALVAIPIGIWGLFFGKDDPIELGWDKPEVIFGEPQAKADVVTQQVSKGRILMDYVVKNPAIWFLCIANVAAYVVRIGIDNWNVLYTKSELGFSDYTAVNTTIALEIGGLLGSLCWGFFSDRLGGRRALTAAIGLALVVVPIFVYAHATTPTVVYAALFFIGFLIFGPVTLIGISVIGFAPKTATVVVNAVPRAFGYVF…
FN806773.1	fig|6666666.450802.peg.303	peg	FN806773.1_348419_347265	348419	347265	-	3-ketoacyl-CoA thiolase (EC 2.3.1.16) @ Acetyl-CoA acetyltransferase (EC 2.3.1.9)			isu;CBSS-246196.1.peg.364 isu;Serine-glyoxylate_cycle isu;Serine-glyoxylate_cycle isu;n-Phenylalkanoic_acid_degradation isu;Archaeal_lipids isu;Polyhydroxybutyrate_metabolism isu;Polyhydroxybutyrate_metabolism isu;Isoleucine_degradation isu;Fatty_acid_metabolism_cluster isu;Biotin_biosynthesis isu;Lysine_fermentation	gtgaacaccctcgccgacaacccggtgatcatcgaggccctgcgcaccccgatcggcaccaccggaggcgtcttcgccgaccagaccaccaccgacctagccgcccccgtgctcggcgagctggacgcccggctgcccaccggcaccggattcggcgaggtggtcctcggcaatgtgcgcggacccggtggcgatccggcgcgcgtggcggcattggccgcgggtatcgacccggccgtacccgccctgacactcgaccgccaatgcggatcgggaatggctgccatcgaatatgcatggcaccgctgccgcagccagccgggcgtcgtggcggccggaggggtacaggccgccagcacccagccgatcaccctgtggccgggccgcgacggcgaacca…	MNTLADNPVIIEALRTPIGTTGGVFADQTTTDLAAPVLGELDARLPTGTGFGEVVLGNVRGPGGDPARVAALAAGIDPAVPALTLDRQCGSGMAAIEYAWHRCRSQPGVVAAGGVQAASTQPITLWPGRDGEPPSSFDRAPFAPPPWLDPDMGVMADRLAAELHISRERQDRYALRSHTRASTARDAGDFDAEIVPIARVRRDQRPRSGFTMARLARFPAAFRPGGTVTAANSCGINDAAAAVTMVDAATHAHLATPGLRVLAARTVGYDPDRFGLGLVPAVRAALDDAGLGLDQIDALEFNEAFAAQVLACADALDLDEHRLCPRGGAISLGHPWGASGAILLVRLFSRLVREGAGRYGLAAISIGGGQGSAVVVEAVHPRGN
FN806773.1	fig|6666666.450802.peg.304	peg	FN806773.1_349474_348416	349474	348416	-	hypothetical protein				atgaacaccagcgtgatcgacaccggacccgtgtgcgtgctcggcgaaggccccggtgtggtccaccagttctggcaggcgcaccgccgcggccggttgatcgggctgcgcacctcgggcacgaccaccggcgctggacgcgtgatcgtgcgcagcaccgattcctgggtcgacagcctcgacgcggtggcccagcgctgcgcgctgacgcctcacgaccgcatctggatccccggcccgatgggctccacgatgaacctgttcgccgcctgcctggctgttcacaacggcgtggaatggtcgttcgacaagcccgaatgcgccaccatctggcagctcacacccgcccggttgagctccctgctggacgccggactgccccgttcgcagcgtctgcgc…	MNTSVIDTGPVCVLGEGPGVVHQFWQAHRRGRLIGLRTSGTTTGAGRVIVRSTDSWVDSLDAVAQRCALTPHDRIWIPGPMGSTMNLFAACLAVHNGVEWSFDKPECATIWQLTPARLSSLLDAGLPRSQRLREVIVAGDSLSRGLRDRATTRGINVVHYYGAAEMSMIAMGSCRDDLELFDKVEVRTTDGTIWVRSPWLAQGYLRAAADAPRRSGALTPLRRGDDGFVTVGDRGALDGRRLIVEGRDGAVTTAGQTVLLAPLLERLRHRAQGELFLLGLPHAALGQVLTAVVTRRDDLGPVRAWAREHLTGADRPRRWQWVAHPPLTLSGKVDLRALALELGGPTDRPDSP
FN806773.1	fig|6666666.450802.peg.305	peg	FN806773.1_349644_349862	349644	349862	+	hypothetical protein				atgaatgatgcacagtccgccttcgacaaggctgcgggtaaggccaaggaggtcggcggcaaggtgaccggcaacgacgagatggccgccgaaggcaccacgcagaacgcaaagggcaaggtcgagggtgccctcaatgaggccaaggacaaggttgctgacaccgtcaatggcgtcaaagaaggcctgaagggcgtcttcaacaaagacgagagctag	MNDAQSAFDKAAGKAKEVGGKVTGNDEMAAEGTTQNAKGKVEGALNEAKDKVADTVNGVKEGLKGVFNKDES
FN806773.1	fig|6666666.450802.peg.306	peg	FN806773.1_349917_350732	349917	350732	+	hypothetical protein				atgcccggtggtggcggccccggaccctcaggcgctgtgcccggttcggcctcgggcactgcgcccggtgcggctcgggtgcgatggatcccgatcgtggtgttctatgtgctcgcctgtgcgctggcgtggttggtgatctcaccgctgtggatcagtggaaaggggctccagaatccgctcctgggggtgctctccccgctcatgatgtacacccctgcagcggcggcattgtttgtgctgatggtggtgcaacgggtgcgggggcgcgcggtgctggcgtcgctgggcatgtggccgatccggcccctcaagcggacgctgctgttgtctctggccgccctggtcggcaccgccctgctgccgatcgtggtgacattcatcgcggccgggttgggg…	MPGGGGPGPSGAVPGSASGTAPGAARVRWIPIVVFYVLACALAWLVISPLWISGKGLQNPLLGVLSPLMMYTPAAAALFVLMVVQRVRGRAVLASLGMWPIRPLKRTLLLSLAALVGTALLPIVVTFIAAGLGLVRLDLVNFSGFAQVLQSQMPAGQTYPLSVRTTVIVQLVMLLPASATNAMFTVGEEIGWRGFLMSSLRPLGTWPALGISGAMWGLWHAPLILLGYDFGRRDALGVLLMIVSCGSLARCSDGYASAAATSGRRYSVMPH
FN806773.1	fig|6666666.450802.peg.307	peg	FN806773.1_350762_350941	350762	350941	+	hypothetical protein				gtggcggcgggcgagtcgccgagcgtgctggccaccagccccctgggctggatcgggtggacgctcgtggcgctggtcgtggtggtgctggcgctcgccggccagttccgcggcaaggaccagtgggccgtcaacgtggcgaaggctccggcggtgggtccgagtccgttccagccctga	MAAGESPSVLATSPLGWIGWTLVALVVVVLALAGQFRGKDQWAVNVAKAPAVGPSPFQP
FN806773.1	fig|6666666.450802.peg.308	peg	FN806773.1_351099_351626	351099	351626	+	DNA protection during starvation protein				atgacgaataccatttctgcgattcatcaggcagaagtctccaccaccaaccttcagaacgccgagagcggctttgtcgcctccgatatccttcgtgattcgctgcagtcagtgcttgttgacttgattgcgctgagtttctcgggcaagcaggtgcactggaacatcgtggggccgaacttccgcgacctgcaccgcaactttgacgacgtcgtcgagatcgcccgcgagggttccgacacgatcgccgagcgcatgcgtgcgctgcacgtggcaccggacggccgcaccgacgtcgtctccgccaccaccacccttcccgagctgcccgccggtgagatcctctccagcgacgcagtcgacctggtcgtgaagtcgatcgaggccaccacgcgcacc…	MTNTISAIHQAEVSTTNLQNAESGFVASDILRDSLQSVLVDLIALSFSGKQVHWNIVGPNFRDLHRNFDDVVEIAREGSDTIAERMRALHVAPDGRTDVVSATTTLPELPAGEILSSDAVDLVVKSIEATTRTIREVHDAVDSADPSTADLLHELINKLEQQAWFIAAEKRQPQD
FN806773.1	fig|6666666.450802.repeat.18	repeat	FN806773.1_351844_353061	351844	353061	+	repeat region				agggctcttcacgaacgagggtgtagcgggttgagcgtgtcggtggccgggtaggggtcgaggtctccctgaggatggaagttctcacactcgccatctgccggaagacctcgacgtgtcacaccctactttcactacaccttgcctgaccacgttctgcggtctcgacgagctcggcctggaggctgtcgggcagcgtctggacccggatcgggcggtgatcgagtgccgtgtcgtggagccggaccggtggtgccgcgagtgtggatgcgagggcgccccgcgcgacacggtgatccgtcggctcgcgcatgagccgttcgggcatcggcccacgaccctgctgatccgggtccggcgctacaaatgctgcgggtgtgggcgggtctggcggcagga…
FN806773.1	fig|6666666.450802.peg.309	peg	FN806773.1_351959_353077	351959	353077	+	Mobile element protein				gtgtcacaccctactttcactacaccttgcctgaccacgttctgcggtctcgacgagctcggcctggaggctgtcgggcagcgtctggacccggatcgggcggtgatcgagtgccgtgtcgtggagccggaccggtggtgccgcgagtgtggatgcgagggcgccccgcgcgacacggtgatccgtcggctcgcgcatgagccgttcgggcatcggcccacgaccctgctgatccgggtccggcgctacaaatgctgcgggtgtgggcgggtctggcggcaggacaccacggccgccgcgccggtacgggcgaagatctcccgcggtgggttggcgtgggggctggcgggcttggtcctcgatcatctctcggtcacgcgtgtcgcggcagggctgggg…	MSHPTFTTPCLTTFCGLDELGLEAVGQRLDPDRAVIECRVVEPDRWCRECGCEGAPRDTVIRRLAHEPFGHRPTTLLIRVRRYKCCGCGRVWRQDTTAAAPVRAKISRGGLAWGLAGLVLDHLSVTRVAAGLGVSWSAANDAILAEGRRRLIDDPARFEGVTTIGVDEHVWRHTRHGDTYVTVIIDLTPVREKTGPARLLDMVAGRSKAVFKTWLAARPKPWREGIEVVAMDGFTGFKTAAAEELPDAAPVMDPFHVIRLAGDALENCRRRVQHDVFGRRGMKGDPLYQARRTLLTGAGLLTDKQQARLDALFAEDRHVEVEATWGIYQDMITAYRDKDRGLGRFFLAHTIDKISASVPEQLVEIRKLAHRE
FN806773.1	fig|6666666.450802.peg.310	peg	FN806773.1_354138_353065	354138	353065	-	Mobile element protein				gtgcgccgctaccggtgcacgcactgccgccggacctggcggcaggacacgtcgaaggcggcggcgcccagggagaagatctcccgcggcgggatcgggtgggcactcacggcgatcgtggtcgaccacctcaccgtctcccgcgccgcagcagggctcggggtgtcgtggcataccgcgaacaccgcgatcatcgccgaaggcaagcgtcgcctgatcgacgacccggcgaggttcgacggggtcaccacgatcggtgtcgatgagcacgtctggcgtcacacacggtttggcgagaagtacgtgaccgtgatcatcgacctcacccccgcgaggaacaagacgggcccggccaggctgctggacatggtcgagggccgctcgaagcaggtgttcaag…	MRRYRCTHCRRTWRQDTSKAAAPREKISRGGIGWALTAIVVDHLTVSRAAAGLGVSWHTANTAIIAEGKRRLIDDPARFDGVTTIGVDEHVWRHTRFGEKYVTVIIDLTPARNKTGPARLLDMVEGRSKQVFKEWLAARPAEWSSRIEVVAMDGFSGFKTAAAEELPDAVPVMDPFHVVRLAGDALDRTRQRVQQDTLGHRGHAGDPLYGVRRTLHTGASFLTKKQTARLDAVFAAEEHVEVEATWGIYQRIVAAYREPDKNKAKEMMRAVIDSVSNGVPALLKEIRRLGRTLKQRAADILAFFDRPGTSNGPTEAINGRLEHLRGSALGFRNLTHYVARSLLEAGGFRPLLHSHSR
FN806773.1	fig|6666666.450802.repeat.19	repeat	FN806773.1_354180_355429	354180	355429	+	repeat region				gtgggctgaccccgttttttaggtccggtggttctgggagtcgtcctgtcgcccgtggttgcgggcagggagactggtcagatcatgtcgaacagcaggaagcgtcacaccccggagcaggtcgtccgcaagctcgggcaggccgacaggatgctcgccgacggcagcgacatcgccgcggtgtgtcgggagcttgggatatccgagcagacgtattaccggtggcgtaaccagtacggcggactgaaggccgacgacgcgaagcgcctcagggagctggagaagcagaacgccacgctcaagcggttgctggccgaagcggagctggagaaggctgcgctcaaggagctggccgagggaaacttctaggcccgggcaggcgccgcgccgccgtctcgc…
FN806773.1	fig|6666666.450802.peg.311	peg	FN806773.1_354264_354548	354264	354548	+	Mobile element protein				atgtcgaacagcaggaagcgtcacaccccggagcaggtcgtccgcaagctcgggcaggccgacaggatgctcgccgacggcagcgacatcgccgcggtgtgtcgggagcttgggatatccgagcagacgtattaccggtggcgtaaccagtacggcggactgaaggccgacgacgcgaagcgcctcagggagctggagaagcagaacgccacgctcaagcggttgctggccgaagcggagctggagaaggctgcgctcaaggagctggccgagggaaacttctag	MSNSRKRHTPEQVVRKLGQADRMLADGSDIAAVCRELGISEQTYYRWRNQYGGLKADDAKRLRELEKQNATLKRLLAEAELEKAALKELAEGNF
FN806773.1	fig|6666666.450802.peg.312	peg	FN806773.1_354599_355414	354599	355414	+	Mobile element protein				gtgagcgagcggatggcgtgccgtctggccgggctgagcaggtccgcgtaccgtcgcccgctcaagggcgacacggtcgccgaccctgatcgcgcgttgcgagactggctgcgcgcgtgggcgaagaagcatccccgctacgggtaccggcgggcgtatcacgacgcccggggtgagggctgggcggtcaaccacaagaagatccaacgcctctggcgagccgaaggcctccgcgtcccgcagcggcgacgccgcaagcgtgtcggatcctcgaccgtcgacgccccggcggcggtcgcaccgaacctcgtatgggcggtggacttccagttcgacgccgacgagcggggctgcccgatcaagatctgctccatcgtcgacgagcacacccgcgaatgc…	MSERMACRLAGLSRSAYRRPLKGDTVADPDRALRDWLRAWAKKHPRYGYRRAYHDARGEGWAVNHKKIQRLWRAEGLRVPQRRRRKRVGSSTVDAPAAVAPNLVWAVDFQFDADERGCPIKICSIVDEHTRECIGGLVERSITADRLTAHLEELVAVRGAPGVLRSDNGPEFISDAMADWAGTRTGLFYIPPGSPWHNGYVESFNSRLRDECLNINSFYSLLHAQVVIGDWKTEYNHQRRHSSLGYLPPAEYARQCTHQIETDDSQSDRTE
FN806773.1	fig|6666666.450802.peg.313	peg	FN806773.1_355608_355372	355608	355372	-	Mobile element protein				gtgacccctgacctgaccacgttctgccgtctcgacgagctcggccttcaagccgtcgggcagctgctcgaggctgatcgggcggtgctggagtgccgcgtcgtcgaggacgacccgtggtgtcggaagtgcggcgcggagggcgtgccgcgtgacacggtgacgcggccgctggcgcatgtgggccgcccccttcattcggtccggtcgctctgtgagtcgtcggtttcgatttga	MTPDLTTFCRLDELGLQAVGQLLEADRAVLECRVVEDDPWCRKCGAEGVPRDTVTRPLAHVGRPLHSVRSLCESSVSI
FN806773.1	fig|6666666.450802.peg.314	peg	FN806773.1_356239_355871	356239	355871	-	hypothetical protein				atgttcggcgtcgcgatcctcttgtgtgatctgctcagcgcggcattgtcctactggccgcttgtgatgatcggactcgtcctcatgcaggtcaaggccaacgtcatcggtccagcggagcacattgtcggtgccggcgaggacagcttggccttcatggttttctacgtcgtcagcgcaatcgtggtgctgatgttggccgtgcttccggcagtgatcggcaacctggccctgcgccgccgggcgggctggccaccacgtgtctgcgtcgcggtcgccgccgccgtgatcctcgcaccggccgtcgctgcggtagtggccccgctgaccatgaacgagatctggtacagagcaacacactggtggtag	MFGVAILLCDLLSAALSYWPLVMIGLVLMQVKANVIGPAEHIVGAGEDSLAFMVFYVVSAIVVLMLAVLPAVIGNLALRRRAGWPPRVCVAVAAAVILAPAVAAVVAPLTMNEIWYRATHWW
FN806773.1	fig|6666666.450802.peg.315	peg	FN806773.1_358602_356341	358602	356341	-	putative peptidoglycan binding domain protein				atggctgatgatccttgggttaggaaagttcaacaatggctgaatgatacttatacgggtgtgtcgggttggagcccggttaccgtcgatggtcagacgggctggacgacaatgtacgcactaacacgcgcgctacagcacgaggttggcttaacggctctatcggacaactttgggaccggcacgctctccgcccttacggcgataggaaatatcgggccaagcacatcgaacgcgaacatcgcgaacatcgcgaacatatacaatattgtggtcggcgggctctattgcaagggatacaacggcgacaatggaaacctcgacggtacctggacgacgaccacaacggctgccgtaactagcctgcaatcagatatcggagttcctacaacgggcaca…	MADDPWVRKVQQWLNDTYTGVSGWSPVTVDGQTGWTTMYALTRALQHEVGLTALSDNFGTGTLSALTAIGNIGPSTSNANIANIANIYNIVVGGLYCKGYNGDNGNLDGTWTTTTTAAVTSLQSDIGVPTTGTVSPKVFKALLTMDAYILIGTGTGPVREVQRWMNATYIDKSWFYIIPADGSYSRDVQEALVYAIQDELGVAGANGNYGPGTRAAVAAQPNITVGSSDAAGHYWVRLFQAALRFNTYDASFTGTFTSADSSIVLSFQAFCLLTVNGQGDYETWSSLLVSNGDPTRNGRAADCASEVTAARASALVADGRVVVGRYLTNVEGSTLNKKIQTGELSVILGAGLRVFPIFQTLGDSLSYFSDAQGYSDAGDAVQAATGYGFKRGTTIYFAV…
FN806773.1	fig|6666666.450802.repeat.20	repeat	FN806773.1_358915_360146	358915	360146	+	repeat region				ggctcttcgtcattcagcgtggtttggtgaggctggcctgagcggtttgcaacgctgagagggtgtgtcggtgctggtgagaagggtcggggcctttttgaatgggaagcgttcagactcacccgttcgaagaagaccccgaccgtgttccacactacctgcactcatcccggctactgctgcctggccgacgcaatcgctgacctccccggcttccacgtcacgcgtgtggaccgctcacctgcgggcctgcgtctgaacgtcgagaccgaccctgggggagtgctctgccccgcctgtggggtccaggctgtggcggatggtcgccaacaacgtctcctccacgacatcggtgtcttcggtgtccctgtcctcctcgtgtggtccaggcgcacctgg…
FN806773.1	fig|6666666.450802.peg.316	peg	FN806773.1_359415_360410	359415	360410	+	Mobile element protein				gtgaaccagcttctcacccgagacgttgtcatctccgccctggcccgggacctccaggtggggtggcgcaccttgtggaaggcaatcgagggacccctccaggagcgcctcaaggagatcagcgaccaggccagcgtggaagccctgggcctcgacgagcacgtgtggcgtcattgcgggccccacaagaatcggatgatcaccggcgtcgtggaccacaccagaccgaagagaggcaaggacgggaagacgaagccgttcgcgaggctcctggatgtccaggtcgggcgctcgggagcggtcgctgaggactggttggcctcccaaggcaaggagttcgcgagcaagatccgcatcgctgccatcgacccctacaggggctacgccaacgccatctca…	MNQLLTRDVVISALARDLQVGWRTLWKAIEGPLQERLKEISDQASVEALGLDEHVWRHCGPHKNRMITGVVDHTRPKRGKDGKTKPFARLLDVQVGRSGAVAEDWLASQGKEFASKIRIAAIDPYRGYANAISATLKEADMVVDIFHVTKLASQALDEVRRRVQQDTLGRRGHAKDPLYRARRLLLTGANHLTEKMATKLDALLQEGDPNWEVTITWTVYQKLIDAYQQSDSHDMVTLIDALKDCPIPEVARLGRTLKSWKREILAYWHTDRSNAGPTEAINNVIETTRRIARGFRNFDNYRLRILASASGQRPYRQPPKPVRKGQPNHAE
FN806773.1	fig|6666666.450802.repeat.21	repeat	FN806773.1_360162_360420	360162	360420	+	repeat region				gtcgccaggctggggcgcaccttgaagtcctggaagagggagatcctggcctattggcacaccgaccgctcgaatgcgggccccaccgaggccatcaacaacgtcatcgagaccacccgacgcatcgcccgcggattccgcaacttcgacaactaccgcctccggatcctcgcctcagcctccggacaacgcccctaccgccaaccccccaagccggtcaggaaaggacaaccaaaccacgctgaatgacgaagagccg
FN806773.1	fig|6666666.450802.peg.317	peg	FN806773.1_360502_361074	360502	361074	+	hypothetical protein				atgaccgccccaacactgagcaaagagcggagtaccgtcctacatccgcgggtacggttcatcgtgttctacacgatcagctgcgtcatgcagtccgccgtacggacgatcgagatgatcttcttcgtgttggcggtctgtgtcaccgttgtggagatcttcgccctgaccggcgtgcgcgaggcagagcacagcctggtcgggctggcaatcacgatcctcagcctgatcatgatgccgggcctggcctggttcgagttccgcaccggccgcgctcggttcccgcagcgtccaggccgaggcgacacagctgctgtgtatctgtctgtccgacacggtcctgatcggcctgctttcaaacagcctgctcggacgggcgccctcgtcgacgctgaacgc…	MTAPTLSKERSTVLHPRVRFIVFYTISCVMQSAVRTIEMIFFVLAVCVTVVEIFALTGVREAEHSLVGLAITILSLIMMPGLAWFEFRTGRARFPQRPGRGDTAAVYLSVRHGPDRPAFKQPARTGALVDAERECCAFARWGIDDSHRLLQLTVTTPSGQLQALNIPLRSHTPAAAAGLSCEPFTNPKTH
FN806773.1	fig|6666666.450802.peg.318	peg	FN806773.1_361288_361425	361288	361425	+	hypothetical protein				gtgaggcgcgggcgcaagcgtcgcgggagcaccgatccggtcccggcggtgttgccgcagatcatcgcggaggtcgtctccgatgagcacgttgtgctgtcggtgggcgggcagcgtttgtcgggtcttctcagatga	MRRGRKRRGSTDPVPAVLPQIIAEVVSDEHVVLSVGGQRLSGLLR
FN806773.1	fig|6666666.450802.peg.319	peg	FN806773.1_361520_362845	361520	362845	+	Mobile element protein				gtgtccgacgctaccccgccggccggcttcggccgccctgacctgaccgccttcgctcgactcgacggcctcggtctgagcgtgaccggacaacgacttgaaccggatcgtgcggtcctcgcgtgccgcgtggtggaaccagatcagtggtgccgacggtgcggcagcgaaggcgctgctcgtgacaccgtgatccggcggttggcccacgagccgctgggctggcgaccgaccgtgctggaagttgtagtgcgccgctaccgctgtgccgactgcggacacgtgtggcgccaagacaccagcgccgcggcggagccacgcgcgaagctctcgcgcaccgggctgcggtgggcgctggaagggatcgtggtcgcacacctcaccgtcgcccgtgtcgcc…	MSDATPPAGFGRPDLTAFARLDGLGLSVTGQRLEPDRAVLACRVVEPDQWCRRCGSEGAARDTVIRRLAHEPLGWRPTVLEVVVRRYRCADCGHVWRQDTSAAAEPRAKLSRTGLRWALEGIVVAHLTVARVAEGLGVAWDTANNAVLAEGKRLLINDPTRFEGVKVIGVDEHVWRHTRRGDKYVTVIIDLTPVRDGAGPARLLDMVEGRSKAAFKTWLADRDDAFRDAVEVVAMDGFTGFKTAAAEEIPDAVTVMDPFHVVRLAGDALDRCRRRVQLAIHGHRGFRDDPLYKSRRTLHTGADLLTDKQSDRLRALFVDDAHVEVEATWGVYQRMIAAYRHEDRQRGRELMEKLITDLSAGVPKVLTELTTLGRTLKKRAADVLAYFERPGTSNGPTEA…
FN806773.1	fig|6666666.450802.repeat.22	repeat	FN806773.1_362848_363068	362848	363068	+	repeat region				ccgcaaactcgcccgcaccctcacacagcgcgcttcggacgtgctcggctacttcgaccgccccggcaccagcaacggccccaccgaagcgatcaacggccgactcgaacacctccgcggcacggccctcggcttccgcaacctcagccactacatcgctcggtcgctgctcgaagccggcggattcagacccgcgctacaccctcgttcgtgaagagccg
FN806773.1	fig|6666666.450802.peg.320	peg	FN806773.1_362888_363061	362888	363061	+	Mobile element protein				gtgctcggctacttcgaccgccccggcaccagcaacggccccaccgaagcgatcaacggccgactcgaacacctccgcggcacggccctcggcttccgcaacctcagccactacatcgctcggtcgctgctcgaagccggcggattcagacccgcgctacaccctcgttcgtga	MLGYFDRPGTSNGPTEAINGRLEHLRGTALGFRNLSHYIARSLLEAGGFRPALHPRS
FN806773.1	fig|6666666.450802.peg.321	peg	FN806773.1_368121_363331	368121	363331	-	Putative helicase				atgccttgcatggctacccgggaaacgatccacgacgtcattgagcgcttccgtgaagctccgtcaaacggcgaacggggggccaagttcgaacggctgatggtcgagtacttctacaccgacccgctgctgtcggtggagtacgacgaggtctgcacatggcccgagtggacgcacaacgagcacacccatgactcgggcatcgatctcgtggcccgcaaccgggaggacggcacctggacggcgatccagtgcaagttctacgaccccaagcactacctgcagaagggcgacatcgactccttcttcaccgcctcgggcaagtcctgggacggaatgcggttcgacaaccgcatcatcatctccaccaccgatcgctggtccggccatgccgaaacc…	MPCMATRETIHDVIERFREAPSNGERGAKFERLMVEYFYTDPLLSVEYDEVCTWPEWTHNEHTHDSGIDLVARNREDGTWTAIQCKFYDPKHYLQKGDIDSFFTASGKSWDGMRFDNRIIISTTDRWSGHAETALANQSIPVQRISLADIAESPVDWMQQSKGSLDFEPQKATRYGLRPHQKEAIAKIQEGFQTRDRGQWISACGTGKTFTSLKLAEERCKNNGGQLKVLFLAPSISLVSQTLREWMAQTQTDIRPFVVCSDTKASKQAEDISVHDIPLPTTDAAKLASLMAAGGRRGKQMTVVFSTYQSIDVVAKAQRESGQQFDLILCDEAHRTTGVTLTGDEGESAFVKVHNNTYLPATKRLYMTATPRIYGEDVKKKADEHSALLTSMDDEATFG…
FN806773.1	fig|6666666.450802.peg.322	peg	FN806773.1_368608_368312	368608	368312	-	hypothetical protein				gtggtgatgggccagtacactgcctcactttcggtgaaagagggcgacgagaagaaggagttcgcgcgacttggtttcaccctcatggcgttgtacgaggtcggaaccccccagggtgacgcgttcagccacgaagaacttgaggcctttgtccggacatcgggtcagttcgccctgtatccctacgctcgcgagacgatgtccatgctcacgacgcgcttgggcgtacctaatctgacgcttcccgtgcttcgagtcgcacttgacaaggatgaagttcagcgcgccctcgattga	MVMGQYTASLSVKEGDEKKEFARLGFTLMALYEVGTPQGDAFSHEELEAFVRTSGQFALYPYARETMSMLTTRLGVPNLTLPVLRVALDKDEVQRALD
FN806773.1	fig|6666666.450802.peg.323	peg	FN806773.1_369183_368791	369183	368791	-	hypothetical protein				atgagccagttccggcgcgcgctgcagagcaagcttgagaaccccgaggtccgagcgggatacgaagactcccgcgaccgtcgcaagctgatcgagaccatggtgcaggtgcggaaggatgctggtctgacgcagcagcaggtggcggaccgtatgggcgtggtccagtcgactgtcgcccagttcgagggctcgacggacccgcgcctgtcgagcgttcagcggtacgcgcgtgcggtgggggcgaagagtcacttcatcgtgagcactcggcccgagccgtcccagtggactgcaaccagcttggtcacccagcagccctcgcgagcgagctgggaggccaaggccgccaaggtgacggccacgcgctctgctttcgcgaaggccgcctga	MSQFRRALQSKLENPEVRAGYEDSRDRRKLIETMVQVRKDAGLTQQQVADRMGVVQSTVAQFEGSTDPRLSSVQRYARAVGAKSHFIVSTRPEPSQWTATSLVTQQPSRASWEAKAAKVTATRSAFAKAA
FN806773.1	fig|6666666.450802.peg.324	peg	FN806773.1_369641_369285	369641	369285	-	hypothetical protein				gtgaccgcgagtgcctgggagtggtggtgtgccagcccaggcggacgcagtgcacccaagaaggacttctacgccttcccgggcgacatccaaggtgcgttcttcgatctgatggaggcatggctggacgggtcgatcacggtagacggcgactcctgcaagtcctatggacagttcggcgtgctgtacctccggcatcagaaggggaacaacccgtatcggctctacttcgtacagagaggcgacatagccgtcgccatccacgcgacgtacaagaaccagcagaagatcgatcgtaagaccaaggatctactgagggcacgcgcccgcaagggttcgagcaagccgttcgagtga	MTASAWEWWCASPGGRSAPKKDFYAFPGDIQGAFFDLMEAWLDGSITVDGDSCKSYGQFGVLYLRHQKGNNPYRLYFVQRGDIAVAIHATYKNQQKIDRKTKDLLRARARKGSSKPFE
FN806773.1	fig|6666666.450802.repeat.23	repeat	FN806773.1_369882_371213	369882	371213	+	repeat region				ggctcatccgaatccagggtgtagtcggggtctgaacccgccggtctcgagcagggatctggcgatgtagttggtcaggttgcggaaccccagggcgatgccgcggaggtgctcgagtctgccgttgatcgcctcggtgggcccgttggaggtgctgggccggtcgaagtaggccaggacgtcggcggcgcgcttcttcagcgtcctgccgagcttggtgatctcgaccagggccttggggacgccggtgctgatcgagtcgatgagccgggccatcagctcgcggccgtggcgccggttctcgtggcggtaggcggcgatcatgcgctggtagacgctccaggtgacctcgacctcgacgtgggcgtcgtcggcgaacagggtgtccagtcggtcctt…
FN806773.1	fig|6666666.450802.peg.325	peg	FN806773.1_370958_369885	370958	369885	-	Mobile element protein				gtgcgccgttaccgctgcagcggctgcgggtatgtgtggcgccaggacaccaccgccgcggccgagccccgggccaagttgtctcggcgcgctctgcggtgggcgctggaagggatcgtggtccagcacctgagcgtggctcgggtcgccgaggggctcgcggtggcctgggacaccgccaacgacgccgttctggccgagggcaagcgggtgctgatcgacgaggagcaccgcttcgagggggtgaaggtcgtcggggtcgatgagcacgtgtggaggcacacccgtcgcggcgacaggtacgtcaccgtgatcatcgacctcaccccagtgcgagatggcaccggcccggcacggctgctggacatggtcgaaggacgctccaagcaggcgttcaag…	MRRYRCSGCGYVWRQDTTAAAEPRAKLSRRALRWALEGIVVQHLSVARVAEGLAVAWDTANDAVLAEGKRVLIDEEHRFEGVKVVGVDEHVWRHTRRGDRYVTVIIDLTPVRDGTGPARLLDMVEGRSKQAFKTWLADRPQEWRDGVEVVAMDGFTGFKTAAVEELPDVVTVLDPFHVTRLAGEALDECRRRVQQAICGHRGRKGDPLYAARRTLSTGADLLNDKQKDRLDTLFADDAHVEVEVTWSVYQRMIAAYRHENRRHGRELMARLIDSISTGVPKALVEITKLGRTLKKRAADVLAYFDRPSTSNGPTEAINGRLEHLRGIALGFRNLTNYIARSLLETGGFRPRLHPGFG
FN806773.1	fig|6666666.450802.peg.326	peg	FN806773.1_370998_371243	370998	371243	+	hypothetical protein				gtgggcaagccgtcggaccacggtgtcacgtggtctcccttcgcagccgcagcgccggcaccactggtcgggctcgaccacctggcaggccaatacggcacgatccggctcgagtcgctgcccggtgacaacgaggccgagttcgtcgaggcggcagaaggcagtcaggtcggggctggcgaacgcatcagcgcgcccgccgacggtagcgtcgtgtgggcctaccctggtttttcggacacctga	MGKPSDHGVTWSPFAAAAPAPLVGLDHLAGQYGTIRLESLPGDNEAEFVEAAEGSQVGAGERISAPADGSVVWAYPGFSDT
FN806773.1	fig|6666666.450802.peg.327	peg	FN806773.1_371245_371397	371245	371397	+	hypothetical protein				gtggcggggtctggtggccctgcccagttgctcggactcgtcgcgggtgggaaggatgccggcaactcggaactcgagaaggcgggatcccatgagaccggcgccggcttccccgttacctggcgcactgacaccgatcaccagggcttctga	MAGSGGPAQLLGLVAGGKDAGNSELEKAGSHETGAGFPVTWRTDTDHQGF
FN806773.1	fig|6666666.450802.peg.328	peg	FN806773.1_371510_372490	371510	372490	+	hypothetical protein				atgcccaatcccgtacacgacatcgacgcaggcggccagccgatggataagtatgacgctcgagtatggaagtcgctgaacgagttctgggagaagaagagtgatccccagaccctgacgaaccgagccgccgcggcgcttcagcacggcggtgcagctgtcgaaggagccgccaagaaggccaccggcgccatccctgagatggtgaaacagccgatccgtcacgtcagtgacgcggctggagagaaagtcatggagccggtggctaaatcggtggttcacctgctcgatctggttaattcatgggccctcgatctcaatgatccgagctgggtcgtgacccacgcgcaaaagcaggggctgtgcatcgatgccttcaccgagctgcatgatgccgat…	MPNPVHDIDAGGQPMDKYDARVWKSLNEFWEKKSDPQTLTNRAAAALQHGGAAVEGAAKKATGAIPEMVKQPIRHVSDAAGEKVMEPVAKSVVHLLDLVNSWALDLNDPSWVVTHAQKQGLCIDAFTELHDADLKFCDRLLDRSTLTWRTVGALEGGAMGALAMVPIAGTVASISADIIVIQVLSTAIAARVAYSYGFDAKDPDEQRFIQRLVNRTFMAQAAKTQPMAQVGKAAGAIKGRVHWSDKLRNDHQIIKNLEKLMNLTGTNGGKVGVQSVGKAVPVVGVLLGAGTNSAVLGNVAADAKRYCQTRFLCEKYGLQTPSALDF
FN806773.1	fig|6666666.450802.repeat.24	repeat	FN806773.1_372937_373065	372937	373065	+	repeat region				cgtgcacgtcgaggtctttcgggctgagtgtgtaggagctctcatcctcgggagacctcgacctctatccggccaccgacgcgccggcccgccgcgcgacgtgcgctacaccctcatctgggaagagcc
FN806773.1	fig|6666666.450802.peg.329	peg	FN806773.1_372964_373677	372964	373677	+	Mobile element protein				gtgtgtaggagctctcatcctcgggagacctcgacctctatccggccaccgacgcgccggcccgccgcgcgacgtgcgctacaccctcatctgggaagagccggattcaccgggttcaagaccgccgccgccgaagaactgcccgacgcggccccggtcatggatccgttccacgtgatccggctcgccggtgacgcgctggagaactgccgacgccgggtacagcacgacgtcttcggccggcggggcatgaagggcgatccgctctaccaggccagacggaccctgctgaccggtgccggtctgctcaccgacaagcagcaggcgcggctagatgccctgttcgccgaggacaggcacgtcgaggtcgaagcgacgtggggcatctaccaagacatg…	MCRSSHPRETSTSIRPPTRRPAARRALHPHLGRAGFTGFKTAAAEELPDAAPVMDPFHVIRLAGDALENCRRRVQHDVFGRRGMKGDPLYQARRTLLTGAGLLTDKQQARLDALFAEDRHVEVEATWGIYQDMITAYRDKDRGLGRFFLAHTIDKISASVPEQLVEIRKLARTLTQRASDVLGYFDRPGTSNGPTEAINGRLEHLRGTALGFRNLSHYIARSLLEAGGFRPALHPRS
FN806773.1	fig|6666666.450802.repeat.25	repeat	FN806773.1_373065_373684	373065	373684	+	repeat region				cggattcaccgggttcaagaccgccgccgccgaagaactgcccgacgcggccccggtcatggatccgttccacgtgatccggctcgccggtgacgcgctggagaactgccgacgccgggtacagcacgacgtcttcggccggcggggcatgaagggcgatccgctctaccaggccagacggaccctgctgaccggtgccggtctgctcaccgacaagcagcaggcgcggctagatgccctgttcgccgaggacaggcacgtcgaggtcgaagcgacgtggggcatctaccaagacatgatcaccgcgtaccgggacaaggaccgcggcctgggcagattcttcctcgcgcacacgatcgacaagatcagcgccagcgtcccggagcagctcgtcgagat…
FN806773.1	fig|6666666.450802.peg.330	peg	FN806773.1_374738_373941	374738	373941	-	hypothetical protein				atggacgatgacttcctgaaatccatgggattcccggcttcgtgggaagagacctatgacctcctggatgatgacaagctgaaatcgctcgcgcgcaatgagcggttcgatcacctcttggtctatgccgacccgtccggcgcaagcgtctgcatgttcgaaacgtcggagggattctccacagagaccttcaccgtcagcggccacgagcgagtccccgccgaggtgtggcaggtgtggcccggcacagcagaggtcaacgttctggacgagcagggcgaattgatcacccgggtgctggctttcgtggacgacccccacatgtacccgtggtacccgttgaaggacgtcggcgagcctgcgcgcttcgacggctaccgcatgggcgcgattgccgtg…	MDDDFLKSMGFPASWEETYDLLDDDKLKSLARNERFDHLLVYADPSGASVCMFETSEGFSTETFTVSGHERVPAEVWQVWPGTAEVNVLDEQGELITRVLAFVDDPHMYPWYPLKDVGEPARFDGYRMGAIAVDVAVFDTVDAWRESQTPIITAGAPVHDPVAGLPDEMFLGPTFVTSPWLFALYSGDETADNASPISIFKAVCERVETVTNALTGQQWYRIDADCGFPVTVALPLGITPTPREGSVIDGKAFLTGTTGFWTDLA
FN806773.1	fig|6666666.450802.repeat.26	repeat	FN806773.1_374840_376279	374840	376279	+	repeat region				ggataaagggctcttcacgaacgagggtgtagcgcgggtctgaatccgccggcttcgagcagcgaccgagcgatgtagtggctgaggttgcggaagccgagggccgtgccgcggaggtgttcgagtcggccgttgatcgcttcggtggggccgttgctggtgccggggcggtcgaagtagccgagcacgtccgaagcgcgctgtgtgagggtgcgggcgagtttgcggatctcgacgagctgctccgggacgctggcgctgatcttgtcgatcgtgtgcgcgaggaagaatctgcccaggccgcggtccttgtcccggtaggcggtgatcatgtcttggtagatgccccacgtcgcttcgacctcgacgtgcctgtccccggcgaacagggcatctagc…
FN806773.1	fig|6666666.450802.peg.331	peg	FN806773.1_376161_374854	376161	374854	-	Mobile element protein				gtgtcacaccctactttcactacaccttgcctgaccacgttctgcggtctcgacgagctcggcctggaggctgtcgggcagcgtctggacccggatcgggcggtgatcgagtgccgtgtcgtggagccggaccggtggtgccgcgagtgtggatgcgagggcgccccgcgcgacacggtgatccgtcggctcgcgcatgagccgttcgggcatcggcccacgaccctgctgatccgggtccggcgctacaaatgctgcgggtgtgggcgggtctggcggcaggacaccacggccgccgcgccggtacgggcgaagatctcccgcggtgggttggcgtgggggctggcgggcttggtcctcgatcatctctcggtcacgcgtgtcgcggcagggctgggg…	MSHPTFTTPCLTTFCGLDELGLEAVGQRLDPDRAVIECRVVEPDRWCRECGCEGAPRDTVIRRLAHEPFGHRPTTLLIRVRRYKCCGCGRVWRQDTTAAAPVRAKISRGGLAWGLAGLVLDHLSVTRVAAGLGVSWSAANDAILAEGRRRLIDDPARFEGVTTIGVDEHVWRHTRHGDTYVTVIIDLTPVREKTGPARLLDMVAGRSKAVFKTWLAARPKPWREGIEVVAMDGFTGFKTAAAEELPDAAPVMDPFHVIRLAGDALENCRRRVQHDVFGRRGMKGDPLYQARRTLLTGAGLLTDKQQARLDALFAGDRHVEVEATWGIYQDMITAYRDKDRGLGRFFLAHTIDKISASVPEQLVEIRKLARTLTQRASDVLGYFDRPGTSNGPTEAINGR…
FN806773.1	fig|6666666.450802.rna.5	rna	FN806773.1_376640_376567	376640	376567	-	tRNA-Gly-CCC			isu;tRNAs	gcgggcgtagctcaatggtagagcgctagcttcccaagctagacacgcgggttcgattcccgtcgcccgctcca
FN806773.1	fig|6666666.450802.peg.332	peg	FN806773.1_377421_376726	377421	376726	-	putative membrane protein				atgagttcccacgacgacgccccgcgccgcatggcgtcgggcgagggccccgccactgcgacggctgagacgagcgctgaggccgagggacacgcagatctggagtccgggtcgcagggcttcggcactccgccggccacgccgatcgccaccctgccgccgctctcgccgcatgccggtggcgtgccggtgtcaccgacgaccggggaaccggtgcggcgtcgcagcatcgtcgccacgcaggtggccttctgggcgtcggcactgtgcgccggaatcggctactcctggtactggttccaggcgatgcacaagggacaattccacaccgcctcgtgggtgacgggatggctgcatccgcgcccgggtggcatgtggtcgctcctgctcgcctgtgga…	MSSHDDAPRRMASGEGPATATAETSAEAEGHADLESGSQGFGTPPATPIATLPPLSPHAGGVPVSPTTGEPVRRRSIVATQVAFWASALCAGIGYSWYWFQAMHKGQFHTASWVTGWLHPRPGGMWSLLLACGLAAVVAVMVALPCVTAYQAWTGHRFSRALSWWALGGSLLGVLFNWWAVAAIPCALVGVVLLRLGSSRDYFTEWDTLRTPAPQPELPTDVFYGPLPRFQ
FN806773.1	fig|6666666.450802.peg.333	peg	FN806773.1_379162_377606	379162	377606	-	hypothetical protein				gtgcccctggtcggggacttcgtgaagggctatggccagctgccgctggggctggtggcgcccaccttcggcaacgacggctatgacgccctgcccgtggccagcgacccctcgctgccacgcagcgtcgacctgcgtgacaacagccagggcttcaaccagaaggtggagacggcgctgcgcgatggacagatctatgtgcgcaatatcggtgacaagcagtggcgcgaggctcccatgccctcatgcctggccgggcaggtggttgggatctccctcaatgaggacctgctgatcgccctggactcgcagggctggatctacacgatgggcaatctgctgtccgacccctcgaagtggggttgggtgcgtgcctggggttcgccgttctggttcggc…	MPLVGDFVKGYGQLPLGLVAPTFGNDGYDALPVASDPSLPRSVDLRDNSQGFNQKVETALRDGQIYVRNIGDKQWREAPMPSCLAGQVVGISLNEDLLIALDSQGWIYTMGNLLSDPSKWGWVRAWGSPFWFGDGLQSPTTEPNRWSLSVIGNQTDRTYTMPDGTQQPISLAKVTQVTALSPDGSKIYTLDPWLAQDYSYEVGTPFNSRFRATSLSSSGSVHFITNEYGDMYTKLSDFDINGSDPAQFRYTWRPDERPSATDALQHLLDPSTAAIQLPTADWAHQPKVPGRITDRISIHSTHAGSENRELRVEGESAAGMHGYWFKALDDPAWQFAPTGEEIQGRWLDNSERDRSTETLVADSPYDYVGTMPTGGELVIDNFAYASARHDAALRVGDKS…
FN806773.1	fig|6666666.450802.peg.334	peg	FN806773.1_379670_380323	379670	380323	+	HAD-superfamily hydrolase, subfamily IA, variant 3				atgagcacccaagatctcccctggaaactggtcctcttcgacctggacggcaccctcatcaactcgatcgacctggtggtgacggcgtggcagcacgcctttgccgacgtgctgggcaagcagctcgaccgcgagacggtgctcccgtggatcggcctgccgctcaccgacaccatcgccgagcagggcggcgacaaggccgaggcgctgcgcgcgtcctacgaccagttcatgcaggccaaccacgatgacatggtgaccgccttcgccgggctgcccgaactgctcgacgacctcgcggtgtacaacgtcgggaccgccgtggtcaccgccaagggacgcgagctggccgaacgtggactgcgcgtggccggctaccccgagacgctgcacgtggcg…	MSTQDLPWKLVLFDLDGTLINSIDLVVTAWQHAFADVLGKQLDRETVLPWIGLPLTDTIAEQGGDKAEALRASYDQFMQANHDDMVTAFAGLPELLDDLAVYNVGTAVVTAKGRELAERGLRVAGYPETLHVAAAMEDTREHKPNPAPLLAALAHEGAHASDAVYVGDAIYDLQAAEAAGIPAIGVTWGAGKRDALHQQRALAFADAPDELRAQLLG
FN806773.1	fig|6666666.450802.peg.335	peg	FN806773.1_380402_381451	380402	381451	+	D-3-phosphoglycerate dehydrogenase (EC 1.1.1.95)			idu(3);Glycine_and_Serine_Utilization idu(3);Serine_Biosynthesis idu(3);Pyridoxin_(Vitamin_B6)_Biosynthesis	atggctgaccacctgacagttgccgtcgccacgccgctgagcgaggaactgtgcctactcatcgaagcgcgggaaccacgctgcgagctcatccgtgaccagtcgctgctgccgccgatgcgctatcccggcgaccacgccggagatcccgggttccggcgcaccgcgcgtcaggaggaggccttccgggccatgctgacccatgccgacgccagctatggcatccccggcgagagcccccagctgctggcgtggacggccgagcacaacccgggcctgcgctgggtgcacaccgccgccgccggcgggggagcccaggtgcgccaggccgggctgagccgcgagcagctcgaccggatcaccttcacgacctcggcgggcgtccatgccgcaccgctc…	MADHLTVAVATPLSEELCLLIEAREPRCELIRDQSLLPPMRYPGDHAGDPGFRRTARQEEAFRAMLTHADASYGIPGESPQLLAWTAEHNPGLRWVHTAAAGGGAQVRQAGLSREQLDRITFTTSAGVHAAPLAEFAVFGVLAGAKLLPRLTAQKHDRTWGGAFLMRQLSQMTVLVAGMGHIGNRCIDDFHALGARVIAYNRSVHDNPNVSAVYTTGQLGEAVEQADAIVVTLPGTERTNKLLSAEILQQVRPGTILVNVGRGTVIDQAAMVNALADGRLAFAALDVVADEPLPTDSPLWGLPNVIISPHTAGLDAHEDRSIAELFARSATLILDGREPLNRVNTVELY
FN806773.1	fig|6666666.450802.peg.336	peg	FN806773.1_381491_382303	381491	382303	+	2-dehydro-3-deoxy-D-gluconate 5-dehydrogenase (EC 1.1.1.127) @ 2-deoxy-D-gluconate 3-dehydrogenase (EC 1.1.1.125)				atggctaaggacctgccgaacgacacaacacccacgacggcgccatccgtgacatcactgttcggggtgagcggtcgccgggcgatcgtcaccggcggtgattccggactggggcacggccaggccgaggcgctgctcgaggccggcgcgcaggtggtgatcatggcccgcacccgctcgaaggtcgacgccgccctggccgggtgggcacgccgggggctggagggccacggcgtggtggccgacctgtccgatgcggcatcacggggccggggcttcgacgaggccgtcgccacgctgggtggtctcgacgtgctggtcaataccgccggcatgatcacccgccaccgggccgaggactatcccctcgacgaataccgggcggtgctggccgtgaac…	MAKDLPNDTTPTTAPSVTSLFGVSGRRAIVTGGDSGLGHGQAEALLEAGAQVVIMARTRSKVDAALAGWARRGLEGHGVVADLSDAASRGRGFDEAVATLGGLDVLVNTAGMITRHRAEDYPLDEYRAVLAVNAEAPFGLSQRAARIFIAQGHGKIINMASMLSFSGGANVPAYAASKGAIAQLTKACANEWAAHGINVNAIAPGYMATDLNTSLQGEDNPRYREITARIPAGRWGNADDLKGITVFLASGASDYLNGAVIPVDGGYLGR
FN806773.1	fig|6666666.450802.peg.337	peg	FN806773.1_382424_382540	382424	382540	+	hypothetical protein				ttgtggcccgacctcccccaggggccgggccacaatggtcatgcgttgttcggtcatgcgttgttcaatctgatggatcaggacgccagcatgcggcgtccgaccgatcaacggtag	MWPDLPQGPGHNGHALFGHALFNLMDQDASMRRPTDQR
FN806773.1	fig|6666666.450802.peg.338	peg	FN806773.1_384054_382531	384054	382531	-	putative coenzyme A transferase				atgaacgaacgcatctccaacgagaagttgcgcggaaagatcatgaccgccgatgaggccgcagcccttatccccaatggagcccagatcggcttcggcggtttcaccggctcgggttacccgaaggaactgccccaggccctggccaacaggatcaaggcagcccacgagcgcggcgaggaattcaccgtcaacgcgttcaccggtgcgtccaccgctcccgagctcgatggtgccctggccggcgtcgatggcatgcactaccgcatgccgtaccagtcggatccgacgctgcgcaagaagatcaacgacggcaccacgctgtacaccgacatccacctgtcgcactcggcccagctggtggccgagggcttcatgggcaagctcgacttcgccgtg…	MNERISNEKLRGKIMTADEAAALIPNGAQIGFGGFTGSGYPKELPQALANRIKAAHERGEEFTVNAFTGASTAPELDGALAGVDGMHYRMPYQSDPTLRKKINDGTTLYTDIHLSHSAQLVAEGFMGKLDFAVVEAVRITEDGNIVPTSSVGNNKTYLDMAEKIIIEVNSWQSPDLEGMHDIWNGYLTPPNRPIIPINNVGDRIGDTFLTIDSDKVVAVIETTDRDRNSPFKPIDDDSRAIAGYLLDFYANEVKHGRLPKNLLPLQSGVGNIPNAVLDGLLHSDLENLTSYTEVIQDGMVDLIDAGKLAVASATAFSLSPDYAHNMNENAKNYRKSIVLRPQEISNHPEVIRRLGVLSCNGMIEADIYGNVNSTHVMGTRMMNGIGGSGDFTRNAYISA…
FN806773.1	fig|6666666.450802.peg.339	peg	FN806773.1_385368_384178	385368	384178	-	hypothetical protein				atgccacgcttcgagccttttgctgcccttcgctatgccccgtcggccgacctcgacaaggtgatcgcgccgccctatgacgtgctcagcgacgccgacatcgacgagttggaggcacgcgacccgcacaacatcgcctgggttgacgatccccgcggcggcgacgaccgctatgtgaaggccgccgccctgctgcgccaatggatctccgagggcgtcatggtctacgacgaccagcccagcttcaccatctatcgcatggccttcaccgacgccaccggcgcccatcgggtgatctccggggtgctcggcggcctcgaggtggtcgatcagggcgccggcggcgtgctgccccatgagcgcaccacgaagaaggcggtcaccgatcgcctcgacctc…	MPRFEPFAALRYAPSADLDKVIAPPYDVLSDADIDELEARDPHNIAWVDDPRGGDDRYVKAAALLRQWISEGVMVYDDQPSFTIYRMAFTDATGAHRVISGVLGGLEVVDQGAGGVLPHERTTKKAVTDRLDLTRATSTNGSPVWGLSLAHGLTDALAAPGEPVGEITVDGVRHSVERVVDPGRVAKIQEILAADDVLIADGHHRYSISRTYRDEVRKATGRTDTPAEQTLAFVNELVEHQLAIEAIHRLVDGISWDDLNKALSRYFDIDPIDEELTPATLSEMVAQARLVLLKPDGTASWLIPHEGAFDDMRALDGAWLEKALGDTDAQVTYQHGLDEMRTMVADHAAGILIRPTSLTEIMRTAREGLLMPPKSTFFIPKLRTGFVLRPTASVSD
FN806773.1	fig|6666666.450802.peg.340	peg	FN806773.1_385681_387021	385681	387021	+	hypothetical protein				gtgacgatccaggcggaaaccaccgagccgggtggctggagcaagcgttgggcacgctggcgttcctacggcctggtcgagaacctcttcttcgtggccgcggcggccttctcactcatgctggccgtggtggtgctgcgcaagggcgtcagcaggccggccgatgtgctgttcctcatcgccttctacctggtgctcgcctacctggcgctgcccaggttccaccgcatcctcaccgcgctctacgtgcccgactactacatcggccgcacccgcaccggcgacggactgctgggcgacccggtgaacctggcgctgctgggcgacggcgtgcagatccggcaggccatggaggacgccggatgggtcgaggccgacccggtcaacctgaactcggcc…	MTIQAETTEPGGWSKRWARWRSYGLVENLFFVAAAAFSLMLAVVVLRKGVSRPADVLFLIAFYLVLAYLALPRFHRILTALYVPDYYIGRTRTGDGLLGDPVNLALLGDGVQIRQAMEDAGWVEADPVNLNSALRIIAGSVMRRSYPTAPVSPLFLFGRQQDMAFQQEVDGSPSKRHHVRFWRCPPGWLLPGGARVDWLAAGTFDRAVGLSLFTLQVTHKIEPNIDVERDHIVATLEHAVPQTKVNVLENFSTGYHTRNGGGDTLRTDGALPVIDLSAVPVHAEAPHEEQHQMLSDVGKRPVSLILAFLLILIGIGITFSEVAVDAFHDVAGQVAASGGTRTEVIVANVVALVVLTGLQVVLSTLVFKGFNWARVLLLAVTSVTLVTRLAGAIVRVPGS…
FN806773.1	fig|6666666.450802.peg.341	peg	FN806773.1_387821_387159	387821	387159	-	hypothetical protein				atgtgggcatggcgaaaacccatccgtgacccccaggctgatcagttgctgaccccgcagaacagtgtggtcgtgctcatcgacttccagcccggccaatatgcgaccgtcggctcggtctcgcgcgaggagatcgacctgggcgtcgtcacgctcgcaaagctggcgcacacctacgacatccccacggtggtctccacggttgcggtgggcatgggcgtcaacgcacccacggttccccagatcatgaacgagctgcccggcgtcgaccagatcgaccgcaccggcgtcaacgcgtgggaggaccccgagttccgcgcggccatcgaggccaccggacgccgcaagatcatcatggccgggctgtggaccgaggtctgcctggccttcccggcgctc…	MWAWRKPIRDPQADQLLTPQNSVVVLIDFQPGQYATVGSVSREEIDLGVVTLAKLAHTYDIPTVVSTVAVGMGVNAPTVPQIMNELPGVDQIDRTGVNAWEDPEFRAAIEATGRRKIIMAGLWTEVCLAFPALDMIEAGYEIYPVADAVGGVSQVTNDRAFDRMIQAGAHPTTALALGCELMRNWARPGTDDFRRIFNWYFHQQRSLGLLDAKILPSVGR
FN806773.1	fig|6666666.450802.peg.342	peg	FN806773.1_388419_387889	388419	387889	-	hypothetical protein				atgaccgatccgctcaacccgccgcgcgggttctgggagtgctcatgcccggccctggtgatgttggtgatcgggctggcgatcaacgtcgccgcatggacgcagatgcccgaggtggtgccccagcacgccggagtcacgggacaggttgattcgtggacctcccgcaacggcttcctggccttcaccgtgatctccatcgtcctgttcactgccgccctgctgggtgccagcgcggccgtcggcctcagtagcgaagggctccacgcgccgggcaagcgggccgagcgcgtcacctactggcagcacccggaccgctggccgatcttccggccacgcctgtggtcgttgatggcctggttcaccgggtggttcatcgtcgcgatggccgtgggcgcc…	MTDPLNPPRGFWECSCPALVMLVIGLAINVAAWTQMPEVVPQHAGVTGQVDSWTSRNGFLAFTVISIVLFTAALLGASAAVGLSSEGLHAPGKRAERVTYWQHPDRWPIFRPRLWSLMAWFTGWFIVAMAVGANVFALSPRFNLPGWLALVVIFGAMGLELAWFVVRMFRLLDADV
FN806773.1	fig|6666666.450802.peg.343	peg	FN806773.1_389459_388626	389459	388626	-	oxidoreductase of aldo/keto reductase family, subgroup 1				atgattcccctgaccaatggaacccgcggcgagaccgtcaacatcccgcagctcggcttcggcacttacaaggtgccgcccgccgacacccaacgcatcgtggaggaggcgctggaggtcggctaccgccacatcgacaccgcggagatgtatggcaacgaggccggcgtcggcaaggcgatcgcgtccgccggcatcccccgcgaccaactgttcatcaccagcaagctcaacaacgccttccacgacccgaaggccgcgcacaaggcctttgacgacacgatgaccgccctgggcatcgatgtgctcgacctgttcctcgtgcactggccgatggcgaagaccaccagcctggaagccacgtggaccgccatggttgacatcctgggcagtggccgg…	MIPLTNGTRGETVNIPQLGFGTYKVPPADTQRIVEEALEVGYRHIDTAEMYGNEAGVGKAIASAGIPRDQLFITSKLNNAFHDPKAAHKAFDDTMTALGIDVLDLFLVHWPMAKTTSLEATWTAMVDILGSGRVRAVGVSNYQPDHLRTIINATGVTPAVNQIEVHPYLTQEPLRELDKELGIVTEAWSPLARGVVLSDPTIDRIAGELSRTASQVVLRWHIQRGDVVFPKSMHRARMEENAKIFDFELTDGQMAEITALNRNERQGSHPDEVQGVK
FN806773.1	fig|6666666.450802.peg.344	peg	FN806773.1_390356_389583	390356	389583	-	hypothetical protein				atgagcacctcgatcaagcactggatccccaaccagcacggcgcctgggcgatgctggccgtccccttcgcggcggcggtcatcctgcgtgcccgcgtggctgacgtgcccgcctggacgatcccgctggccgtgctgtggctggtcgggtacctgctgttcaacgcggtgctggcgtggcgcaagacggcccccgcgcgccgccaaccgctacggtctccgctgatctgctactcgctggtctgcctggtggccggtgtggcgatcctgatgaccggcggccttcccctggcgttgtggatcgtcctgttcgctcccctggtggtggcggcactggtgctggccgcccacaagcgggaacgctcggtgctgtccggcctgaccacggtgggtgccgcc…	MSTSIKHWIPNQHGAWAMLAVPFAAAVILRARVADVPAWTIPLAVLWLVGYLLFNAVLAWRKTAPARRQPLRSPLICYSLVCLVAGVAILMTGGLPLALWIVLFAPLVVAALVLAAHKRERSVLSGLTTVGAACLVFFVVRCGGWPLLAPGTDVWIGALLYGYFGGTVFHVKALIRGRRDAGSARAGLIWHGAWLVVALLLGSAGLASWWWTPFFALLIVRTAAMKHATNTGHVLRPALIGFTEVALSVVALVICMA
FN806773.1	fig|6666666.450802.peg.345	peg	FN806773.1_391552_390563	391552	390563	-	16S rRNA (guanine(1207)-N(2))-methyltransferase (EC 2.1.1.172)				atggaccccgtcgaccgcatgatcatcgaagaatcccccgagagcgccaagcacctgctcgtcatcgactcccccgagcttgccgacgcagccagcgacgtcgccgggcgggtgtccatctactgcgacgatcgccgcgacgccgaccaggtgccccgatcgttgctcatcgaggcgctggacgcggcgacgctggagggcgtcgacctggtgtggatgcggctgccgaaggcgctggccgcactcgacgaatatgccgagcgcatctcggcacatgccctgcccggcgtgcacctggtggcggccggacgcaccaagcacatgaccctgtcaatgaacgacgtgctcggcaagcacttcaaggcggtgtcggcgtcgctgggacgcaacaagtcgcgt…	MDPVDRMIIEESPESAKHLLVIDSPELADAASDVAGRVSIYCDDRRDADQVPRSLLIEALDAATLEGVDLVWMRLPKALAALDEYAERISAHALPGVHLVAAGRTKHMTLSMNDVLGKHFKAVSASLGRNKSRALHAIGATPTELTWPRENLHPELSLGVIAHGAVFATNKVDDGTRLLAERCADLHGNDLLDLGCGSGILATLLARANPEATVHGVDTSLAAVDSTRITSEANGRHVTVHWAWNLNDWPADSLDVIVCNPPFHRGVAKDSEPALEMFTEAGRLLRPGGEFWCVYNSHLPWKARLTASIGPTTVDFQNPFYTVTRSIAR
FN806773.1	fig|6666666.450802.peg.346	peg	FN806773.1_391603_392967	391603	392967	+	DNA-damage-inducible protein F				gtggccgcgtgcgtgcgggcggggacgttaccctcaatacccgtggccatctggacgaagagtgatcgggaactgttcgcgttggccattcccaccttcgcctcgctggtgtccgagccgctgctggtgctggccgatactgccttcatcggccacctgggtgccgtgccgctggccgggctcggcctgggcggcaatgtattgggcgttgtcaccggcctgtgcgtcttcctcgcctatgccaccaccggcaccacggcgcgtcgcttcggggccggcgatccgcgcggagccttcgaggccggacgcgacggcatggccctgggtgcggtgctcggcgccgtgctggccgccctcatctgggcgctcgcacccaccatcatcggctggtaccacccg…	MAACVRAGTLPSIPVAIWTKSDRELFALAIPTFASLVSEPLLVLADTAFIGHLGAVPLAGLGLGGNVLGVVTGLCVFLAYATTGTTARRFGAGDPRGAFEAGRDGMALGAVLGAVLAALIWALAPTIIGWYHPAPDVAAAAVAYLRLVILGLPFQLVVLASTGLLRGLQDARTPMAVAIGVNLTNIGLDALLIYGFGFGIRGSATATATAQAASCLVLVAVIARRARARNLPGGGVPLRPSLHGMFDAMSHGGWLVVRSLGLWISLTATTVVATRMGSLILAAHQVANSIWNFLSFSLDALAIACQALIGRYLGAEDPSGAKRVMRRAMGWGVVQACVVGVVLVVARPLIIRIFTTDPAITHLLLGALVVLACLQPLASLVFVLDGVLIGAGDTRYLAI…
FN806773.1	fig|6666666.450802.peg.347	peg	FN806773.1_394124_393183	394124	393183	-	Mrr restriction system protein				atgacgtcaatgcccacgtgggaagagttcatggtgcccgcgctgcgcctgctggccgatggcgacatccaccggggcaataccgttgctgccccggtcgccgacgctctggccatcacgcccgagcaacgcgagaagttgctgccctcgggccaaccgcgcttcgcgaatcgcgccaattgggccttgtcatacctgtatcgggccggggcggtggagcgtccgacacgcgcccactaccggatcaccgacgtcggccgccagctcctggcatcgcatccggcaggcctgaccgaacacgacctgcgcgcagtgccggggtatgtgatccccagcaatcaccgcaatgcagcgtccacgtcacccgcgtcggttccggaatcgtccagcaccatcccc…	MTSMPTWEEFMVPALRLLADGDIHRGNTVAAPVADALAITPEQREKLLPSGQPRFANRANWALSYLYRAGAVERPTRAHYRITDVGRQLLASHPAGLTEHDLRAVPGYVIPSNHRNAASTSPASVPESSSTIPAETAALSPTEQIEEGIERIHEELASELLGRLHDQDPAFFEDAVLSLLEAMGYPGTDGRITRTQLSRDGGIDGIVDQDALGLSRVYVQAKRYDLDAAVGRPTVQAFAGALQGNGANQGVFFTTSRFSTDARDFAEKLPTRVVLIDGARLASLMIRYHVGVQVKKTYEIGEIDEDFFAGTEL
FN806773.1	fig|6666666.450802.peg.348	peg	FN806773.1_394636_395529	394636	395529	+	Phosphoenolpyruvate synthase regulatory protein				atgaccagcgcccctctcgagatccacgtcatcgcagactcctcgggtgaaaccggtgcccgggtggcccgtgcagcccgcatgcagtttcccaaccagcgcttcaccatcgtgcgccatgcccgggtgcgcaacgccgacaccctgctcgaggtgttcgacgacatctcggactccgccgaccccacggtgggccagtcgcgacgggtcatcttctacacgctcgtcaacggcgagatgcgcggcatggtcgagcgctattgcgacgacaagtcgatcccgcgtgccgacctgatgggtgatgcgctgatcgcgctgtcgcaggtggccaagaccagcgccgacgaggtgccgatgcgtccggtcggcgtggaggccgactacttcgaacgcatcagc…	MTSAPLEIHVIADSSGETGARVARAARMQFPNQRFTIVRHARVRNADTLLEVFDDISDSADPTVGQSRRVIFYTLVNGEMRGMVERYCDDKSIPRADLMGDALIALSQVAKTSADEVPMRPVGVEADYFERISAMEFAVRNDDGVMPDSLRESDICLIGASRSGKTPLSIYLGYAGYKTVNVPIVPGIKAPEQLYEIDRWRIVGLTIDAERLLQIRQRRVKGLGGYGTKDGYSDLAKIYDELDEVKAVQRSLGCPILDTTGLALEEAAARVIDIVERRAKQFGAHLRRPAGSMKLTP
FN806773.1	fig|6666666.450802.peg.349	peg	FN806773.1_395738_398395	395738	398395	+	Pyruvate,phosphate dikinase (EC 2.7.9.1)			isu;Glycolysis_and_Gluconeogenesis isu;Pyruvate_metabolism_I:_anaplerotic_reactions,_PEP	gtgagcgagaagtacatctacgatctgtccgagggcgatgcctcgatgaagtccttgctgggtggcaagggtgccggtgtagccgagatgatgcgtctgggcgtaccggtgcccgatggctttacggtcaccacgcaggcctgcatcgagacgatgaacaatggcggcacctggcccgcaggccttcgcgatcagatctctgacgcgctcgcccgcttcgaggagcgtgccggacgcaagctcggcgcgtccgagaagccgctgctggtgtcggtgcgttcgggtgccgtcgtgtcgatgcccggcatgatggacaccatcctcaacctgggtatctccgacgagtcggtggccgccgtggccgccgaggccaacaatgagcgcttcgcctgggactgt…	MSEKYIYDLSEGDASMKSLLGGKGAGVAEMMRLGVPVPDGFTVTTQACIETMNNGGTWPAGLRDQISDALARFEERAGRKLGASEKPLLVSVRSGAVVSMPGMMDTILNLGISDESVAAVAAEANNERFAWDCYRRFIQMYGEVVEGLDAHIYEDALTAMKQRKGASQDTDLTAEDLKELTTEFKQISDDALGGAWPSDPREQLMRAVEAVFNSWQNPRAKVYRKANHISDDLGTAVNVMQMVFGNRGETSATGVCFTRNPSTGENALYGEFLTNAQGEDVVAGIRTPRPLIEMKEVLPQAYGELVDTMHKMETHYRDMQDMEFTVENGKLYMLQTRNGKRTAAAALKVASDLVDEGLIDKEEAVRRIEPDQLDQLLHPAIDPGQSATPITKGLPASPG…
FN806773.1	fig|6666666.450802.peg.350	peg	FN806773.1_398895_401711	398895	401711	+	hypothetical protein				atggcggacgagcacaacggcgcagtcggagcaccttcgacgcatctgtggggcgagtcggcctggcttgccctcgacatgtggcggatcagctacacacccggtgactggttgatggttgccgggccgcgctgcgtcgtcatgctgcgcccgctacccagcaccgaccccgccgcactggagccgttgtggcgcgatgtgtcgtcgggggcacccctcgagcaggtgatcgacacgctcaacaagcagggcctggcgcaactgtccgaggtggccgtggcgggactgaccgccgacggcgtgcgctgcctgttgcgtggcggcgtgcaggtgttggacgcccgatcgagccagctgctggcccgcggcggcagcacccccgcatggtgcgacgcggtg…	MADEHNGAVGAPSTHLWGESAWLALDMWRISYTPGDWLMVAGPRCVVMLRPLPSTDPAALEPLWRDVSSGAPLEQVIDTLNKQGLAQLSEVAVAGLTADGVRCLLRGGVQVLDARSSQLLARGGSTPAWCDAVLSSLYLRIVPARDDGGSAMPLSAGPELEMSVGMAQCAAVLVDMRVETLAARQPASVDAQVRAVQRAESGAEAFGAGAGLAAPGHGGGASAPGDAPMGVDDDEDAVGGEDISDDQPVGADGRDVSRMDMADRSDVSRAGVPAARTDGASGARPWSVGTRATGGDERGSAELTADEQARDEQSADTSLDAEQSSPEQSGAGQSGAGQPGAWQPHDQQADHQQPVDQQSDGGHSDVRQPVDQQSGGGHSDVSQPVDQQSGGGHSDVSQT…
FN806773.1	fig|6666666.450802.peg.351	peg	FN806773.1_401947_402939	401947	402939	+	Ribokinase (EC 2.7.1.15)			isu;D-ribose_utilization isu;Deoxyribose_and_Deoxynucleoside_Catabolism	atgagcgatccatcatcgtcggcgcccgaggtgcgggctgcggccagggctgcccgcagtgcgctggaacgggtcaccaaccgtcggggacgagtgggggtgctcggctcgctgaacgcggacctcaccgtcaccacgcgcacgcttcccggccccggcgagaccgtcgtgggcgatccgctggtggtgcgtccgggcggcaagtcggccaaccaggcggtcgcctgcgcgctcgccggcgccgacaccctcatggtcggggccgtcggcgacgacgcccatggcgagatgttgcgggagtcgctgacccgggccggggtcgacatcagcggcgtgcggagcgcgcaggtggccaccggcacggccgtgatcaccgtggaccaccggggcgagaacacg…	MSDPSSSAPEVRAAARAARSALERVTNRRGRVGVLGSLNADLTVTTRTLPGPGETVVGDPLVVRPGGKSANQAVACALAGADTLMVGAVGDDAHGEMLRESLTRAGVDISGVRSAQVATGTAVITVDHRGENTIVVSAGANGTLGADDVHDAADALRAVSVLGLCLEVSDPALLAAQRLVNSAGGTTVLNVSPLREVSAELVADAQVLIVNEHELAAVVGSDPGREPADIAAALDGHGIGRAVVTLGAQGSVAVEAGLVVSVPAFPVQAIDTTGAGDAFMGTLMAAIAAEVPLGEGAALASAFAAVAVTRRGAQASYPGQPELQEFLARW
FN806773.1	fig|6666666.450802.peg.352	peg	FN806773.1_405037_403172	405037	403172	-	Two-component system sensor histidine kinase				atgtcctcaagccggcctgagcagcccggcggcagcgtccagcatccgaacgagcagcccggcgctgcccaccccggggcgatccgggacgaggcagcccattccgggacgaccaactccgcgacgacccagtccggtccgggtttcgtggcgccctccggcgatgcctcgatgtcgtcgaatgcgaacgcgtcgttcccccgccagccggacgccaccgcaaccggcgccagcggcgctgcccctgtcagtggtgccaccggcaccgtgccggtcagtcccggcaccgtgcccaccgcggccggccaggaactgctgacccagaccaccaatggcatggcccgggccaggaaggccccggccatggccaagggcacgctgagccgccagctcgtggcc…	MSSSRPEQPGGSVQHPNEQPGAAHPGAIRDEAAHSGTTNSATTQSGPGFVAPSGDASMSSNANASFPRQPDATATGASGAAPVSGATGTVPVSPGTVPTAAGQELLTQTTNGMARARKAPAMAKGTLSRQLVARISALVAAIAILLGVLSTFVVYQILVNEVDHELSQSVGAESRNSSPTGSAISLGGLPADAVVVIQQGDGTTVGSVETYDRTQTVRTSSGVNDAIAKVPVDPRAHTVRLAELGSYRVVASNVRIGVPNADGSESTVSAKLFVGVPMERSNSVIHRLVIFEAILAALAIGTAAIIARSVVRRSLDPLNHLATTADEVSRMDLEKGEVNLPPRIPNSETDPKNEVGRVGLSFNRMLDNVEGALTAREASENKVKQFVADASHELRNPLA…
FN806773.1	fig|6666666.450802.peg.353	peg	FN806773.1_405746_405018	405746	405018	-	Two-component transcriptional response regulator, LuxR family				atggctggacctaatgcacccgaactgctcacccgccccgacggcacgcccatccgcgtgctggcggtcgacgatgagaacagtctgactgaactcctgtcgatggcgatgcgctacgagggctgggaacccacgacggcggccaccggctccgatgcggtgcgtgcggcgcgcgacaccaatcccgacgccatcgtgctcgacatgatgctgcccgacttcgacggcctcgaggtgatgcgccgggtgcgcgccgaacagcccgacgtgccggtgatcttcctcaccgccaaggacgcggtgaatgatcgcatcgtcggcctgaccgccggcggcgacgactatgtgaccaagccgttcagcgtggaggagctgatggcccggctgcgcagcctgttg…	MAGPNAPELLTRPDGTPIRVLAVDDENSLTELLSMAMRYEGWEPTTAATGSDAVRAARDTNPDAIVLDMMLPDFDGLEVMRRVRAEQPDVPVIFLTAKDAVNDRIVGLTAGGDDYVTKPFSVEELMARLRSLLRRSGATSKRSESELIVGDLVLDEDSHEVTRGGDEIHLTATEFELLRYLMRNPKRVLSKAQILDRVWNYDFGGQANVVELYISYLRKKIDAGREPMIHTMRGAGYVLKPA
FN806773.1	fig|6666666.450802.peg.354	peg	FN806773.1_405969_406088	405969	406088	+	hypothetical protein				atgactgtcgacacgaccaccgccactcgcggtgccgccctgtcgccggaccagctcgtgacgagccccctcgtgatgatgcccatgctgtgttgtgggcgaatgctctgcgcctgctga	MTVDTTTATRGAALSPDQLVTSPLVMMPMLCCGRMLCAC
FN806773.1	fig|6666666.450802.peg.355	peg	FN806773.1_406297_407262	406297	407262	+	Methionine ABC transporter substrate-binding protein			isu;Staphylococcal_pathogenicity_islands_SaPI isu;Methionine_Degradation isu;Methionine_Biosynthesis	atgagcaatcccacgaatcccgccaatcccagcggcggaacccccggcgcgctgcccgagaagccacacagtggccccagcaagggcctgatcatcggcatcgtcgtgatcgtgctggccatcatcgtgggcctggtggtgttcttcgccacccgcaagcccaaggcggcagccaccaccacggtgaccatcggcgtcaccgacgagtcgcagccctactgggccaagctgaaggagctcgcggccaaggagaacatcacggtgcagacgaagaacttcgcctcctacaccgaggtgaacccggcgctgcgccagaagcagctcgacctgaaccagttccagcacctgctctacctggccaactacaacgtgcagaacaacgacaacatcgtgccgctg…	MSNPTNPANPSGGTPGALPEKPHSGPSKGLIIGIVVIVLAIIVGLVVFFATRKPKAAATTTVTIGVTDESQPYWAKLKELAAKENITVQTKNFASYTEVNPALRQKQLDLNQFQHLLYLANYNVQNNDNIVPLGGSMIVPLGLYSKKHTSVDQIPQGGEIAIPNDPTNEARALLVLQAAGLLKLNGGGTALSTPADIDQANSKVKVTPVDAAQTAASLPSVDGSIVNNSFAADAKLDPSKALYKDDPNSAAAEPYINVFAVRKDDLNNPTYKRVVELYHEKAVADLVVSGSNGTAVIVENKSQADLQAILDKLETQIKEKK
FN806773.1	fig|6666666.450802.peg.356	peg	FN806773.1_407259_408524	407259	408524	+	Methionine ABC transporter ATP-binding protein			icw(1);Methionine_Degradation icw(1);Methionine_Biosynthesis	gtgacccagagcgatccgcgaccgggtgaccacaccctgaccagccagatatcgttccgcgatgtctcgaaggtctaccagaccgcgtcggggtcggtaacggccctgaagggaatcaacctggacgtgaagcccggcgagatctttgcggtcatcggttactcgggcgcgggcaagagcactctggtgcggctcatcaatgggcttgagaaggtgacctcgggcagcgtcgaggtcaatggcttcgatgtgacgaacatgaccgagcaccagttgcgcaaggtgcgtccggagatcggcatgatcttccagcagttcaacctgatgcagtcgaagacggtgtacgagaacatcgcctatccgctgcgcctggccaagtggagcaaggccgacatgaag…	MTQSDPRPGDHTLTSQISFRDVSKVYQTASGSVTALKGINLDVKPGEIFAVIGYSGAGKSTLVRLINGLEKVTSGSVEVNGFDVTNMTEHQLRKVRPEIGMIFQQFNLMQSKTVYENIAYPLRLAKWSKADMKARITELLHFVGLTEKAWVHPDELSGGQKQRVGIARALATKPSVLLADESTSALDPETTQDVLGLLRRVNEKLGVTIVVITHEMEVVRAIADRVAVLDNGDLIEQGPVDQIFETPATETTKRFVNTIMRHNPSTEEWDRLRAENPDATLVSVKSVDPGEFGAVLAQISDDASDDHKVSFAIVQGGVVQVKTRSIGSFTLALRGSPDAISRASDKLLAISHQKSDDAPAPPPREATDEPAQLVNSAPGSAGLMTGETVSPARAAGQDD…
FN806773.1	fig|6666666.450802.peg.357	peg	FN806773.1_408521_409177	408521	409177	+	Methionine ABC transporter permease protein			icw(2);Methionine_Degradation icw(2);Methionine_Biosynthesis	atgaactgggacaccatcggccccgtctacggcaaggcaatcgtcgagaccctgatcatggtggtgatcacgctggtcatcggcggtttcgccggcctgctgctcggcctgggcctgtactccacccgtcgcggtggggtgatgtcgaactccgggctgcacaccgtgctgaacgtggtggtcaatatcgtgcgacccattccgttcatcatcttcgtcacggccatcggcccgttgacgctgctggtgatgggcaccacgatcggcaccactgcggcaaccttcgccctgtgcgtggcggccaccttcggcatctcacgcatcgtggagcagaacctggtgaccgtcgatcccggcgtgatcgaggcggcccggtccatgggtgccggcccctggcgc…	MNWDTIGPVYGKAIVETLIMVVITLVIGGFAGLLLGLGLYSTRRGGVMSNSGLHTVLNVVVNIVRPIPFIIFVTAIGPLTLLVMGTTIGTTAATFALCVAATFGISRIVEQNLVTVDPGVIEAARSMGAGPWRILFTVVIPEALGPLILGYTFVFVAVVDMTAVAGAVAGGGLGQFAISYGYQRFNWGVTGLAVVTIIVLVQIAQFTGNRLARKVMRR
FN806773.1	fig|6666666.450802.peg.358	peg	FN806773.1_410917_409301	410917	409301	-	S-layer protein precursor				gtggaactccggggaacgctcgccccaaatgccagcatcacgatcagagtgccactgacgctgccgacgcttcaggacccggctaccgggctggtattcagcatcggcgcggcgtcctacggcatctcggtcaacgcggtccccgagacttcgatccgtttcgcgagcccgctgaaggctggcgacaccagccttgtgccctacaccggtgccttcctggccaccgtgaagtcgaaggacggcagcaagtacacgaccgttccctcactgcagcagtacatgcccaaggccgagaatggcgtgaactactgggtgaacaacttcagggtggccgccgcgtcgggggcttccgatgggctgctgtacctgaagggctactacacggttcccacggcgccc…	MELRGTLAPNASITIRVPLTLPTLQDPATGLVFSIGAASYGISVNAVPETSIRFASPLKAGDTSLVPYTGAFLATVKSKDGSKYTTVPSLQQYMPKAENGVNYWVNNFRVAAASGASDGLLYLKGYYTVPTAPLAAAVKEHGYDTEFSGADRMTQYIYQASTTSANVVDSDGNPVKVNPDRTAPYVGLRQVIDGHDAEVAVGGKFDPVGNLGLVVNDHAGNPITLPSDDVKIDISKVNTGANGTYPVTVTYAPDEVSNTFNVKVGTGTTGGGGGETGNTVTPKAPTQGADQVTIPTIPGVDYQVDGKTVTGTITLNDGQKITVTAKAQDGYTLTEGATATWDFTYNKGTTPTCDTQYFTDVTPNMQFFNDICWLKANNITTGWPDGTYRPVTPINRDAM…
FN806773.1	fig|6666666.450802.peg.359	peg	FN806773.1_411565_410990	411565	410990	-	hypothetical protein				atgtcacggattcaactcccccggctgagccggattgcgatcgcagcagcagcttccgctgccctgatcggcaccagcttcatcgccccggccacggcctttgccgcgccgaacaccccgactgccgtcgcggctgccgccgcaaacggcacagtggccagcaatgacgctgccgccgaggcgtccagcctggtgatcaacgactctgacttcgcccagggcgcgtacacagacgcccacagcaacgacaagatccagctctactcgcagatcgccgcctacaccaccgccgatggcaccggcaccccggcgatgtcgaacgccgcggggaagaaactggtcttgccaaagagtctcggccactcgatcgtcgatgccgatcaggtcaagtcgatgtac…	MSRIQLPRLSRIAIAAAASAALIGTSFIAPATAFAAPNTPTAVAAAAANGTVASNDAAAEASSLVINDSDFAQGAYTDAHSNDKIQLYSQIAAYTTADGTGTPAMSNAAGKKLVLPKSLGHSIVDADQVKSMYQVMTIKNTSDADFKVDEQMTLPRFYIGYDNDSKSVDVDPSAFKGSELDPDLITGKLTD
FN806773.1	fig|6666666.450802.peg.360	peg	FN806773.1_411931_411764	411931	411764	-	hypothetical protein				gtggtggcaagccgtggacgatatgtccgtggcttgctcagcgatacccaacgatacatcgctcacgagcggaccccagagcctagggacggtgattccgagcgacctccaagccggtggacgagggcccgggaaagggtgctggggtccccgatcggctacccctga	MVASRGRYVRGLLSDTQRYIAHERTPEPRDGDSERPPSRWTRARERVLGSPIGYP
FN806773.1	fig|6666666.450802.peg.361	peg	FN806773.1_411947_412519	411947	412519	+	Transcriptional regulator, PadR family			idu(1);CBSS-1352.1.peg.856	atgtacggagcattcggcaggggacccggcggccgtgggcgtcgcgacaacggcttcgacggtggcctcgcggcgccgttcgaccagatcgagaagcagttccgcgacttcgtgcaggcacgcacccagagccgtgccgcccgcggcgacgtgcgcgcagccgtgctggcgctgctgtccgaggagcccatgcacggctaccagatcatccacgagatcgacaagcgcagcgcaggcgcttggaagcccagcgccggctcggtgtacccgacgctgcagatgctggccgacgagggactcgtctcgctcgaggagcaggacggcaagaaggtctacagcctcaccgagaccggccgcagcgaggccgaggcggccagcgacaagcccaagccgtgggag…	MYGAFGRGPGGRGRRDNGFDGGLAAPFDQIEKQFRDFVQARTQSRAARGDVRAAVLALLSEEPMHGYQIIHEIDKRSAGAWKPSAGSVYPTLQMLADEGLVSLEEQDGKKVYSLTETGRSEAEAASDKPKPWESAADNDLPESMVLPRATARLVQAVGQVVTTGNASTTQAVTEVIDEARRKVYSILAQD
FN806773.1	fig|6666666.450802.peg.362	peg	FN806773.1_412562_414259	412562	414259	+	Uncharacterized ABC1 family protein Caur_1826				atgagcagtgatcgaccactgcgggcacgctatcggcgaatccttgggttcttcgcccggctgaccgtgcagatgtggttcttcgacgtggtgctgccgcgcgtgggcctgcgtcggcttgccgcgcgcggacgcacccggcggttccagaaggcggcggcgcgcttccatgcgctggcggccgagctgggcgggctgatgatcaagctcggtcagttcatgtccacccgcctggacgtgctgccacccgaggtcaccgaggaactcgccggcctgcaggacgaggcccccgaggtgccgttctcgcagatccggcccatggccgaggccgaactgggcatgccgctgtcggctgccttcgaatccttcgagtccaccccggtggccgccgcgtcgctg…	MSSDRPLRARYRRILGFFARLTVQMWFFDVVLPRVGLRRLAARGRTRRFQKAAARFHALAAELGGLMIKLGQFMSTRLDVLPPEVTEELAGLQDEAPEVPFSQIRPMAEAELGMPLSAAFESFESTPVAAASLGQVHRARLSPSEARDVGFRNVMVKVQRPGIEQVIDIDLTALRRVAGWASHLKAISQRTDMHGIVEEFARSSAEEIDYLHEASNAERFAANFADDPTISAPAVVWERTSRRVLTLSDVSAIKVDDIEALNQHGIDPHEVAYAVADAYIKQVFEDGFFHADPHPGNLFVTPVPDAMVGEVGRRWKLTFIDFGMMGEVPGDLRGQLKDVIIAIGLRDSQRLVRCMEELHMLLPSADRSLLERAVGQLFDRFGGMSLAEMRELDPKEFID…
FN806773.1	fig|6666666.450802.peg.363	peg	FN806773.1_415663_414347	415663	414347	-	hypothetical protein				gtggaggccccgctgacgctcaccgacaagccgccgcgcacgctgggggccggtgcccagacggccatgtgggcgtcgttcggcgtcaccctgttcggcccgctcaccggcgcgttggtcacccaatcggtgggttcactgggcggcgggctggcggcctgcgcgctcggcacgctggtcggtgccctgctgctcggcggcgcggccggcatcggcgcccacaccggcacgccgtcgatggtcgggttgcgcggcctgttgggccggggcgcgtcggtggtgcccacggtgctcaacatcgcgcagaacatcggctgggcgatgatggagatcatcgtgatcaccagcgccgccacgcacatcgtcggcgccgcctggcactggccgttcgtgatcgtg…	MEAPLTLTDKPPRTLGAGAQTAMWASFGVTLFGPLTGALVTQSVGSLGGGLAACALGTLVGALLLGGAAGIGAHTGTPSMVGLRGLLGRGASVVPTVLNIAQNIGWAMMEIIVITSAATHIVGAAWHWPFVIVAGALCTLMAIRPLGSVKILRTVMLWLVLAGSIYLFVMVLRQPSHTIGQDAVIGFWPGVDLAAAQVVSFAPLAADYSRHATSGRSAFASSAAGYGLAIFAYYALGVFAVAHLGGDLAGTNLLAALMVLPVGGLAIGLLLLDELDNAFANVYSSTVSVHNLAPRLDRRVISVAVGVVATVLAGLAGFDQYEGFLYLIGSAFVPLFTVAVVDFFVTRRGRWDTTATAPFRWSPTLAWFFGFVAYQLIYPGSIPGWSDLWAGLAQALGFV…
FN806773.1	fig|6666666.450802.peg.364	peg	FN806773.1_416608_415742	416608	415742	-	Hydroxymethylpyrimidine phosphate kinase ThiD (EC 2.7.4.7)				atgatgtccactccccctgccccggacaccaccgcaccggccggagccacggcagccaccaggcccccggttgccctgacgatcgccgggtcggattcgtcgggcggcgccggcatccaggccgacctgaagagcttctcggcgctgggcgcctacggcatgagcgtgatcgtggccctcacggcccagaacaccaccggcgtcacgggtgtgctcgccacgcctcccgagttcgtcaccgcccagctcgacgcagtgaccagcgacatccgcctcgacgcggtgaaggtgggcatgctcgcgtcggccgaactggccaccacggtgcgcgacgggctggccgccctgcgcgccaccacgcccgatctgcccatcgtggtcgatccggtgatggtggcc…	MMSTPPAPDTTAPAGATAATRPPVALTIAGSDSSGGAGIQADLKSFSALGAYGMSVIVALTAQNTTGVTGVLATPPEFVTAQLDAVTSDIRLDAVKVGMLASAELATTVRDGLAALRATTPDLPIVVDPVMVATSGAHLLPGDAVEALRGVLRHASLITPNLPEAAVLLDEPQANSVDEMIGQATRLLELGPERVLVKGGHGHGAESVDVLASADDVQVLHAPRIDTVNTHGTGCSLSSAIAALRPQRGSWDAAVRDAKDWLSGAIVHADALDIGAGGGPVHHFYRWW
FN806773.1	fig|6666666.450802.peg.365	peg	FN806773.1_417444_416605	417444	416605	-	Thiamin-phosphate pyrophosphorylase (EC 2.5.1.3)			idu(1);Thiamin_biosynthesis icw(1);5-FCL-like_protein	atgctacgaagcgaggaccgtccgatgccccgatccgatgcccagcccgacgcgcagttcgacaggcagcccggagccggccgacgtcgcagcgttgacctgtccgtctacctggtcaccgacaccgaacagtgcggcggcgtcgacggcgtggtgcgcaccgtgcgcgaggccgtcccggccggcgtgacgctcgtgcagctgcgcgaccatcacctgtccgacgacgatttcgtcgccctgggccggcgcctggtcgacgtgctggacggcaccggcgtgccgctgctgatcgacgaccgggtgcacctggtgggccccatcggcgcgcagggtgcccatgtgggccaggacgacatgcccattgaccgggcccgggccatgctcggccccgacgcg…	MLRSEDRPMPRSDAQPDAQFDRQPGAGRRRSVDLSVYLVTDTEQCGGVDGVVRTVREAVPAGVTLVQLRDHHLSDDDFVALGRRLVDVLDGTGVPLLIDDRVHLVGPIGAQGAHVGQDDMPIDRARAMLGPDAILGLSTQTPGHVAAARAMGEQLVDYLGVGALHSTGTKPEAGDLGMATVASVVEVSPWPVCAIGGVKADDAAPLAAIGCDGMSVVSAICGQPDIAAATRRLVDAWSRATGVPATHTGHAEGNPVGQASPARQDPSASPNPSPDKAAR
FN806773.1	fig|6666666.450802.peg.366	peg	FN806773.1_418313_417453	418313	417453	-	Hydroxyethylthiazole kinase (EC 2.7.1.50)			icw(1);Thiamin_biosynthesis isu;5-FCL-like_protein	atgaccgacgtccatatggcccacggaaccaccgggaccatcgatacggccaccaccgagcaggcggtcgacctggcgggcgcgctgcgcgcggtgcgtgacaacaatccgctggtgcagtgcctgaccaacatcgtggtggcgaacttcaccgccaatgtgttgttgtcggccggagccagcccggcgatggtggacaactcccatgaggccgccgacttcgcggccatcgccggcggcgtgctcatcaacaccggcaccccctatcccgagaccgccaaggcgatgctgctggccgccgaatcggccgcgacgcaccacaacccgtgggtgctcgacccggtggccgccggcctgccctggcgcaccgacgtggcacgcaatgccctggcggccggc…	MTDVHMAHGTTGTIDTATTEQAVDLAGALRAVRDNNPLVQCLTNIVVANFTANVLLSAGASPAMVDNSHEAADFAAIAGGVLINTGTPYPETAKAMLLAAESAATHHNPWVLDPVAAGLPWRTDVARNALAAGDPAIIRGNASEIIALAGSSSGGRGTDSTDPVTAALATAKQLARTYHCAVAISGPVDHITDGERVLTVSNGHEWMTRVTGVGCSLGALMAAFAAVVPNPVDAATAATALLCVAADHAAAESRAPGSFATALVDQLYLVSPEQLAAEADVRALAA
FN806773.1	fig|6666666.450802.peg.367	peg	FN806773.1_418741_420135	418741	420135	+	Aromatic amino acid transport protein AroP			idu(1);Aromatic_amino_acid_degradation	atgagcaccacagcggccgatccggcccccgccggactgcgcaggagcctgcgaaaccgccacatccagatgatcgccctgggcggggccatcggcacgggcctgttctacggctccgcggagtcgatcggccaggccggcccggcgatcctgctgtgctacatcgtgggcggcgccatcatcttcctggtgatgcgcgcgctcggtgagatgagcgtcgacacgcccacctcgggtgccttcagcttctatgcgtacaagaactggagcccacgcgccggattcatttcggggtggaactactggttcaattacattgccgtttccatggccgaactcaccgtggtgggaaagtacatccaattctggttacccggcgttccgcaatgggttaccgcc…	MSTTAADPAPAGLRRSLRNRHIQMIALGGAIGTGLFYGSAESIGQAGPAILLCYIVGGAIIFLVMRALGEMSVDTPTSGAFSFYAYKNWSPRAGFISGWNYWFNYIAVSMAELTVVGKYIQFWLPGVPQWVTAAVCLVAITAINLISVKAYGESEFWFAIVKVVAIIAMIVLGLVIILTGFGNGGHPIGFSNLWKNGGFFPMGVTGMLMGLVVVMFSFGGVELIGIAAGETDDPKKTIPKAITQVVYRILIFYVGAVFVMLCLFPWNELGTSESPFVVIFHKIGIGSAATILNIVVLTAAISAYNSGLYSNGRMLYSLARQRNAPAVLGRVNRFGSPYVGVLVSSCVTAIAVVLTYLFPDTVFLYVISIALIAGIINWTMIVITDIKFRKRIGPEGVRK…
FN806773.1	fig|6666666.450802.peg.368	peg	FN806773.1_420252_421202	420252	421202	+	Cobalt-zinc-cadmium resistance protein CzcD			isu;CBSS-36873.1.peg.4752 isu;Cobalt-zinc-cadmium_resistance	gtggcggatcacgcgaaggtgtccgatggtgccgatgagcagcacagccattcccatggggtgagtgccaacgcagatcgtcgctacctgtggggtgccctcatcgcgctggccctgttcatgctcggcgaggtggtggtggccttcatcaccggttcgctggcgctgctgtccgacgcgggtcacatgctgtccgacgtggcgtcgatcggcgtggcgctgtgggcgatgacgctcgcggcgcgcccggcgcggggacggtggacctatggcttcaagcgggccgagatcctggcggcgctcgccaacggcgtcaccctgttggtgttgggactcgtgctggccgtggaggccgtgcggcgcctgatcaccccgccgcaggtacatgccccgccggtg…	MADHAKVSDGADEQHSHSHGVSANADRRYLWGALIALALFMLGEVVVAFITGSLALLSDAGHMLSDVASIGVALWAMTLAARPARGRWTYGFKRAEILAALANGVTLLVLGLVLAVEAVRRLITPPQVHAPPVIVVALVGIAVNFLATWLLARANRTSLNVRGAYQHILTDLFGFIGTLVAGLVILFTGWTRADALASLVVVALMLRAGWPLVKESGSILLEAAPPDIDLDEVRKHLMDLDHVIDVHDLHVWTLTDGLPAVSAHVVTRDDCFIDGDMPELLDELQDCLRTHFGIEHSTFQLEPGAHAQHEPGMHHH
FN806773.1	fig|6666666.450802.peg.369	peg	FN806773.1_421649_421485	421649	421485	-	hypothetical protein				ttgtcgcacgtcggccagtccgatgccgattacgccccggaacccacaggccccatcgccggtggtccgagctgcattgacgccctcaacaccggcgtgcgcggcggacccgacccggcatcagtcacactcgaggcattcggccgcgacatccccgaggcctga	MSHVGQSDADYAPEPTGPIAGGPSCIDALNTGVRGGPDPASVTLEAFGRDIPEA
FN806773.1	fig|6666666.450802.peg.370	peg	FN806773.1_421683_422237	421683	422237	+	hypothetical protein				gtgctgaatgaccccattgcctacgccgaccagctgttggcggcatccgtcgtcgaccccgacggcacgctcaacctgccggttgacctcgagaaggtggccggccccctgggtatcgaggtgttcgcccgcgaggatctgaccgccgaccagtcgccccagatcggcgtggccgacaacaatcccaatgccgtggcgatcttcgtgtcggcccacgagccccatcgcgaccagacgcccaagatcggtggcgcgctggccgcgctgctgctgatgcccgacgatcagacgaagacgatcgagcagcgcctgtcactgccggtcagcgacgagcagatcgcctggagccgcgccttcatcggcgagctgctggtgccggccgggacgctgctggaccag…	MLNDPIAYADQLLAASVVDPDGTLNLPVDLEKVAGPLGIEVFAREDLTADQSPQIGVADNNPNAVAIFVSAHEPHRDQTPKIGGALAALLLMPDDQTKTIEQRLSLPVSDEQIAWSRAFIGELLVPAGTLLDQWNATFPEMDTPADAVHAVAVSYAVSDAFMADRLTTLGLLRPPAAPQDDVQA
FN806773.1	fig|6666666.450802.peg.371	peg	FN806773.1_422413_422300	422413	422300	-	hypothetical protein				gtgggtcagaagaccgaagggtcaaagggccacaaggccaggggtccggagctcagcgccagcgtcgcggcaggcccgagcgacaccagcacccttgcccggcccgcgccctga	MGQKTEGSKGHKARGPELSASVAAGPSDTSTLARPAP
FN806773.1	fig|6666666.450802.peg.372	peg	FN806773.1_423446_422463	423446	422463	-	Protein QmcA (possibly involved in integral membrane quality control)				atgatctcgttggtcgtgctcattgtcgtcatactggttgtcatagcgctcgcattcgccacgatcttcgtggtcccgcagcaatcgggctatgtgatcgagcggctgggcaagttccaccgcgtctcattggccggcctgcacgtgaagatcccggtggtcgatcgggtcgcccagaagatgaacctgcgggtggcccagatggacgtgcagctggagaccaagaccctcgacaatgtgttcgtcgtgatcgttgcgtccacccagttccgcgtcgaccccaacaacatctccaccgcgttctacgaactgcaggacccggccggccagctcaaggcctatatggaggacgcgctgcgctcggcaatcccctcgctcaccctggacgacgccttcgcc…	MISLVVLIVVILVVIALAFATIFVVPQQSGYVIERLGKFHRVSLAGLHVKIPVVDRVAQKMNLRVAQMDVQLETKTLDNVFVVIVASTQFRVDPNNISTAFYELQDPAGQLKAYMEDALRSAIPSLTLDDAFARKDNIALDVQQTVGNEMARFGFNVVKTLITAIDPSKVVKEAMDSINAAQREKEATRQRADAQRIAIETQATANAEKVRLQGEGQANYRREIANGIGDQIKSLHSVGMDIEEVNRIVMFNQYLDVMRSLSESGNAKTVVLPASTPGAFNQLYNEVTNALVTAQQTEAPTVIAGDEASLATHAQHDAPSRSTQPED
FN806773.1	fig|6666666.450802.peg.373	peg	FN806773.1_423831_424763	423831	424763	+	secreted protein with 1 GW repeat				atgaaacgcataccagtcgccattgttggctgcgcggtcgcgctggtcgccggcagtgccgtggcaggttcggccgcccgcgcggcacgcctggacgccgtcgccaggcccagcctgtccgcgtccgtggacgtgtcggcctccggggtcggcggagcggaacaatctgctggtcaggcctcgccgggcggctcgactcctgcggtttcaagccctgccgcgtccgcgccggccggggagccctccagggcgcgcggtgccgcggcgcagcaaccggaggccaccgcgtcgtcccagcccgggtccgggacgacggacgctccggcgcagaccgggatcaccacgatccccgctgcggtggcggcgtcgcccaccggggcgctcaccgatcaggtggtt…	MKRIPVAIVGCAVALVAGSAVAGSAARAARLDAVARPSLSASVDVSASGVGGAEQSAGQASPGGSTPAVSSPAASAPAGEPSRARGAAAQQPEATASSQPGSGTTDAPAQTGITTIPAAVAASPTGALTDQVVAVVASGSSAQVHLLNRRAAGSWDDEWAQSGFVGAGGVGRAHEGSSVTPAGSWPLGPAFGTGADPGTLLPYTQLNAGSCWVSDPGDPDYNSYAERDACDVPNLRMADFSEQYRYGLVIGQNAERAPGAGSASFVHVSNGAAGAASVALPQSAMASLLHEVHPGAHIVIASSIEELATY
FN806773.1	fig|6666666.450802.peg.374	peg	FN806773.1_424977_424804	424977	424804	-	hypothetical protein				atgaccagggagaccacagcacaggtcgccatgcacaccatgggcgccgcgagcacggtctacgtatgggcagcccgcggccccaagtgggcacgcatcaccaccaccgcctgcacgctcacggtggtcgcgcttgacgcgtacctgctcgggcggtggctgcgcactcgctga	MTRETTAQVAMHTMGAASTVYVWAARGPKWARITTTACTLTVVALDAYLLGRWLRTR
FN806773.1	fig|6666666.450802.repeat.27	repeat	FN806773.1_425473_426904	425473	426904	+	repeat region				ggggctcttcacgaacgagggtgtagcgcgggtctgaatccgccggcttcgagcagcgaccgagcgatgtagtggctgaggttgcggaagccgagggccgtgccgcggaggtgttcgagtcggccgttgatcgcttcggtggggccgttgctggtgccggggcggtcgaagtagccgagcacgtccgaagcgcgctgtgtgagggtgcgggcgagtttgcggatctcgacgagctgctccgggacgctggcgctgatcttgtcgatcgtgtgcgcgaggaagaatctgcccaggccgcggtccttgtcccggtaggcggtgatcatgtcttggtagatgccccacgtcgcttcgacctcgacgtgcctgtcctcggcgaacagggcatctagccgcgcc…
FN806773.1	fig|6666666.450802.peg.375	peg	FN806773.1_426788_425481	426788	425481	-	Mobile element protein				gtgtcacaccctactttcactacaccttgcctgaccacgttctgcggtctcgacgagctcggcctggaggctgtcgggcagcgtctggacccggatcgggcggtgatcgagtgccgtgtcgtggagccggaccggtggtgccgcgagtgtggatgcgagggcgccccgcgcgacacggtgatccgtcggctcgcgcatgagccgttcgggcatcggcccacgaccctgctgatccgggtccggcgctacaaatgctgcgggtgtgggcgggtctggcggcaggacaccacggccgccgcgccggtacgggcgaagatctcccgcggtgggttggcgtgggggctggcgggcttggtcctcgatcatctctcggtcacgcgtgtcgcggcagggctgggg…	MSHPTFTTPCLTTFCGLDELGLEAVGQRLDPDRAVIECRVVEPDRWCRECGCEGAPRDTVIRRLAHEPFGHRPTTLLIRVRRYKCCGCGRVWRQDTTAAAPVRAKISRGGLAWGLAGLVLDHLSVTRVAAGLGVSWSAANDAILAEGRRRLIDDPARFEGVTTIGVDEHVWRHTRHGDTYVTVIIDLTPVRDKTGPARLLDMVAGRSKAVFKTWLAARPKPWREGIEVVAMDGFTGFKTAAAEELPDAAPVMDPFHVIRLAGDALENCRRRVQHDVFGRRGMKGDPLYQARRTLLTGAGLLTDKQQARLDALFAEDRHVEVEATWGIYQDMITAYRDKDRGLGRFFLAHTIDKISASVPEQLVEIRKLARTLTQRASDVLGYFDRPGTSNGPTEAINGR…
FN806773.1	fig|6666666.450802.peg.376	peg	FN806773.1_426992_426870	426992	426870	-	hypothetical protein				ttgtcatcgaccttgtcgcccgagcggaggaaggccatggacgtcgccctggggatcgcagggaccctgatgatcctgttggcccttgaccggctcttcacgaacgagggtgtagcgggttga	MSSTLSPERRKAMDVALGIAGTLMILLALDRLFTNEGVAG
FN806773.1	fig|6666666.450802.repeat.28	repeat	FN806773.1_427042_428290	427042	428290	+	repeat region				ctgggctgaccccgttttttaggtccggtggttctgggagtcgtcctgtcgcccgtggttgcgggcagggagactggtcagatcatgtcgaacagcaggaagcgtcacaccccggagcaggtcgtccgcaagctcgggcaggccgacaggatgctcgccgacggcagcgacatcgccgcggtgtgtcgggagcttgggatatccgagcagacgtattaccggtggcgtaaccagtacggcggactgaaggccgacgacgcgaagcgcctcagggagctggagaagcagaacgccacgctcaagcggttgctggccgaagcggagctggagaaggctgcgctcaaggagctggccgagggaaacttctaggcccgggcaggcgccgcgccgccgtctcgc…
FN806773.1	fig|6666666.450802.peg.377	peg	FN806773.1_427126_427410	427126	427410	+	Mobile element protein				atgtcgaacagcaggaagcgtcacaccccggagcaggtcgtccgcaagctcgggcaggccgacaggatgctcgccgacggcagcgacatcgccgcggtgtgtcgggagcttgggatatccgagcagacgtattaccggtggcgtaaccagtacggcggactgaaggccgacgacgcgaagcgcctcagggagctggagaagcagaacgccacgctcaagcggttgctggccgaagcggagctggagaaggctgcgctcaaggagctggccgagggaaacttctag	MSNSRKRHTPEQVVRKLGQADRMLADGSDIAAVCRELGISEQTYYRWRNQYGGLKADDAKRLRELEKQNATLKRLLAEAELEKAALKELAEGNF
FN806773.1	fig|6666666.450802.peg.378	peg	FN806773.1_427461_428276	427461	428276	+	Mobile element protein				gtgagcgagcggatggcgtgccgtctggccgggctgagcaggtccgcgtaccgtcgcccgctcaagggcgacacggtcgccgaccctgatcgcgcgttgcgagactggctgcgcgcgtgggcgaagaagcatccccgctacgggtaccggcgggcgtatcacgacgcccggggtgagggctgggcggtcaaccacaagaagatccaacgcctctggcgagccgaaggcctccgcgtcccgcagcggcgacgccgcaagcgtgtcggatcctcgaccgtcgacgccccggcggcggtcgcaccgaacctcgtatgggcggtggacttccagttcgacgccgacgagcggggctgcccgatcaagatctgctccatcgtcgacgagcacacccgcgaatgc…	MSERMACRLAGLSRSAYRRPLKGDTVADPDRALRDWLRAWAKKHPRYGYRRAYHDARGEGWAVNHKKIQRLWRAEGLRVPQRRRRKRVGSSTVDAPAAVAPNLVWAVDFQFDADERGCPIKICSIVDEHTRECIGGLVERSITADRLTAHLEELVAVRGAPGVLRSDNGPEFISDAMADWAGTRTGLFYIPPGSPWHNGYVESFNSRLRDECLNINSFYSLLHAQVVIGDWKTEYNHQRRHSSLGYLPPAEYARQCTHQIETDDSQSDRTE
FN806773.1	fig|6666666.450802.peg.379	peg	FN806773.1_428616_428440	428616	428440	-	hypothetical protein				atggacaagatgagagtcctcacactcctgaccatggcctttgccactttcacgatgtggttgccaaacggctattggtgggcgcgagccctggtcaccacaagcctggtggtgagtgtcattatcgacatcatccacgtacaacgcctccgcaaggagcgacgcgagagctcctga	MDKMRVLTLLTMAFATFTMWLPNGYWWARALVTTSLVVSVIIDIIHVQRLRKERRESS
FN806773.1	fig|6666666.450802.peg.380	peg	FN806773.1_429009_429428	429009	429428	+	hypothetical protein				atgggaactattgtctctttcctagttgtgggtggactcattctgtgggtgctggtagacattcatcaaaacgcgaaggaggagagggccaagaaggcgaggattcaggcgcgtgaggataaattggaggcgcgcgctgatgccgaatacgaataccaacaggcattgaggcttgcggagcttcgcttattggagcagcagcggatcaacgaagcgcttgcctccccggatgatctggacgcgatcctcgcccagctcgagagggatgcggcgcttgatcaggcgatgggtacggaggccatgctgaacgacggcgtggcgccagcatcccggagtgcgtctccccagcgcaggcgcgaagcagcgtcactgcgatgcgcgaagtgtggccaggcacgg…	MGTIVSFLVVGGLILWVLVDIHQNAKEERAKKARIQAREDKLEARADAEYEYQQALRLAELRLLEQQRINEALASPDDLDAILAQLERDAALDQAMGTEAMLNDGVAPASRSASPQRRREAASLRCAKCGQARCSHVWR
FN806773.1	fig|6666666.450802.peg.381	peg	FN806773.1_429493_429615	429493	429615	+	hypothetical protein				gtgcttgatgtgaacgatctcgatgacgccatcacgcgccgtgtggagccgtacttgagctctctgtcgcgcacaatcatgagggcggcgcacgacgatgacgatccagacttcctggtctag	MLDVNDLDDAITRRVEPYLSSLSRTIMRAAHDDDDPDFLV
FN806773.1	fig|6666666.450802.peg.382	peg	FN806773.1_429616_429738	429616	429738	+	hypothetical protein				ttggcgctgcaatacgcgttgatcgacgaggtagtcatcccgaaggacatcctggatgcgatcgagattgacctgaccgacccgggcttcactccgggcatgctgcccgagtcacggaagtga	MALQYALIDEVVIPKDILDAIEIDLTDPGFTPGMLPESRK
FN806773.1	fig|6666666.450802.peg.383	peg	FN806773.1_429796_430095	429796	430095	+	hypothetical protein				atgaagatgcttgatgtagacggtattgccgatgccctccgacgggatctgttgcccctgctctcagaggctggtcgctttatcttgtggagtccgctggaggcgggggatccggagtttgcgatctacctcggcctccaattcgctttgctggacgaagtcaggattccggaaccccttctggaggcgattggggtcgcgctggatgatcctgccttcgaccctgacctgcgtcccgaggccacggcatggtgtgctcagctccgttccggtgacgcggccgatcgcaacctcccctga	MKMLDVDGIADALRRDLLPLLSEAGRFILWSPLEAGDPEFAIYLGLQFALLDEVRIPEPLLEAIGVALDDPAFDPDLRPEATAWCAQLRSGDAADRNLP
FN806773.1	fig|6666666.450802.peg.384	peg	FN806773.1_433260_430096	433260	430096	-	DNA/RNA helicase of DEAD/DEAH box family				gtggcagacgatcccaacaacgacatggcccccggcctctacgagaccccgctcaccgaggagctccgggcgcgcgtcgaacgcacggggttggaggccaccagcaagcccattcccgccgaacggcgcgatgcggcgctgtccggctcagtgcagcggaccctgcgcgagcatctgaacgccctgccggaggcgccccgcaaggcggtgtacacaaccaacgagattcttcggcagatcgccggccccagcgcccagctggtcactgactcccgcggcgatccgatggagctccagtcgctcaccgacggccgtccgcgctatgccacgcgtccgctgacgccgctcaacgagtcgacgctgatcaccaacgcacgccgtgacgagtccctggcacag…	MADDPNNDMAPGLYETPLTEELRARVERTGLEATSKPIPAERRDAALSGSVQRTLREHLNALPEAPRKAVYTTNEILRQIAGPSAQLVTDSRGDPMELQSLTDGRPRYATRPLTPLNESTLITNARRDESLAQALNLELATADRVDLLCAFVKWSGIQSIMDTLAMLHEQGVPVRLLTTTYMGATDATAIHRLADELGFQVKVNYNTGTTRLHAKSWMIYRNSGFHTAFIGSSNLSHAAMVDGLEWNVRVSAVNEPALFSKLGTAFDTYWDDPKFEPYLPGRDDERLTTSLKQAVAQPGRHFDAAFLDIQPQPHQRIMLDDLAHERQQDFHRNLVVAATGTGKTVLAALDYLRLCGDKPGSLSLLFVAHRKEILEQARSTYAHVLNDANFGELLVGGEH…
FN806773.1	fig|6666666.450802.peg.385	peg	FN806773.1_434812_433496	434812	433496	-	Anaerobic C4-dicarboxylate transporter				atgatctgggtgcatctgctgattctgctcatcttcgtcttcctcggctcacggcttggaggcgtcggcatcggcctggcgggcggtgccggagtgctggtcctggtggccacagggctccataccgacgccgccaaggacgtcccgtggtcggttatcggcatcatcattccggtgatctgcaccattgccgcactacaggtggccggcggcatggactacctggtgcacctcaccgaggtgctgcttcgtcggcatccgaagcagatcacctatctggctcctttcgtcacattcatgctgtccctgctgtgcggcaccggacatacggcctattcggtgattccagtgatcgtcgacgtggccaaggagcacgatgtgcgaccctcgcgtcccttg…	MIWVHLLILLIFVFLGSRLGGVGIGLAGGAGVLVLVATGLHTDAAKDVPWSVIGIIIPVICTIAALQVAGGMDYLVHLTEVLLRRHPKQITYLAPFVTFMLSLLCGTGHTAYSVIPVIVDVAKEHDVRPSRPLSIAVVASQVAVASSPISAATVAMTTVVEPMGIGYLQVLAVTIPTTFIGCAVGAIVASRQGKELKDDPIYQEREAKGLVSHSAAAAAPDFKPAPSAIPSLLIFLASLVVIVVWATISSKQLGIMSNPPINSSSAIMVIMMTTAAIICVLSRKPVSEVTTQSTFRAGMTAAICIMGVAWLGTTFFNNYMSQITTVGSSLLHQVPWLYAVILYFCAPLLFSHAATTAAFMPVAAKIGLTATTMLACYPAVANYYLLPNYPTTVAAIEMD…
FN806773.1	fig|6666666.450802.peg.386	peg	FN806773.1_435484_435209	435484	435209	-	hypothetical protein				atggatcagccacgggtgccgctgaccacttcctatgagatgctcgaagtcctgacgacgaagtttggcgccctccttgatggttatgaggctcagggggtgagggcattcgaggaggcaggagagccttacgacgccttgggcctcctcctgtcagacctccatttcaagggcgtgaagatccccaaggagtatgcggacaagatctggtcgatcaccgatcctgaagatgttgaggattttgcgatgtatctcggtccgcgccctaaggcgtag	MDQPRVPLTTSYEMLEVLTTKFGALLDGYEAQGVRAFEEAGEPYDALGLLLSDLHFKGVKIPKEYADKIWSITDPEDVEDFAMYLGPRPKA
FN806773.1	fig|6666666.450802.peg.387	peg	FN806773.1_436119_436691	436119	436691	+	putative secreted protein				gtggccaccggcgacgcggaggccgtgcgccagctgctcaacaccttgccggtgaagggccgtgcccccaagaccggatatgagcgcagcgagttcggtaccgcgtggaaggacgtcgaccacaacggctgcgacacccgcaacgacatcctggcccgcgacctcaccgacaaggtctacaagcccggcacccacgactgcgtggtcgccagtggcgtgctgcacgacccctacacgggcaccaccatccacttcacacgcggccagaacacctccaccgccgtacagatcgaccacatcgtcgcactgtccgacgcctggcagaagggcgcccaacaactcagcggcgacctgcgcacccagctcgccaacgacccgctcgacctgctggccgtcgac…	MATGDAEAVRQLLNTLPVKGRAPKTGYERSEFGTAWKDVDHNGCDTRNDILARDLTDKVYKPGTHDCVVASGVLHDPYTGTTIHFTRGQNTSTAVQIDHIVALSDAWQKGAQQLSGDLRTQLANDPLDLLAVDGPTNQQKSDGDAATWLPPNKAFRCTYVTHQVQVKAKYSLWVTQAEKAAITNQLGTCS
FN806773.1	fig|6666666.450802.peg.388	peg	FN806773.1_436781_437023	436781	437023	+	hypothetical protein				atgatgagcaccacaccggataccgaaccgacaacgacaggtcgggcccacgagaagatcacctcgaccgaactcgtacccatcgcacctgccgtgaagcaccgcctcagcgccaccccgcctgcgacccgcacctcgccatcgcggggacacctcgaggcgctgcgcgaacaactggcccagggcgacctgtccatcgacgacgccgcccgcctcacccgcgagtacatcgacaacatctga	MMSTTPDTEPTTTGRAHEKITSTELVPIAPAVKHRLSATPPATRTSPSRGHLEALREQLAQGDLSIDDAARLTREYIDNI
FN806773.1	fig|6666666.450802.peg.389	peg	FN806773.1_437135_438190	437135	438190	+	Bifunctional protein: zinc-containing alcohol dehydrogenase; quinone oxidoreductase ( NADPH:quinone reductase) (EC 1.1.1.-); Similar to arginate lyase				atggcacgcacgatgcacgcagtcgtcacccgcgacgggggcccgctcgacgggccgaacagccttgtggacgccaccgtcgacgccccggcggcccccgaggggcacgacctgctggtggaggtccacgccacatcggtgaacccggtggataccaaggtgcgttcgggcggcaagcccagcgacgggaaggtcctgggctgggacgccgccggcgtcgtgcaggccgtcggacctgaggtgacgctcttcgcgcccggcgacgaggtgttctacgccggtgacctcacccgcgcgggctccgatgcggaactgcagctcgtcgacgaacgcattgtggggcacaagccccacaccctcgacttcgccgcggccgctgcgcttcccctcaccagcctg…	MARTMHAVVTRDGGPLDGPNSLVDATVDAPAAPEGHDLLVEVHATSVNPVDTKVRSGGKPSDGKVLGWDAAGVVQAVGPEVTLFAPGDEVFYAGDLTRAGSDAELQLVDERIVGHKPHTLDFAAAAALPLTSLTAYEALFDKLRLTADSSGTLLVLGSSGGVGSVLIQLAKQLTHVTVIAAASREDSTQWAVDLGADHVLNYHDDDFADQIVELAPGGVDDVFSAHSRGQIPFFIKVLRPFGQIVAIDDEPELDYYALKNKALTWHWEFMFARSMFHAPDLIRQHEILERIAELVDTGRVRTTLTRALQPFDATQLREAHRVVESGHALGKIVVARPQLTRASRPSPGRLP
FN806773.1	fig|6666666.450802.peg.390	peg	FN806773.1_438209_439435	438209	439435	+	hypothetical protein				atgcacggcgaacgggtgttgttgtcagagggctcgagcctgacggccagggagacgctcacggtgctggggcgccgcggggtgcaggtggagatcgtcagtgcctcatcggcgccgatcgcccggttcagccgctggtgccgcaggctgcaccacgcgccggcgcccgccaccgacccgatcggctatctggcgggcgtcgatgcgttgatgtccaccggacgcttcacggcgttgattcccacccacgagcaggcctggctgttcgccgccgggcgtcggctgttgccccacgcacgcgtcgcggtcgccgacatcggggccttcggacagctggagtccaaggtgcgctttgcgcggctgctcgaccacctcgccctgccacagccggcctgggcc…	MHGERVLLSEGSSLTARETLTVLGRRGVQVEIVSASSAPIARFSRWCRRLHHAPAPATDPIGYLAGVDALMSTGRFTALIPTHEQAWLFAAGRRLLPHARVAVADIGAFGQLESKVRFARLLDHLALPQPAWAEVQQESDLDRLGFPVWVKAAFSTAGRGVRHVHNHREAVSAWHALRSPDNPVMVQQSAPGRYRQVQAIFDHGRLVAAAVSEQLATGVGGSAAARLSVGDPVAVDAIRRVGEHLDWHGGIDLDFFSSQGQPQFIECNPRTVEPGNAAAAGVNLPQLLVDLATGAPLPHQPVIARAGVRTRSTMAIGLGAAESPGTRRAIGGALLRAVARRGPLRGSVEVLTPVLHDPPSIIPLLVTVPRVLANPRAVEHLAGRSVGAYAVGASAVAVA…
FN806773.1	fig|6666666.450802.peg.391	peg	FN806773.1_439606_440121	439606	440121	+	hypothetical protein				gtgtccgacaccccccgtccgtcacatgatccccgcccgaaggtgactctgcgcaccgtgctgatcgcgatcggcgtcgtgctggtggtgctcatcgccggcgccatcgtggtgaccacccgcaacgcgtccacgcccgacacgaatccctcgccggtggcgccggctgccgtgtcgaccatgtcgagtggggcggtcgccagccgtgcggccatgatggaggaggagaagcccgactccgagcacgtcgttgagttccgggcgacgacgaatcgtcccggtttcgtggtctaccgcgtcaccgacggtgaaggaacgcgcgccgatatgacgcagagctggtcacacgaggagcgcgtgaagaacctggacggcgtcttcctcaaggtcaagagcctg…	MSDTPRPSHDPRPKVTLRTVLIAIGVVLVVLIAGAIVVTTRNASTPDTNPSPVAPAAVSTMSSGAVASRAAMMEEEKPDSEHVVEFRATTNRPGFVVYRVTDGEGTRADMTQSWSHEERVKNLDGVFLKVKSLSGGDADAEVSCQILVDGQVWGSDSGSGRGAFSKCLLRG
FN806773.1	fig|6666666.450802.peg.392	peg	FN806773.1_440662_440156	440662	440156	-	hypothetical protein				atgatcgagaacccgggccagaccaacaatcaaccccagagcgacgacactgaacgtcccgaggtgcgcctggtgcccgtgcagctcgagatcaatggcagctacgccctgcagctggaggacgacaagaagttccaccccgtcgcccaggacatcgtcggcctgtgtgaactgttggtgcgtcgctccgaggacctgggcgcgccgctgctcccctcgatcgaccagagcgattcggccaatgaggtggcactggccaatgccgcgccgtttccgatcatctccgaccgctacggcacgctcgaggtgcccgtcgacatggccggcttcctcaagagcatggacgagtccaccccgtacaccggcgagctgctgggcaccgacctcatgcacatcggc…	MIENPGQTNNQPQSDDTERPEVRLVPVQLEINGSYALQLEDDKKFHPVAQDIVGLCELLVRRSEDLGAPLLPSIDQSDSANEVALANAAPFPIISDRYGTLEVPVDMAGFLKSMDESTPYTGELLGTDLMHIGQMMKELSIKTGIQWVPMPVGKAENGELGTMTPDQQ
FN806773.1	fig|6666666.450802.crispr_repeat.1	crispr_repeat	FN806773.1_441264_441299	441264	441299	+	CRISPR repeat with sequence gcctcaatgaagggcctctccagaaggagaggcaat				gcctcaatgaagggcctctccagaaggagaggcaat
FN806773.1	fig|6666666.450802.crispr_array.1	crispr_array	FN806773.1_441264_443689	441264	443689	+	CRISPR region with repeat gcctcaatgaagggcccctccagaaggaggggcaat				gcctcaatgaagggcctctccagaaggagaggcaatacggcaaccgtccctcgccgagccggggccttggtgcggcctcaatgaagggcccctccagaaggaggggcaatacgcagattggaggaagcaaatgggcaagcaaatgcgcctcaatgaagggcccctccagaaggaggagcaatctttgccgctgtctggctcacgctcagcccgagctcacgcctcaatgaagggcccctccagaaggaggggcaatggtccggctcctgcgccgctgggaagccctcgccgcccacgcctcaatgaagggcccctccagaaggaggggcaattcgacaaccgtggtgttcatgggcatgctcctttgagcctcaatgaagggcccctccagaaggaggg…
FN806773.1	fig|6666666.450802.crispr_spacer.1	crispr_spacer	FN806773.1_441300_441337	441300	441337	+	CRISPR spacer				acggcaaccgtccctcgccgagccggggccttggtgcg
FN806773.1	fig|6666666.450802.crispr_repeat.2	crispr_repeat	FN806773.1_441338_441373	441338	441373	+	CRISPR repeat with sequence gcctcaatgaagggcccctccagaaggaggggcaat				gcctcaatgaagggcccctccagaaggaggggcaat
FN806773.1	fig|6666666.450802.crispr_spacer.2	crispr_spacer	FN806773.1_441374_441409	441374	441409	+	CRISPR spacer				acgcagattggaggaagcaaatgggcaagcaaatgc
FN806773.1	fig|6666666.450802.crispr_repeat.3	crispr_repeat	FN806773.1_441410_441445	441410	441445	+	CRISPR repeat with sequence gcctcaatgaagggcccctccagaaggaggagcaat				gcctcaatgaagggcccctccagaaggaggagcaat
FN806773.1	fig|6666666.450802.crispr_spacer.3	crispr_spacer	FN806773.1_441446_441483	441446	441483	+	CRISPR spacer				ctttgccgctgtctggctcacgctcagcccgagctcac
FN806773.1	fig|6666666.450802.crispr_repeat.4	crispr_repeat	FN806773.1_441484_441519	441484	441519	+	CRISPR repeat with sequence gcctcaatgaagggcccctccagaaggaggggcaat				gcctcaatgaagggcccctccagaaggaggggcaat
FN806773.1	fig|6666666.450802.peg.393	peg	FN806773.1_441518_441631	441518	441631	+	hypothetical protein				atggtccggctcctgcgccgctgggaagccctcgccgcccacgcctcaatgaagggcccctccagaaggaggggcaattcgacaaccgtggtgttcatgggcatgctcctttga	MVRLLRRWEALAAHASMKGPSRRRGNSTTVVFMGMLL
FN806773.1	fig|6666666.450802.crispr_spacer.4	crispr_spacer	FN806773.1_441520_441559	441520	441559	+	CRISPR spacer				ggtccggctcctgcgccgctgggaagccctcgccgcccac
FN806773.1	fig|6666666.450802.crispr_repeat.5	crispr_repeat	FN806773.1_441560_441595	441560	441595	+	CRISPR repeat with sequence gcctcaatgaagggcccctccagaaggaggggcaat				gcctcaatgaagggcccctccagaaggaggggcaat
FN806773.1	fig|6666666.450802.crispr_spacer.5	crispr_spacer	FN806773.1_441596_441631	441596	441631	+	CRISPR spacer				tcgacaaccgtggtgttcatgggcatgctcctttga
FN806773.1	fig|6666666.450802.crispr_repeat.6	crispr_repeat	FN806773.1_441632_441667	441632	441667	+	CRISPR repeat with sequence gcctcaatgaagggcccctccagaaggaggggcaat				gcctcaatgaagggcccctccagaaggaggggcaat
FN806773.1	fig|6666666.450802.crispr_spacer.6	crispr_spacer	FN806773.1_441668_441702	441668	441702	+	CRISPR spacer				tcaagaccgaaccggatcacatgcgcactgtcgcc
FN806773.1	fig|6666666.450802.crispr_repeat.7	crispr_repeat	FN806773.1_441703_441738	441703	441738	+	CRISPR repeat with sequence gcctcaatgaagggcccctccagaaggaggggcaat				gcctcaatgaagggcccctccagaaggaggggcaat
FN806773.1	fig|6666666.450802.crispr_spacer.7	crispr_spacer	FN806773.1_441739_441775	441739	441775	+	CRISPR spacer				ctgtcgagcaaattcagctcacacaggaggaagccca
FN806773.1	fig|6666666.450802.crispr_repeat.8	crispr_repeat	FN806773.1_441776_441811	441776	441811	+	CRISPR repeat with sequence gcctcaatgaagggcccctccagaaggaggggcaat				gcctcaatgaagggcccctccagaaggaggggcaat
FN806773.1	fig|6666666.450802.crispr_spacer.8	crispr_spacer	FN806773.1_441812_441846	441812	441846	+	CRISPR spacer				cctactattgatgccacaacggcatttcaggagaa
FN806773.1	fig|6666666.450802.crispr_repeat.9	crispr_repeat	FN806773.1_441847_441882	441847	441882	+	CRISPR repeat with sequence gcctcaatgaagggcccctccagaaggaggggcaat				gcctcaatgaagggcccctccagaaggaggggcaat
FN806773.1	fig|6666666.450802.crispr_spacer.9	crispr_spacer	FN806773.1_441883_441918	441883	441918	+	CRISPR spacer				cgcgtgcgcggcccgcttgcgaggaaatttgtcggg
FN806773.1	fig|6666666.450802.crispr_repeat.10	crispr_repeat	FN806773.1_441919_441954	441919	441954	+	CRISPR repeat with sequence gcctcaatgaagggcccctccagaaggaggggcaat				gcctcaatgaagggcccctccagaaggaggggcaat
FN806773.1	fig|6666666.450802.crispr_spacer.10	crispr_spacer	FN806773.1_441955_441989	441955	441989	+	CRISPR spacer				cggccccgtctggtcggacagccttgaagagccgg
FN806773.1	fig|6666666.450802.crispr_repeat.11	crispr_repeat	FN806773.1_441990_442025	441990	442025	+	CRISPR repeat with sequence gcctcaatgaagggcccctccagaaggaggggcaat				gcctcaatgaagggcccctccagaaggaggggcaat
FN806773.1	fig|6666666.450802.crispr_spacer.11	crispr_spacer	FN806773.1_442026_442063	442026	442063	+	CRISPR spacer				ttagcgagttctgcccagtcgtcttcccacacctgccc
FN806773.1	fig|6666666.450802.crispr_repeat.12	crispr_repeat	FN806773.1_442064_442099	442064	442099	+	CRISPR repeat with sequence gcctcaatgaagggcccctccagaaggaggggcaat				gcctcaatgaagggcccctccagaaggaggggcaat
FN806773.1	fig|6666666.450802.crispr_spacer.12	crispr_spacer	FN806773.1_442100_442135	442100	442135	+	CRISPR spacer				gggatggttggcgatggtccgcccgatcacatcgac
FN806773.1	fig|6666666.450802.crispr_repeat.13	crispr_repeat	FN806773.1_442136_442171	442136	442171	+	CRISPR repeat with sequence gcctcaatgaagggcccctccagaaggaggggcaat				gcctcaatgaagggcccctccagaaggaggggcaat
FN806773.1	fig|6666666.450802.crispr_spacer.13	crispr_spacer	FN806773.1_442172_442207	442172	442207	+	CRISPR spacer				tgtcagctcaaaatcagccagtcggctacaatacat
FN806773.1	fig|6666666.450802.crispr_repeat.14	crispr_repeat	FN806773.1_442208_442243	442208	442243	+	CRISPR repeat with sequence gcctcaatgaagggcccctccagaaggaggggcaat				gcctcaatgaagggcccctccagaaggaggggcaat
FN806773.1	fig|6666666.450802.crispr_spacer.14	crispr_spacer	FN806773.1_442244_442278	442244	442278	+	CRISPR spacer				tcaaagaaatggggcttgttgcgcagctcggttcg
FN806773.1	fig|6666666.450802.crispr_repeat.15	crispr_repeat	FN806773.1_442279_442314	442279	442314	+	CRISPR repeat with sequence gcctcaatgaagggcccctccagaaggaggggcaat				gcctcaatgaagggcccctccagaaggaggggcaat
FN806773.1	fig|6666666.450802.crispr_spacer.15	crispr_spacer	FN806773.1_442315_442350	442315	442350	+	CRISPR spacer				cggtgcagggtgcccgatcccgctgttaccggaccc
FN806773.1	fig|6666666.450802.crispr_repeat.16	crispr_repeat	FN806773.1_442351_442386	442351	442386	+	CRISPR repeat with sequence gcctcaatgaagggcccctccagaaggaggggcaat				gcctcaatgaagggcccctccagaaggaggggcaat
FN806773.1	fig|6666666.450802.crispr_spacer.16	crispr_spacer	FN806773.1_442387_442425	442387	442425	+	CRISPR spacer				cgctgaagtgatggcattcatcagaggagcgagcttcgg
FN806773.1	fig|6666666.450802.crispr_repeat.17	crispr_repeat	FN806773.1_442426_442461	442426	442461	+	CRISPR repeat with sequence gcctcaatgaagggcccctccagaaggaggggcaat				gcctcaatgaagggcccctccagaaggaggggcaat
FN806773.1	fig|6666666.450802.crispr_spacer.17	crispr_spacer	FN806773.1_442462_442497	442462	442497	+	CRISPR spacer				aatgttgtggtcatacccgcgccgggtgcggaacgt
FN806773.1	fig|6666666.450802.crispr_repeat.18	crispr_repeat	FN806773.1_442498_442533	442498	442533	+	CRISPR repeat with sequence gcctcaatgaagggcccctccagaaggaggggcaat				gcctcaatgaagggcccctccagaaggaggggcaat
FN806773.1	fig|6666666.450802.crispr_spacer.18	crispr_spacer	FN806773.1_442534_442568	442534	442568	+	CRISPR spacer				tgctagagaggttctggggaactatggatcgtcgt
FN806773.1	fig|6666666.450802.crispr_repeat.19	crispr_repeat	FN806773.1_442569_442604	442569	442604	+	CRISPR repeat with sequence gcctcaatgaagggcccctccagaaggaggggcaat				gcctcaatgaagggcccctccagaaggaggggcaat
FN806773.1	fig|6666666.450802.crispr_spacer.19	crispr_spacer	FN806773.1_442605_442640	442605	442640	+	CRISPR spacer				cttgggggccggtccctggagtgggtcagtcttcgt
FN806773.1	fig|6666666.450802.crispr_repeat.20	crispr_repeat	FN806773.1_442641_442676	442641	442676	+	CRISPR repeat with sequence gcctcaatgaagggcccctccagaaggaggggcaat				gcctcaatgaagggcccctccagaaggaggggcaat
FN806773.1	fig|6666666.450802.crispr_spacer.20	crispr_spacer	FN806773.1_442677_442712	442677	442712	+	CRISPR spacer				cttatcgaacggcggaaaccaatcggaacggccacc
FN806773.1	fig|6666666.450802.crispr_repeat.21	crispr_repeat	FN806773.1_442713_442748	442713	442748	+	CRISPR repeat with sequence gcctcaatgaagggcccctccagaaggaggggcaat				gcctcaatgaagggcccctccagaaggaggggcaat
FN806773.1	fig|6666666.450802.crispr_spacer.21	crispr_spacer	FN806773.1_442749_442783	442749	442783	+	CRISPR spacer				accgttggtcctcaagcccgaatgtattcaggatg
FN806773.1	fig|6666666.450802.crispr_repeat.22	crispr_repeat	FN806773.1_442784_442819	442784	442819	+	CRISPR repeat with sequence gcctcaatgaagggcccctccagaaggaggggcaat				gcctcaatgaagggcccctccagaaggaggggcaat
FN806773.1	fig|6666666.450802.crispr_spacer.22	crispr_spacer	FN806773.1_442820_442855	442820	442855	+	CRISPR spacer				ctgtgaggctcgtgccgtctgttgtgtaggggtggg
FN806773.1	fig|6666666.450802.crispr_repeat.23	crispr_repeat	FN806773.1_442856_442891	442856	442891	+	CRISPR repeat with sequence gcctcaatgaagggcccctccagaaggaggggcaat				gcctcaatgaagggcccctccagaaggaggggcaat
FN806773.1	fig|6666666.450802.crispr_spacer.23	crispr_spacer	FN806773.1_442892_442927	442892	442927	+	CRISPR spacer				cgggccgccgtcgtccttgaacagcccgaccttcgc
FN806773.1	fig|6666666.450802.crispr_repeat.24	crispr_repeat	FN806773.1_442928_442963	442928	442963	+	CRISPR repeat with sequence gcctcaatgaagggcccctccagaaggaggggcaat				gcctcaatgaagggcccctccagaaggaggggcaat
FN806773.1	fig|6666666.450802.crispr_spacer.24	crispr_spacer	FN806773.1_442964_443000	442964	443000	+	CRISPR spacer				ctgaaggtgttgacgttcctacgaagaaggctgtata
FN806773.1	fig|6666666.450802.crispr_repeat.25	crispr_repeat	FN806773.1_443001_443036	443001	443036	+	CRISPR repeat with sequence gcctcaatgaagggcccctccagaaggaggggcaat				gcctcaatgaagggcccctccagaaggaggggcaat
FN806773.1	fig|6666666.450802.crispr_spacer.25	crispr_spacer	FN806773.1_443037_443072	443037	443072	+	CRISPR spacer				cgtctcgtggcatgtacattctgccacctgctcaac
FN806773.1	fig|6666666.450802.crispr_repeat.26	crispr_repeat	FN806773.1_443073_443108	443073	443108	+	CRISPR repeat with sequence gcctcaatgaagggcccctccagaaggaggggcaat				gcctcaatgaagggcccctccagaaggaggggcaat
FN806773.1	fig|6666666.450802.peg.394	peg	FN806773.1_443107_443229	443107	443229	+	hypothetical protein				atgtgggtgttctggtggtcgtgggtgtcgggttcggggcgcctcaatgaagggcccctccagaaggaggggcaatctcagcggcagatgctggtcagtgaggtcctcacgaggcctcaatga	MWVFWWSWVSGSGRLNEGPLQKEGQSQRQMLVSEVLTRPQ
FN806773.1	fig|6666666.450802.crispr_spacer.26	crispr_spacer	FN806773.1_443109_443146	443109	443146	+	CRISPR spacer				gtgggtgttctggtggtcgtgggtgtcgggttcggggc
FN806773.1	fig|6666666.450802.crispr_repeat.27	crispr_repeat	FN806773.1_443147_443182	443147	443182	+	CRISPR repeat with sequence gcctcaatgaagggcccctccagaaggaggggcaat				gcctcaatgaagggcccctccagaaggaggggcaat
FN806773.1	fig|6666666.450802.crispr_spacer.27	crispr_spacer	FN806773.1_443183_443219	443183	443219	+	CRISPR spacer				ctcagcggcagatgctggtcagtgaggtcctcacgag
FN806773.1	fig|6666666.450802.crispr_repeat.28	crispr_repeat	FN806773.1_443220_443255	443220	443255	+	CRISPR repeat with sequence gcctcaatgaagggcccctccagaaggaggggcaat				gcctcaatgaagggcccctccagaaggaggggcaat
FN806773.1	fig|6666666.450802.crispr_spacer.28	crispr_spacer	FN806773.1_443256_443291	443256	443291	+	CRISPR spacer				gatcttgtggtccaggaccgtgcctgtggtcctgtc
FN806773.1	fig|6666666.450802.crispr_repeat.29	crispr_repeat	FN806773.1_443292_443327	443292	443327	+	CRISPR repeat with sequence gcctcaatgaagggcccctccagaaggaggggcaat				gcctcaatgaagggcccctccagaaggaggggcaat
FN806773.1	fig|6666666.450802.crispr_spacer.29	crispr_spacer	FN806773.1_443328_443362	443328	443362	+	CRISPR spacer				acaccgatcagcggactgtcggtgggaatcggatc
FN806773.1	fig|6666666.450802.crispr_repeat.30	crispr_repeat	FN806773.1_443363_443398	443363	443398	+	CRISPR repeat with sequence gcctcaatgaagggcccctccagaaggaggggcaat				gcctcaatgaagggcccctccagaaggaggggcaat
FN806773.1	fig|6666666.450802.peg.395	peg	FN806773.1_443369_443548	443369	443548	+	hypothetical protein				atgaagggcccctccagaaggaggggcaatctgtggcgcacgatccccaccagccaggcatccaacagcctcaatgaagggcccctccagaaggaggggcaatcattaataggctatatctttttaattcctaaaaataaaggcctcaatgaagggcccctccagaaggaggggcaataa	MKGPSRRRGNLWRTIPTSQASNSLNEGPLQKEGQSLIGYIFLIPKNKGLNEGPLQKEGQ
FN806773.1	fig|6666666.450802.crispr_spacer.30	crispr_spacer	FN806773.1_443399_443435	443399	443435	+	CRISPR spacer				ctgtggcgcacgatccccaccagccaggcatccaaca
FN806773.1	fig|6666666.450802.crispr_repeat.31	crispr_repeat	FN806773.1_443436_443471	443436	443471	+	CRISPR repeat with sequence gcctcaatgaagggcccctccagaaggaggggcaat				gcctcaatgaagggcccctccagaaggaggggcaat
FN806773.1	fig|6666666.450802.crispr_spacer.31	crispr_spacer	FN806773.1_443472_443510	443472	443510	+	CRISPR spacer				cattaataggctatatctttttaattcctaaaaataaag
FN806773.1	fig|6666666.450802.crispr_repeat.32	crispr_repeat	FN806773.1_443511_443546	443511	443546	+	CRISPR repeat with sequence gcctcaatgaagggcccctccagaaggaggggcaat				gcctcaatgaagggcccctccagaaggaggggcaat
FN806773.1	fig|6666666.450802.crispr_spacer.32	crispr_spacer	FN806773.1_443547_443581	443547	443581	+	CRISPR spacer				aatatgcggcgcaccatgcctccatgtcgggaggc
FN806773.1	fig|6666666.450802.crispr_repeat.33	crispr_repeat	FN806773.1_443582_443617	443582	443617	+	CRISPR repeat with sequence gcctcaatgaagggcccctccagaaggaggggcaat				gcctcaatgaagggcccctccagaaggaggggcaat
FN806773.1	fig|6666666.450802.peg.396	peg	FN806773.1_443588_443779	443588	443779	+	hypothetical protein				atgaagggcccctccagaaggaggggcaataagcggagcgacaagagcgaacagggagattttttggcctcaatgaagggcccctccagaaggaggggcaatggcgggcgtgggaacagggctcccactaggcattataccggccgcctgcgagcggtgctgaagaaggatggctcgcgcgtggaggattga	MKGPSRRRGNKRSDKSEQGDFLASMKGPSRRRGNGGRGNRAPTRHYTGRLRAVLKKDGSRVED
FN806773.1	fig|6666666.450802.crispr_spacer.33	crispr_spacer	FN806773.1_443618_443653	443618	443653	+	CRISPR spacer				aagcggagcgacaagagcgaacagggagattttttg
FN806773.1	fig|6666666.450802.crispr_repeat.34	crispr_repeat	FN806773.1_443654_443689	443654	443689	+	CRISPR repeat with sequence gcctcaatgaagggcccctccagaaggaggggcaat				gcctcaatgaagggcccctccagaaggaggggcaat
FN806773.1	fig|6666666.450802.peg.397	peg	FN806773.1_444170_443868	444170	443868	-	CRISPR-associated protein Cas2			isu;CRISPRs	atgagccgacgagattcccattgctttctgatcgcctacgacgtgcccgatgaccgtcgtcgcaccaggttggccacggtactgaagggctacggggagcgtgtgcagtacagcgtattcatggttgattgtccgccgtcacacctgctggtgctacgccacgatctcaccgacgcgatggatattgatgaggactcggtggtgatctgcgacctgggcatgtccacgtcggcagacgcccaacgcatcacctggttgggcggtcagaggtaccagagcggcggacgcagcatcatcatctga	MSRRDSHCFLIAYDVPDDRRRTRLATVLKGYGERVQYSVFMVDCPPSHLLVLRHDLTDAMDIDEDSVVICDLGMSTSADAQRITWLGGQRYQSGGRSIII
FN806773.1	fig|6666666.450802.peg.398	peg	FN806773.1_445768_444167	445768	444167	-	CRISPR-associated RecB family exonuclease Cas4 / CRISPR-associated protein Cas1			icw(1);CRISPRs	atgtctggtgatgacaagctgccgatcagcctggtggcccacaccgtgttctgtccgcggcgggcttggttggaggcacagggcgagcaggccgatagctatgcaatgacggccggcacgctcgcacaccggcgcgtggaccagcctgctgagtcacggcccgaggtgcggcgcgcagtgtcggtgcacagtgaatcgctgggcatcacgggccgctgtgacgtggtggaagtctcgtccgatggcctgtcggtggtcgaatacaagtccaccccggtgcgcaggaaagcagagatcacccctgcccaggccgtgcaggtcgggttgcagtccatgtgcctggaggagatgggtcatcacgtcacgagcggggtggtgcactttgtgaatcatcacaag…	MSGDDKLPISLVAHTVFCPRRAWLEAQGEQADSYAMTAGTLAHRRVDQPAESRPEVRRAVSVHSESLGITGRCDVVEVSSDGLSVVEYKSTPVRRKAEITPAQAVQVGLQSMCLEEMGHHVTSGVVHFVNHHKDVPVPLGAEAREACRDWVTETRKVVEADSAPPPLLDDSRCNGCSHATICLPDEQVHNGGELKRRISVADPHGEILHAVTPGARLSMRDRQIRITRQGEQLAAVPLERVQGLVLHGNVDVSGALIREILWRRLTIVWCSGRGRVVGWATGAAAPNGQARMHQQALSEVGCLPVARAIVRAKLINQATLLRRNAAAATAPQEIRELSRVAMRVESLPELFAVEGRAAKAYFSEFPLILKSDSAQDFLDEWPGRHGRGAIDPLNAALNY…
FN806773.1	fig|6666666.450802.peg.399	peg	FN806773.1_446759_445758	446759	445758	-	CRISPR-associated RAMP protein, Csb3 family				atgaaattcgaaatcaccggcacattggacacggcgatcacccacttagcgctcgtcggtctcgcgaacatcctccaggaggcgggtgcccaccgggtacgactgtggtggcaggacggggcagtggctcgcccaacactgcagtgggagggccctgatgctggtgaggccgtgctggcacacgcccgacgccatgccgacccagcgtgctggctgcaggcccgacgtccggcgcccgaagacggccatgcgttgttcagtccccgactcaagccccccaccgacgacgaagggtggttcgagctcgaggaactgcgggaacacttcctggacgccgggctcacgcggctggatcagcggatgattgtcaatctcggcgagccgggatattgggtgcgc…	MKFEITGTLDTAITHLALVGLANILQEAGAHRVRLWWQDGAVARPTLQWEGPDAGEAVLAHARRHADPACWLQARRPAPEDGHALFSPRLKPPTDDEGWFELEELREHFLDAGLTRLDQRMIVNLGEPGYWVRQDGQPRPDHAASRWEMKTRNRGEEFIGQRLAPLAREVSTWTAGKVLDGLGGRAVNDVVGKNKPDSRTPTGLSSPGPTDNALAWCSLWGISAFTLVPKSIGVSATAGAVPPARSYPRLLVVPVVADPISPVLWTALARSRELLSAFSDDPVRSVDARQLLVRRGVIGACSFPLDKSDNDSAPERTLLRGTLHSFQEDADVW
FN806773.1	fig|6666666.450802.peg.400	peg	FN806773.1_449371_446756	449371	446756	-	CRISPR-associated helicase Cas3			icw(2);CRISPRs	atgaccatcacgcttgatgatttcgcaacgttcttccgtgccgtcaatgcgggccacgaccccttcccgtggcagacggcgctgctgacgggtatcgctggatccgcgcggtggcccagcgccatcacggcccccaccggaagtggcaagagcgcggtcgtggaagtgcatgtcttcctgaacgccctgtacagcgccggctccgggccccgcgtgccccgccggttgtccaccgtggtcgccaggcgcgcactggtcgactcacaggccgaccgcgcgcagcgggtcgccgactggctcgacgagggcgactcccccctggctcgcgagatgagtgcgctcctccagcgcctcagcgccgccgatgacaccccgcccctggtgatcgggcacctgcgt…	MTITLDDFATFFRAVNAGHDPFPWQTALLTGIAGSARWPSAITAPTGSGKSAVVEVHVFLNALYSAGSGPRVPRRLSTVVARRALVDSQADRAQRVADWLDEGDSPLAREMSALLQRLSAADDTPPLVIGHLRGGISLRSTWIDDPSACAVISATPDMWGSRLLLRGYGSSMAARPREGGLLGLDNAVVIDEAHLSRQLVGTARWVSQHNADVAERLGVPGLQVVESSATTRSASPDGIGIGPDDLADPTLRPRLTLPKPVTVVESAAWSGKKATDQYISTLVDQVQDMARTADDGTIGCIVNRVDTALRVAERLGDDCPCWVGPTRPLDLAQLKRSYPALLGLDTAPRQAMPRFLVATQTVEVGVDLDLSGLVTELAPADSLTQRFGRVNRRGLRDSG…
FN806773.1	fig|6666666.450802.peg.401	peg	FN806773.1_450909_449368	450909	449368	-	CRISPR-associated protein Csb2				atgtcgccactcactatccgagcggtatttccgctgggggtgttccagggccaccgcgccgacgggtcgcccgaccggctacccgacaccgccaggctcttctccgccctggtcaatgctgccgggcagggatccgaggccatcgcggtcaagggtcgcctcgagccgtcatcggaatcgaccgccgcgttgagctggctggagaaacacccgccgacgatgatccgcatccccaaccacgttcccgtgtcaccagaccggcgtccggatgcgtatcgaaagaccggcacggtacagggccccaagaagtcacccgcaatgcgaatcggcgcccgccagatcagcaccggaaccgccatcgacgattgcgtcggatggttctgggccgatgcaccctcc…	MSPLTIRAVFPLGVFQGHRADGSPDRLPDTARLFSALVNAAGQGSEAIAVKGRLEPSSESTAALSWLEKHPPTMIRIPNHVPVSPDRRPDAYRKTGTVQGPKKSPAMRIGARQISTGTAIDDCVGWFWADAPSEVQETVGRLCADVSCLGEDDSPVILTLDQFVPTHELVASTQQLRPTGLAVRTPGPGRLDELIRAHHEAFPPKMPSAAQDSPSFSEMPRGSRVPTEGLRVLRYKSPTPPPADSPWPLAMLLPLSAHIALEDGLTWCVAMHRMLISRLGDGAPAIVTGHYARGASQPANRVAVQYLPPTLLSHRAESGDFPHGAIALLLPASIAAEDRGEIVRALNSPRLGLWSSAGRVTLGTPLRIDASQFWPTPQPGWRRQWRTLDGMVPETRRQP…
FN806773.1	fig|6666666.450802.peg.402	peg	FN806773.1_452110_450911	452110	450911	-	CRISPR-associated protein Csb1				atgaccgatctcacctactccgacctcgaagcggcctgccacgccggcggagccagcgtcctgtcgtcggtgacggaactcgcccccgcagccggaccgcaggcaggcatcgcccccgcccgctatgtgcagggacgcgacgggacctatgcctacgagacccgcttcatcggcggcgagcccagcagcgtggtcgtcgtcgacagtaaggccagccagctcaaccgcgtggaggatgccatctccctggccatcgaggagggtgacgcctcactgtcccggatgccgtcgatccgggttgactacgaaaccctgagcgccaccgattaccagctgccccaccgcttcagcgacggccacatccgcttcggcacaatcgacggcgaggtgaccaccaag…	MTDLTYSDLEAACHAGGASVLSSVTELAPAAGPQAGIAPARYVQGRDGTYAYETRFIGGEPSSVVVVDSKASQLNRVEDAISLAIEEGDASLSRMPSIRVDYETLSATDYQLPHRFSDGHIRFGTIDGEVTTKYPAYVAARNASPANARALLELSPVSLAFGAWDSTRKAHQARFRSCLVGEIIGQLADQTEAGRKPPRRGSARKDDIAPSVQLNEKDMLTLLATQEDEMSPTTVDKITKDAKKAKNKPTSASVLGLGAIPPSLDGLGFVSCRRIIRSHVLSFSALRQLRFGADNAGNVACRALLAALSLHGLALSDQELELRANCDLVEAGDPVVTLDGRRGTHTELEPLVPEVTGPILATAIERAVATAGIRWDGQVLEVTGNPIILAGATADADED
FN806773.1	fig|6666666.450802.rna.6	rna	FN806773.1_452541_452454	452541	452454	-	tRNA-Ser-GGA			isu;tRNAs	ggaggattcgcctagaggcctatggcgctcgcttggaaagcgggttgggttcacgccctcacgagttcgaatctcgtatcctccgcca
FN806773.1	fig|6666666.450802.peg.403	peg	FN806773.1_452643_453917	452643	453917	+	Threonine dehydratase biosynthetic (EC 4.3.1.19)			isu;Branched-Chain_Amino_Acid_Biosynthesis	gtgaccaccaccgaggtatccacgctcgcccatctcgtcgaccaggccgccgagggcctcgccggcgtcgccagagtcacccccctgcaatacaacgaacgcatttcgtcgacctcgggctgccgcgtctggctcaagcgcgaagacctgcaaccggtgcgcagctacaagttgcgcggcgcctacaccttcatcagcaagctgtccgacgacgagaagcgcgccggcgtgatctgtgcctccgccggcaaccacggccaaggcgtggcctgggcctgcgcacggctgggcatcaccggcaccgtgcacgtgccctccaccaccccgcgccagaagcgcgaccgcatccgcttcttcggcggcgaccatgtgcgcctcgtggtgggcggcgacacctac…	MTTTEVSTLAHLVDQAAEGLAGVARVTPLQYNERISSTSGCRVWLKREDLQPVRSYKLRGAYTFISKLSDDEKRAGVICASAGNHGQGVAWACARLGITGTVHVPSTTPRQKRDRIRFFGGDHVRLVVGGDTYDDAARAAQVEADRTGATMVPAFDDPLIASGQGTVARELVEQLGHAPDVLVVPVGGGGLLSGCGAWMRENHPETRIIAVEPAGAAGLAAAMDAGRPVRLDHIDSFVDGAAVARVGDFTFKIARQLAPDLIAIPEGQVCTEMLSMYQVDGIIAEPAGALAASALSVHPMDTTLGIDPSQEIAIIVSGGNNDVSRYAEVVERSGVHEGRRRYFLVNFPQEPGALRRFLNEVLGPDDDIIVFDYTKHSNRDTGPALVGIELGDPTNFAEL…
FN806773.1	fig|6666666.450802.peg.404	peg	FN806773.1_454391_454678	454391	454678	+	hypothetical protein				atgaccgacctgcccatcacccagacccaccactgcacctgcgcggagggggataccaacactcccgagctcgacgcccgcgccatcccgcacgcgatccgccacgccgccatcctcggcgcgctgcagggcctgggccacaacgaatcgatgatcctggtggccccgcacaatccgctgccgctgctcgaccagatcgactccatgtggcgcgatgtcttcagcctcgaatatgtgcaggaaggccccgacgcctggaagatccgcttcacgcgcgtggccgcctga	MTDLPITQTHHCTCAEGDTNTPELDARAIPHAIRHAAILGALQGLGHNESMILVAPHNPLPLLDQIDSMWRDVFSLEYVQEGPDAWKIRFTRVAA
FN806773.1	fig|6666666.450802.peg.405	peg	FN806773.1_454684_455694	454684	455694	+	Transcriptional regulator, ArsR family				gtggacggccagaccggccccgttcgtcgcgccgcagacctcggcgtcggtgcgacggatggggctcatcccagcgaccgcggcgccccgcttgatccgcagtgccagcggctgatggacgccctgctcaccactccggggccgatgacggtggcgcagctgggtgccgacgcggagatgcgtcccaacacggtgcgcttccacctggcacacctgggtgatgccgggctggtgagcggtgtttcggcgcgcaccaccacacgcggacgtcccggcgtgctctatcgcgccaccgcgagggccttcgacagtggcccgcagcatccccggctgctcaccgaggtgctcatgcaccacttccttgccgaggccgcgacgccaccgccatccgtggagggt…	MDGQTGPVRRAADLGVGATDGAHPSDRGAPLDPQCQRLMDALLTTPGPMTVAQLGADAEMRPNTVRFHLAHLGDAGLVSGVSARTTTRGRPGVLYRATARAFDSGPQHPRLLTEVLMHHFLAEAATPPPSVEGPQRPTTVWERARRAGRAWSSHVETLPGGSPAHGGAGPEHVTDGTAQFDALLTQLGNWGLAPNRIRDPGVPDGSAVPDESAAASTHSPVGSTIGPGPVSPDPAAAQRDHLPDRVRIGLNRCPFAHEASECPDLVCGVHAGIIDGLLAQLGGSWRVARLTPHASAGQCLLDAELTHPALQAPPCPAAAYPDSVHRAGRGGTTPRA
FN806773.1	fig|6666666.450802.peg.406	peg	FN806773.1_455742_457046	455742	457046	+	hypothetical protein				atgacccgcctgcaagaaagccaccccatgtcacagcccgttgccgtcccggaacagggcagcgccgacccgccgctcaaacccgccagccagacccgacgcgtgatcgtgctgctcgtgccgtgcggagtggccatggtgatgggtttggacgccgccctggtgctgctcggcctgccggccccattgagtggtgagcggttctcgtcggcccacggcatcatcatgaccatcggcttcttggaagctctcgtcagcctggagagcgcggtgtccctgcgtcgcctgtgggcctactgcgctccggctgccctcgccgtgggtgccctcctcgtgctcacaccgcttcccctccaggccggtcagctgctcatgcttgtcggttgcgcgctgctgatc…	MTRLQESHPMSQPVAVPEQGSADPPLKPASQTRRVIVLLVPCGVAMVMGLDAALVLLGLPAPLSGERFSSAHGIIMTIGFLEALVSLESAVSLRRLWAYCAPAALAVGALLVLTPLPLQAGQLLMLVGCALLIVNYSVLWTRKHEPMVAVQVGGALAALGAVLLWTGGVSIPDLFAWLVTFLVLTIAAERVVISRFSPSVLTPAGARRYQRGIVVISALIVFACPLTTIWSGRVLPVFGLALIALTVMAAWGDGARSDLRVRARATVAGSDAASDADTASGSAITPSQRFTGVMVFISYMWLIVTGLLLVHPTLSGLHYDALLHAVFLGFVMTMVVAHVPTYLPFLLEIRFRFNPGFWGVAVLLNVGLVVRIVADLAGSETGRTLGGLANIAALLSLVA…
FN806773.1	fig|6666666.450802.peg.407	peg	FN806773.1_457043_459679	457043	459679	+	Multicopper oxidase			idu(1);Copper_homeostasis	atgaacatcgaaagccccaccacacggagacgcccccacggcctggccagccgccgggtctggttcacggccgtcacggtgccggtctgcctgtgggcgctcgtcgcgctcgcggcactgatcggccagcgctggcgcgccgacctgggctggatcggcctgcatgccgccgccctgggcgtggccaccaacgccatcgtcacctggagcgactacttcgtcgacgccctgatgcgtggagccgcctcgtcgaaggcccgccagatcggcgtgctggcggggctcaacgtcggcaccctggcgctcatcgggggcatcgaggccgccctgaatccccttgtcacagcgggtgcggcgctcattgtcgtggcgatcgtcgtccactgcgccagcctgtgg…	MNIESPTTRRRPHGLASRRVWFTAVTVPVCLWALVALAALIGQRWRADLGWIGLHAAALGVATNAIVTWSDYFVDALMRGAASSKARQIGVLAGLNVGTLALIGGIEAALNPLVTAGAALIVVAIVVHCASLWRRSRGALTTRLGSTVVGYYIACAGWFVAAGVFGFLMTTAGGGHLNRYLLAHIASAVLGWLGLAVIGTLVTLWPTILRTRMVPGAQTDARRALPLLNIALAVVVIGGVIGRGWLSALGLLGYLACLGFTLAAMMRAARVKPPRSFAARSVIAGMAWLVGTLVVATVIAAMGPDTATIMNRLTALAWPLLAGFAAQLIAGSMAYLLPVVIGGGPAMVRRRNRVMDMASNTRLVAANGAGLGFLLPLPTAGRVAMIAVAAACVAAFLTL…
FN806773.1	fig|6666666.450802.peg.408	peg	FN806773.1_459833_461212	459833	461212	+	hypothetical protein				atgaagatcacacgagccctggccgccactgccacgctgaccgcgctgttggtgggcaccggcgttgccggggccgccgccgacgtcacctgggaatcatcgccgggaccccacaccttcagcgtggacgtcacccctgtttcctacatggtcgacagctccggtgacgccgccctgcgcgtggagcacatcgtcgacgagaacggccgggccttgttgtgcgcccagttcgaccggccgtcgccctcggggacgcagctgcggccgttggggcgcgccactccgcaactcgcctacctggccaaccagttggaacatcccgagctcaatcccgacctggccggattggacgccatgcagcagtactacgtgctgcaattcgtggcccacatgtatgac…	MKITRALAATATLTALLVGTGVAGAAADVTWESSPGPHTFSVDVTPVSYMVDSSGDAALRVEHIVDENGRALLCAQFDRPSPSGTQLRPLGRATPQLAYLANQLEHPELNPDLAGLDAMQQYYVLQFVAHMYDSPHFADFTDVQDGQRVADPHGLIPRITAVKARADAASNGDFFEGHKISVSEPVPASALDPEGFWLSDPVTVSVQTGNAQVTVKPTWNEAATAAGTTLVDAATGAPLEAVADGAQVRLKTSADKLAGKAGRVGVTLDARFYGGTAKIGYLYGGDEQVQQIVGYDEITYNEHLSTDISTAYTPVLGSLSGTKEGSAGERLAGVEFTVKDAGGTALTTVATASDGTFTVPDVPWGTWFLHETKTPEGYLPLSQPVEVTIDGAHRRIDLP…
FN806773.1	fig|6666666.450802.peg.409	peg	FN806773.1_461371_462024	461371	462024	+	peptidase C60 sortase A and B				gtggtgctggtgaccgtcgcgctcgtcgcggcggccgtcatcctgttccagcaccgcgcaccgcaagtggccgcggagccggcgccgggcatcgccacgaatggatccgtggtggccacgggggagccgcgcaccgaatcggcgccgcttcccccggccccgttcgtggccgcgcgcccgaccccggaagcggccgtggcgctggaggtcgcggccgaccggttggtgatcccgtcgctgggcgttgacgccccgctgctggcggccccgctcggcgaggacggatcgctggccgttcccgatgacccgcagcaggtgggcgtctccaccatcgccgcacccgttgccagctcggcgggaaccaccctgctggccggccatgtgaacatgcagcgggtt…	MVLVTVALVAAAVILFQHRAPQVAAEPAPGIATNGSVVATGEPRTESAPLPPAPFVAARPTPEAAVALEVAADRLVIPSLGVDAPLLAAPLGEDGSLAVPDDPQQVGVSTIAAPVASSAGTTLLAGHVNMQRVPGALWRLSQILPGARIITTDHGGVRQEWIVDGLTVHPKQGLPDGLTNTTGRRRLAVVTCGGEVHDGQYEKNVIAWARSAPTPGT
FN806773.1	fig|6666666.450802.peg.410	peg	FN806773.1_462094_465498	462094	465498	+	DNA polymerase III subunits gamma and tau (EC 2.7.7.7)			icw(1);DNA_processing_cluster	gtggatggcgatctggatcccgggggccgcgaggcacctgaggacgatttcttcgagcaggacggtcctgccctgttcgacgatgccgccagcaccgaatccagcagcgcggacagcacgaagggaaccatggcgaacagcaccgataccggcagcgtggacgcaccacgcgacgagcccctggcgtccggtgagatcccgacgccggatgccccggtggctgccacgcccgatgcgcctgcgcccgacaacgacccgggggcgcccctggcgctctaccggcgctatcgtcccgacaccttcgagcaggtgatcggccaggaccatgtgaccctgccgttgcagcgtgcgatcgccaacaaccgggtgagccacgcctacctgttcagcggcccgcgc…	MDGDLDPGGREAPEDDFFEQDGPALFDDAASTESSSADSTKGTMANSTDTGSVDAPRDEPLASGEIPTPDAPVAATPDAPAPDNDPGAPLALYRRYRPDTFEQVIGQDHVTLPLQRAIANNRVSHAYLFSGPRGCGKTTCARILARCLNCENGPTPTPCGHCTSCRELATGGPGSIDVIEIDAASHGRVDDARELREGIFFAPVQSRFKIYIIDEAHMVTKEGFNALLKVVEEPPPHVKFIFATTEPDKVIGTIRSRTHHYPFRLVPPKVLTDYLEKICVEEHVQVEPGVLPLVVRAGAGSVRDSLSVLDQLLGSAGADGVSYQQATSLLGYTPDALLDEMVDALAAGDGKGVFGTIDKVIEIGQDPRRFAEDLLQRLRDLVIVADVPDALSSGLIDVA…
FN806773.1	fig|6666666.450802.peg.411	peg	FN806773.1_465749_466057	465749	466057	+	Nucleoid-associated protein YaaK				atgtttcctgaaggcatggacatgaacgcgctcctcgagcaggcccagcagatgcaggtgcagctgcagcaggcccgcgacgacctacaggacgccagcttctccggcacctccggcggcggcctggtggaggcaaccgtcaccggcggtggcgtgctcaccggcctggtgatcaagcccgaggccatcgaccccgatgacgccgagggcttggccgacctggtggtggccgccgtgcgcgatgccacctcgaaggccgcccaggaagccgagaaagtgatgcccgacctgggatcgctgggtctttga	MFPEGMDMNALLEQAQQMQVQLQQARDDLQDASFSGTSGGGLVEATVTGGGVLTGLVIKPEAIDPDDAEGLADLVVAAVRDATSKAAQEAEKVMPDLGSLGL
FN806773.1	fig|6666666.450802.peg.412	peg	FN806773.1_466059_466685	466059	466685	+	Recombination protein RecR			isu;DNA_processing_cluster isu;DNA_repair,_bacterial_RecFOR_pathway	gtgtacgacggacctatccaggatctgatcgacgagcttggcaggctgccgggcgtgggccccaagagcgcccagcgcatcgccttctggctgctcgaccagccccaggccgatgtggagcagctggccaatacgctgcgcacggtgaaggagggcacccacctgtgctcgatctgcttcaacgtgaccgactccgacatctgccgcatctgccgcgacccgcgtcgcgaccacagctccatctgcgtggtcgaggagtccaaggacgtgatggccattgagcgcacccgcgaattccgcgggctctaccacgtgctcggtggctcgatcagcccgatcgacggccgtggccccggcgacctgcgcatcgccgaacttgtgcgacgcctgcaggacccg…	MYDGPIQDLIDELGRLPGVGPKSAQRIAFWLLDQPQADVEQLANTLRTVKEGTHLCSICFNVTDSDICRICRDPRRDHSSICVVEESKDVMAIERTREFRGLYHVLGGSISPIDGRGPGDLRIAELVRRLQDPKVSEIILATDPNLEGDATATYISRLLGETPGIRVSRLASGLPVGGDLEYADEVTLGRAFSGRRYVNDEEPADQSA
FN806773.1	fig|6666666.450802.peg.413	peg	FN806773.1_467478_466711	467478	466711	-	hypothetical protein				atggccatcgagaagtcgctgctcatgctcaccggctcacaggtgccgcagcccaggcccggctccgaactggaccgcctcgacaaggaaatgcccgacgccgcggtggtggggctgacgaattcattgcagcaggcggtgcgtaccgcccaggaatgcgcccgctcgatgggtgacgccctgttcggggagcagccccggggccccgggccggccgtgctgatcctggcccgctccctgctgcttgcctccggacgcgtgatctatgcgctgggcgccgaggacgacgaggtgcgcctcgcccactgcctgcaggtgatctcacaggagagcggcagcctgttgcagggcatggaggaggcccacgagttcacccagctgcacagcctgcgtcccagc…	MAIEKSLLMLTGSQVPQPRPGSELDRLDKEMPDAAVVGLTNSLQQAVRTAQECARSMGDALFGEQPRGPGPAVLILARSLLLASGRVIYALGAEDDEVRLAHCLQVISQESGSLLQGMEEAHEFTQLHSLRPSDEFLAEVKSANKTVQKLSRIRGERAMLREMAQAISEAAGPAGLPAEFAPTVREAALWVFHCYSGMAHGYAWSFEVGAGDPSVDLWIVGTLGAFAVRLMTEMCRAPEELGPDDLGPDDVPLDA
FN806773.1	fig|6666666.450802.peg.414	peg	FN806773.1_467799_471059	467799	471059	+	Isoleucyl-tRNA synthetase (EC 6.1.1.5)			isu;tRNA_aminoacylation,_Ile	atgacgaccagctctgagcgcactcccgcgaagactgaagccccgaagaatgatggggtgaacgtcgaagccgctgacccgacgggcttcggacacagctaccacgccgtgccggcgcgcatcgacctgcccgcggtggaccacgagatcatcgccctgtgggagaagaacaacaccttcaccaagtcgtgggaggcctccgagggcggcccgcgctggaacttctacgagggtccgcccaccgccaacggccagcccggcacgcaccacatcgaggcgcgcgtgttcaaggacatgttcccccgctacaagacgatgcagggcttccgcgttgaccgcaaggccggctgggactgccatggcctgccggtggagctcgccgtcgagaaggaactcggc…	MTTSSERTPAKTEAPKNDGVNVEAADPTGFGHSYHAVPARIDLPAVDHEIIALWEKNNTFTKSWEASEGGPRWNFYEGPPTANGQPGTHHIEARVFKDMFPRYKTMQGFRVDRKAGWDCHGLPVELAVEKELGFDHKNEIEEYGIARFNEKCRESVTEHVDEFAELTRRMGYWVNMDEAYWTMAPEYVDSEWWALQKIFNDGLLVQDFRVTPYCPHDETALSDHEVSQGYREVTEPSIYVAFPLTSGPWAERGAKLAVWTTTPWTLISNTAVAVAPDVDYVLASNGHEELVVAEPLFDAVLGEHDDEGKPVWHVVDKKQGAAMAGWDYERPFDFVPFDKRANYILTADYVTTDDGTGLVHEAPAFGADDMEVGRANGLPVINPIRADGTFEADLPLVGG…
FN806773.1	fig|6666666.450802.peg.415	peg	FN806773.1_472172_471186	472172	471186	-	Putative oxidoreductase				atgaccgttcgctggggtattgcagggtcgggacgtatcgcccgcatcatggccaccgagttcaccgccgcgcagcacgcggaactggtggcagtcggctcacgcagcgccgagcgcgccgggcagttcgccgccgagttcggcctgccccatgcgcacggctcctaccgcgagctgctcgacgaccccgatgtcgacgccatctacatcggcaccccgaacgcgcagcactatgccctggcgctggcggtcatcggcgccaacaaggcggtgctggtggagaagtcgatgacctgccaggtgcagcacacccgggaactggcgcgggccgcccggcaggagggcgtgttcgccatggagggcatgtggacccggttcctgccggcgatccgtgccgcc…	MTVRWGIAGSGRIARIMATEFTAAQHAELVAVGSRSAERAGQFAAEFGLPHAHGSYRELLDDPDVDAIYIGTPNAQHYALALAVIGANKAVLVEKSMTCQVQHTRELARAARQEGVFAMEGMWTRFLPAIRAAHEAVATGRIGDITCVQGDLFAYRAFNATDRLFAPGLGGGAMLDLGVYALHFAQDFLGEPIAVDCTGQLAETRVDASASMQLRYASGATAQLSISLQAHGPGRMTIMGTDGFIEVEPRFHHPTSIVVHRDDDEPEHVTLPFPGRGYRLELSAVSEAIEAGLTEHPFVPLDDSIAVAGAMTHALEQLGYRPLDDEDF
FN806773.1	fig|6666666.450802.peg.416	peg	FN806773.1_472341_473615	472341	473615	+	Aspartokinase (EC 2.7.2.4)			isu;Lysine_Biosynthesis_DAP_Pathway,_GJO_scratch isu;CBSS-216591.1.peg.168 isu;Threonine_and_Homoserine_Biosynthesis isu;Lysine_Biosynthesis_DAP_Pathway	atgtccaggatcgtccagaagtatggcggatcgtcggttgcggatgcggagtcgatcaagcgcgtcgcgcgcaagatcgcccgtgccaagcagcgcggcgatgccgtgaccgttgtcatctccgcaatgggtgacaccaccgatgagctgatggacctcgcctaccaggtgagcccccagccccagacccgtgagctcgacatgctgctcaccaccggcgagcgccagtcggccgcgctgttggcgatggcgttgaacgacctcggcgtcaaggctcgcagctacaccggcagccaggcgggcgtgatcaccaccgagcgccacggcgacgcccgcatcgtgaccatcacccccggacgcatcgagaaatcgctcgcccagggcaatgtgacgatcgtc…	MSRIVQKYGGSSVADAESIKRVARKIARAKQRGDAVTVVISAMGDTTDELMDLAYQVSPQPQTRELDMLLTTGERQSAALLAMALNDLGVKARSYTGSQAGVITTERHGDARIVTITPGRIEKSLAQGNVTIVAGFQGVSQDTKDVTTLGRGASDTTAIALAAVLGAKYCEIYTDVDGVFTADPRIVPTAKRIPEITYEEMMEMAAAGTKVLHLRAVEYARREGIAVHVRSSFSDNPGTWVKGHADIAKGNQMEEAMITGIASDASEAKITVVGVPDEVGRAARTFDVMAAAEINIDMIVQNVSAVSTGRTDISFTLPMSDGQRAVQALNAVKDEIGFEELLYDDQIGKVSVIGIGMRTHPGVTAAFFDALAANDINIDMISTSEIRISVIVEAPKLAT…
FN806773.1	fig|6666666.450802.peg.417	peg	FN806773.1_473702_475645	473702	475645	+	Proposed peptidoglycan lipid II flippase MurJ			isu;Peptidoglycan_lipid_II_flippase	gtgcccgaacagggtcccgaactcccgcaggagacctccgcggcggaccactcgcccggccacggttcgtccagccacggtggcgccatcgatcggctgagccgccgccccgagcgggcggtgcactcggccgaggacaccggacgcatcccggcggtcggggcaccgatccgtcgtccccgtgcggatgcccccacatccggccggcccgccgaacccgcccagccggtggggcgcggaaccagcaacagcgacgagacgtccacggaaatgaccatgaccaatatggccgccgtggacgatgagatcgacgccgccgaccgcaagaacctcggccgtaattcactgctcatggcgtctggcacgctggtcagccgcgtgctgggcatggtgaacgcc…	MPEQGPELPQETSAADHSPGHGSSSHGGAIDRLSRRPERAVHSAEDTGRIPAVGAPIRRPRADAPTSGRPAEPAQPVGRGTSNSDETSTEMTMTNMAAVDDEIDAADRKNLGRNSLLMASGTLVSRVLGMVNAMLLAKVVGQALAADAFRLANTLPNYILVLLSGGILNAVLLPQITKAMKRPDGGKDFVDRLLTATLTLILVVAVLCTAGAGVLMRVTTQLEGAGLHLGIAFAYICMPQVLFYALFAVLGNLLNARGSFGAFGWAPVVNNVVAIGGEIVFLGLWGQQADPSVWSSQMVWTLAGSATLGIVAQTLVLLPVLKKIGFRYTPRFGLRGYGFGQVGRFAALTFIALCIAQAGGIYIANVASGMMYRAPQGTTVAGYAAYQNAMTLFQMPYSL…
FN806773.1	fig|6666666.450802.peg.418	peg	FN806773.1_475709_477772	475709	477772	+	L-O-lysylphosphatidylglycerol synthase (EC 2.3.2.3)				atgaacaaagtgtccttccttcggcgtctcggtaattggctcaccagcccccgtgtgctggccctgctcatcggcgtcggcggcatcatcaatgtggtgggggtgatcgccgcaccccatggttcacggcgcatgcgcatggtgctcgacgtcttctctcccaccgtggtgggcctggcgtcggtggccacggcaatcgtcggcctggtgctcattgcgctgagctccggcctgaagcaccgcaagcgcgtcgcctggtggctggccgtcgcgatggtcgtgatgacggtgctgctgcacgtggtgaagggcttcgacttcgagcagtccatcgccgggctggtggtgctcgcgctcctggtggccggccatcgccacttcaccggcatccccgatccg…	MNKVSFLRRLGNWLTSPRVLALLIGVGGIINVVGVIAAPHGSRRMRMVLDVFSPTVVGLASVATAIVGLVLIALSSGLKHRKRVAWWLAVAMVVMTVLLHVVKGFDFEQSIAGLVVLALLVAGHRHFTGIPDPRSRRSIWTTVILAPLAGITLGTVLLTVTARTQARDTTLIDRIVETIVGMVGIPGPVVFIRPHWDDRWFFAMLMIGIFVITTILVALLRSPNGPHSLHPDEENELRSILPMNPRIGSLDYFATRRDRGVMVGASRRAAISYRVVGGVSLAGGDPLGEPGQWGEVVDAWIAEANRYGWLPAVLACGEEAGRLFADRGMEVLHLGDEAIIDVADFSLAGRVMKPVRNTVNHAKRDGVVVDCLRAKDLSALEVAEVRTRADEWRDGPVER…
FN806773.1	fig|6666666.450802.peg.419	peg	FN806773.1_478167_477769	478167	477769	-	hypothetical protein				atgattgtgggaatgcgatttgtcagcaccgcggcaggcgccgctgccgtcatcctcggcggctggatcgccgtcatgcgcttcatccccgaaatcgggggcgtcaagcgcgacgacctcaacaaatggctggccatcgacaccgccgaagtggcgacgctggcgggcctgtcggtgacggccgcctggcggcccagctattcgcatgtgtgggcgctggccggcaccgccctggtggtcggcgacgcggcactggacgtcagcattgccaagcccggccccgatcgtgatcgtgccatcggcatggccgcactcatcgaggtgccctcggcgttggccctgggttcctggaccctgcaccgggtgatcaagcgccgccgcgcggcgcgcgccgcctag	MIVGMRFVSTAAGAAAVILGGWIAVMRFIPEIGGVKRDDLNKWLAIDTAEVATLAGLSVTAAWRPSYSHVWALAGTALVVGDAALDVSIAKPGPDRDRAIGMAALIEVPSALALGSWTLHRVIKRRRAARAA
FN806773.1	fig|6666666.450802.peg.420	peg	FN806773.1_479274_478309	479274	478309	-	Fructokinase (EC 2.7.1.4)			isu;Sucrose_utilization	atggcagtagtcgtatgcggcgaggcgttgatcgacctcatcccggacaattcgcgcgccggcaccacgcagtcgtcgtactggcaggcgcactcggccggcggacccctgaacacggcggtggcactgtcccgcctcggaatgcccacccgcttcctgggacgcttcggcatcgacggcttcggcgcccagctgcgcagccacctgcgggccaatggcgtggacgattcgctgggcgtgcagacgctcgccgggtcaacgtcgttgtcggtggtctcggtggactcctcgggcgctgcccgctatgtgttccacctgcgcggcacggccaacttcgggtggaagcccgaggagttcccgcagctggatgccgacgactggctgcacaccggatccctg…	MAVVVCGEALIDLIPDNSRAGTTQSSYWQAHSAGGPLNTAVALSRLGMPTRFLGRFGIDGFGAQLRSHLRANGVDDSLGVQTLAGSTSLSVVSVDSSGAARYVFHLRGTANFGWKPEEFPQLDADDWLHTGSLVATVEPGRSALLDFVRTTPAHLSYDLNVRPTVEPDPDAYLALIDPFIHVVSQRGGVVRASDEDLLWLAGGHGEIDDLARAAVELYGMDLLVVTLGAHGALATGVGRETVRVPGFPAAVVDTVGAGDTFTAGFLQGWLRDADLTAALLRGCAAASIVCTRVGADPPTAAEVDELLAAGPTRTDPPPDTA
FN806773.1	fig|6666666.450802.peg.421	peg	FN806773.1_479550_480995	479550	480995	+	Agmatine/putrescine antiporter, associated with agmatine catabolism				atggccgatcggcagaccactcgtctgcagcgcacgctgagccgcttcgacatcgtcttcctcatcgtgtcggccgtggtcggcctggagatgctcggctcggtcagcgccgagggtccgcagaccttcacctggctggtcgtgctcatcgtgatcttcgtgatcccctatgcgctgatcttcgccgagaccggctcggccttcaccggcgagggcggcgtctacctgtgggtgcgtcgcgcgttcggacgcccggtggccgccgtggcatcagccttcacctggatcacccagcccgtgtgggtgggcggttcgatggccttcctcaacgccgaggcggcccgcaaccacctggtgcacttcgcggagggttcgccggccgactatgcgttcaagctg…	MADRQTTRLQRTLSRFDIVFLIVSAVVGLEMLGSVSAEGPQTFTWLVVLIVIFVIPYALIFAETGSAFTGEGGVYLWVRRAFGRPVAAVASAFTWITQPVWVGGSMAFLNAEAARNHLVHFAEGSPADYAFKLCFIWITVLAAILSLAKAKWIPTVGAILKLTFISFFVITAIIYGATNGIQQITLGSFSPTRAGFITLVPLLIFAFLGFEGSSSASGEMKNAPHDVAVSVMRSSAMAGFFYLVPVFAIILVVPPSSIDGVSGLLNAVATVFSVYGPAAKPMMVLAVVMFTLANIGQGAAWMIMSDRMQAMAAADGSFFGGFFGRFSPRLGTPIRVNLLSGTVSTVFMLAAMQLTGSSAALFDVVLGVAITTYLFSYLLIIPAAMRLRLHEPDVVRPFR…
FN806773.1	fig|6666666.450802.peg.422	peg	FN806773.1_482842_481091	482842	481091	-	Uncharacterized MFS-type transporter				gtgagcgcaacctacacatcagaacagaaggcagtgaccaccggtatggccaagtcgtcctcatgggccccgttccgcattcgcgcctacctcgtgctgtggctggcccagctgggcgccaacatcggcagctggatgcagaccgtcggtgcgcagtggttcctggtggaggtgggcgccagcgccgtgttcatcaccctggtgcagaccgccaccaccgcaccctccctgctcttcgggctgccggccggggtaatggccgattcctacgaccgtcgccatgtgctgctcaccgcgaacctgatcgccgccggcgccagcaccctgctggcggtggtgtcgttcctgcacgtgctcaccccggtggggctgctggcatgcaccttcctgctgggctgt…	MSATYTSEQKAVTTGMAKSSSWAPFRIRAYLVLWLAQLGANIGSWMQTVGAQWFLVEVGASAVFITLVQTATTAPSLLFGLPAGVMADSYDRRHVLLTANLIAAGASTLLAVVSFLHVLTPVGLLACTFLLGCGMALNAPTWQAVIPSLVPRKQIPAATALGSVTINAARALGPAFAGFLVALAGTSAVFAVNAAAYVLSVVAVLTWKRPAKRVGRREPFLSALFSGMRYTKAAPHVNRIMLRTALFIVPASAIWALLPVEAHGRLHMGSGGYGVLLACLGVGALSGVFVLPWLRRRISSNKIVVVASIAYGAGTVGAAVLPSWGVGVSLVVAGIAWMCNFTTFNSLLQLTLAPWVRARGMAIYLLIVMAGQALGSPLWGTVATLWTAQISFLVAGGLL…
FN806773.1	fig|6666666.450802.peg.423	peg	FN806773.1_483165_483500	483165	483500	+	hypothetical protein				gtggaggaactcaccaaggacatgggcaatgcagtgaactcccaggccaatacgaaatctgtacgcatcaccgactccggggaccagaaggatcccacgagcgccgacgccacccagacgttcgtcgtcgagggcaccatggacggctccaacatgctcttcgagcagaacttcagcacgggctactcggtgtcgatgatcctggtcgacgacaaggtgtacaccaaggccaacgacaagtactggcagctcaatggcgatgtggacggcgccacggtggcgaagtatgccgacaagtgggtcagcgacgacccaacaccaccgccgacaacgtga	MEELTKDMGNAVNSQANTKSVRITDSGDQKDPTSADATQTFVVEGTMDGSNMLFEQNFSTGYSVSMILVDDKVYTKANDKYWQLNGDVDGATVAKYADKWVSDDPTPPPTT
FN806773.1	fig|6666666.450802.peg.424	peg	FN806773.1_483461_483772	483461	483772	+	hypothetical protein				gtgggtcagcgacgacccaacaccaccgccgacaacgtgaagaacacggcaccggtgaaggttctcaccaccgtgttcaccgagctgcagtccgacaccttccagaaggtcgacatcgtcaagcgcaacggcaagaaggtctaccagatgaccaatgacaagggctcggaggtggacgtcgaccccgccacgatgtacccgatccacatcaagctgagcaaccaccccgataccttcgagttcgagaagtggaacaacgcgaccacccaggttgcgccgccggccgaccagaccgtcgtctactcaggctga	MGQRRPNTTADNVKNTAPVKVLTTVFTELQSDTFQKVDIVKRNGKKVYQMTNDKGSEVDVDPATMYPIHIKLSNHPDTFEFEKWNNATTQVAPPADQTVVYSG
FN806773.1	fig|6666666.450802.peg.425	peg	FN806773.1_483836_484600	483836	484600	+	hypothetical protein				atgaaataccgtcccttggttgtcctcggcagctgcgcgttggcgctcggcctggtcgcagggtgctcggcaaagccagcggtgagcggtgccggctcgtcggccagctccgcatcgtcgagcgcgtcgcccagcaggtccgccggcgaggtgatcgacgccatgatgaaggcgatgcagcaggccacctcggtgcggatcgcccaggtacagggttccggcagctcggcgcaggccagtggttcggcgggtgcctccgcgagcgccgcggcaccggtctcggtggtcagtgagggttccctgacgggcgcgaactatctctccgatctgtcgctggcgggtggcagccatgtgaacgtgctggtggtggacgaccagacctacctgcagggcaatgac…	MKYRPLVVLGSCALALGLVAGCSAKPAVSGAGSSASSASSSASPSRSAGEVIDAMMKAMQQATSVRIAQVQGSGSSAQASGSAGASASAAAPVSVVSEGSLTGANYLSDLSLAGGSHVNVLVVDDQTYLQGNDAYWASAGSPEDLRRTLVGKWVSKQAMIDGSTLNKLEPSTVIAEQVADIRGQGFKEVEQDTRDGRQVFRLRANGDAEVVIDAATMLPSHVKVSSRSFPTDLSEWNAVPLKTAPPEDQIVKVS
FN806773.1	fig|6666666.450802.peg.426	peg	FN806773.1_484649_485365	484649	485365	+	hypothetical protein				atgaagctacgtccattggtcctcgtcgtgggtgctgccctgtcggtgacgctcgtcgccggttgcggtgggaactcgtcgggtggcgcgtcgtcgtcggctccggtcgccgcggcgcccactaaggccgccagcatggtggccggagaggctgtggcagcgatcaagaaggccacgtcggggcgcatcgcggtgacgcagacgggttcggcgagttcgtcgagcggggcgtccgtgccgacgaccacctcggtggagggacagttcgacgactccaactaccagctcgccaacagctatgccggcggggcgtcgctcaatgtgctgatcgtcgaccagaagggctatgtgaagggcaatgtaacctactggaccggcgtggggttgcccaatgatgat…	MKLRPLVLVVGAALSVTLVAGCGGNSSGGASSSAPVAAAPTKAASMVAGEAVAAIKKATSGRIAVTQTGSASSSSGASVPTTTSVEGQFDDSNYQLANSYAGGASLNVLIVDQKGYVKGNVTYWTGVGLPNDDATALSQKWAQGNSTRPEAFAEYSPSKVRDQLVSDLDATTFTSSESITVNNKAAYRLQSATGTQLVIDAETMLPSAMKSQTKTYDMSQWNSVSPKVAPPTSQVTTG
FN806773.1	fig|6666666.450802.peg.427	peg	FN806773.1_487457_485889	487457	485889	-	YidE/YbjL duplication				atgatcaacttcctcgtctcatatcccctcgtcaccatcatgggggtgctgtcgctgggggcgctgctcggccagatcaagttcggccccctgcgcttcggcgccgccggcgccctgttcgtcggcctgatggtgggcatgctcgatccccggctgggcgacggcatgaccctggtgaagtcactgggcgtcggactgttctgctacaccgtcggcctggccgccggttccaccttcctgtccgacctcaagcgccagtggacgctcatgctggccggcgtcgtcggcctgttgctgatggccggcttcggcgtgggcgtcggcaggatggtgaacctgtccagtgggcacgtggccggcctgttcgccggcgtgctcacctcaccggccatcgacgcg…	MINFLVSYPLVTIMGVLSLGALLGQIKFGPLRFGAAGALFVGLMVGMLDPRLGDGMTLVKSLGVGLFCYTVGLAAGSTFLSDLKRQWTLMLAGVVGLLLMAGFGVGVGRMVNLSSGHVAGLFAGVLTSPAIDAAQHATNNSPDTLVGYAVSYPTGVIVAMIIVAMVATKRWPGKRDNTSMAEAGITAVSTLVTHDTRMSEIPGWPSRIRMSYLRRAGEMRLITAADYLHHGDIVLVVGMPDDVQGAVEFLGHPSEMRLTENRRDVDYRRFLVSNPHLAGRTIGDINVRSNLDGIVTRVRRGDLEMLATDDLILQPGDRVLAVVPRGRMGDAQDFFGDSENRISQLDALTLGLGIALGLLAGAIRVPLPGGINFELGSAAGPLIVGMVLGALHRTGPFRW…
FN806773.1	fig|6666666.450802.peg.428	peg	FN806773.1_487672_487538	487672	487538	-	hypothetical protein				atgcgtcgaagaaccagtgctcggtgcagtcacgcgggaagtctatccgggcaccacaggcgcggacggcagtgcttgcgatgcgtccgagccgtgcccggcgccgttccgtgcacggcgcccggcacccggtga	MRRRTSARCSHAGSLSGHHRRGRQCLRCVRAVPGAVPCTAPGTR
FN806773.1	fig|6666666.450802.peg.429	peg	FN806773.1_487718_488971	487718	488971	+	Phosphoribosylamine--glycine ligase (EC 6.3.4.13)			isu;De_Novo_Purine_Biosynthesis	gtgctggtggtgggcgccgggggacgcgagcattcgttggccctggctgccagccatgatcccggcgtgggcgcggtgcacgtggccccgggcaatcccggcacggccgccttcgccaccaaccacccggtggacatcatggatgggcccgccgtggccgccctggccacctcgatcggtgccgacctggtgatcgtggggcccgaggccccgctcgtcgccggtgttgccgacgacgtccgcgcggccggtatcgcctgtttcgggccgagccgcgccgccgcccagctggaggggtccaaggcgttcgccaagaaggtgatggccgacgcgcaggtgcccacggcccagtcccgcgtggccaccacccccgcacaggccgccgccgccctcgacgag…	MLVVGAGGREHSLALAASHDPGVGAVHVAPGNPGTAAFATNHPVDIMDGPAVAALATSIGADLVIVGPEAPLVAGVADDVRAAGIACFGPSRAAAQLEGSKAFAKKVMADAQVPTAQSRVATTPAQAAAALDEFGAPYVVKDDGLAAGKGVIVTSDRAAALAHAAECDQVVIEEYLDGPELSLFVITDGTSAVPLLPAQDFKRVGEGDAGPNTGGMGSYAPLPWLPADVVDEVMVQVVRPTLERMRELGTPFAGLLYVGLALTAAGPRVVEFNARFGDPETEVVLPLLEGPFARVLLAAATGTLADAPALTVGPGAAVGVVLASTGYPTDPHPGGVIKLPPAHDDVQVIHSGTALDAHGQLVSAGGRVLVVVARGIDLADARAKAYAAVDRIDFPDGFC…
FN806773.1	fig|6666666.450802.peg.430	peg	FN806773.1_489000_490433	489000	490433	+	Adenylosuccinate lyase (EC 4.3.2.2) @ SAICAR lyase (EC 4.3.2.2)			isu;Purine_conversions icw(2);De_Novo_Purine_Biosynthesis	atgaccgttcccaatgtgttggccacccgttatgcgtcggcccagatgaagcacatctggtcgcccgaacacaagatcgtcgaggagcgcaagctgtggatcgcggtgctcgaggcgcagcgcgacctgggcgtcgacttcggcggcgacgaccccgacgaggtgatcaacgcctaccagtcggtgatcgacgaggttgacctcgcctcgatcgccgcccgcgagcgggtgacgcgccatgacgtgaaggcccgcatcgaggagttcaacgcgctggccggctacgagcacatccacaagggcatgaccagccgtgacctcaccgagaacatcgagcagctgcaggtgctgcattcgctccagttggtgcgctcgcgtgccgtcaccgccctggcccgg…	MTVPNVLATRYASAQMKHIWSPEHKIVEERKLWIAVLEAQRDLGVDFGGDDPDEVINAYQSVIDEVDLASIAARERVTRHDVKARIEEFNALAGYEHIHKGMTSRDLTENIEQLQVLHSLQLVRSRAVTALARLGELAARYESQPIAGRTHNVAAQVTTLGKRFATCANELLVAHARLSDLIDRYPARGIKGPVGTSQDMLDLLGGDVDKLAEFEQRIATGLGFNHVLMSTGQVYPRSLDFDAVTALAQTAAAPSNLATSIRLMAGNELVTEGFKPGQVGSSAMPHKMNTRSCERINGMSVVIRGYVSMVGELAGDQWNEGDVSCSVVRRVALPDAFFAIDGLFETFLTVLADFGAFPAMIQAELDRYLPFLTTTKVLMAAVRKGVGREDAHEAIKENA…
FN806773.1	fig|6666666.450802.peg.431	peg	FN806773.1_491549_490443	491549	490443	-	hypothetical protein				gtgcgccaggcagaactgatcatgctcgtattcggcgtggtcgtcgccgtcttcagtgcgacggtctacacgatcacccgacgtcgccaccgtgccgaccaggccctgcccgacgtcgatccgggactcatcgcgcccacgacccacgatcaacctcccgccggcgtcgagcccggcctggcgggcgcccttttgaacggacgcaccgacatgcgcgatgtgttcgtggcgctggccgacctggccgcccgcggatacctgcagatcacccgattgaccgcgcagggggccggagcccccgattggcagatgcaacgcacccagaaggccgacgccgacctccccgaggccgaccgggccgtgctggcagccatcttcaccgcacccccggtgcccggc…	MRQAELIMLVFGVVVAVFSATVYTITRRRHRADQALPDVDPGLIAPTTHDQPPAGVEPGLAGALLNGRTDMRDVFVALADLAARGYLQITRLTAQGAGAPDWQMQRTQKADADLPEADRAVLAAIFTAPPVPGTDERTPRPSVRLGLLLADHSEPLSQARQALRAEGTRLGWFHRDPHDHHTTWGWVGGVLTIVGLVLAVISAIDVMATSKWSAMVGPLLVVAGGLLLASLGRLRAPRSALGNHLLDDLDAYRRHLDALRPEQVDPAGASALFKATLPWTLVFGSAEDFATTMSTMAQRSAGWGKPVRLDLAWFSVPATARPAGTRVGASTSRHDAPTPPADNPLVSFARAVQEFVDAGGKQDGRDDG
FN806773.1	fig|6666666.450802.peg.432	peg	FN806773.1_491647_492525	491647	492525	+	Phosphoribosylaminoimidazole-succinocarboxamide synthase (EC 6.3.2.6)			icw(1);De_Novo_Purine_Biosynthesis	gtgaagcacgcccagtatgcgaacctcggtctgcccctgatccacgccggaaaggtgcgcgagctgttcgacctgccccgcgagccggcacacctgctgatggtggccaccgacaacatctcggcgttcgactatgtgctcgattccatgatccccgacaagggcgtcgtgctcacccagttgtcgctgtggtggttcaagcagttgggcgacattgtggacaaccacgtggtgagcaccgacgtacccgacgaggtggccggtcgcgcgatcgtcgccgaaaagctcgacatggtgccggtggagtgcgtggcacgcggctacctcaccggatcgggctgggccgaataccaggagacgggctcggtcaccggcattgcgttacccgccggcctgcac…	MKHAQYANLGLPLIHAGKVRELFDLPREPAHLLMVATDNISAFDYVLDSMIPDKGVVLTQLSLWWFKQLGDIVDNHVVSTDVPDEVAGRAIVAEKLDMVPVECVARGYLTGSGWAEYQETGSVTGIALPAGLHDGSRLPEPIFTPATKAPMGEHDENVSFDQMSRTVGYDTGAAIRDLTLRLYAKAEQIARERGIVLADTKFEFGRRPDGVLVLGDEVLTPDSSRFWDADAYEAGRLESFDKQYLRDWLTHDSGWDRSSGERPPALPDAIVTATRERYLEAFERLTGAPLAL
FN806773.1	fig|6666666.450802.peg.433	peg	FN806773.1_492602_492853	492602	492853	+	Phosphoribosylformylglycinamidine synthase, PurS subunit (EC 6.3.5.3)			icw(3);De_Novo_Purine_Biosynthesis	gtgcgcatggcccgtgtagttgtggacgtcatgccgaagcccgagattctcgatccgcagggaaaggccatcaccggctccctgtcgaggatgggatttgacgggctcaatgtccgtcagggcaagcgctttgagatcgaggttgacggtggagtcaccgaggaacgcctcgtgcaggtgaaggaagccgctgagaagctgcttgccaacaccgtgatcgagagcttcaccgtgcacatcgaggacaactga	MRMARVVVDVMPKPEILDPQGKAITGSLSRMGFDGLNVRQGKRFEIEVDGGVTEERLVQVKEAAEKLLANTVIESFTVHIEDN
FN806773.1	fig|6666666.450802.peg.434	peg	FN806773.1_492855_493532	492855	493532	+	Phosphoribosylformylglycinamidine synthase, glutamine amidotransferase subunit (EC 6.3.5.3)			icw(4);De_Novo_Purine_Biosynthesis	gtgacctctcgcattggggtggtgacctttcccggcacgctcgacgaccatgacgcgctgcgcgccgtggagcagtgtggcggcgaggcggtgagcctgtggcacgcctctgattcgctcaacaacgttgacgccgtgatcctgcccggcggattcagctacggcgactatctgcggtgcggcgcaattgcccgtttcgcgcccgtgatggattcggtgatcgatgccgccaacaagggcatgccggtgctgggcatctgcaacggcttccagatcctgtgtgaatcgcatctgttgcccggggcgctgatgcgcaacgagaagatgaagttcatctgccgtgagcagcggctgcgcgtcgaggtcactgacaccacgtggacctgcgccttcgcgccg…	MTSRIGVVTFPGTLDDHDALRAVEQCGGEAVSLWHASDSLNNVDAVILPGGFSYGDYLRCGAIARFAPVMDSVIDAANKGMPVLGICNGFQILCESHLLPGALMRNEKMKFICREQRLRVEVTDTTWTCAFAPFEEISIVLKNGEGNYIADDETLRMLRDNNQVVFRYLDNPNGSSDDIAGITNDRGNVVGLMPHPEHNIDELTAGSTDGRGFFESVLKFLSARV
FN806773.1	fig|6666666.450802.peg.435	peg	FN806773.1_494309_493611	494309	493611	-	hypothetical protein				atgagcatcaacccaccagatgcgccctacccgaaccagccgcagggccagccggacttccagcccccgtcgggcacgcagccgcccccgccgggcggccaaccacccgtgcccccgcagccgcccgctggcgggcagccgccgcagtcgccggaaggccaaggcaagaagaagcacaccgtgcgcaacatcgtgatcgccgttgtcgtgctcatcgcggtgatcgcgggatgccagggcctcaccaagggctcggattcgtcttcgtcgtcctcgacgtcatcgtcgacgacgcagcctgcgaccacggccaccagccgccctgcgaccacctcggcgccgaagaccacccaggcggcggcgccgaccactgctgcacagccggccgtgccccctgag…	MSINPPDAPYPNQPQGQPDFQPPSGTQPPPPGGQPPVPPQPPAGGQPPQSPEGQGKKKHTVRNIVIAVVVLIAVIAGCQGLTKGSDSSSSSSTSSSTTQPATTATSRPATTSAPKTTQAAAPTTAAQPAVPPEYQSAAKKAASYAGSMMHVSKQGVYDQLVSEYGEQFSAPAAQYAIDNVKADWNANALAAAKSYQSTLNMSPAAIHDQLTSSYGGKFTQAEADYALAHLND
FN806773.1	fig|6666666.450802.peg.436	peg	FN806773.1_494661_495944	494661	495944	+	Uncharacterized MFS-type transporter				gtgacaaacgcgcagcagaatacgaatagttcgcccggcctgctcgaaaggcagggcatccagggatccctcaagtggggtttcctggccgtgatgatcttcatggccggtaactccctcgaattgggattcatctccccgttcctgcaggacaggggactgtcggccagccaggtgagcgtgatgctcaccgtctacggcgccgtggtggccgtcgcatcatggttgtccggggcgctggccgattcatggcgtccgcgacgcgtgatgctcaccggcttcgtcctgtggctgatcttcgaggtcatcttccttgccggcggcgtggccaccggcagctacctggtgatgatcatttcgtacgcattgcgtggcgtgggatatccgctgttcgcctat…	MTNAQQNTNSSPGLLERQGIQGSLKWGFLAVMIFMAGNSLELGFISPFLQDRGLSASQVSVMLTVYGAVVAVASWLSGALADSWRPRRVMLTGFVLWLIFEVIFLAGGVATGSYLVMIISYALRGVGYPLFAYGFLVWITMATPEERLGRATGWFWFSVALGQGVIAGYVPSLLIPVIGEITTLWLSVAFVVVGGVMALLLLKPENTEGHEQRPSAAETIAGLARSATIVVHRPKIAIGGVVRIINQIAYFAFPAFFSYYMIKSVGFTTSNWQIVWAALNLANVFASLVMGYVGDKIGRIRTTAWIGGLGCAITVFAMYYGSVLFGTNMLAAIVPAMLFGITLGAYVPLSAIVPTLAPDQKGSAVAILNLGAGLSNFAGPLVVTLFLGSVGVAGVVWIL…
FN806773.1	fig|6666666.450802.peg.437	peg	FN806773.1_496965_496030	496965	496030	-	hypothetical protein				atgagcaagagagacaaggcgaccccgccgccctggtcgcaacccggcggacggcagggcaagtacgtccagcccttctcccagacccggtaccgccagcccttcgagcagggccccgacgaggcagcgccaccacaggccccggacgagaccacgccgccgagcggataccagggaacaccgccgcagtccgactattcagaggcccaataccaggggacgccctaccaagacgcccagtaccgggaagcctcctacgagcaggaccagttccagcagtctgccgaccagcagccccggcaacagacgccaccccgcaagggcaacctgtcaatggtcggcctggtgctcggcatcatcgcggtggtcgccgccctggtgcccaacgccggacctccg…	MSKRDKATPPPWSQPGGRQGKYVQPFSQTRYRQPFEQGPDEAAPPQAPDETTPPSGYQGTPPQSDYSEAQYQGTPYQDAQYREASYEQDQFQQSADQQPRQQTPPRKGNLSMVGLVLGIIAVVAALVPNAGPPMAMALGLAAIVLGIVGLVKKHGATAIISMAFGVVALVLSVVMTVAVYGPLKNAAASAANSILASANAGQPAPSADAETQRALRDDVRVSFGNFTPGTESDWSSVPVTVTNISQQRQSYNISISAVNANGMEVNADSIYIPDLDAGRATDKIAFKYIDTDKMDAMKSATYTITRVLVIS
FN806773.1	fig|6666666.450802.peg.438	peg	FN806773.1_497856_497647	497856	497647	-	hypothetical protein				gtgaccggagccgtcgtctgcccgggcacgctcgctgcggccgaactcgccgacgccgccccactcggtgacgcgctgctcgccgacgggctggagcttccggcgagccccgcggcgaccttcgcgggcgacgccccgaagaccagcacggcgatcaacacgcccaccaccaactgcaccagccacgacagcgcgaagctccaccagtag	MTGAVVCPGTLAAAELADAAPLGDALLADGLELPASPAATFAGDAPKTSTAINTPTTNCTSHDSAKLHQ
FN806773.1	fig|6666666.450802.peg.439	peg	FN806773.1_497939_498202	497939	498202	+	hypothetical protein				atgcaggcgcagtggcgcgagtccgggttcaccatctgtgggcaggaccttgcggtcaacggcaacaccacctgtgatttcggcaccgcggtgcacgacgcctacagccaggccgtcggtggcgcctacggcagctacggcagcgccaagaccgtcgaggcgaaggacgccgagaccggcggtacctcgacgatgtcatgcacctcgggcaccggcggcatcttctgctccggcgacaatggcgtgacggtggtgttcgactga	MQAQWRESGFTICGQDLAVNGNTTCDFGTAVHDAYSQAVGGAYGSYGSAKTVEAKDAETGGTSTMSCTSGTGGIFCSGDNGVTVVFD
FN806773.1	fig|6666666.450802.repeat.29	repeat	FN806773.1_498503_499756	498503	499756	+	repeat region				cctcgtgggctgaccccgttttttaggtccggtggttctgggagtcgtcctgtcgcccgtggttgcgggcagggagactggtcagatcatgtcgaacagcaggaagcgtcacaccccggagcaggtcgtccgcaagctcgggcaggccgacaggatgctcgccgacggcagcgacatcgccgcggtgtgtcgggagcttgggatatccgagcagacgtattaccggtggcgtaaccagtacggcggactgaaggccgacgacgcgaagcgcctcagggagctggagaagcagaacgccacgctcaagcggttgctggccgaagcggagctggagaaggctgcgctcaaggagctggccgagggaaacttctaggcccgggcaggcgccgcgccgccgtc…
FN806773.1	fig|6666666.450802.peg.440	peg	FN806773.1_498591_498875	498591	498875	+	Mobile element protein				atgtcgaacagcaggaagcgtcacaccccggagcaggtcgtccgcaagctcgggcaggccgacaggatgctcgccgacggcagcgacatcgccgcggtgtgtcgggagcttgggatatccgagcagacgtattaccggtggcgtaaccagtacggcggactgaaggccgacgacgcgaagcgcctcagggagctggagaagcagaacgccacgctcaagcggttgctggccgaagcggagctggagaaggctgcgctcaaggagctggccgagggaaacttctag	MSNSRKRHTPEQVVRKLGQADRMLADGSDIAAVCRELGISEQTYYRWRNQYGGLKADDAKRLRELEKQNATLKRLLAEAELEKAALKELAEGNF
FN806773.1	fig|6666666.450802.peg.441	peg	FN806773.1_498926_499741	498926	499741	+	Mobile element protein				gtgagcgagcggatggcgtgccgtctggccgggctgagcaggtccgcgtaccgtcgcccgctcaagggcgacacggtcgccgaccctgatcgcgcgttgcgagactggctgcgcgcgtgggcgaagaagcatccccgctacgggtaccggcgggcgtatcacgacgcccggggtgagggctgggcggtcaaccacaagaagatccaacgcctctggcgagccgaaggcctccgcgtcccgcagcggcgacgccgcaagcgtgtcggatcctcgaccgtcgacgccccggcggcggtcgcaccgaacctcgtatgggcggtggacttccagttcgacgccgacgagcggggctgcccgatcaagatctgctccatcgtcgacgagcacacccgcgaatgc…	MSERMACRLAGLSRSAYRRPLKGDTVADPDRALRDWLRAWAKKHPRYGYRRAYHDARGEGWAVNHKKIQRLWRAEGLRVPQRRRRKRVGSSTVDAPAAVAPNLVWAVDFQFDADERGCPIKICSIVDEHTRECIGGLVERSITADRLTAHLEELVAVRGAPGVLRSDNGPEFISDAMADWAGTRTGLFYIPPGSPWHNGYVESFNSRLRDECLNINSFYSLLHAQVVIGDWKTEYNHQRRHSSLGYLPPAEYARQCTHQIETDDSQSDRTE
FN806773.1	fig|6666666.450802.peg.442	peg	FN806773.1_499738_499902	499738	499902	+	hypothetical protein				atgaagggggcggcccacactgaccaagcaaacggaactgtcactgcgacgttcagagctgcgaaaaccacaatgaagctctcagtagcgcaggagcgctgcggcgacctgaagtctttcctggctgagtgcgaggctgccggcgcggagctcgagcaagcctaa	MKGAAHTDQANGTVTATFRAAKTTMKLSVAQERCGDLKSFLAECEAAGAELEQA
FN806773.1	fig|6666666.450802.peg.443	peg	FN806773.1_500057_500212	500057	500212	+	hypothetical protein				gtgctggtgccggattcgcctgctgttgttgaggcacttgcgcgggttgttcttgttcctgtgtggcagctggtgcgggacgtggcgacggcgacggcgtcggcgtgggggttggcgacttgctcggtgttggggttggggttggcgtcggtgtag	MLVPDSPAVVEALARVVLVPVWQLVRDVATATASAWGLATCSVLGLGLASV
FN806773.1	fig|6666666.450802.peg.444	peg	FN806773.1_502738_501875	502738	501875	-	hypothetical protein				atgctcgccaaggggcagccccaagcatggctacccgaagggttcgggcagctggttattcagccggttcaggcgatgtccgccgccattcaggccatcgggtccactcaggccaacgccaactccaacagctaccgggtacccgtggtgaagaccgacccctctgccgcatgggtcgcagagggcgaggagatccccgcatccgaacaggaccttgacgaggatgccgaccgcttccacaagctggccggactcaccattgtcagctctgagctggccaacgactccaaccccgacgccgccgaacaggtagggcttggccttgcccgcgacatcgcccgcaaactggacggggcattcttcggaagcaggggggcctctgagaatcagccccggggt…	MLAKGQPQAWLPEGFGQLVIQPVQAMSAAIQAIGSTQANANSNSYRVPVVKTDPSAAWVAEGEEIPASEQDLDEDADRFHKLAGLTIVSSELANDSNPDAAEQVGLGLARDIARKLDGAFFGSRGASENQPRGLGDITGVNAIATDTTAWQSLDPFTSATYAAENVGAQLAAFVANPNDALAIAQLKDQTGSNRPLLGTDPTTATKRLIDGVPLLTSPAVAAGNVWGLPGLGQVLIVVREDVKLVRDESVFFTSDRVALRATMRVTTLFPHPAAIQRISLKTADKAS
FN806773.1	fig|6666666.450802.peg.445	peg	FN806773.1_503635_502934	503635	502934	-	hypothetical protein				atgagcgacaccacaccgaccagcgaccagccgcgcactgctgcaaccccgccagacaccgaggtgcagcccactcccacccctgccgagcctgagcagacgactgagctcacacaggcggccgggcaggagacgggcgagccggatcgccccacggtcaaggaagcgttccctgacgggcccgacgacatcgtgcgggaaaccatcaagtaccgcaagcgtgcccaggcggctgaggcccgggccaccgagctcgaggccgagttgcagacgtaccgagccgacgagctcgagcggctggcggggggagtcttcatgttggaccagcagggaggcaacaaggtgagcaatcccctgaccggggagttcatcaagttcggttatcagctcaagcatccc…	MSDTTPTSDQPRTAATPPDTEVQPTPTPAEPEQTTELTQAAGQETGEPDRPTVKEAFPDGPDDIVRETIKYRKRAQAAEARATELEAELQTYRADELERLAGGVFMLDQQGGNKVSNPLTGEFIKFGYQLKHPEDLFTVGGVDREAAMTGAVSVEQITEAAARLHEARPELFQPIDEDGRPTSRIKNTRQVEDQWRLQNKGKSFPVGMGSCTPTPPTNGLWKDVVNGSAYRRQ
FN806773.1	fig|6666666.450802.peg.446	peg	FN806773.1_503868_503632	503868	503632	-	hypothetical protein				atgcagaagaagaagcgcgaggacccgaacggtccggagttcattcggacaatcacggcacggccgagcggtaaggaaaagttcggcctgttccccgccgatatcaccgagacagtggcgcggggctatcccgacggctctgtgcagctgctgaccatcaacagctatcagggcagcatcttcctcgggccacagggcccaaccatcacgatcaccaagaagggaatcacctcatga	MQKKKREDPNGPEFIRTITARPSGKEKFGLFPADITETVARGYPDGSVQLLTINSYQGSIFLGPQGPTITITKKGITS
FN806773.1	fig|6666666.450802.peg.447	peg	FN806773.1_506520_503998	506520	503998	-	hypothetical protein				atgagcaccaccaaccagctgcccgcgattctgggcacccttgactccctcggcgtgccgatgtggctcaccgcgacccggagcggcaagcaagtcccgccgcgtggctggccgacactgaccgccgcagacaatcgggcacggctgggccactacggccccggcatggcggtgtgcggggctgtcaccgagcgttgggcgttcgtggacgtggacaccaaggctggggcctccatcgaggccgccgaggcgtggttgcggggtctgggcgtctccccgtgggcgcgggtctccactccctcgggcggtgcccacttctatgtgtcgggtgcacccggccaggcgaactatccgggcgagaccgtggccaagctcaccgggctggtgggggttgaggtg…	MSTTNQLPAILGTLDSLGVPMWLTATRSGKQVPPRGWPTLTAADNRARLGHYGPGMAVCGAVTERWAFVDVDTKAGASIEAAEAWLRGLGVSPWARVSTPSGGAHFYVSGAPGQANYPGETVAKLTGLVGVEVFGGIAPSAHFAFLPGSERPKYPGRGYTVEWEHPELIDADATPLWNALAHAAAERRTGQGSPEEGAKSAKRAGTDTPPPSHPSEGRPRAEAYTRSVVNGEADKLAHAGEGGRNAQLHRSALKLGSGTTLTLDDTITALEAAAGACGLLGDDGRAQVIATITSGWKAGRASPRDTPATNPDSAGVAPDMVTGTPTPAGRPKGMSVMDMALGSGEGGHDTPTQPSDSEPHRRLVFTAASQITPKPTQWVWIDDEEGRLPAGALSLAAGR…
FN806773.1	fig|6666666.450802.peg.448	peg	FN806773.1_506918_506517	506918	506517	-	hypothetical protein				gtggagtgccacacccggacccgccatgcgattgtgcgcggtgaccgccaggaccatgccgggctggtgttggaggccgaggaggcccgggctcgcgggcagttggcccagttgctgcggctgcgtgaggtctggcggcggttggggttcacgtacagccaggaagcggagatgcccaagccccaggagtggggggcgggttgtgtggccggtggttggttcaagttctccgggcagtggcgtcgggaggtcatagtgcaccccgatacgcgcgtggatgaggaggccaggtccttgggcttcatgttggagttctacacgacccaggggttccctgccgagaaggcctactgctggcggccacgccccgtgagctccgacgtcgggcaggtgggggca…	MECHTRTRHAIVRGDRQDHAGLVLEAEEARARGQLAQLLRLREVWRRLGFTYSQEAEMPKPQEWGAGCVAGGWFKFSGQWRREVIVHPDTRVDEEARSLGFMLEFYTTQGFPAEKAYCWRPRPVSSDVGQVGA
FN806773.1	fig|6666666.450802.peg.449	peg	FN806773.1_507196_507032	507196	507032	-	hypothetical protein				atgaacgagattgagcaggtgatgggcgcgacggtcaccgacattgtggagatccttgtgcgtgccggtggctccatggtggccctggttgaagagctcgaggcgggccatgcgggtccgtgggtgcgttatgtggctgcccggcttggtgggggtgcggcatga	MNEIEQVMGATVTDIVEILVRAGGSMVALVEELEAGHAGPWVRYVAARLGGGAA
FN806773.1	fig|6666666.450802.peg.450	peg	FN806773.1_507351_507193	507351	507193	-	hypothetical protein				gtgatggaagccagctggctgctgggctgcggggtcgggttctgccaggtggccgcccagctggacatgtcgcccaacagcttgcagcgggcgctctacaaggccaagcgtcccgatctggccgtgcagtgccacgccgatgcgtgggggctgcgatga	MMEASWLLGCGVGFCQVAAQLDMSPNSLQRALYKAKRPDLAVQCHADAWGLR
FN806773.1	fig|6666666.450802.peg.451	peg	FN806773.1_507800_507576	507800	507576	-	hypothetical protein				gtgttcggtgccatggacgaggcccagaagcgcaagctgatcgacgccgcagtgaaggcgtccgagaaggctgccagcgccagggcgaccgccgacagcctcagtgccgcccggcgtgcggctatcaaggccgccatggacgcgggcgtgccacggcaggagctggccgacgcattgaacgttcgccgcgagactctctacgagatcgccaagtacaagaactag	MFGAMDEAQKRKLIDAAVKASEKAASARATADSLSAARRAAIKAAMDAGVPRQELADALNVRRETLYEIAKYKN
FN806773.1	fig|6666666.450802.peg.452	peg	FN806773.1_508019_507831	508019	507831	-	hypothetical protein				gtgaatgaggacaagtacctttcccagccccaggcggcccgccatctcggcgtttcaatcgccacgattcagcgtcgcatcgctgacggaaccctgcccgcataccgatctgggcgcatggtgagggtgaagctgtcggacctggaacggatgatgaagcgcatcccgaccatcggcgcagtggcatga	MNEDKYLSQPQAARHLGVSIATIQRRIADGTLPAYRSGRMVRVKLSDLERMMKRIPTIGAVA
FN806773.1	fig|6666666.450802.peg.453	peg	FN806773.1_508700_508290	508700	508290	-	hypothetical protein				gtgatccgccgcaccgtggtacacaaggtgctttgcgtggactgttggacagccagccagcagctcgaggaactcagcgcgttgctcaagaggcatccctacaggcaggtggcctttcgaagcgtcgctgaagcaggccccacggccacgtggtccccgcacttcaattccatgctggagttcggggggctctgcttcaactgcggtcgctggttctcagtggacagagaagacagcacctaccggttgagatacgacgcgcgctactgctcgaacgcgtgccgacaggccatgtatcggttgcgcgtcaggctccgggccggtcacccgctcagccccgagaagtggaagagcatccgatccacggtcacgtgggccctggatcccgaaccgcctcac…	MIRRTVVHKVLCVDCWTASQQLEELSALLKRHPYRQVAFRSVAEAGPTATWSPHFNSMLEFGGLCFNCGRWFSVDREDSTYRLRYDARYCSNACRQAMYRLRVRLRAGHPLSPEKWKSIRSTVTWALDPEPPHVNS
FN806773.1	fig|6666666.450802.peg.454	peg	FN806773.1_509977_508829	509977	508829	-	Integrase				atggccggcaagcgggcgttcgggcagattgatcggctcccgtcgggtaactaccgggctcgttacgtcggaccggacttggtgctgcacaaggccccccacacgttcaccaacaagtcccatgccgagcgctggctgctggacgagcaagatctgatctcccgagatgtgtgggaagccccggaggtgcggacggcgaagcctcgggcgctgaccgtcggcgagtggatctcgaaggtaatcgagcggcgcgccaaccgcacccgccgacccttggcgcaaaccacgatcgacctgtaccgcaaggactaccgtctaaggatctctgagaccctttgtgctgtcaggctcgccgatctgactccggccatggtggccacctggtggcacgcgctgccc…	MAGKRAFGQIDRLPSGNYRARYVGPDLVLHKAPHTFTNKSHAERWLLDEQDLISRDVWEAPEVRTAKPRALTVGEWISKVIERRANRTRRPLAQTTIDLYRKDYRLRISETLCAVRLADLTPAMVATWWHALPDTPTQNARAYALLRSAMSDAMEDELIERDPCRLKEAGKPTPAHTGEAITVPELFTYLEAVPESRRLPLMIAALCGLRSGEVRGLRRRDVDLKAGMLHVEQAVSRVRADNHRWEWRIAPPKTAAGVRTVALPSPVTDALRTWLKEAPVNGWDGLLFPATDGHSPMPGTVLRDAHVKGREAIGRQTLTIHDLRRTAATLAAQGGATTKELMRLLGHTTVSVAMLYQVADEERDRARAQRLTQQLREGQAGQ
FN806773.1	fig|6666666.450802.rna.7	rna	FN806773.1_510200_510114	510200	510114	-	tRNA-Leu-CAG			isu;tRNAs	gcgcgagtggcggaatggcagacgcgctggcttcaggtgccagtgcccgtttagggcgtggaggttcaactcctctctcgcgcacaa
FN806773.1	fig|6666666.450802.peg.455	peg	FN806773.1_510349_511029	510349	511029	+	hypothetical protein				gtgggggaagcattcgcaggcatcgcaggcctgggcatcgccgggttcgacccgttgggggccctggcactgatggctgccatggcgcttggagcccgtcgccgcgccatcgcgaccctgctggtcaccacggtcgccaccatcgtcgtgaccggcttcgtgctctccagcacggtcggcccctgggcgatcgcgcagatccaccgcctgcacgacccggggcacatcgtctggggcctcatcgtgctggccgccggcgtgggtctcctggcctgggccatcgtccgactcgtgcgtgtgccgcagccgaaacccgacgacgccacgcgctcgggccattcggtgggaatgctggcggtcatcgggatcggcgtcggcctgtctgcattcatcgacccg…	MGEAFAGIAGLGIAGFDPLGALALMAAMALGARRRAIATLLVTTVATIVVTGFVLSSTVGPWAIAQIHRLHDPGHIVWGLIVLAAGVGLLAWAIVRLVRVPQPKPDDATRSGHSVGMLAVIGIGVGLSAFIDPAFYGLLVVAGGIHSWPMRLGGIVLWACLSQIALLALSGAVFAGAFAPVHRFITRVRQQWGARASRFASWALLVIAVIICVEGAFELHGHWWIP
FN806773.1	fig|6666666.450802.peg.456	peg	FN806773.1_512789_511551	512789	511551	-	hypothetical protein				gtgagtcggtcgggacggcgcaaccggttggttgcgttcctgttgctgacggccctcgtggcgtccaccatcatgctgggcacatcgtcagcgcacgccgacgacggctggtcgagcacccagccgctggcctcgacgcacgccaagcagcagggctgcgcacaggtgctgttcgtgggtgcacgcgggtcgggcgaggccgccccctacggcaacacgatcgcaccgctggaacaggaactggccgcgcgcaccgcgaaggcgcgtcccgacctcaagttggcgcaggtctacctggactatccggccgtgtcgctggacgacatgaacgccgcagcgatcgaacagatggtgctgcccgccgcatcggcctcgaccccgccctattccgattcggtg…	MSRSGRRNRLVAFLLLTALVASTIMLGTSSAHADDGWSSTQPLASTHAKQQGCAQVLFVGARGSGEAAPYGNTIAPLEQELAARTAKARPDLKLAQVYLDYPAVSLDDMNAAAIEQMVLPAASASTPPYSDSVDKGVAELQRLAVAEAKRCPSEKLLVAGFSQGAEVVTRALGSGNLDANLLGAIVLGNPLRYDGQNVSELDGTATNRSYGLSAALYYLRAASASSADKDKNEQMKQLLTALFAMFNGTVDNRQLDAAMDSARATVPGVDAPRTYSACMKDDPVCDAAGALTRIMTGSSSVAQEHANGSATHGSYTPQNLPKTLDAVDAKLAALPHVEVQQAPVKTGLTLAAGALIGAGVALVAVLVFLGYRARRRARRKATAVPAVARKVPVMKARKR…
FN806773.1	fig|6666666.450802.peg.457	peg	FN806773.1_513399_512935	513399	512935	-	YbhB and YbcL				atgaggttgttcagcgatgatctgaagcagggcgaggagattgcgctcgtctttgccgaacgtggcgcgggcggccgcaacatcctgccccagctcggctgggacgaggtgcccgccggggcgaagagccttgcactgacctgctgggaccccgatgccccgatggagggcggtttctggcactggctggcgctcgacattccggtgtccaccaccggcaccgtgcagggcacgccgctgcccaccggcagcgtcgaactgcagaacgactacggctatcgcggctacggcggcccgaaccctccgcacgggcaggtacaccgctacatcttcaccgtctgggcgctggacgtggcccacctcgaggtgccggcggacgccaagccggcggccgtggag…	MRLFSDDLKQGEEIALVFAERGAGGRNILPQLGWDEVPAGAKSLALTCWDPDAPMEGGFWHWLALDIPVSTTGTVQGTPLPTGSVELQNDYGYRGYGGPNPPHGQVHRYIFTVWALDVAHLEVPADAKPAAVEELLKAHALASATLTPVFTSTI
FN806773.1	fig|6666666.450802.peg.458	peg	FN806773.1_515985_513433	515985	513433	-	Putative helicase				atgaccgatacgctcaccgagctactgcccaccggcgacgccgcccacgaccccgacgccctgttcaatgccttcgagacgtggacccacgcgcagggcctggagatgtacccgcaccagtccgatgcgctgttggggctgctcaccggggcgaacgagatcatcaccacccccaccgggtcgggcaagtcgctgatcgccaccgccgcgcacttcgtcgccctgtccaaccgcggccgcagctactacaccgcgcccatcaaggcgctggtgaacgagaagttcttcgcgctgatcgacatcttcggtgccgacctggtgggcatggtcaccggcgacgcctcggtgaaccccgacgcgccgatcatctgctgcaccgccgagatcctggccaacatc…	MTDTLTELLPTGDAAHDPDALFNAFETWTHAQGLEMYPHQSDALLGLLTGANEIITTPTGSGKSLIATAAHFVALSNRGRSYYTAPIKALVNEKFFALIDIFGADLVGMVTGDASVNPDAPIICCTAEILANIALREGRDADVDLVIMDEFHFIADPDRGWAWQVGLSELPQCQFVIMSATLGDVTELQGRLARWTGRETEVIGGAERPVPLTYHWALTPLHETISELVSTGQSPVYIVHPSQAAATEQAQALMSAKLIDTEHRHKIVAAIGGFRFSPGFGNTLSKMLRHGIGVHHAGMLPKYRRLVEQLTQQGLLTVICGTDTLGVGINVPIHTVLFTGLSKFDGRRQRLLRSREFHQIAGRAGRAGFDTIGYVVAQAPEYQVENARIAKKFANDERK…
FN806773.1	fig|6666666.450802.peg.459	peg	FN806773.1_516122_516820	516122	516820	+	4-hydroxy-2-oxoglutarate aldolase (EC 4.1.3.16) @ 2-dehydro-3-deoxyphosphogluconate aldolase (EC 4.1.2.14)				atgatgaataccgtgaccaattcctccagcaggctggcgcttccggacgcactgaccaccaccaggggcgtggtgctgatgccccccgacgaggactccggggccctgatgccggtgctggaggtgctcgtgcaggaggggctcaccgcgatcgccctgccctgcccccgcagcgatgagacagcggacgacgagggcgccgacacgccgcaggacccctcggcggagctgaccgggctgatggcgatgtactccttccgcgcgacggtgggcatccatggggtgcgcaccacggccgacgcccagttggccatccgcgccggtgcacggttcgcgttctgcctgttccccgagcccggtgtgctcgatgccctgcgggtggcctcgataccggccatc…	MMNTVTNSSSRLALPDALTTTRGVVLMPPDEDSGALMPVLEVLVQEGLTAIALPCPRSDETADDEGADTPQDPSAELTGLMAMYSFRATVGIHGVRTTADAQLAIRAGARFAFCLFPEPGVLDALRVASIPAIVTALTPTEVEQAWQGAVSAVHVRPAEVFGTGYAQGLHELVPDASMIATAQNRAAVEAWLWAGATAVSFGQSLLSRVFLSQDYSALRQRVAEMVSAVKSA
FN806773.1	fig|6666666.450802.peg.460	peg	FN806773.1_517046_518050	517046	518050	+	hypothetical protein				gtgactgctcgtcgagctctcagcgccgatgacatcgacgccacagtcgatcagcccaccgctcctcgcagggccggcatccccggccgtgcagatgcacccattgagttcgccaggccccgccgcgtcgcgctgcccagcgtcgaggaagacgcgatcttgccgttcgcgcgctgcgtgtcggcccagaccaccatgacgctgccggtgatcaccgtcgacgccgtgcatgccgcgaagtcgagtgccaagccgcaccgcggcgtctcgctgccggttgccgccgtcgcgctcacctcggccctcgggctcggggccaccctgctgccgcagaccgtggccgcagccccggacaacggcgccgccgaggcccgccagaccgcaagcgtcacccgcgac…	MTARRALSADDIDATVDQPTAPRRAGIPGRADAPIEFARPRRVALPSVEEDAILPFARCVSAQTTMTLPVITVDAVHAAKSSAKPHRGVSLPVAAVALTSALGLGATLLPQTVAAAPDNGAAEARQTASVTRDTARTQLFTSDLATTEVATTSPTIPDTSAQDLNDSFASLGKSTAQKLATDKAAADKAASEQAIAAANAAESVTGKGVKVAPNAATAATSAAQTAINFALAQVGKPYVWGAVGPNAYDCSGLTMAAYKAAGISLPRVTYSQMAAGTAVSQSTMVPGDLIFFYGGEHVGIYLGNGQVVHAADYGTGVIVGTVSSMPVSSVTHIG
FN806773.1	fig|6666666.450802.peg.461	peg	FN806773.1_518242_519924	518242	519924	+	Glucose-6-phosphate isomerase (EC 5.3.1.9)			isu;Glycolysis_and_Gluconeogenesis	atgaattcaccggttgatcccacgagcacgcccgcgtgggctgagctcgaaaacttgcatcgcagcctcgacgtcgatttccgcaagtggtttgccgaggagccgaatcgggcccaacagttcaccctgcgtgccggtgacctgaccgttgacctgtcgcgcaactacctgaaccaacaggtgcgcgacacgctcgtctcgctggccgcgcaggtggaccttgccggacgccgcgacgcgatgttccgcggcgaccgcatcaacaccaccgaggatcgcagcgtgctgcacgtggcgctgcgcctgcccaagggcgccgagctcgacgtggacggcgtcaacgtggtggaccaggtgcatgaggtgctcgaccgcgagatctccttcaccgaggcggtg…	MNSPVDPTSTPAWAELENLHRSLDVDFRKWFAEEPNRAQQFTLRAGDLTVDLSRNYLNQQVRDTLVSLAAQVDLAGRRDAMFRGDRINTTEDRSVLHVALRLPKGAELDVDGVNVVDQVHEVLDREISFTEAVRSGERGGVTGKPITTVVNIGIGGSDLGPVMVYEALKPYKHDRIECRFISNIDPADMYEKTHDLDAETTLFIVASKTFTTLETMTNARMAKNWLINSLQSSGAIDGTADSRARAIKRHFVAVSTNAEKVSEFGIDHANMFGFWDWVGGRYSVDSAVGLSALIAIGPDNWQDFLEGFLAIDKHFMITPIAENVPALMGLLNVFYSNFYNAQSHVVLPYSQYLHRFPAYLQQLTMESNGKSTRWDASPVTTETGEIFWGEPGTNGQHAF…
FN806773.1	fig|6666666.450802.peg.462	peg	FN806773.1_520084_520713	520084	520713	+	putative membrane protein				gtggtggcggtgctcacggcgatcaccgcaggctgcaatgtggtggtgcacgcggtggccgccggccgccgacgcacgcccgggcagttgcacgcaggcgtcacgcccgacactgccatggtgctgggagccggggtgcgtggacagcgaccaactccctatctggcggcccgccttgatctcgccgtgcgcctgtggcgcgagggcgcgatcagccgcatcctggtctccgggtgggccgaggcccccggcgatgccgcgggcgtccgctatgacgagccggccgtgatggccgactacctcgtcgcccacggcgtggcgcgcggtgctgtgctgcgtgatccggccgggctcgacacctggaccagcgccgtgcgcgcccgccggctgcacggactg…	MVAVLTAITAGCNVVVHAVAAGRRRTPGQLHAGVTPDTAMVLGAGVRGQRPTPYLAARLDLAVRLWREGAISRILVSGWAEAPGDAAGVRYDEPAVMADYLVAHGVARGAVLRDPAGLDTWTSAVRARRLHGLDAMVVVTQAYHLPRALAAARMAGIDALGVADTTRDHNAKWWRYRLREVPACVKLVGEWALSRTGLRDAARARRGDQ
FN806773.1	fig|6666666.450802.peg.463	peg	FN806773.1_520710_521933	520710	521933	+	Beta-lactamase class C-like and penicillin binding proteins (PBPs) superfamily				atgatgacatcgggaatcgacgaggtgctcgcccgcggactgcgtgccggatgctatcccggcgccatcgcccaggtgtcgcgcgccggcacggtgcgtcgcgccggggtcggaagcattgccagccatggacgcgatggatcgccgatccccccggcgcagcgcgaaccggtgcggcccgacctgcactacgacctcgcgtcgatcaccaaggtgttcacggccatcaccgtgctgtcgctggccgacgagggcgtgctggccatggacgagccgatcgcagcgctgcttcccgccttccgcacgagccccaaacggcgccggatcaccgccctgcacctgctgacccacacctccggcctgccaccggtgtggcccgggtggcaggacgccgggatg…	MMTSGIDEVLARGLRAGCYPGAIAQVSRAGTVRRAGVGSIASHGRDGSPIPPAQREPVRPDLHYDLASITKVFTAITVLSLADEGVLAMDEPIAALLPAFRTSPKRRRITALHLLTHTSGLPPVWPGWQDAGMRARSREAILADIVAMPLRWAPGERLDYSCVGYITAMALAEQATGQGWEQLVTARVLRPLGLAHTGFNPLRHGVDVADIAPTEFRPALGLRPAGGTHAPDAAGASRPGSATGGVDLTMVRGTVHDETAQVLGGVSGNAGMFSTLADLARLAGALSSGLPGVLGRESFAMLWDDQLPRLLGGHADAEAARNGYRHGAGLCVAQTRAAGPDAPWLRSHTGFTGTSLVLNRAGDYAILLSNRVHPTRQAPDLAPVRVALTRAAGLAEPEE…
FN806773.1	fig|6666666.450802.peg.464	peg	FN806773.1_522269_522018	522269	522018	-	hypothetical protein				atgccacgccggtcggtacgaaccgggattccatggttctggggtccgaaatcaattggtccgaccaactaccaacatacactttgcggccccgcgccaaaatatgcggggcaccgtggaaggggcccgaatcgggccttcccgacgcgtatcaaggggtggaaatatctgtgtcactccgtgggattttccgggccgggacgcacgaaacctgcgtcgatgcggctcagctttcccctacgccggtgctga	MPRRSVRTGIPWFWGPKSIGPTNYQHTLCGPAPKYAGHRGRGPNRAFPTRIKGWKYLCHSVGFSGPGRTKPASMRLSFPLRRC
FN806773.1	fig|6666666.450802.peg.465	peg	FN806773.1_522315_525101	522315	525101	+	Predicted D-lactate dehydrogenase, Fe-S protein, FAD/FMN-containing			isu;Lactate_utilization	atgtcgtccgcgacaaccgagaaggcagtgggaaccactcgactcatcgatcgagtcggaatggcccatgacgcatcgcactatctgctcatccccgaggtggtcatcacggccaccgacaccgcccaggtggcgaacacgatggcccaggcctatcgcgagaaccgcaccgtgaccttccgctccggtggcaccagcctgtcgggccagtcgctgagcgattcgatcctcctggacgtgcgcaagaacttccgcaaggtggaggtgctcgacggcggcgcaagggtgcgctgtcagcccggcgccacgatccgcaatgtcaacgcacacctggcgcgctatggctacaagctgggtcccgacccggcgtccgagatcgcctgcaccatcggcggcgtc…	MSSATTEKAVGTTRLIDRVGMAHDASHYLLIPEVVITATDTAQVANTMAQAYRENRTVTFRSGGTSLSGQSLSDSILLDVRKNFRKVEVLDGGARVRCQPGATIRNVNAHLARYGYKLGPDPASEIACTIGGVVADNSSGMACGTQFNTYNTLESMVLVLPSGTVIDTAQPDADAKLHRAEPALWEGLSELRDRVRKNPESVAKITQQYAMKNTMGYGINSFTDHDEPVHILEHLMIGSEGTLGFVAEVTFRTLPVQKHAATALLIVPELSVATDALEDLVRNGALCLELMDAASLRVVQKYPEASPELAALDVKKDAGLLIEAVADDEKELDDRMDALNSVLGGLPIANPPRFTKNIPERNNLWQLRKGLYTSVAGARPAGTTNLLEDIAVPVGSLTA…
FN806773.1	fig|6666666.450802.peg.466	peg	FN806773.1_526462_525260	526462	525260	-	Acyl-CoA dehydrogenase				gtgggcggcaaggagctgcacccacgcgcagcccaccatcacgaggagatgcccatgagctttctcagcgccgagttgctggcagcaatccacaagcgggcggcccgtcacgaccgcgacaacagctttcccgaggacgacctgaacgacctgcgcaccgccggctatctgtcggcgttcgtgccaaaggagttcaacggcgccgggctgagtgtcgagcgcatctgcgccgaacagaccgcgctggccaaggccgcgccggccaccgcactggccatcaacatgcaccagatcatcgtgggcatggcccgttacctggtggcccacggcaacgacaagggacgccaggtgctgcacgacgccgccgccggcgaactgttcggcttcggcatcagcgag…	MGGKELHPRAAHHHEEMPMSFLSAELLAAIHKRAARHDRDNSFPEDDLNDLRTAGYLSAFVPKEFNGAGLSVERICAEQTALAKAAPATALAINMHQIIVGMARYLVAHGNDKGRQVLHDAAAGELFGFGISEPGNDLVLFGSISKAVPDGEGGFSFHGTKVFTSLAPAWTRLLTFGTDDSGDDGPHSVFAILHRDDGGFYVKPDWDTLGMRATQSNTTVLDGAHAPADQVLARITPGPNADPVVFGIFSHFSAFIAATYQGIGERAIEVAAEQVATRHSVKNDDVYAHDPDIRWRLADAAIAMNGSAAQLRDIVRDLDDDADRGALWMPQLSAVKNACVEATMHAVDQAMRSVGGRSYYTSNELSRLYRDAVAGLFQPTDQESLHAAWANVVLGPIAKG
FN806773.1	fig|6666666.450802.peg.467	peg	FN806773.1_526794_528125	526794	528125	+	hypothetical protein				atgcgacgtcgcaccacgattgcagccctcgctgctgtcttgagtttcagtcccctggccgcccaggccgcacccgccagtgccgacgggggcaccagttccaccccacgcagcgtggcgacatcgacgtcgtccgctggcgtggacccggcgtcggcatgtggcgacctggtgcagctggcgccggtgctgggttccgaccacacgcccgacggcaagcagatcacgccgaagcccactgccgacggccgccgcgtgccggtgatcatcgtgcacggctgggtgtcctatgacacccacagcgatgcgcgcgaccacctgttctcgcaatatgtcgatcgcaccgccgacccggcagggggcaccggctacctgttggcccagtcgcagtaccgctca…	MRRRTTIAALAAVLSFSPLAAQAAPASADGGTSSTPRSVATSTSSAGVDPASACGDLVQLAPVLGSDHTPDGKQITPKPTADGRRVPVIIVHGWVSYDTHSDARDHLFSQYVDRTADPAGGTGYLLAQSQYRSSLIGMLQQVPGAEVYTFDYSQVGSRWVTDPQIGPKLSQAIECLSDSYQQKPVLVTHSMGGLVARQALSNNDSKGRPISGRVSNVLAVGAPNNGSDSAQMIASALTIGSEIPLAGLPIRMLWDYIGQCSEQMDATNTTCTGIRAVDAFRSSGGEALRTGSAQLAQLPWWPDNVKVTAYVGDIQMGGISLFGLNSPRLLDLGDLLVSVDSAKAGSQRSRQVNCEYGIISTKSAETGLVRLMLAGQGNSVEQPADLLSSPCFHEAMLHE…
FN806773.1	fig|6666666.450802.peg.468	peg	FN806773.1_528122_528622	528122	528622	+	hypothetical protein				gtgaccaagccctggtcacgagtggtcgtggccgtgctggccctgctgctcgtggccgggctggtggccgccggggtcaccggcctgttcggtggccgtgcccgcagtggcagcacgcccggcccgcaggcatcgccggcgacgatggcgtcggggaccgcaacgagcccggcggctgccgtgggctcgtcctcggcaccgcccgctgacccggccgatgtcgcggccggcacccaggtgctgaccagcttcccgagcgaaccgtcgaagtaccttgccgagcaggcacgcgactacttcaacgtcgaccctgccgcggtgctggcgcccggcacgacgattgccgtcgactcgtcgtcgtggacgcccctggaccaggccggtgcgatggtgcgcatt…	MTKPWSRVVVAVLALLLVAGLVAAGVTGLFGGRARSGSTPGPQASPATMASGTATSPAAAVGSSSAPPADPADVAAGTQVLTSFPSEPSKYLAEQARDYFNVDPAAVLAPGTTIAVDSSSWTPLDQAGAMVRIEVTVPGAAPTPYTAVMVKEADGTWKVMGTVAAQ
FN806773.1	fig|6666666.450802.peg.469	peg	FN806773.1_531811_528647	531811	528647	-	Exonuclease SbcC			icw(1);DNA_repair,_bacterial isu;Rad50-Mre11_DNA_repair_cluster	atgcagatcctgcggctggaactgtcgggcatcggtccctatgccggcaccgagcacgtggacttctcccggctgggtgccgacgggctgttcctgctggagggcgccaccggctcggggaagaccaccatcatcgatgcgatcgtcttcgcgctctacgggcaggtggccgccgacgactccagcggcgatcgcatggtgtcgacccatcgcaaggcggccagtgagccctatgtcgacctggtggtcgacacctcgcgcggcctgtaccgagtgcgccgcaccccacagttcacccgtcccaagaagcgtggcgagggcctcacctcggtgaacgccaccattcgactgtggaagctggccgaccccgacgaccaggacggcgaacccatctcggcc…	MQILRLELSGIGPYAGTEHVDFSRLGADGLFLLEGATGSGKTTIIDAIVFALYGQVAADDSSGDRMVSTHRKAASEPYVDLVVDTSRGLYRVRRTPQFTRPKKRGEGLTSVNATIRLWKLADPDDQDGEPISANIQDANKELQAAIGLSRDQFTQTVVLPQGHFANFLRSKPEERRGLLQQIFGTELFERAQQELTAMAADYKARADQARTQIRSLAERFAHSAWPDEAPTPDGSPASEATPVPADETPAGHQDVPVPGPTPREAFLALLDDDDTAPLVAAAHTRLRELQADTEQRTQAVAGARERLGGARAARDAAQRIIALKAEHDALVVQRQELEARGDQIAADRVRLDAATRAAGSARPLAAARRAAAALSTATTEWEVVAAEIAATDDGVLLEQ…
FN806773.1	fig|6666666.450802.peg.470	peg	FN806773.1_533091_531811	533091	531811	-	Exonuclease SbcD			isu;DNA_repair,_bacterial icw(1);Rad50-Mre11_DNA_repair_cluster	atgcgggccaagccgtcccggatgcccgcaatgtcacacccggcctctgacctcgtggccatgaggatcctgcacaccagcgactggcacctgggacgcacactgcgcggcgtcgacctcagcgatgcccatgcggccttcctgaaccagttggtcgccgtggcgcgcagcgaacgggccgacgcggtgttggtcagtggtgatgtctttgatcgggcgctgccgccgctcgatgcggtgaacatgctcaacgacgcgctggcccggctcaccgaggtggcgccggtggtgttgatcccgggcaaccatgactcaccacagcggttgggcctcaatgcgaagctgttgcgcaaccaattgcacatccgtgcgacgctcgccgacatcgcgcacccggtg…	MRAKPSRMPAMSHPASDLVAMRILHTSDWHLGRTLRGVDLSDAHAAFLNQLVAVARSERADAVLVSGDVFDRALPPLDAVNMLNDALARLTEVAPVVLIPGNHDSPQRLGLNAKLLRNQLHIRATLADIAHPVVLPDSTGHDGLVVYAIPYLDPDMTRDRLGELAGVDGDGRIARSHEAVVGAALSMVHRDLARRRSANGTRIPAAVMAHAFVTGAQPSDSERDLRIGGVDSVPAALFADVGADYVALGHLHGAQAVAGSRDPASDHDEEAVMRYAGSPLAFSFSEQHQHKSTALVTFDEAGPVASVELIPTPVPRRLSDVRGSLQQVLGEDFAAQRDDWTRVVVTGEDRPADLSRTVKKAFPHALEIRFESTLREREVRATVSAQADPLDVVGQFVAD…
FN806773.1	fig|6666666.450802.peg.471	peg	FN806773.1_534259_533042	534259	533042	-	Adenosine deaminase (EC 3.5.4.4)			isu;Purine_conversions	atgcccgatgttgcccgacgcgatctgaacctgttgccgaaggcacatctgcacctgcacttcaccggctcgcttgacattcccacgttgcgggagttgtcggcgtgggagggcctcgacgaggccgagcaactcatcgacgacgaccccctgtcggtgccggccaccaagcggggctggtggcggttccagcgcacctatgacattgcccgccacgtggtgatctccgagcgggcgctgcgcgccgtggtggacgccgcagcccgcaacgacgcggcccagggctcgcgtcgcacagagatccaagtggaccccaccagctatgcgccgtatgtgaatggccttgtcaacgcgctggagatcatccttgacgaggccgccctggcctcccggcgccat…	MPDVARRDLNLLPKAHLHLHFTGSLDIPTLRELSAWEGLDEAEQLIDDDPLSVPATKRGWWRFQRTYDIARHVVISERALRAVVDAAARNDAAQGSRRTEIQVDPTSYAPYVNGLVNALEIILDEAALASRRHGIQMGVIVAASRLHHPLDARTLARLSARFAGRGPGGVIGFGLSNDETEGNTVEFGPAFRIARRAGIPGVPHGGEFRGPEHIAQVIDELHPTRIGHGIHAAESPALLKRIVDAGITLEVNPASNVSLGVYPDYSKVPLRTLLDAGAQVALGADDPLLFLSGLTDQYRIARDYLGLSDAELAELARMSIRGSFAEQADKARWLAEVDAWLAAAPESGPGLPAAGVVPVPGGLVARPSGLLVPERGLVAPPGNGGAESADAGQAVPDAR…
FN806773.1	fig|6666666.450802.peg.472	peg	FN806773.1_534212_534445	534212	534445	+	hypothetical protein				atgtgccttcggcaacaggttcagatcgcgtcgggcaacatcgggcatggctgccagagtagtagggccccgttggccattggctgcccgccggcggcgtcgagtaatctcttgatgcagaaactgctggccggccacgggcgcgcaatcctcctgaaaggacctgttttcgtgcgggatgaaccggagtgggcattccggatggatggacgatctaaggacatggggctatga	MCLRQQVQIASGNIGHGCQSSRAPLAIGCPPAASSNLLMQKLLAGHGRAILLKGPVFVRDEPEWAFRMDGRSKDMGL
FN806773.1	fig|6666666.450802.peg.473	peg	FN806773.1_534442_536241	534442	536241	+	hypothetical protein				atgagcgcacagacggccgataccggttggcgcgatgtcgcgcgcagggtttccccgcccgatcccaacggcaccgagcagcagctcgggctcaacgatgtgttcttctcgaccacggatcgtaaaggcgttatcgaacaggccaatgaggtgttcgtgcgcatctcgcgctatccgcgtgaggtgctggtgggctcgccgcacaacatcatccgccatcccgtgatgcccggtgccgcgttccgtgcgatgtgggactacctgctcgacgaccagccgttcgtcgcctatgtgcacaacctggccgccgacggttcgctctacacggtgctggccacggtgacgccgctggacgggggcttcctgtctgtgcgcacacgcccggagagggccgatctg…	MSAQTADTGWRDVARRVSPPDPNGTEQQLGLNDVFFSTTDRKGVIEQANEVFVRISRYPREVLVGSPHNIIRHPVMPGAAFRAMWDYLLDDQPFVAYVHNLAADGSLYTVLATVTPLDGGFLSVRTRPERADLLGAADSIYGTVRHLELEWEAAGLGAPAAAAQGLGVLAKQLTAAGIPDYTAFMQTVVPAEVQARIAAGATVPQRPWAVGRLADMAVHQRRLTEELDDWVSLLGRLDELATQLSTLSGELAEHSHADAALRERIQQAKQRAEGFSPIMAGLDLWSAMTLELSTLVAKVTDEVEQLRASCAATRFRIALARLHCDQVGYFTVELIDQTPDWQLAAPGIVLLCRALSQGVAETAGAVQGNAQLAAKVASDINEMAQAVSIPRTLLASWQT…
FN806773.1	fig|6666666.450802.peg.474	peg	FN806773.1_536479_536850	536479	536850	+	hypothetical protein				atggagatcgggtcactggccgaatgggtcaccggatttgccgaggtgctggccgtctcggtggcattgttcctgccgtcgtgggaacgccgccgcgccaccagggagaagcggttgcggacgttgcggacgattcgccggctcacaccgcgcctgctgacactgcccgccacctccgatgagcgcagtggcgacctgaggatgctccagaccttcctgatggtcacggacatgatgaatatcgatcccggcgtcgaggacgtaatcgataccggacagcagatcgcctccatggtgcaccagggtcagccggtcagcgaccacgacgccgcagcgatccgagcgctgcttgattcgctgccgtcgtcatag	MEIGSLAEWVTGFAEVLAVSVALFLPSWERRRATREKRLRTLRTIRRLTPRLLTLPATSDERSGDLRMLQTFLMVTDMMNIDPGVEDVIDTGQQIASMVHQGQPVSDHDAAAIRALLDSLPSS
FN806773.1	fig|6666666.450802.peg.475	peg	FN806773.1_537524_536865	537524	536865	-	hypothetical protein				gtgcccttcgcgatcaggagcggcagcgacactgccaagacccccgctgggacgcttggcgcctgttcgattattacctgcccccgcaatgagtggacgggacatatggccatgagcgacaaggagcttcccccgctatcgagggtctttttcagtcaggcaattgtttcgctgctcattcttccgatcaatctggcaatggcatggggaatgagcctgatcttccacggggacccgcgctttcgggatctcttctatctcatggtggtcgccgccttcattgacacggccgtcagggcggtcgtcgaccatcactattctgtgcgcgaagaccgcatcgcacccgtgggtgttgcgtccttcctgctcggctcggtggcgactctcgtggtggtcgtg…	MPFAIRSGSDTAKTPAGTLGACSIITCPRNEWTGHMAMSDKELPPLSRVFFSQAIVSLLILPINLAMAWGMSLIFHGDPRFRDLFYLMVVAAFIDTAVRAVVDHHYSVREDRIAPVGVASFLLGSVATLVVVVALTALLDPRLPPIVSVGTPFLVVGAWRAIDGYRFVHTHDMSDEAIHERDLRMLELNQPTEKVAAPPGRTLRERLANRRAGFRQPLR
FN806773.1	fig|6666666.450802.peg.476	peg	FN806773.1_538213_537773	538213	537773	-	hypothetical protein				atggttgggggcggagtgggccatggtcaccgaagacatcccgaagtatctgccgcgctgtcaggggcctacttcctgcgcacggtactgataccgatctatgcggcggtggcctggacgataagcctcttgttcggcggcttccccgggttccgggagctgctgttcaccatcgtcccgtgcgcgttcctggccgcaccgatacaggtgctcatcacgcggatctttgtgcggcgggaacggcgggcaaggccccggtcggtggtgccaatccttgcgaatcttgcggtcgtggccctgatcgttgttgttgccgcctggagcaccgggatgcatcgggggctgttgatctccgttggcgtcgcgatgctcgtcaccgacgcggtcaccgagatctgg…	MVGGGVGHGHRRHPEVSAALSGAYFLRTVLIPIYAAVAWTISLLFGGFPGFRELLFTIVPCAFLAAPIQVLITRIFVRRERRARPRSVVPILANLAVVALIVVVAAWSTGMHRGLLISVGVAMLVTDAVTEIWLYPRKDESRPRVV
FN806773.1	fig|6666666.450802.peg.477	peg	FN806773.1_540355_538598	540355	538598	-	Pyruvate oxidase (EC 1.2.3.3)			isu;Pyruvate_metabolism_II:_acetyl-CoA,_acetogenesis_from_pyruvate	atgacgaaggtcaacgcttcgaatgccatgctgcaggtgctcaaggactggggagtcgacaccatctacgggttgccgggcgggtcgttcgattcgaccatgaatgccatccacgacttccgcgactccatccgctacatcggagtgcgccatgaggaagtcggtgcgttggcggccgtcgccgaggcaaagctcaccggcaagatcgccgtcaccttcggctcggccggtccgggtgcagcgcacctgctcaacggcctgtatgacgccaagacggacaacatcccggtgctcgcgctcatcggccaggtgccgacggcgatgatgaacaccgacttcttccaggagctcaacgagaacccgatgttcgccgatgtgtcggtgtatgcgcgcaccgtc…	MTKVNASNAMLQVLKDWGVDTIYGLPGGSFDSTMNAIHDFRDSIRYIGVRHEEVGALAAVAEAKLTGKIAVTFGSAGPGAAHLLNGLYDAKTDNIPVLALIGQVPTAMMNTDFFQELNENPMFADVSVYARTVTTAEQLPQVVDTAIRTAYSKRGVAVVIIPKDLGWAPIEDNYVSSANAFTPSDWNLAARDADVARALDLINEAQRPILYYGQGAKGAGDEIRALSELLGLPMVSTYLGKGIVADDDPGYMLPTGRVAGKPGVDVGKTADLVLFAGSNYEFGGHMFSPTATFIDVNLETSVIGARHAAALGVRADAPTFLRQLLELARQQGDARNDHADWLAAAKQDKAEWTTWVDAKAADDREPIRIEPIYAEINKHAKPDAIFGIDVGNVNISSGR…
FN806773.1	fig|6666666.450802.peg.478	peg	FN806773.1_542351_540495	542351	540495	-	Na+/H+ antiporter				gtgagcgtcgcaatcctgatctttgtcgtggccatgctgctgatcgcggcctcagaccggttggccgagcacaccggcgtcgtcgcgccggtcgccctgctggccctgggcatcatcgtcggcttcaccccgtgggtgcccgacatcagcgtggacccgcagatgatcgtcgcggtgatcctgcctcccctgctgtacgccaccgcgacctccatgccgacgatggacttccggcgcaacctgacccccatcgcggtgctgtcggtgttgttggtggccgtatcggccgtggtgctcgggttcatcttcgagaagatggtgcccggcatcggcctggccgtcggtatcgcactgggcgccgtggcgagccccaccgacgcggtggccacctcgatcgtg…	MSVAILIFVVAMLLIAASDRLAEHTGVVAPVALLALGIIVGFTPWVPDISVDPQMIVAVILPPLLYATATSMPTMDFRRNLTPIAVLSVLLVAVSAVVLGFIFEKMVPGIGLAVGIALGAVASPTDAVATSIVRRQGVSNRLVTVLEGEGLINDASALVIMSSALAAVAAHVTAGEVIGHFAQEVIVALLIGWLAGEVMVWVRARVGSVTADTVLSLVTPFVAYLPANALHGSGLVAAVIAGLVVGREAPERLHSSHRVAAGQMWATLQLVLESTVFGLMGIQLPGILHDVARGELHFKLAAIVAGVGLVATIVVRAVMVVPLVLGSSRRNNRREQKRPRLEMMNEMAGKMTEKVKDGPTTVSRGGRSMTITPERASTFRHRVWRALADIDYFTEQSFG…
FN806773.1	fig|6666666.450802.peg.479	peg	FN806773.1_542470_542730	542470	542730	+	hypothetical protein				atggccgcagccaccaacccgggaatcaccacgctcaaccgctacttcgagctgtcgaacaccgccgggcagaaccaacgggaccttgacgaactgctgggcctgttcgcccgcgacgcggaactggaatcggcgcgcggcgagatcgccaacggcgaggagggcctgaaggacttcttccgcaccttcttccgcccgcaacgtggagttgcaccatgtgtggaacaccgagatgaccggcccggaccgtgttcgcgttga	MAAATNPGITTLNRYFELSNTAGQNQRDLDELLGLFARDAELESARGEIANGEEGLKDFFRTFFRPQRGVAPCVEHRDDRPGPCSR
FN806773.1	fig|6666666.450802.peg.480	peg	FN806773.1_542702_542845	542702	542845	+	hypothetical protein				atgaccggcccggaccgtgttcgcgttgactgggcggttgccggacgtgccgccgacggccatgtcttcgcgctgtcgggccatgatgacgccacggtggatcagcacggtcatatccagacgctcacggtgcgccccgactga	MTGPDRVRVDWAVAGRAADGHVFALSGHDDATVDQHGHIQTLTVRPD
[truncated: 2,016 more rows]
