# Supplementary material for: Sequencing and Analysis of the Genome of Propionibacterium freudenreichii T82 Strain: Importance for Industry
Source: Biomolecules. 2020 Feb 24;10(2):348. doi: 10.3390/biom10020348 (PMC7072396; doi:10.3390/biom10020348)
Supplement: Supplementary file 1 [file biomolecules-10-00348-s001.zip › Supplementary materials/DSM 20271 COGs.xlsx]

## Sheet: Sheet1
# emapper version: emapper-1.0.3-35-g63c274b emapper DB: 2.0
# command: ./emapper.py --cpu 10 -i /data/shared/emapper_jobs/user_data/MM_3_vhd_68/query_seqs.fa --output query_seqs.fa --output_dir /data/shared/emapper_jobs/user_data/MM_3_vhd_68 -m diamond -d none --tax_scope auto --go_evidence non-electronic --target_orthologs all --seed_ortholog_evalue 0.001 --seed_ortholog_score 60 --query-cover 20 --subject-cover 0 --override --temp_dir /data/shared/emapp…
# time: Mon Jan 27 12:11:14 2020
#query_name seed_eggNOG_ortholog seed_ortholog_evalue seed_ortholog_score best_tax_level Preferred_name GOs EC KEGG_ko KEGG_Pathway KEGG_Module KEGG_Reaction KEGG_rclass BRITE KEGG_TC CAZy BiGG_Reaction
Query	Seed ortholog	e-value	score	best tax lvl	Preferred_name	GO terms	EC number	KEGG KO	KEGG pathway	KEGG module	KEGG reaction	KEGG rclass	BRITE	KEGG TC	CAZy	BiGG reaction	annot lvl	matching OGs	Best OG	COG cat	description
fig|6666666.450534.peg.1	754252.PFREUD_00010	4.5e-269	933.3	Propionibacteriales	dnaA	GO:0000166,GO:0003674,GO:0003676,GO:0003677,GO:0003688,GO:0003690,GO:0003824,GO:0005488,GO:0005524,GO:0005575,GO:0005618,GO:0005622,GO:0005623,GO:0005737,GO:0005886,GO:0006139,GO:0006163,GO:0006164,GO:0006172,GO:0006259,GO:0006260,GO:0006261,GO:0006270,GO:0006725,GO:0006753,GO:0006793,GO:0006796,GO:0006807,GO:0008144,GO:0008150,GO:0008152,GO:0009058,GO:0009059,GO:0009117,GO:0009123,GO:0009124,GO:…		ko:K02313	ko02020,ko04112,map02020,map04112				ko00000,ko00001,ko03032,ko03036				Bacteria	2GJKI@201174,4DMZ1@85009,COG0593@1,COG0593@2	NA|NA|NA	L	it binds specifically double-stranded DNA at a 9 bp consensus (dnaA box) 5'-TTATC CA A CA A-3'. DnaA binds to ATP and to acidic phospholipids
fig|6666666.450534.peg.2	754252.PFREUD_00020	8e-258	896.0	Propionibacteriales													Bacteria	2GIUM@201174,4DPZK@85009,COG0477@1,COG0477@2	NA|NA|NA	EGP	Major Facilitator Superfamily
fig|6666666.450534.peg.3	754252.PFREUD_00030	9.9e-109	399.4	Propionibacteriales													Bacteria	2I9B3@201174,4DSCP@85009,COG0789@1,COG0789@2	NA|NA|NA	K	helix_turn_helix, mercury resistance
fig|6666666.450534.peg.4	754252.PFREUD_00040	2.6e-219	767.7	Propionibacteriales	sqdX												Bacteria	2GIZG@201174,4DNSP@85009,COG0438@1,COG0438@2	NA|NA|NA	M	Glycosyltransferase Family 4
fig|6666666.450534.peg.5	754252.PFREUD_00050	6.2e-243	846.3	Actinobacteria	sqdB		3.13.1.1	ko:K06118	ko00520,ko00561,map00520,map00561		R05775	RC01469	ko00000,ko00001,ko01000				Bacteria	2GJJG@201174,COG0451@1,COG0451@2	NA|NA|NA	GM	Epimerase dehydratase
fig|6666666.450534.peg.6	754252.PFREUD_00060	5.3e-170	603.6	Propionibacteriales				ko:K02003		M00258			ko00000,ko00002,ko02000	3.A.1			Bacteria	2GJN6@201174,4DNEX@85009,COG1136@1,COG1136@2	NA|NA|NA	V	COG1136 ABC-type antimicrobial peptide transport system, ATPase component
fig|6666666.450534.peg.7	754252.PFREUD_00070	0.0	1474.5	Propionibacteriales				ko:K02004		M00258			ko00000,ko00002,ko02000	3.A.1			Bacteria	2H37M@201174,4DP5J@85009,COG3127@1,COG3127@2	NA|NA|NA	Q	MacB-like periplasmic core domain
fig|6666666.450534.peg.10	754252.PFREUD_00080	9.3e-209	732.6	Propionibacteriales	dnaN	GO:0005575,GO:0005576,GO:0005618,GO:0005623,GO:0030312,GO:0044464,GO:0071944	2.7.7.7	ko:K02338	ko00230,ko00240,ko01100,ko03030,ko03430,ko03440,map00230,map00240,map01100,map03030,map03430,map03440	M00260	R00375,R00376,R00377,R00378	RC02795	ko00000,ko00001,ko00002,ko01000,ko03032,ko03400				Bacteria	2GJK3@201174,4DN43@85009,COG0592@1,COG0592@2	NA|NA|NA	L	Confers DNA tethering and processivity to DNA polymerases and other proteins. Acts as a clamp, forming a ring around DNA (a reaction catalyzed by the clamp-loading complex) which diffuses in an ATP-independent manner freely and bidirectionally along dsDNA. Initially characterized for its ability to contact the catalytic subunit of DNA polymerase III (Pol III), a complex, multichain enzyme respons…
fig|6666666.450534.peg.11	754252.PFREUD_00090	7.4e-239	832.8	Propionibacteriales	recF	GO:0000731,GO:0003674,GO:0003676,GO:0003677,GO:0003697,GO:0005488,GO:0005575,GO:0005622,GO:0005623,GO:0005737,GO:0005829,GO:0005886,GO:0006139,GO:0006259,GO:0006260,GO:0006281,GO:0006302,GO:0006725,GO:0006807,GO:0006950,GO:0006974,GO:0007154,GO:0008150,GO:0008152,GO:0009058,GO:0009059,GO:0009314,GO:0009411,GO:0009416,GO:0009432,GO:0009605,GO:0009628,GO:0009987,GO:0009991,GO:0016020,GO:0018130,GO:…		ko:K03629,ko:K07459	ko03440,map03440				ko00000,ko00001,ko03400				Bacteria	2GJCS@201174,4DNK0@85009,COG1195@1,COG1195@2	NA|NA|NA	L	it is required for DNA replication and normal SOS inducibility. RecF binds preferentially to single-stranded, linear DNA. It also seems to bind ATP
fig|6666666.450534.peg.12	754252.PFREUD_00100	1.2e-85	322.4	Propionibacteriales													Bacteria	2GNQ4@201174,4DR8Q@85009,COG5512@1,COG5512@2	NA|NA|NA	S	Protein of unknown function (DUF721)
fig|6666666.450534.peg.14	1229781.C272_16245	5.4e-192	676.8	Brevibacteriaceae													Bacteria	2GMZX@201174,4FAZ2@85019,COG2826@1,COG2826@2	NA|NA|NA	L	Helix-turn-helix domain
fig|6666666.450534.peg.15	754252.PFREUD_00110	3.1e-62	244.2	Bacteria													Bacteria	COG1404@1,COG1404@2	NA|NA|NA	O	Belongs to the peptidase S8 family
fig|6666666.450534.peg.17	754252.PFREUD_00150	0.0	1354.7	Propionibacteriales	gyrB	GO:0000166,GO:0000287,GO:0003674,GO:0003824,GO:0003916,GO:0003918,GO:0005488,GO:0005524,GO:0005575,GO:0005618,GO:0005623,GO:0005886,GO:0006139,GO:0006259,GO:0006265,GO:0006725,GO:0006807,GO:0006996,GO:0007059,GO:0008094,GO:0008144,GO:0008150,GO:0008152,GO:0009295,GO:0009987,GO:0016020,GO:0016043,GO:0016462,GO:0016787,GO:0016817,GO:0016818,GO:0016853,GO:0016887,GO:0017076,GO:0017111,GO:0030312,GO:…	5.99.1.3	ko:K02470					ko00000,ko01000,ko03032,ko03400				Bacteria	2GKGP@201174,4DN1A@85009,COG0187@1,COG0187@2	NA|NA|NA	L	A type II topoisomerase that negatively supercoils closed circular double-stranded (ds) DNA in an ATP-dependent manner to modulate DNA topology and maintain chromosomes in an underwound state. Negative supercoiling favors strand separation, and DNA replication, transcription, recombination and repair, all of which involve strand separation. Also able to catalyze the interconversion of other topol…
fig|6666666.450534.peg.18	754252.PFREUD_00160	0.0	1788.5	Propionibacteriales	gyrA	GO:0000166,GO:0000287,GO:0003674,GO:0003824,GO:0003916,GO:0003918,GO:0005488,GO:0005524,GO:0005575,GO:0005618,GO:0005623,GO:0005886,GO:0006139,GO:0006259,GO:0006265,GO:0006725,GO:0006807,GO:0006996,GO:0008094,GO:0008144,GO:0008150,GO:0008152,GO:0009987,GO:0016020,GO:0016043,GO:0016462,GO:0016787,GO:0016817,GO:0016818,GO:0016853,GO:0016887,GO:0017076,GO:0017111,GO:0030312,GO:0030554,GO:0032553,GO:…	5.99.1.3	ko:K02469					ko00000,ko01000,ko03032,ko03400				Bacteria	2GJ2Q@201174,4DN2Z@85009,COG0188@1,COG0188@2	NA|NA|NA	L	A type II topoisomerase that negatively supercoils closed circular double-stranded (ds) DNA in an ATP-dependent manner to modulate DNA topology and maintain chromosomes in an underwound state. Negative supercoiling favors strand separation, and DNA replication, transcription, recombination and repair, all of which involve strand separation. Also able to catalyze the interconversion of other topol…
fig|6666666.450534.peg.19	754252.PFREUD_00170	3.2e-161	574.3	Actinobacteria													Bacteria	2CR6U@1,2IRNY@201174,32SNH@2	NA|NA|NA
fig|6666666.450534.peg.20	754252.PFREUD_00180	6.9e-46	189.5	Actinobacteria													Bacteria	2E7BZ@1,2GQHG@201174,331V9@2	NA|NA|NA	S	Domain of Unknown Function (DUF1540)
fig|6666666.450534.peg.21	754252.PFREUD_00190	1.9e-144	518.5	Bacteria				ko:K06990					ko00000,ko04812				Bacteria	COG1355@1,COG1355@2	NA|NA|NA	C	regulation of microtubule-based process
fig|6666666.450534.peg.22	754252.PFREUD_00200	1.1e-106	392.5	Actinobacteria				ko:K06990,ko:K09141					ko00000,ko04812				Bacteria	2ISCW@201174,COG2078@1,COG2078@2	NA|NA|NA	S	AMMECR1
fig|6666666.450534.peg.23	754252.PFREUD_00210	8.9e-222	775.8	Bacteria	pflA		1.97.1.4	ko:K04069			R04710		ko00000,ko01000				Bacteria	COG1180@1,COG1180@2	NA|NA|NA	C	glycyl-radical enzyme activating activity
fig|6666666.450534.peg.24	754252.PFREUD_00220	1.6e-83	315.5	Propionibacteriales		GO:0005575,GO:0005618,GO:0005623,GO:0005886,GO:0005887,GO:0016020,GO:0016021,GO:0030312,GO:0031224,GO:0031226,GO:0044425,GO:0044459,GO:0044464,GO:0071944											Bacteria	2GKZP@201174,4DR9G@85009,COG3266@1,COG3266@2	NA|NA|NA	S	Transmembrane domain of unknown function (DUF3566)
fig|6666666.450534.peg.27	1386969.AWTB01000017_gene3042	1e-69	271.2	Gordoniaceae				ko:K06919					ko00000				Bacteria	2IGTH@201174,4GF5D@85026,COG0467@1,COG0467@2	NA|NA|NA	T	AAA domain
fig|6666666.450534.peg.28	1123288.SOV_6c00570	3e-18	98.6	Negativicutes													Bacteria	1TQNX@1239,4H3CH@909932,COG5545@1,COG5545@2	NA|NA|NA	S	Virulence-associated protein E
fig|6666666.450534.peg.32	408672.NBCG_03013	6.4e-72	278.1	Propionibacteriales													Bacteria	2GISN@201174,4DNBK@85009,COG0582@1,COG0582@2	NA|NA|NA	L	Phage integrase family
fig|6666666.450534.peg.36	1171373.PACID_09350	2.1e-55	222.6	Actinobacteria				ko:K02529,ko:K06145					ko00000,ko03000				Bacteria	2GK1X@201174,COG1609@1,COG1609@2	NA|NA|NA	K	transcriptional regulator
fig|6666666.450534.peg.38	754252.PFREUD_00290	3.5e-56	224.2	Actinobacteria													Bacteria	2GK0F@201174,COG0673@1,COG0673@2	NA|NA|NA	E	oxidoreductase
fig|6666666.450534.peg.39	754252.PFREUD_00290	1.3e-153	548.9	Actinobacteria													Bacteria	2GK0F@201174,COG0673@1,COG0673@2	NA|NA|NA	E	oxidoreductase
fig|6666666.450534.peg.40	754252.PFREUD_00300	0.0	1083.6	Actinobacteria				ko:K06609					ko00000,ko02000	2.A.1.1.26			Bacteria	2H1X6@201174,COG0477@1,COG2814@2	NA|NA|NA	EGP	Major facilitator Superfamily
fig|6666666.450534.peg.42	754252.PFREUD_00310	2e-115	421.8	Actinobacteria													Bacteria	2GM61@201174,COG2197@1,COG2197@2	NA|NA|NA	T	response regulator
fig|6666666.450534.peg.43	754252.PFREUD_00320	8.9e-257	892.5	Propionibacteriales													Bacteria	2GIXR@201174,4DNF6@85009,COG4585@1,COG4585@2	NA|NA|NA	T	Putative sensor
fig|6666666.450534.peg.44	754252.PFREUD_00330	3.3e-250	870.5	Actinobacteria				ko:K03761,ko:K03762					ko00000,ko02000	2.A.1.6.2,2.A.1.6.4			Bacteria	2GIYR@201174,COG0477@1,COG0477@2	NA|NA|NA	EGP	Major facilitator superfamily
fig|6666666.450534.peg.45	754252.PFREUD_00340	9.9e-230	802.4	Propionibacteriales													Bacteria	2GK05@201174,4DNXZ@85009,COG1473@1,COG1473@2	NA|NA|NA	S	Peptidase dimerisation domain
fig|6666666.450534.peg.47	754252.PFREUD_00350	1.7e-305	1054.7	Propionibacteriales				ko:K02021,ko:K06147					ko00000,ko02000	3.A.1.106,3.A.1.109,3.A.1.110,3.A.1.112,3.A.1.113,3.A.1.117,3.A.1.21			Bacteria	2GJAP@201174,4DQK3@85009,COG1132@1,COG1132@2	NA|NA|NA	V	ABC transporter transmembrane region
fig|6666666.450534.peg.48	754252.PFREUD_00360	1.8e-305	1054.7	Propionibacteriales				ko:K06148					ko00000,ko02000	3.A.1			Bacteria	2GJ8B@201174,4DNKK@85009,COG1132@1,COG1132@2	NA|NA|NA	V	ABC transporter transmembrane region
fig|6666666.450534.peg.49	754252.PFREUD_00370	2.4e-198	698.0	Propionibacteriales	ald	GO:0000286,GO:0001666,GO:0003674,GO:0003824,GO:0005575,GO:0005576,GO:0005618,GO:0005622,GO:0005623,GO:0005737,GO:0005829,GO:0005886,GO:0006082,GO:0006520,GO:0006522,GO:0006524,GO:0006807,GO:0006950,GO:0008150,GO:0008152,GO:0009056,GO:0009063,GO:0009078,GO:0009080,GO:0009628,GO:0009987,GO:0016020,GO:0016054,GO:0016491,GO:0016638,GO:0019752,GO:0030312,GO:0036293,GO:0043436,GO:0044237,GO:0044238,GO:…	1.4.1.1	ko:K00259	ko00250,ko00430,ko01100,map00250,map00430,map01100		R00396	RC00008	ko00000,ko00001,ko01000				Bacteria	2GJ6G@201174,4DNSB@85009,COG0686@1,COG0686@2	NA|NA|NA	E	Belongs to the AlaDH PNT family
fig|6666666.450534.peg.50	754252.PFREUD_00380	8e-285	985.7	Actinobacteria	cycA			ko:K03293,ko:K11737					ko00000,ko02000	2.A.3.1,2.A.3.1.7			Bacteria	2GJ0X@201174,COG1113@1,COG1113@2	NA|NA|NA	E	amino acid
fig|6666666.450534.peg.51	754252.PFREUD_00390	2.8e-216	757.7	Propionibacteriales	lppS	GO:0000270,GO:0003674,GO:0003824,GO:0004180,GO:0004185,GO:0005575,GO:0005576,GO:0005618,GO:0005623,GO:0006022,GO:0006023,GO:0006024,GO:0006508,GO:0006807,GO:0008150,GO:0008152,GO:0008233,GO:0008236,GO:0008238,GO:0009058,GO:0009059,GO:0009252,GO:0009273,GO:0009987,GO:0016787,GO:0017171,GO:0018104,GO:0019538,GO:0030203,GO:0030312,GO:0034645,GO:0042546,GO:0043170,GO:0044036,GO:0044038,GO:0044085,GO:…											Bacteria	2GJBA@201174,4DN7Y@85009,COG1376@1,COG1376@2	NA|NA|NA	S	L,D-transpeptidase catalytic domain
fig|6666666.450534.peg.53	754252.PFREUD_00400	2.6e-47	194.5	Bacteria	acyP	GO:0003674,GO:0003824,GO:0003998,GO:0006950,GO:0008150,GO:0009266,GO:0009408,GO:0009628,GO:0016787,GO:0016817,GO:0016818,GO:0050896	3.6.1.7	ko:K01512	ko00620,ko00627,ko01120,map00620,map00627,map01120		R00317,R01421,R01515	RC00043	ko00000,ko00001,ko01000			iSB619.SA_RS07020,iSBO_1134.SBO_2263,iSF_1195.SF0969,iSFxv_1172.SFxv_1053,iS_1188.S1036	Bacteria	COG1254@1,COG1254@2	NA|NA|NA	C	Belongs to the acylphosphatase family
fig|6666666.450534.peg.54	754252.PFREUD_00410	2.3e-119	434.9	Propionibacteriales	yigZ		2.1.1.45,3.4.13.9	ko:K00560,ko:K01271	ko00240,ko00670,ko01100,ko01523,map00240,map00670,map01100,map01523	M00053	R02101	RC00219,RC00332	ko00000,ko00001,ko00002,ko01000,ko01002				Bacteria	2GMM4@201174,4DQWQ@85009,COG1739@1,COG1739@2	NA|NA|NA	S	Uncharacterized protein family UPF0029
fig|6666666.450534.peg.55	754252.PFREUD_00420	5.7e-94	350.1	Propionibacteriales	tdsD												Bacteria	2IHY1@201174,4DU3G@85009,COG0778@1,COG0778@2	NA|NA|NA	C	Nitroreductase family
fig|6666666.450534.peg.56	754252.PFREUD_00430	3e-295	1020.4	Propionibacteriales				ko:K14340					ko00000,ko01000,ko01003				Bacteria	2I48D@201174,4DWG9@85009,COG1807@1,COG1807@2	NA|NA|NA	M	Dolichyl-phosphate-mannose-protein mannosyltransferase
fig|6666666.450534.peg.57	68170.KL590472_gene6484	6.4e-17	94.4	Actinobacteria													Bacteria	2C825@1,2IGR2@201174,32RK8@2	NA|NA|NA
fig|6666666.450534.peg.58	754252.PFREUD_00450	6.7e-163	580.1	Actinobacteria													Bacteria	2I4KJ@201174,COG2246@1,COG2246@2	NA|NA|NA	S	polysaccharide biosynthetic process
fig|6666666.450534.peg.59	754252.PFREUD_00460	0.0	1267.7	Actinobacteria													Bacteria	2HKW0@201174,COG5617@1,COG5617@2	NA|NA|NA	S	Psort location CytoplasmicMembrane, score
fig|6666666.450534.peg.60	754252.PFREUD_00470	1.2e-165	589.0	Propionibacteriales	rfbA		2.7.7.24	ko:K00973	ko00521,ko00523,ko00525,ko01130,map00521,map00523,map00525,map01130	M00793	R02328	RC00002	ko00000,ko00001,ko00002,ko01000				Bacteria	2GP20@201174,4DNRQ@85009,COG1209@1,COG1209@2	NA|NA|NA	M	Catalyzes the formation of dTDP-glucose, from dTTP and glucose 1-phosphate, as well as its pyrophosphorolysis
fig|6666666.450534.peg.61	754252.PFREUD_00480	6.7e-136	490.0	Propionibacteriales				ko:K00786					ko00000,ko01000				Bacteria	2GM44@201174,4DWXT@85009,COG0463@1,COG0463@2	NA|NA|NA	M	Glycosyltransferase like family 2
fig|6666666.450534.peg.62	754252.PFREUD_00490	1.1e-63	249.2	Bacteria	XK27_09090			ko:K09153					ko00000				Bacteria	COG2456@1,COG2456@2	NA|NA|NA	M	Psort location CytoplasmicMembrane, score
fig|6666666.450534.peg.63	754252.PFREUD_00500	1.5e-163	582.0	Actinobacteria													Bacteria	2GMPV@201174,COG0463@1,COG0463@2	NA|NA|NA	M	Glycosyl transferase family 2
fig|6666666.450534.peg.64	446471.Xcel_2566	5.2e-70	271.2	Bacteria	welB												Bacteria	COG1216@1,COG1216@2	NA|NA|NA	V	Glycosyl transferase, family 2
fig|6666666.450534.peg.65	754252.PFREUD_00520	1.3e-42	181.4	Bacteria	welB												Bacteria	COG0463@1,COG0463@2,COG1216@1,COG1216@2	NA|NA|NA	M	Glycosyl transferase, family 2
fig|6666666.450534.peg.66	754252.PFREUD_00510	2.9e-123	448.7	Actinobacteria	rfbX	GO:0005575,GO:0005623,GO:0005886,GO:0006950,GO:0006974,GO:0008150,GO:0009987,GO:0016020,GO:0033554,GO:0042221,GO:0044464,GO:0046677,GO:0050896,GO:0051716,GO:0071944		ko:K03328,ko:K18799					ko00000,ko01005,ko02000	2.A.66.2,2.A.66.2.1			Bacteria	2I9WN@201174,COG2244@1,COG2244@2	NA|NA|NA	S	polysaccharide biosynthetic process
fig|6666666.450534.peg.67	754252.PFREUD_00530	5.9e-211	740.0	Propionibacteriales				ko:K14340					ko00000,ko01000,ko01003				Bacteria	2I48D@201174,4DWG9@85009,COG1807@1,COG1807@2	NA|NA|NA	M	Dolichyl-phosphate-mannose-protein mannosyltransferase
fig|6666666.450534.peg.68	754252.PFREUD_00540	2.3e-289	1000.7	Propionibacteriales	rmlC		1.1.1.133,5.1.3.13	ko:K00067,ko:K01790	ko00521,ko00523,ko01130,map00521,map00523,map01130	M00793	R02777,R06514	RC00182,RC01531	ko00000,ko00001,ko00002,ko01000				Bacteria	2GNY8@201174,4DN84@85009,COG1091@1,COG1091@2,COG1898@1,COG1898@2	NA|NA|NA	M	Catalyzes the reduction of dTDP-6-deoxy-L-lyxo-4- hexulose to yield dTDP-L-rhamnose
fig|6666666.450534.peg.69	754252.PFREUD_00550	3.1e-197	694.1	Propionibacteriales	rfbB	GO:0000271,GO:0003674,GO:0003824,GO:0005975,GO:0005976,GO:0008150,GO:0008152,GO:0008460,GO:0009058,GO:0009059,GO:0009987,GO:0016051,GO:0016829,GO:0016835,GO:0016836,GO:0033692,GO:0034637,GO:0034645,GO:0043170,GO:0044237,GO:0044238,GO:0044249,GO:0044260,GO:0044262,GO:0044264,GO:0045226,GO:0046379,GO:0071704,GO:1901576	4.2.1.46	ko:K01710	ko00521,ko00523,ko00525,ko01055,ko01130,map00521,map00523,map00525,map01055,map01130	M00793	R06513	RC00402	ko00000,ko00001,ko00002,ko01000				Bacteria	2GNDU@201174,4DPM2@85009,COG1088@1,COG1088@2	NA|NA|NA	M	Belongs to the NAD(P)-dependent epimerase dehydratase family. dTDP-glucose dehydratase subfamily
fig|6666666.450534.peg.70	754252.PFREUD_00560	0.0	2253.0	Bacteria	acm2			ko:K02395					ko00000,ko02035				Bacteria	COG1705@1,COG1705@2,COG5479@1,COG5479@2	NA|NA|NA	M	isomerase activity
fig|6666666.450534.peg.71	754252.PFREUD_00570	3.1e-236	823.9	Propionibacteriales	glf	GO:0000166,GO:0003674,GO:0003824,GO:0005488,GO:0005575,GO:0005618,GO:0005622,GO:0005623,GO:0005737,GO:0005829,GO:0005886,GO:0008150,GO:0008767,GO:0009273,GO:0009987,GO:0016020,GO:0016853,GO:0016866,GO:0030312,GO:0036094,GO:0042546,GO:0043167,GO:0043168,GO:0044085,GO:0044424,GO:0044444,GO:0044464,GO:0048037,GO:0050660,GO:0050662,GO:0071554,GO:0071766,GO:0071840,GO:0071944,GO:0097159,GO:1901265,GO:…	5.4.99.9	ko:K01854	ko00052,ko00520,map00052,map00520		R00505,R09009	RC00317,RC02396	ko00000,ko00001,ko01000			iNJ661.Rv3809c	Bacteria	2GK2Z@201174,4DNBC@85009,COG0562@1,COG0562@2	NA|NA|NA	M	UDP-galactopyranose mutase
fig|6666666.450534.peg.72	754252.PFREUD_00580	0.0	1327.4	Propionibacteriales	glfT	GO:0000271,GO:0003674,GO:0003824,GO:0005575,GO:0005622,GO:0005623,GO:0005737,GO:0005829,GO:0005886,GO:0005975,GO:0005976,GO:0006139,GO:0006629,GO:0006725,GO:0006793,GO:0006807,GO:0008150,GO:0008152,GO:0008194,GO:0008378,GO:0008610,GO:0008653,GO:0008921,GO:0009058,GO:0009059,GO:0009103,GO:0009225,GO:0009273,GO:0009987,GO:0010383,GO:0016020,GO:0016043,GO:0016051,GO:0016740,GO:0016757,GO:0016758,GO:…	2.4.1.288	ko:K16650					ko00000,ko01000,ko01003		GT2	iNJ661.Rv3808c	Bacteria	2GM9N@201174,4DPRT@85009,COG1216@1,COG1216@2	NA|NA|NA	S	Glycosyltransferase like family 2
fig|6666666.450534.peg.73	754252.PFREUD_00590	3.2e-161	574.3	Propionibacteriales	rgpC			ko:K01992		M00254			ko00000,ko00002,ko02000	3.A.1			Bacteria	2GP5K@201174,4DQ8I@85009,COG1682@1,COG1682@2	NA|NA|NA	GM	ABC-2 type transporter
fig|6666666.450534.peg.74	754252.PFREUD_00600	6.1e-140	503.4	Propionibacteriales	wzt		3.6.3.38	ko:K01990,ko:K09689	ko02010,map02010	M00249,M00254			ko00000,ko00001,ko00002,ko01000,ko02000	3.A.1,3.A.1.101			Bacteria	2GIVF@201174,4DP9X@85009,COG1134@1,COG1134@2	NA|NA|NA	GM	ATPases associated with a variety of cellular activities
fig|6666666.450534.peg.75	754252.PFREUD_00610	0.0	1547.3	Actinobacteria	lgtD			ko:K16710					ko00000				Bacteria	2IK1R@201174,COG1216@1,COG1216@2,COG2327@1,COG2327@2	NA|NA|NA	S	Psort location Cytoplasmic, score
fig|6666666.450534.peg.76	754252.PFREUD_00620	1.3e-159	568.9	Propionibacteriales			2.4.1.303	ko:K18788					ko00000,ko01000,ko01003,ko01005		GT2		Bacteria	2HFAF@201174,4DTEA@85009,COG1215@1,COG1215@2	NA|NA|NA	M	Glycosyltransferase like family 2
fig|6666666.450534.peg.77	754252.PFREUD_00630	1.9e-167	595.1	Propionibacteriales	TTHA0885												Bacteria	2GMQQ@201174,4DN24@85009,COG1216@1,COG1216@2	NA|NA|NA	M	overlaps another CDS with the same product name
fig|6666666.450534.peg.78	754252.PFREUD_00640	4.9e-66	256.9	Propionibacteriales	thiX		1.8.1.8	ko:K02199,ko:K03671,ko:K03672	ko04621,ko05418,map04621,map05418				ko00000,ko00001,ko01000,ko03110				Bacteria	2IKMI@201174,4DRPF@85009,COG0526@1,COG0526@2	NA|NA|NA	CO	Thioredoxin
fig|6666666.450534.peg.79	754252.PFREUD_00650	1.1e-70	272.7	Propionibacteriales													Bacteria	2AN8T@1,2I81P@201174,327DN@2,4DWJ2@85009	NA|NA|NA	S	Domain of unknown function (DUF4395)
fig|6666666.450534.peg.80	754252.PFREUD_00670	2e-146	525.0	Propionibacteriales			2.3.1.51,6.2.1.3	ko:K00655,ko:K01897	ko00061,ko00071,ko00561,ko00564,ko01100,ko01110,ko01212,ko02024,ko03320,ko04146,ko04216,ko04714,ko04920,map00061,map00071,map00561,map00564,map01100,map01110,map01212,map02024,map03320,map04146,map04216,map04714,map04920	M00086,M00089	R01280,R02241,R09381	RC00004,RC00014,RC00037,RC00039	ko00000,ko00001,ko00002,ko01000,ko01004,ko04147	4.C.1.1			Bacteria	2IA3W@201174,4DWQN@85009,COG0204@1,COG0204@2	NA|NA|NA	I	Phosphate acyltransferases
fig|6666666.450534.peg.81	754252.PFREUD_00680	1.4e-148	532.3	Propionibacteriales				ko:K07124					ko00000				Bacteria	2GKJE@201174,4DQTE@85009,COG0300@1,COG0300@2	NA|NA|NA	S	Belongs to the short-chain dehydrogenases reductases (SDR) family
fig|6666666.450534.peg.82	754252.PFREUD_00690	3.6e-224	783.9	Propionibacteriales	ackA	GO:0005575,GO:0005622,GO:0005623,GO:0005737,GO:0006082,GO:0006083,GO:0008150,GO:0008152,GO:0009058,GO:0009987,GO:0016053,GO:0016999,GO:0017000,GO:0017144,GO:0019413,GO:0019752,GO:0032787,GO:0043436,GO:0044237,GO:0044249,GO:0044281,GO:0044283,GO:0044424,GO:0044464,GO:0046394,GO:0071704,GO:0072330,GO:1901576	2.7.2.1,2.7.2.15	ko:K00925,ko:K19697	ko00430,ko00620,ko00640,ko00680,ko00720,ko01100,ko01120,ko01200,map00430,map00620,map00640,map00680,map00720,map01100,map01120,map01200	M00357,M00579	R00315,R01353	RC00002,RC00043	ko00000,ko00001,ko00002,ko01000			iAF987.Gmet_1034,iIT341.HP0903m,iNJ661.Rv0409	Bacteria	2GJAW@201174,4DP4Y@85009,COG0282@1,COG0282@2	NA|NA|NA	C	Catalyzes the formation of acetyl phosphate from acetate and ATP. Can also catalyze the reverse reaction
fig|6666666.450534.peg.83	754252.PFREUD_00700	4.9e-266	923.3	Propionibacteriales	pta	GO:0003674,GO:0003824,GO:0004470,GO:0004473,GO:0005488,GO:0006082,GO:0006083,GO:0006950,GO:0008150,GO:0008152,GO:0008959,GO:0009058,GO:0009266,GO:0009408,GO:0009628,GO:0009987,GO:0016053,GO:0016407,GO:0016491,GO:0016614,GO:0016615,GO:0016616,GO:0016740,GO:0016746,GO:0016747,GO:0016999,GO:0017000,GO:0017144,GO:0019413,GO:0019752,GO:0030145,GO:0032787,GO:0043167,GO:0043169,GO:0043436,GO:0044237,GO:…	1.1.1.40,2.3.1.19,2.3.1.8,3.6.3.21	ko:K00029,ko:K00625,ko:K00634,ko:K02028,ko:K04020,ko:K13788	ko00430,ko00620,ko00640,ko00650,ko00680,ko00710,ko00720,ko01100,ko01120,ko01200,map00430,map00620,map00640,map00650,map00680,map00710,map00720,map01100,map01120,map01200	M00169,M00172,M00236,M00357,M00579	R00216,R00230,R00921,R01174	RC00004,RC00105,RC02746,RC02816	ko00000,ko00001,ko00002,ko01000,ko02000	3.A.1.3		iAF987.Gmet_1035,iAF987.Gmet_1637,iAF987.Gmet_2098,iE2348C_1286.E2348C_2692,iSB619.SA_RS03155,iYO844.BSU24090	Bacteria	2GJ5U@201174,4DN2E@85009,COG0280@1,COG0280@2	NA|NA|NA	C	belongs to the CobB CobQ family
fig|6666666.450534.peg.85	754252.PFREUD_24230	4.9e-259	899.8	Actinobacteria													Bacteria	2GJK7@201174,COG3464@1,COG3464@2	NA|NA|NA	L	Transposase
fig|6666666.450534.peg.87	1121372.AULK01000004_gene1399	2.1e-249	867.8	Microbacteriaceae													Bacteria	2GJK7@201174,4FM4P@85023,COG3464@1,COG3464@2	NA|NA|NA	L	Transposase
fig|6666666.450534.peg.90	754252.PFREUD_02920	1.2e-168	599.0	Actinobacteria													Bacteria	2GMEN@201174,COG3409@1,COG3409@2	NA|NA|NA	M	Domain of unknown function (DUF1906)
fig|6666666.450534.peg.91	754252.PFREUD_02920	5.8e-201	706.8	Actinobacteria													Bacteria	2GMEN@201174,COG3409@1,COG3409@2	NA|NA|NA	M	Domain of unknown function (DUF1906)
fig|6666666.450534.peg.92	754252.PFREUD_24530	3e-195	688.0	Propionibacteriales													Bacteria	2GJK7@201174,4DTG9@85009,COG3464@1,COG3464@2	NA|NA|NA	L	Transposase
fig|6666666.450534.peg.93	754252.PFREUD_02930	4.9e-102	377.1	Bacteria			2.5.1.105	ko:K04088,ko:K06897	ko00790,map00790	M00742	R10339	RC00121	ko00000,ko00001,ko00002,ko01000				Bacteria	COG0053@1,COG0053@2	NA|NA|NA	P	Belongs to the cation diffusion facilitator (CDF) transporter (TC 2.A.4) family
fig|6666666.450534.peg.95	710685.MycrhN_2941	6.1e-257	892.9	Mycobacteriaceae													Bacteria	237B6@1762,2GJK7@201174,COG3464@1,COG3464@2	NA|NA|NA	L	transposase
fig|6666666.450534.peg.96	33876.JNXY01000017_gene7333	1.6e-10	73.9	Micromonosporales				ko:K02005,ko:K02022					ko00000				Bacteria	2IFY7@201174,4DBFI@85008,COG0845@1,COG0845@2	NA|NA|NA	M	Belongs to the membrane fusion protein (MFP) (TC 8.A.1) family
fig|6666666.450534.peg.97	471856.Jden_0218	6.2e-51	207.6	Actinobacteria				ko:K02003		M00258			ko00000,ko00002,ko02000	3.A.1			Bacteria	2GK3I@201174,COG1136@1,COG1136@2	NA|NA|NA	V	ABC transporter
fig|6666666.450534.peg.98	471856.Jden_0219	3.2e-20	106.3	Bacteria				ko:K02004		M00258			ko00000,ko00002,ko02000	3.A.1			Bacteria	COG0577@1,COG0577@2	NA|NA|NA	V	efflux transmembrane transporter activity
fig|6666666.450534.peg.99	754252.PFREUD_00710	0.0	2219.1	Actinobacteria	helZ												Bacteria	2GISC@201174,COG0553@1,COG0553@2	NA|NA|NA	L	helicase
fig|6666666.450534.peg.100	1229781.C272_16245	5.4e-192	676.8	Brevibacteriaceae													Bacteria	2GMZX@201174,4FAZ2@85019,COG2826@1,COG2826@2	NA|NA|NA	L	Helix-turn-helix domain
fig|6666666.450534.peg.101	754252.PFREUD_23030	4.1e-245	854.0	Actinobacteria			3.4.21.62	ko:K01342,ko:K12287,ko:K20276	ko02024,map02024				ko00000,ko00001,ko01000,ko01002,ko02044,ko03110				Bacteria	2GK3D@201174,COG1404@1,COG1404@2	NA|NA|NA	O	Belongs to the peptidase S8 family
fig|6666666.450534.peg.103	754252.PFREUD_23010	6.3e-148	530.0	Propionibacteriales	nfo	GO:0000726,GO:0003674,GO:0003824,GO:0003906,GO:0004518,GO:0004519,GO:0004520,GO:0004536,GO:0006139,GO:0006259,GO:0006281,GO:0006284,GO:0006725,GO:0006807,GO:0006950,GO:0006974,GO:0008081,GO:0008150,GO:0008152,GO:0008833,GO:0009987,GO:0016787,GO:0016788,GO:0016888,GO:0016893,GO:0033554,GO:0034641,GO:0042578,GO:0043170,GO:0044237,GO:0044238,GO:0044260,GO:0046483,GO:0050896,GO:0051716,GO:0071704,GO:…	3.1.21.2	ko:K01151	ko03410,map03410				ko00000,ko00001,ko01000,ko03400				Bacteria	2GJJQ@201174,4DN5G@85009,COG0648@1,COG0648@2	NA|NA|NA	L	Xylose isomerase-like TIM barrel
fig|6666666.450534.peg.104	754252.PFREUD_23000	0.0	1245.7	Actinobacteria	PPA2234		6.2.1.3	ko:K01897	ko00061,ko00071,ko01100,ko01212,ko02024,ko03320,ko04146,ko04216,ko04714,ko04920,map00061,map00071,map01100,map01212,map02024,map03320,map04146,map04216,map04714,map04920	M00086	R01280	RC00004,RC00014	ko00000,ko00001,ko00002,ko01000,ko01004,ko04147	4.C.1.1			Bacteria	2GIXQ@201174,COG1022@1,COG1022@2	NA|NA|NA	I	AMP-dependent synthetase and ligase
fig|6666666.450534.peg.105	754252.PFREUD_22990	1.7e-246	858.2	Actinobacteria				ko:K06609					ko00000,ko02000	2.A.1.1.26			Bacteria	2GJF6@201174,COG0477@1,COG2814@2	NA|NA|NA	EGP	Major facilitator Superfamily
fig|6666666.450534.peg.106	754252.PFREUD_22980	4.2e-152	543.9	Propionibacteriales	gip		5.3.1.22	ko:K01816	ko00630,ko01100,map00630,map01100		R01394	RC00511	ko00000,ko00001,ko01000				Bacteria	2GKPC@201174,4DR0F@85009,COG3622@1,COG3622@2	NA|NA|NA	G	Xylose isomerase-like TIM barrel
fig|6666666.450534.peg.107	754252.PFREUD_22970	8.5e-182	642.9	Actinobacteria				ko:K02529					ko00000,ko03000				Bacteria	2GK1X@201174,COG1609@1,COG1609@2	NA|NA|NA	K	transcriptional regulator
fig|6666666.450534.peg.108	754252.PFREUD_22960	1.2e-103	382.5	Propionibacteriales	pncA	GO:0003674,GO:0003824,GO:0005488,GO:0005506,GO:0005575,GO:0005622,GO:0005623,GO:0005737,GO:0006139,GO:0006725,GO:0006732,GO:0006733,GO:0006753,GO:0006766,GO:0006767,GO:0006769,GO:0006793,GO:0006796,GO:0006807,GO:0008150,GO:0008152,GO:0008198,GO:0008936,GO:0009058,GO:0009108,GO:0009117,GO:0009165,GO:0009820,GO:0009987,GO:0016787,GO:0016810,GO:0016811,GO:0017144,GO:0018130,GO:0019362,GO:0019363,GO:…	2.7.11.1,3.5.1.19	ko:K08281,ko:K12132	ko00760,ko01100,map00760,map01100		R01268	RC00100	ko00000,ko00001,ko01000,ko01001			iE2348C_1286.E2348C_1895,iECs_1301.ECs2475,iZ_1308.Z2802	Bacteria	2IFQW@201174,4DQD6@85009,COG1335@1,COG1335@2	NA|NA|NA	Q	Isochorismatase family
fig|6666666.450534.peg.109	754252.PFREUD_22950	5.7e-139	500.4	Propionibacteriales				ko:K02030		M00236			ko00000,ko00002,ko02000	3.A.1.3			Bacteria	2GJQW@201174,4DQ7J@85009,COG0834@1,COG0834@2	NA|NA|NA	ET	amino acid
fig|6666666.450534.peg.110	754252.PFREUD_22940	5.3e-143	513.8	Propionibacteriales	pknD			ko:K02030		M00236			ko00000,ko00002,ko02000	3.A.1.3			Bacteria	2GJQW@201174,4DQ7J@85009,COG0834@1,COG0834@2	NA|NA|NA	ET	amino acid
fig|6666666.450534.peg.111	754252.PFREUD_22930	1.1e-145	522.7	Propionibacteriales	pknD			ko:K02030		M00236			ko00000,ko00002,ko02000	3.A.1.3			Bacteria	2GJQW@201174,4DQ7J@85009,COG0834@1,COG0834@2	NA|NA|NA	ET	amino acid
fig|6666666.450534.peg.112	754252.PFREUD_22920	1.8e-165	588.6	Propionibacteriales				ko:K02029,ko:K10009	ko02010,map02010	M00234,M00236			ko00000,ko00001,ko00002,ko02000	3.A.1.3,3.A.1.3.10,3.A.1.3.14			Bacteria	2GJJ9@201174,4DQAE@85009,COG0765@1,COG0765@2	NA|NA|NA	E	Binding-protein-dependent transport system inner membrane component
fig|6666666.450534.peg.113	754252.PFREUD_22910	2.4e-150	538.1	Propionibacteriales			3.6.3.21	ko:K02028		M00236			ko00000,ko00002,ko01000,ko02000	3.A.1.3			Bacteria	2GIZW@201174,4DNUK@85009,COG1126@1,COG1126@2	NA|NA|NA	E	Polar amino acid transport system
fig|6666666.450534.peg.114	754252.PFREUD_22900	1.2e-102	379.8	Propionibacteriales	padR			ko:K10947					ko00000,ko03000				Bacteria	2IFDN@201174,4DR1C@85009,COG1695@1,COG1695@2	NA|NA|NA	K	Transcriptional regulator PadR-like family
fig|6666666.450534.peg.115	754252.PFREUD_22890	0.0	1412.1	Propionibacteriales	nadE	GO:0003674,GO:0003824,GO:0003952,GO:0005488,GO:0005515,GO:0005575,GO:0005618,GO:0005622,GO:0005623,GO:0005737,GO:0005886,GO:0006139,GO:0006725,GO:0006732,GO:0006733,GO:0006753,GO:0006793,GO:0006796,GO:0006807,GO:0008150,GO:0008152,GO:0008795,GO:0009058,GO:0009108,GO:0009117,GO:0009165,GO:0009435,GO:0009987,GO:0016020,GO:0016874,GO:0016879,GO:0016880,GO:0016884,GO:0018130,GO:0019359,GO:0019362,GO:…	6.3.5.1	ko:K01950	ko00760,ko01100,map00760,map01100	M00115	R00257	RC00010,RC00100	ko00000,ko00001,ko00002,ko01000				Bacteria	2H2H9@201174,4DNXS@85009,COG0171@1,COG0171@2,COG0388@1,COG0388@2	NA|NA|NA	H	Catalyzes the ATP-dependent amidation of deamido-NAD to form NAD. Uses L-glutamine as a nitrogen source
fig|6666666.450534.peg.116	754252.PFREUD_22880	4.1e-236	823.5	Propionibacteriales	malY		4.4.1.8	ko:K14155	ko00270,ko00450,ko01100,ko01110,ko01230,map00270,map00450,map01100,map01110,map01230		R00782,R01286,R02408,R04941	RC00056,RC00069,RC00382,RC00488,RC00710,RC01245,RC02303	ko00000,ko00001,ko01000,ko01007				Bacteria	2GJFQ@201174,4DQQR@85009,COG1168@1,COG1168@2	NA|NA|NA	E	Aminotransferase class I and II
fig|6666666.450534.peg.117	754252.PFREUD_22870	1.1e-77	295.8	Actinobacteria	lacB	GO:0003674,GO:0003824,GO:0004751,GO:0006081,GO:0006098,GO:0006139,GO:0006725,GO:0006732,GO:0006733,GO:0006739,GO:0006753,GO:0006793,GO:0006796,GO:0006807,GO:0008150,GO:0008152,GO:0009052,GO:0009117,GO:0009987,GO:0016853,GO:0016860,GO:0016861,GO:0019362,GO:0019637,GO:0019682,GO:0019693,GO:0034641,GO:0044237,GO:0044238,GO:0044281,GO:0046483,GO:0046496,GO:0051156,GO:0051186,GO:0055086,GO:0071704,GO:…	2.1.1.222,2.1.1.64,5.3.1.26,5.3.1.6	ko:K00568,ko:K01808,ko:K01819	ko00030,ko00051,ko00052,ko00130,ko00710,ko01100,ko01110,ko01120,ko01130,ko01200,ko01230,map00030,map00051,map00052,map00130,map00710,map01100,map01110,map01120,map01130,map01200,map01230	M00004,M00007,M00117,M00165,M00167	R01056,R03240,R04988,R05614,R08769,R08781,R09030	RC00003,RC00376,RC00392,RC00434,RC01895	ko00000,ko00001,ko00002,ko01000				Bacteria	2GKJG@201174,COG0698@1,COG0698@2	NA|NA|NA	G	Ribose 5-phosphate isomerase
fig|6666666.450534.peg.118	754252.PFREUD_22860	3.3e-186	657.5	Actinobacteria	pdxA		1.1.1.262,1.1.1.408,1.1.1.409	ko:K00097,ko:K22024	ko00750,ko01100,map00750,map01100	M00124	R05681,R05837,R07406	RC00089,RC00675,RC01475	ko00000,ko00001,ko00002,ko01000				Bacteria	2GRPG@201174,COG1995@1,COG1995@2	NA|NA|NA	H	Belongs to the PdxA family
fig|6666666.450534.peg.119	754252.PFREUD_22850	6e-228	796.6	Propionibacteriales				ko:K03299					ko00000,ko02000	2.A.8			Bacteria	2GITQ@201174,4DN1V@85009,COG2610@1,COG2610@2	NA|NA|NA	EG	GntP family permease
fig|6666666.450534.peg.120	754252.PFREUD_22840	4.2e-178	630.6	Actinobacteria													Bacteria	2IB5E@201174,COG1082@1,COG1082@2	NA|NA|NA	G	isomerase
fig|6666666.450534.peg.121	754252.PFREUD_24230	1.1e-258	898.7	Actinobacteria													Bacteria	2GJK7@201174,COG3464@1,COG3464@2	NA|NA|NA	L	Transposase
fig|6666666.450534.peg.122	1115803.HMPREF1129_2525	3.9e-55	221.5	Actinobacteria													Bacteria	2GK8E@201174,4D53J@85005,COG1902@1,COG1902@2	NA|NA|NA	C	NADH:flavin oxidoreductase / NADH oxidase family
fig|6666666.450534.peg.123	754252.PFREUD_01150	1.2e-55	222.2	Bacteria	arsR1			ko:K03892					ko00000,ko03000				Bacteria	COG0640@1,COG0640@2	NA|NA|NA	K	DNA-binding transcription factor activity
fig|6666666.450534.peg.124	754252.PFREUD_01140	6.9e-252	876.3	Propionibacteriales	coaBC		4.1.1.36,6.3.2.5	ko:K01598,ko:K13038,ko:K21977	ko00770,ko01100,map00770,map01100	M00120	R03269,R04231	RC00064,RC00090,RC00822	ko00000,ko00001,ko00002,ko01000				Bacteria	2GJGJ@201174,4DNHQ@85009,COG0452@1,COG0452@2	NA|NA|NA	H	Catalyzes two steps in the biosynthesis of coenzyme A. In the first step cysteine is conjugated to 4'-phosphopantothenate to form 4-phosphopantothenoylcysteine, in the latter compound is decarboxylated to form 4'-phosphopantotheine
fig|6666666.450534.peg.126	754252.PFREUD_01130	1.9e-214	751.5	Propionibacteriales	alr		5.1.1.1	ko:K01775	ko00473,ko01100,ko01502,map00473,map01100,map01502		R00401	RC00285	ko00000,ko00001,ko01000,ko01011				Bacteria	2GM2Y@201174,4DNHM@85009,COG0787@1,COG0787@2	NA|NA|NA	E	Catalyzes the interconversion of L-alanine and D- alanine. May also act on other amino acids
fig|6666666.450534.peg.127	754252.PFREUD_01120	9e-281	972.2	Actinobacteria				ko:K14645	ko02024,map02024				ko00000,ko00001,ko01000,ko01002,ko03110				Bacteria	2GMBS@201174,COG1404@1,COG1404@2	NA|NA|NA	O	cog cog1404
fig|6666666.450534.peg.129	754252.PFREUD_01100	3.9e-128	464.2	Propionibacteriales													Bacteria	28MIG@1,2IGFB@201174,2ZAV8@2,4DQAF@85009	NA|NA|NA	S	EcsC protein family
fig|6666666.450534.peg.130	754252.PFREUD_01090	5.5e-250	869.8	Propionibacteriales	gltA		2.3.3.1	ko:K01647	ko00020,ko00630,ko01100,ko01110,ko01120,ko01130,ko01200,ko01210,ko01230,map00020,map00630,map01100,map01110,map01120,map01130,map01200,map01210,map01230	M00009,M00010,M00012,M00740	R00351	RC00004,RC00067	br01601,ko00000,ko00001,ko00002,ko01000				Bacteria	2GSH4@201174,4DWPV@85009,COG0372@1,COG0372@2	NA|NA|NA	C	Citrate synthase, C-terminal domain
fig|6666666.450534.peg.131	754252.PFREUD_01080	4.2e-67	261.2	Actinobacteria	rpfA			ko:K21687					ko00000		GH23		Bacteria	2GQ1M@201174,COG1388@1,COG1388@2	NA|NA|NA	M	Transglycosylase-like domain
fig|6666666.450534.peg.132	754252.PFREUD_01070	2.4e-183	649.0	Actinobacteria													Bacteria	2GM6E@201174,COG0515@1,COG0515@2	NA|NA|NA	KLT	serine threonine protein kinase
fig|6666666.450534.peg.133	754252.PFREUD_01060	3e-141	507.7	Propionibacteriales	aat		2.3.2.6	ko:K00684			R03813,R11443,R11444	RC00055,RC00064	ko00000,ko01000				Bacteria	2IFT7@201174,4DQD7@85009,COG2360@1,COG2360@2	NA|NA|NA	O	Functions in the N-end rule pathway of protein degradation where it conjugates Leu, Phe and, less efficiently, Met from aminoacyl-tRNAs to the N-termini of proteins containing an N-terminal arginine or lysine
fig|6666666.450534.peg.134	754252.PFREUD_01050	1.4e-161	575.5	Propionibacteriales	fpg		3.2.2.23,4.2.99.18	ko:K10563	ko03410,map03410				ko00000,ko00001,ko01000,ko03400				Bacteria	2GKAM@201174,4DN9T@85009,COG0266@1,COG0266@2	NA|NA|NA	L	Belongs to the FPG family
fig|6666666.450534.peg.135	754252.PFREUD_01040	1.4e-276	958.4	Propionibacteriales			2.7.1.12	ko:K00851	ko00030,ko01100,ko01110,ko01120,ko01130,ko01200,map00030,map01100,map01110,map01120,map01130,map01200		R01737	RC00002,RC00017	ko00000,ko00001,ko01000				Bacteria	2IAKI@201174,4DTR5@85009,COG1070@1,COG1070@2	NA|NA|NA	G	FGGY family of carbohydrate kinases, N-terminal domain
fig|6666666.450534.peg.137	1203568.HMPREF1484_01822	0.0	1267.7	Dermabacteraceae	hsdR		3.1.21.3	ko:K01153					ko00000,ko01000,ko02048				Bacteria	2HI69@201174,4FDXM@85020,COG0610@1,COG0610@2	NA|NA|NA	V	Subunit R is required for both nuclease and ATPase activities, but not for modification
fig|6666666.450534.peg.138	1123013.AUIC01000004_gene1927	1.8e-74	286.6	Microbacteriaceae			3.1.21.3	ko:K01154					ko00000,ko01000,ko02048				Bacteria	2IAIR@201174,4FSB8@85023,COG0732@1,COG0732@2	NA|NA|NA	V	Type I restriction modification DNA specificity domain
fig|6666666.450534.peg.139	754252.PFREUD_01260	1.6e-301	1041.2	Propionibacteriales	hsdM		2.1.1.72	ko:K03427					ko00000,ko01000,ko02048				Bacteria	2GKAQ@201174,4DTIH@85009,COG0286@1,COG0286@2	NA|NA|NA	V	HsdM N-terminal domain
fig|6666666.450534.peg.140	754252.PFREUD_01270	0.0	1136.3	Actinobacteria	rbbA	GO:0003674,GO:0003824,GO:0005488,GO:0005575,GO:0005622,GO:0005623,GO:0005737,GO:0005829,GO:0005840,GO:0005886,GO:0006417,GO:0008150,GO:0009889,GO:0009891,GO:0009893,GO:0010468,GO:0010556,GO:0010557,GO:0010604,GO:0010608,GO:0010628,GO:0015935,GO:0016020,GO:0016462,GO:0016787,GO:0016817,GO:0016818,GO:0016887,GO:0017111,GO:0019222,GO:0022626,GO:0022627,GO:0031323,GO:0031325,GO:0031326,GO:0031328,GO:…		ko:K01990,ko:K13926		M00254			ko00000,ko00002,ko02000	3.A.1			Bacteria	2I778@201174,COG1129@1,COG1129@2	NA|NA|NA	G	ATPases associated with a variety of cellular activities
fig|6666666.450534.peg.141	754252.PFREUD_01280	2.5e-169	601.7	Propionibacteriales	ybhS			ko:K01992		M00254			ko00000,ko00002,ko02000	3.A.1			Bacteria	2HEJT@201174,4DQ1W@85009,COG0842@1,COG0842@2	NA|NA|NA	V	ABC-2 family transporter protein
fig|6666666.450534.peg.142	754252.PFREUD_01290	9.7e-191	672.5	Bacteria	panE1		1.1.1.169	ko:K00077	ko00770,ko01100,ko01110,map00770,map01100,map01110	M00119	R02472	RC00726	ko00000,ko00001,ko00002,ko01000				Bacteria	COG1893@1,COG1893@2	NA|NA|NA	H	2-dehydropantoate 2-reductase activity
fig|6666666.450534.peg.143	754252.PFREUD_01300	4e-309	1066.6	Propionibacteriales	pabB		2.6.1.85,4.1.3.27	ko:K01657,ko:K01665,ko:K13950	ko00400,ko00405,ko00790,ko01100,ko01110,ko01130,ko01230,ko02024,ko02025,map00400,map00405,map00790,map01100,map01110,map01130,map01230,map02024,map02025	M00023	R00985,R00986,R01716	RC00010,RC01418,RC02148,RC02414	ko00000,ko00001,ko00002,ko01000				Bacteria	2GKJT@201174,4DPGT@85009,COG0147@1,COG0147@2	NA|NA|NA	EH	chorismate binding enzyme
fig|6666666.450534.peg.144	754252.PFREUD_01310	4.9e-167	593.6	Actinobacteria	styA		2.6.1.42,3.2.1.21	ko:K00826,ko:K05349	ko00270,ko00280,ko00290,ko00460,ko00500,ko00770,ko00940,ko01100,ko01110,ko01130,ko01210,ko01230,map00270,map00280,map00290,map00460,map00500,map00770,map00940,map01100,map01110,map01130,map01210,map01230	M00019,M00036,M00119,M00570	R00026,R01090,R01214,R02199,R02558,R02887,R02985,R03527,R04949,R04998,R10035,R10039,R10040,R10991	RC00006,RC00036,RC00049,RC00059,RC00171,RC00262,RC00397,RC00451,RC00714,RC00746,RC01248	ko00000,ko00001,ko00002,ko01000,ko01007		GH3		Bacteria	2IAFA@201174,COG0115@1,COG0115@2	NA|NA|NA	EH	Branched-chain amino acid aminotransferase 4-amino-4-deoxychorismate lyase
fig|6666666.450534.peg.145	469371.Tbis_1699	7e-07	61.2	Actinobacteria													Bacteria	2E89B@1,2IMU0@201174,332N6@2	NA|NA|NA
fig|6666666.450534.peg.147	754252.PFREUD_01340	8.5e-285	985.7	Propionibacteriales			3.6.1.27	ko:K19302	ko00550,map00550		R05627	RC00002	ko00000,ko00001,ko01000,ko01011				Bacteria	2GJ3K@201174,4DNXQ@85009,COG0671@1,COG0671@2,COG1597@1,COG1597@2	NA|NA|NA	I	diacylglycerol kinase
fig|6666666.450534.peg.148	754252.PFREUD_01350	7e-234	816.2	Propionibacteriales	serS	GO:0005575,GO:0005623,GO:0005886,GO:0008150,GO:0016020,GO:0040007,GO:0044464,GO:0071944	6.1.1.11	ko:K01875	ko00970,map00970	M00359,M00360	R03662,R08218	RC00055,RC00523	ko00000,ko00001,ko00002,ko01000,ko01007,ko03016				Bacteria	2GIWP@201174,4DNQN@85009,COG0172@1,COG0172@2	NA|NA|NA	J	Catalyzes the attachment of serine to tRNA(Ser). Is also able to aminoacylate tRNA(Sec) with serine, to form the misacylated tRNA L-seryl-tRNA(Sec), which will be further converted into selenocysteinyl-tRNA(Sec)
fig|6666666.450534.peg.149	926564.KI911686_gene5458	3e-26	125.6	Actinobacteria													Bacteria	2AD8S@1,2I87J@201174,312XT@2	NA|NA|NA	S	Golgi phosphoprotein 3 (GPP34)
fig|6666666.450534.peg.150	754252.PFREUD_01380	0.0	1556.6	Actinobacteria	crr	GO:0003674,GO:0003824,GO:0005575,GO:0005622,GO:0005623,GO:0005737,GO:0005829,GO:0005886,GO:0006109,GO:0006793,GO:0006796,GO:0006810,GO:0008150,GO:0008152,GO:0008643,GO:0009401,GO:0009892,GO:0009898,GO:0009987,GO:0016020,GO:0016301,GO:0016310,GO:0016740,GO:0016772,GO:0019222,GO:0019897,GO:0019898,GO:0031234,GO:0044237,GO:0044424,GO:0044425,GO:0044444,GO:0044459,GO:0044464,GO:0045912,GO:0048519,GO:…		ko:K02755,ko:K02756,ko:K02757,ko:K02777	ko00010,ko00500,ko00520,ko02026,ko02060,ko05111,map00010,map00500,map00520,map02026,map02060,map05111	M00265,M00266,M00268,M00270,M00271,M00272,M00303,M00806	R02738,R02780,R04111,R04394,R05132,R08559	RC00017,RC03206	ko00000,ko00001,ko00002,ko01000,ko02000	4.A.1.1.1,4.A.1.2.11,4.A.1.2.2,4.A.1.2.5,4.A.1.2.6		e_coli_core.b2417,iAF1260.b2417,iAPECO1_1312.APECO1_4128,iB21_1397.B21_02278,iBWG_1329.BWG_2179,iE2348C_1286.E2348C_2603,iEC042_1314.EC042_2626,iEC55989_1330.EC55989_2707,iECABU_c1320.ECABU_c27380,iECBD_1354.ECBD_1264,iECB_1328.ECB_02317,iECDH10B_1368.ECDH10B_2582,iECDH1ME8569_1439.ECDH1ME8569_2351,iECD_1391.ECD_02317,iECED1_1282.ECED1_2861,iECH74115_1262.ECH74115_3648,iECIAI1_1343.ECIAI1_2475,iE…	Bacteria	2GK6B@201174,COG1263@1,COG1263@2,COG1264@1,COG1264@2,COG2190@1,COG2190@2	NA|NA|NA	G	Pts system
fig|6666666.450534.peg.151	754252.PFREUD_01390	1.7e-270	937.9	Propionibacteriales				ko:K07576					ko00000				Bacteria	2HEXB@201174,4DQ4R@85009,COG1236@1,COG1236@2	NA|NA|NA	J	Beta-Casp domain
fig|6666666.450534.peg.152	754252.PFREUD_01400	4.1e-130	470.7	Propionibacteriales													Bacteria	2GJE6@201174,4DNSE@85009,COG0745@1,COG0745@2	NA|NA|NA	T	PFAM response regulator receiver
fig|6666666.450534.peg.153	754252.PFREUD_01410	3.8e-183	647.5	Propionibacteriales													Bacteria	2GIX7@201174,4DP74@85009,COG5002@1,COG5002@2	NA|NA|NA	T	HAMP (Histidine kinases, Adenylyl cyclases, Methyl binding proteins, Phosphatases) domain
fig|6666666.450534.peg.154	754252.PFREUD_01420	1.4e-94	352.4	Actinobacteria													Bacteria	2DBY6@1,2IM2N@201174,2ZBTG@2	NA|NA|NA
fig|6666666.450534.peg.155	754252.PFREUD_01430	1.5e-86	325.5	Propionibacteriales	tpx		1.11.1.15	ko:K11065					ko00000,ko01000				Bacteria	2II20@201174,4DQU5@85009,COG2077@1,COG2077@2	NA|NA|NA	O	Thiol-specific peroxidase that catalyzes the reduction of hydrogen peroxide and organic hydroperoxides to water and alcohols, respectively. Plays a role in cell protection against oxidative stress by detoxifying peroxides
fig|6666666.450534.peg.156	754252.PFREUD_01440	5e-139	500.4	Propionibacteriales	cobB			ko:K12410					ko00000,ko01000				Bacteria	2IJ46@201174,4DQQ7@85009,COG0846@1,COG0846@2	NA|NA|NA	K	NAD-dependent protein deacetylase which modulates the activities of several enzymes which are inactive in their acetylated form
fig|6666666.450534.peg.157	754252.PFREUD_01450	7.1e-274	949.5	Actinobacteria													Bacteria	2GJM3@201174,COG1316@1,COG1316@2	NA|NA|NA	K	cell envelope-related transcriptional attenuator
fig|6666666.450534.peg.158	754252.PFREUD_01460	3.6e-279	966.8	Propionibacteriales	argG	GO:0000050,GO:0000053,GO:0003674,GO:0003824,GO:0004055,GO:0005488,GO:0005515,GO:0005575,GO:0005622,GO:0005623,GO:0005737,GO:0005829,GO:0006082,GO:0006520,GO:0006525,GO:0006526,GO:0006575,GO:0006807,GO:0008150,GO:0008152,GO:0008652,GO:0009058,GO:0009064,GO:0009084,GO:0009987,GO:0016053,GO:0016874,GO:0016879,GO:0019627,GO:0019752,GO:0034641,GO:0042802,GO:0043436,GO:0043603,GO:0043604,GO:0044237,GO:…	6.3.4.5	ko:K01940	ko00220,ko00250,ko01100,ko01110,ko01130,ko01230,ko05418,map00220,map00250,map01100,map01110,map01130,map01230,map05418	M00029,M00844,M00845	R01954	RC00380,RC00629	ko00000,ko00001,ko00002,ko01000,ko04147			iSBO_1134.SBO_3210,iSbBS512_1146.SbBS512_E3599	Bacteria	2GK96@201174,4DNHA@85009,COG0137@1,COG0137@2	NA|NA|NA	E	Belongs to the argininosuccinate synthase family. Type 2 subfamily
fig|6666666.450534.peg.159	754252.PFREUD_01470	3e-179	634.4	Propionibacteriales	qor		1.6.5.5	ko:K00344					ko00000,ko01000				Bacteria	2GN47@201174,4DNH8@85009,COG0604@1,COG0604@2	NA|NA|NA	C	Zinc-binding dehydrogenase
fig|6666666.450534.peg.161	754252.PFREUD_01500	1.9e-260	904.8	Propionibacteriales													Bacteria	2GM55@201174,4DPV3@85009,COG1316@1,COG1316@2	NA|NA|NA	K	cell envelope-related transcriptional attenuator
fig|6666666.450534.peg.163	754252.PFREUD_01550	7.6e-154	550.4	Actinobacteria													Bacteria	2H595@201174,COG4767@1,COG4767@2	NA|NA|NA	V	Glycopeptide antibiotics resistance protein
fig|6666666.450534.peg.164	754252.PFREUD_01560	2.7e-123	448.0	Propionibacteriales													Bacteria	2GKK7@201174,4DRYB@85009,COG4221@1,COG4221@2	NA|NA|NA	S	Enoyl-(Acyl carrier protein) reductase
fig|6666666.450534.peg.165	754252.PFREUD_01570	2.2e-131	474.9	Propionibacteriales	glpQ		3.1.4.46	ko:K01126	ko00564,map00564		R01030,R01470	RC00017,RC00425	ko00000,ko00001,ko01000				Bacteria	2GNM5@201174,4DRS8@85009,COG0584@1,COG0584@2	NA|NA|NA	C	glycerophosphoryl diester phosphodiesterase
fig|6666666.450534.peg.166	754252.PFREUD_01580	6.4e-148	530.0	Propionibacteriales	aroE	GO:0000166,GO:0003674,GO:0003824,GO:0004764,GO:0005488,GO:0005575,GO:0005622,GO:0005623,GO:0005737,GO:0005829,GO:0006082,GO:0008150,GO:0008152,GO:0009058,GO:0009423,GO:0009987,GO:0016053,GO:0016491,GO:0016614,GO:0016616,GO:0019632,GO:0019752,GO:0032787,GO:0036094,GO:0043436,GO:0043648,GO:0043650,GO:0044237,GO:0044249,GO:0044281,GO:0044283,GO:0044424,GO:0044444,GO:0044464,GO:0046394,GO:0046417,GO:…	1.1.1.25	ko:K00014	ko00400,ko01100,ko01110,ko01130,ko01230,map00400,map01100,map01110,map01130,map01230	M00022	R02413	RC00206	ko00000,ko00001,ko00002,ko01000			iNJ661.Rv2552c	Bacteria	2GPQQ@201174,4DQSP@85009,COG0169@1,COG0169@2	NA|NA|NA	E	Shikimate dehydrogenase substrate binding domain
fig|6666666.450534.peg.167	754252.PFREUD_01590	5.1e-206	723.4	Bacteria			3.1.1.31	ko:K07404	ko00030,ko01100,ko01110,ko01120,ko01130,ko01200,map00030,map01100,map01110,map01120,map01130,map01200	M00004,M00006,M00008	R02035	RC00537	ko00000,ko00001,ko00002,ko01000				Bacteria	COG2706@1,COG2706@2	NA|NA|NA	G	6-phosphogluconolactonase activity
fig|6666666.450534.peg.168	754252.PFREUD_01600	1.1e-158	565.8	Propionibacteriales	dkgA		1.1.1.346	ko:K06221			R08878	RC00089	ko00000,ko01000				Bacteria	2GJQ7@201174,4DT39@85009,COG0656@1,COG0656@2	NA|NA|NA	S	Aldo/keto reductase family
fig|6666666.450534.peg.169	754252.PFREUD_01610	0.0	1233.8	Propionibacteriales				ko:K02004		M00258			ko00000,ko00002,ko02000	3.A.1			Bacteria	2H37M@201174,4DWWD@85009,COG3127@1,COG3127@2	NA|NA|NA	Q	FtsX-like permease family
fig|6666666.450534.peg.170	754252.PFREUD_01620	1.7e-144	518.8	Propionibacteriales				ko:K02003		M00258			ko00000,ko00002,ko02000	3.A.1			Bacteria	2GJN6@201174,4DNEX@85009,COG1136@1,COG1136@2	NA|NA|NA	V	COG1136 ABC-type antimicrobial peptide transport system, ATPase component
fig|6666666.450534.peg.171	754252.PFREUD_01630	5.1e-114	417.2	Propionibacteriales													Bacteria	2GJ46@201174,4DQC2@85009,COG2197@1,COG2197@2	NA|NA|NA	T	response regulator
fig|6666666.450534.peg.172	754252.PFREUD_01640	8e-217	759.6	Propionibacteriales													Bacteria	2GJEG@201174,4DN2N@85009,COG4585@1,COG4585@2	NA|NA|NA	T	Histidine kinase
fig|6666666.450534.peg.173	754252.PFREUD_01650	2.9e-88	331.6	Actinobacteria	ylcC		3.4.22.70	ko:K07284					ko00000,ko01000,ko01002,ko01011				Bacteria	2INDK@201174,COG3764@1,COG3764@2	NA|NA|NA	M	Sortase (surface protein transpeptidase)
fig|6666666.450534.peg.174	754252.PFREUD_01660	5.5e-104	383.6	Propionibacteriales	yiiE												Bacteria	2IGXY@201174,4DUV8@85009,COG3548@1,COG3548@2	NA|NA|NA	S	Protein of unknown function (DUF1211)
fig|6666666.450534.peg.175	754252.PFREUD_01670	4.6e-38	163.7	Bacteria			2.7.7.76	ko:K06975,ko:K07141	ko00790,map00790		R11582		ko00000,ko00001,ko01000				Bacteria	COG2388@1,COG2388@2	NA|NA|NA	S	GCN5-related N-acetyl-transferase
fig|6666666.450534.peg.176	754252.PFREUD_01680	1.1e-39	168.7	Propionibacteriales	yjdI		1.6.3.4	ko:K07397,ko:K22405					ko00000,ko01000				Bacteria	2II8Q@201174,4DS90@85009,COG3592@1,COG3592@2	NA|NA|NA	S	Divergent 4Fe-4S mono-cluster
fig|6666666.450534.peg.177	754252.PFREUD_01690	3.1e-65	254.2	Propionibacteriales	fkbP		5.2.1.8	ko:K01802					ko00000,ko01000				Bacteria	2IHQC@201174,4DQUT@85009,COG0545@1,COG0545@2	NA|NA|NA	O	Peptidyl-prolyl cis-trans
fig|6666666.450534.peg.178	754252.PFREUD_01700	7.9e-106	389.8	Propionibacteriales	frcK			ko:K02173					ko00000				Bacteria	2I9H4@201174,4DR2H@85009,COG0572@1,COG0572@2	NA|NA|NA	F	Fructose transport system kinase
fig|6666666.450534.peg.179	754252.PFREUD_01710	5.1e-110	403.7	Actinobacteria			2.7.7.7	ko:K02342	ko00230,ko00240,ko01100,ko03030,ko03430,ko03440,map00230,map00240,map01100,map03030,map03430,map03440	M00260	R00375,R00376,R00377,R00378	RC02795	ko00000,ko00001,ko00002,ko01000,ko03032,ko03400				Bacteria	2GJZ0@201174,COG0847@1,COG0847@2	NA|NA|NA	L	DNA polymerase III
fig|6666666.450534.peg.180	754252.PFREUD_01720	6.4e-287	992.6	Propionibacteriales	cydA	GO:0003674,GO:0003824,GO:0005488,GO:0005575,GO:0005623,GO:0005886,GO:0005887,GO:0006091,GO:0008150,GO:0008152,GO:0009055,GO:0009060,GO:0009987,GO:0015980,GO:0016020,GO:0016021,GO:0016491,GO:0016679,GO:0016682,GO:0019646,GO:0020037,GO:0022900,GO:0022904,GO:0031224,GO:0031226,GO:0032991,GO:0044237,GO:0044425,GO:0044459,GO:0044464,GO:0045333,GO:0046906,GO:0048037,GO:0055114,GO:0070069,GO:0071944,GO:…	1.10.3.14	ko:K00425	ko00190,ko01100,ko02020,map00190,map01100,map02020	M00153	R11325	RC00061	ko00000,ko00001,ko00002,ko01000	3.D.4.3		iPC815.YPO1117,iSBO_1134.SBO_2253,iSFxv_1172.SFxv_0621,iS_1188.S0577,iSbBS512_1146.SbBS512_E2337	Bacteria	2GJE4@201174,4DNI9@85009,COG1271@1,COG1271@2	NA|NA|NA	C	Cytochrome bd terminal oxidase subunit I
fig|6666666.450534.peg.181	754252.PFREUD_01730	1.8e-212	745.0	Propionibacteriales	cydB	GO:0003674,GO:0003824,GO:0005488,GO:0005575,GO:0005623,GO:0005886,GO:0005887,GO:0006091,GO:0008150,GO:0008152,GO:0009055,GO:0009060,GO:0009987,GO:0015980,GO:0016020,GO:0016021,GO:0016491,GO:0016679,GO:0016682,GO:0019646,GO:0020037,GO:0022900,GO:0022904,GO:0031224,GO:0031226,GO:0032991,GO:0044237,GO:0044425,GO:0044459,GO:0044464,GO:0045333,GO:0046906,GO:0048037,GO:0055114,GO:0070069,GO:0071944,GO:…	1.10.3.14	ko:K00426	ko00190,ko01100,ko02020,map00190,map01100,map02020	M00153	R11325	RC00061	ko00000,ko00001,ko00002,ko01000	3.D.4.3		iECABU_c1320.ECABU_c10120,iLF82_1304.LF82_0101,iNRG857_1313.NRG857_04455,iPC815.YPO1118,ic_1306.c1120	Bacteria	2GMFV@201174,4DN35@85009,COG1294@1,COG1294@2	NA|NA|NA	C	oxidase, subunit
fig|6666666.450534.peg.182	754252.PFREUD_01740	0.0	2096.6	Propionibacteriales	cydC			ko:K06148,ko:K16012,ko:K16013,ko:K16014	ko02010,map02010				ko00000,ko00001,ko02000	3.A.1,3.A.1.129			Bacteria	2I2DP@201174,4DP3V@85009,COG4987@1,COG4987@2,COG4988@1,COG4988@2	NA|NA|NA	V	ABC transporter transmembrane region
fig|6666666.450534.peg.183	754252.PFREUD_01750	7.5e-182	643.3	Propionibacteriales	argE		3.5.1.18	ko:K01439	ko00300,ko01100,ko01120,ko01230,map00300,map01100,map01120,map01230	M00016	R02734	RC00064,RC00090	ko00000,ko00001,ko00002,ko01000				Bacteria	2I8IJ@201174,4DPX4@85009,COG0624@1,COG0624@2	NA|NA|NA	E	Acetylornithine deacetylase
fig|6666666.450534.peg.184	754252.PFREUD_01780	4.9e-259	900.2	Propionibacteriales													Bacteria	2GIZX@201174,4DPB8@85009,COG0477@1,COG2814@2	NA|NA|NA	EGP	Major facilitator Superfamily
fig|6666666.450534.peg.186	754252.PFREUD_01800	1.6e-77	295.8	Actinobacteria													Bacteria	2GRWW@201174,COG1309@1,COG1309@2	NA|NA|NA	K	Transcriptional regulator TetR
fig|6666666.450534.peg.187	754252.PFREUD_01810	2.3e-47	194.5	Propionibacteriales		GO:0005575,GO:0005622,GO:0005623,GO:0005737,GO:0005829,GO:0044424,GO:0044444,GO:0044464											Bacteria	2IQ7E@201174,4DR5J@85009,COG0011@1,COG0011@2	NA|NA|NA	S	Thiamine-binding protein
fig|6666666.450534.peg.188	754252.PFREUD_01830	2.9e-301	1040.4	Propionibacteriales	preT												Bacteria	2GJ0A@201174,4DU0U@85009,COG0493@1,COG0493@2	NA|NA|NA	C	Dihydroprymidine dehydrogenase domain II, 4Fe-4S cluster
fig|6666666.450534.peg.189	754252.PFREUD_01840	0.0	2531.5	Propionibacteriales	nifJ	GO:0003674,GO:0003824,GO:0006950,GO:0006979,GO:0008150,GO:0008152,GO:0016491,GO:0050896,GO:0055114	1.2.7.1	ko:K03737	ko00010,ko00020,ko00620,ko00650,ko00720,ko01100,ko01120,ko01130,ko01200,map00010,map00020,map00620,map00650,map00720,map01100,map01120,map01130,map01200	M00173,M00307	R01196,R10866	RC00004,RC02742	br01601,ko00000,ko00001,ko00002,ko01000			iJN678.nifJ	Bacteria	2I995@201174,4DVUV@85009,COG0674@1,COG0674@2,COG1013@1,COG1013@2,COG1014@1,COG1014@2	NA|NA|NA	C	Oxidoreductase required for the transfer of electrons from pyruvate to flavodoxin
fig|6666666.450534.peg.190	754252.PFREUD_01850	9.2e-201	706.1	Actinobacteria			1.3.98.1	ko:K00226	ko00240,ko01100,map00240,map01100	M00051	R01867	RC00051	ko00000,ko00001,ko00002,ko01000				Bacteria	2GN1V@201174,COG0167@1,COG0167@2	NA|NA|NA	F	Catalyzes the conversion of dihydroorotate to orotate
fig|6666666.450534.peg.191	754252.PFREUD_01860	1.4e-267	928.3	Propionibacteriales	ydcW		1.2.1.3,1.2.1.8	ko:K00128,ko:K00130	ko00010,ko00053,ko00071,ko00260,ko00280,ko00310,ko00330,ko00340,ko00380,ko00410,ko00561,ko00620,ko00625,ko00903,ko00981,ko01100,ko01110,ko01120,ko01130,map00010,map00053,map00071,map00260,map00280,map00310,map00330,map00340,map00380,map00410,map00561,map00620,map00625,map00903,map00981,map01100,map01110,map01120,map01130	M00135,M00555	R00264,R00631,R00710,R00904,R01752,R01986,R02549,R02565,R02566,R02678,R02940,R02957,R03283,R03869,R04065,R04506,R04903,R05050,R05237,R05238,R05286,R06366,R08146	RC00047,RC00071,RC00080,RC00186,RC00218,RC00242,RC00816,RC01500	ko00000,ko00001,ko00002,ko01000				Bacteria	2GIWZ@201174,4DNGV@85009,COG1012@1,COG1012@2	NA|NA|NA	C	Belongs to the aldehyde dehydrogenase family
fig|6666666.450534.peg.196	754252.PFREUD_01920	1.4e-108	399.1	Propionibacteriales													Bacteria	2IM3H@201174,4DWAS@85009,COG5340@1,COG5340@2	NA|NA|NA	K	Transcriptional regulator, AbiEi antitoxin
fig|6666666.450534.peg.197	754252.PFREUD_01930	3.3e-180	637.5	Actinobacteria													Bacteria	2D089@1,2IHKJ@201174,32T81@2	NA|NA|NA	S	Nucleotidyl transferase AbiEii toxin, Type IV TA system
fig|6666666.450534.peg.198	754252.PFREUD_02090	0.0	1247.3	Propionibacteriales				ko:K06147					ko00000,ko02000	3.A.1.106,3.A.1.109,3.A.1.21			Bacteria	2GITR@201174,4DN2U@85009,COG1132@1,COG1132@2	NA|NA|NA	V	ABC transporter transmembrane region
fig|6666666.450534.peg.199	754252.PFREUD_02100	1.9e-303	1047.7	Propionibacteriales	ycfI	GO:0005575,GO:0005618,GO:0005623,GO:0030312,GO:0044464,GO:0071944		ko:K06147					ko00000,ko02000	3.A.1.106,3.A.1.109,3.A.1.21			Bacteria	2GITR@201174,4DNTU@85009,COG1132@1,COG1132@2	NA|NA|NA	V	ABC transporter transmembrane region
fig|6666666.450534.peg.200	754252.PFREUD_02110	2.2e-99	368.2	Bacteria													Bacteria	COG1309@1,COG1309@2	NA|NA|NA	K	transcriptional regulator
fig|6666666.450534.peg.202	754252.PFREUD_02120	2.4e-164	584.7	Propionibacteriales	folP2	GO:0005575,GO:0005622,GO:0005623,GO:0005737,GO:0005829,GO:0044424,GO:0044444,GO:0044464	2.5.1.15	ko:K00796	ko00790,ko01100,map00790,map01100	M00126,M00841	R03066,R03067	RC00121,RC00842	ko00000,ko00001,ko00002,ko01000				Bacteria	2GJNI@201174,4DNDN@85009,COG0294@1,COG0294@2	NA|NA|NA	H	Catalyzes the condensation of para-aminobenzoate (pABA) with 6-hydroxymethyl-7,8-dihydropterin diphosphate (DHPt-PP) to form 7,8-dihydropteroate (H2Pte), the immediate precursor of folate derivatives
fig|6666666.450534.peg.203	754252.PFREUD_02130	3.5e-285	986.9	Actinobacteria	aroP	GO:0003333,GO:0003674,GO:0005215,GO:0005302,GO:0005342,GO:0005575,GO:0005623,GO:0005886,GO:0005887,GO:0006810,GO:0006811,GO:0006812,GO:0006820,GO:0006855,GO:0006865,GO:0008104,GO:0008150,GO:0008320,GO:0008324,GO:0008509,GO:0008514,GO:0008565,GO:0009977,GO:0015031,GO:0015075,GO:0015171,GO:0015173,GO:0015179,GO:0015192,GO:0015196,GO:0015238,GO:0015291,GO:0015318,GO:0015399,GO:0015405,GO:0015450,GO:…		ko:K03293,ko:K11732,ko:K11734					ko00000,ko02000	2.A.3.1,2.A.3.1.1,2.A.3.1.3		iAPECO1_1312.APECO1_1472,iECW_1372.ECW_m0628,iEcE24377_1341.EcE24377A_0114,iEcolC_1368.EcolC_3070,iJN746.PP_4495,iUTI89_1310.UTI89_C0576,iWFL_1372.ECW_m0628	Bacteria	2GJ0X@201174,COG1113@1,COG1113@2	NA|NA|NA	E	amino acid
fig|6666666.450534.peg.204	754252.PFREUD_02140	7.8e-58	229.6	Actinobacteria													Bacteria	2IR2V@201174,COG1917@1,COG1917@2	NA|NA|NA	S	Cupin domain
fig|6666666.450534.peg.205	754252.PFREUD_02150	3.5e-110	404.8	Actinobacteria	ksgA		2.1.1.182	ko:K02528			R10716	RC00003,RC03257	ko00000,ko01000,ko03009				Bacteria	2I2II@201174,COG0030@1,COG0030@2	NA|NA|NA	J	Methyltransferase
fig|6666666.450534.peg.207	754252.PFREUD_02160	2.2e-280	971.1	Propionibacteriales	ydiF												Bacteria	2GJHN@201174,4DPS7@85009,COG0488@1,COG0488@2	NA|NA|NA	S	ABC transporter
fig|6666666.450534.peg.208	754252.PFREUD_02170	6.4e-293	1012.7	Propionibacteriales	lysS	GO:0000166,GO:0000287,GO:0003674,GO:0003824,GO:0004812,GO:0004824,GO:0005488,GO:0005524,GO:0005575,GO:0005622,GO:0005623,GO:0005737,GO:0005829,GO:0006082,GO:0006139,GO:0006399,GO:0006412,GO:0006418,GO:0006430,GO:0006518,GO:0006520,GO:0006725,GO:0006807,GO:0008144,GO:0008150,GO:0008152,GO:0009058,GO:0009059,GO:0009987,GO:0010467,GO:0016070,GO:0016874,GO:0016875,GO:0017076,GO:0019538,GO:0019752,GO:…	6.1.1.6	ko:K04567	ko00970,map00970	M00359,M00360	R03658	RC00055,RC00523	ko00000,ko00001,ko00002,ko01000,ko01007,ko03016			iAF1260.b4129,iECDH1ME8569_1439.ECDH1ME8569_3989,iECW_1372.ECW_m4490,iEcDH1_1363.EcDH1_3862,iJN678.lysS,iJO1366.b4129,iWFL_1372.ECW_m4490	Bacteria	2GKE0@201174,4DNHS@85009,COG1190@1,COG1190@2	NA|NA|NA	J	Belongs to the class-II aminoacyl-tRNA synthetase family
fig|6666666.450534.peg.209	754252.PFREUD_02180	1.9e-135	488.4	Actinobacteria			2.1.1.222,2.1.1.64	ko:K00568	ko00130,ko01100,ko01110,map00130,map01100,map01110	M00117	R04988,R05614,R08769,R08781	RC00003,RC00392,RC01895	ko00000,ko00001,ko00002,ko01000				Bacteria	2H9ND@201174,COG2227@1,COG2227@2	NA|NA|NA	H	Methyltransferase
fig|6666666.450534.peg.210	754252.PFREUD_02190	2.4e-214	751.1	Propionibacteriales	pdhA		1.2.4.1	ko:K00161	ko00010,ko00020,ko00620,ko01100,ko01110,ko01120,ko01130,ko01200,ko04066,ko04922,ko05230,map00010,map00020,map00620,map01100,map01110,map01120,map01130,map01200,map04066,map04922,map05230	M00307	R00014,R00209,R01699,R03270	RC00004,RC00027,RC00627,RC02742,RC02744,RC02882	br01601,ko00000,ko00001,ko00002,ko01000				Bacteria	2GK3W@201174,4DNN1@85009,COG1071@1,COG1071@2	NA|NA|NA	C	dehydrogenase, E1 component
fig|6666666.450534.peg.211	754252.PFREUD_02200	6.8e-189	666.4	Propionibacteriales	pdhB	GO:0003674,GO:0005488,GO:0005515,GO:0140030,GO:0140032	1.2.4.1	ko:K00162,ko:K21417	ko00010,ko00020,ko00620,ko01100,ko01110,ko01120,ko01130,ko01200,ko04066,ko04922,ko05230,map00010,map00020,map00620,map01100,map01110,map01120,map01130,map01200,map04066,map04922,map05230	M00307	R00014,R00209,R01699,R03270	RC00004,RC00027,RC00627,RC02742,RC02744,RC02882	br01601,ko00000,ko00001,ko00002,ko01000			iSB619.SA_RS05355,iYO844.BSU14590	Bacteria	2GKFE@201174,4DNN8@85009,COG0022@1,COG0022@2	NA|NA|NA	C	Transketolase, pyrimidine binding domain
fig|6666666.450534.peg.212	754252.PFREUD_02210	6.7e-219	766.5	Propionibacteriales	pdhC		2.3.1.12	ko:K00627	ko00010,ko00020,ko00620,ko01100,ko01110,ko01120,ko01130,ko01200,map00010,map00020,map00620,map01100,map01110,map01120,map01130,map01200	M00307	R00209,R02569	RC00004,RC02742,RC02857	br01601,ko00000,ko00001,ko00002,ko01000				Bacteria	2GM0D@201174,4DPHS@85009,COG0508@1,COG0508@2	NA|NA|NA	C	e3 binding domain
fig|6666666.450534.peg.213	754252.PFREUD_02220	2.6e-194	684.5	Actinobacteria													Bacteria	2I8IU@201174,COG0648@1,COG0648@2	NA|NA|NA	L	Domain of unknown function (DUF4862)
fig|6666666.450534.peg.215	754252.PFREUD_02230	1e-31	142.5	Propionibacteriales	crgA												Bacteria	2E4NY@1,2GX73@201174,31XN3@2,4DSQV@85009	NA|NA|NA	D	Involved in cell division
fig|6666666.450534.peg.216	754252.PFREUD_02240	4.6e-115	420.6	Propionibacteriales													Bacteria	2GJ9Y@201174,4DRBX@85009,COG3879@1,COG3879@2	NA|NA|NA	S	Bacterial protein of unknown function (DUF881)
fig|6666666.450534.peg.217	754252.PFREUD_02250	2e-120	438.3	Propionibacteriales	trpG	GO:0000162,GO:0005575,GO:0005622,GO:0005623,GO:0005737,GO:0005886,GO:0005950,GO:0006082,GO:0006520,GO:0006568,GO:0006576,GO:0006586,GO:0006725,GO:0006807,GO:0008150,GO:0008152,GO:0008652,GO:0009058,GO:0009072,GO:0009073,GO:0009308,GO:0009309,GO:0009987,GO:0016020,GO:0016053,GO:0018130,GO:0019438,GO:0019752,GO:0032991,GO:0034641,GO:0042401,GO:0042430,GO:0042435,GO:0043436,GO:0044106,GO:0044237,GO:…	2.6.1.85	ko:K01664,ko:K13950	ko00790,map00790		R01716	RC00010,RC01418	ko00000,ko00001,ko01000				Bacteria	2GJUX@201174,4DNQV@85009,COG0512@1,COG0512@2	NA|NA|NA	EH	Peptidase C26
fig|6666666.450534.peg.218	754252.PFREUD_02260	1.9e-158	565.1	Actinobacteria	yeaE												Bacteria	2I5YH@201174,COG0656@1,COG0656@2	NA|NA|NA	C	Aldo/keto reductase family
fig|6666666.450534.peg.219	754252.PFREUD_02290	0.0	2308.9	Actinobacteria			4.1.1.38	ko:K20370	ko00620,ko01100,map00620,map01100		R00346	RC02741	ko00000,ko00001,ko01000				Bacteria	28HY3@1,2H218@201174,2Z83I@2	NA|NA|NA	S	phosphoenolpyruvate carboxykinase (diphosphate) activity
fig|6666666.450534.peg.221	754252.PFREUD_02310	1.6e-218	765.4	Propionibacteriales	pepA			ko:K08372	ko02020,map02020				ko00000,ko00001,ko01000,ko01002				Bacteria	2GJJ3@201174,4DQN3@85009,COG0265@1,COG0265@2	NA|NA|NA	O	Trypsin-like peptidase domain
fig|6666666.450534.peg.222	754252.PFREUD_02320	4.2e-173	614.4	Propionibacteriales				ko:K08372	ko02020,map02020				ko00000,ko00001,ko01000,ko01002				Bacteria	2GJJ3@201174,4DQN3@85009,COG0265@1,COG0265@2	NA|NA|NA	O	Trypsin-like peptidase domain
fig|6666666.450534.peg.223	1120945.ATUW01000001_gene1649	1e-136	493.4	Actinobacteria													Bacteria	2HJ93@201174,4D4W3@85005,COG2271@1,COG2271@2	NA|NA|NA	G	Major Facilitator Superfamily
fig|6666666.450534.peg.224	1227261.HMPREF0043_01394	1.7e-54	219.2	Actinobacteria	aes	GO:0003674,GO:0003824,GO:0005575,GO:0005622,GO:0005623,GO:0005737,GO:0006355,GO:0008126,GO:0008150,GO:0008152,GO:0009056,GO:0009889,GO:0010468,GO:0010556,GO:0016787,GO:0016788,GO:0019219,GO:0019222,GO:0031323,GO:0031326,GO:0034338,GO:0043086,GO:0043433,GO:0044092,GO:0044424,GO:0044464,GO:0048519,GO:0050789,GO:0050790,GO:0050794,GO:0051090,GO:0051171,GO:0051252,GO:0051336,GO:0051346,GO:0052689,GO:…		ko:K01066					ko00000,ko01000				Bacteria	2GKX2@201174,4D4ZQ@85005,COG0657@1,COG0657@2	NA|NA|NA	I	alpha/beta hydrolase fold
fig|6666666.450534.peg.225	754252.PFREUD_02420	7.1e-222	776.2	Propionibacteriales	caiA		1.3.8.13	ko:K08297					ko00000,ko01000				Bacteria	2GIX8@201174,4DT02@85009,COG1960@1,COG1960@2	NA|NA|NA	I	Acyl-CoA dehydrogenase, C-terminal domain
fig|6666666.450534.peg.226	754252.PFREUD_02430	1.4e-80	305.4	Actinobacteria	caiB	GO:0003674,GO:0003824,GO:0006575,GO:0006577,GO:0006579,GO:0006807,GO:0008150,GO:0008152,GO:0008735,GO:0009056,GO:0009437,GO:0009987,GO:0016829,GO:0016835,GO:0016836,GO:0034641,GO:0042219,GO:0042413,GO:0044237,GO:0044248,GO:0044270,GO:0071704,GO:0097164,GO:1901564,GO:1901565,GO:1901575	2.8.3.21	ko:K08298			R10643,R10644	RC00014,RC00131	ko00000,ko01000			iEC55989_1330.EC55989_0038,iECIAI1_1343.ECIAI1_0040,iECO103_1326.ECO103_0040,iECO111_1330.ECO111_0039,iECO26_1355.ECO26_0039,iEcHS_1320.EcHS_A0042,iSF_1195.SF0035,iSFxv_1172.SFxv_0036,iS_1188.S0037	Bacteria	2GIU7@201174,COG1804@1,COG1804@2	NA|NA|NA	C	L-carnitine dehydratase bile acid-inducible protein F
fig|6666666.450534.peg.227	754252.PFREUD_02430	3.4e-140	504.2	Actinobacteria	caiB	GO:0003674,GO:0003824,GO:0006575,GO:0006577,GO:0006579,GO:0006807,GO:0008150,GO:0008152,GO:0008735,GO:0009056,GO:0009437,GO:0009987,GO:0016829,GO:0016835,GO:0016836,GO:0034641,GO:0042219,GO:0042413,GO:0044237,GO:0044248,GO:0044270,GO:0071704,GO:0097164,GO:1901564,GO:1901565,GO:1901575	2.8.3.21	ko:K08298			R10643,R10644	RC00014,RC00131	ko00000,ko01000			iEC55989_1330.EC55989_0038,iECIAI1_1343.ECIAI1_0040,iECO103_1326.ECO103_0040,iECO111_1330.ECO111_0039,iECO26_1355.ECO26_0039,iEcHS_1320.EcHS_A0042,iSF_1195.SF0035,iSFxv_1172.SFxv_0036,iS_1188.S0037	Bacteria	2GIU7@201174,COG1804@1,COG1804@2	NA|NA|NA	C	L-carnitine dehydratase bile acid-inducible protein F
fig|6666666.450534.peg.228	754252.PFREUD_02440	5.7e-310	1069.3	Actinobacteria	caiC	GO:0003674,GO:0003824,GO:0016405,GO:0016874,GO:0016877,GO:0016879,GO:0016881,GO:0051108,GO:0051109	6.2.1.48	ko:K02182					ko00000,ko01000			iECSE_1348.ECSE_0038,iNRG857_1313.NRG857_00195	Bacteria	2GIUC@201174,COG0318@1,COG0318@2	NA|NA|NA	IQ	PFAM AMP-dependent synthetase and ligase
fig|6666666.450534.peg.229	754252.PFREUD_02450	4.3e-174	617.1	Propionibacteriales													Bacteria	2GJJI@201174,4DP3A@85009,COG2030@1,COG2030@2	NA|NA|NA	I	MaoC like domain
fig|6666666.450534.peg.230	754252.PFREUD_02460	1.8e-169	602.1	Actinobacteria	ygcS			ko:K08368					ko00000,ko02000	2.A.1			Bacteria	2GJF6@201174,COG0477@1,COG2814@2	NA|NA|NA	EGP	Major facilitator Superfamily
fig|6666666.450534.peg.231	754252.PFREUD_02460	4.4e-29	133.3	Actinobacteria	ygcS			ko:K08368					ko00000,ko02000	2.A.1			Bacteria	2GJF6@201174,COG0477@1,COG2814@2	NA|NA|NA	EGP	Major facilitator Superfamily
fig|6666666.450534.peg.232	754252.PFREUD_02470	2.1e-117	428.3	Actinobacteria													Bacteria	2GJ7I@201174,COG0491@1,COG0491@2	NA|NA|NA	S	Zn-dependent
fig|6666666.450534.peg.233	754252.PFREUD_02480	1.1e-128	466.1	Bacteria				ko:K03521					ko00000				Bacteria	COG2086@1,COG2086@2	NA|NA|NA	C	electron transfer activity
fig|6666666.450534.peg.234	754252.PFREUD_02490	7.3e-150	536.6	Actinobacteria	etfA			ko:K03522					ko00000,ko04147				Bacteria	2GJWH@201174,COG2025@1,COG2025@2	NA|NA|NA	C	Electron transfer flavoprotein
fig|6666666.450534.peg.235	754252.PFREUD_02500	3.7e-246	857.1	Bacteria	fixC			ko:K00313					ko00000,ko01000				Bacteria	COG0644@1,COG0644@2	NA|NA|NA	C	geranylgeranyl reductase activity
fig|6666666.450534.peg.236	754252.PFREUD_02510	2.6e-51	207.6	Actinobacteria	fixX			ko:K03855					ko00000				Bacteria	2IREY@201174,COG2440@1,COG2440@2	NA|NA|NA	C	Psort location Cytoplasmic, score
fig|6666666.450534.peg.240	754252.PFREUD_02520	0.0	1167.5	Propionibacteriales	sdrA	GO:0005575,GO:0005623,GO:0005886,GO:0016020,GO:0044464,GO:0071944											Bacteria	2GIU5@201174,4DP3W@85009,COG1061@1,COG1061@2	NA|NA|NA	L	Type III restriction enzyme, res subunit
fig|6666666.450534.peg.241	754252.PFREUD_02530	1.1e-122	446.0	Actinobacteria	sanA	GO:0005575,GO:0005623,GO:0005886,GO:0008150,GO:0016020,GO:0016021,GO:0031224,GO:0042221,GO:0042493,GO:0044425,GO:0044464,GO:0050896,GO:0071944		ko:K03748					ko00000				Bacteria	2GWVK@201174,COG2949@1,COG2949@2	NA|NA|NA	S	membrane
fig|6666666.450534.peg.242	754252.PFREUD_02540	1.5e-229	802.0	Propionibacteriales	rkpK		1.1.1.22	ko:K00012	ko00040,ko00053,ko00520,ko01100,map00040,map00053,map00520,map01100	M00014,M00129,M00361,M00362	R00286	RC00291	ko00000,ko00001,ko00002,ko01000				Bacteria	2GJQB@201174,4DPN1@85009,COG1004@1,COG1004@2	NA|NA|NA	M	Belongs to the UDP-glucose GDP-mannose dehydrogenase family
fig|6666666.450534.peg.243	754252.PFREUD_02550	0.0	1088.6	Propionibacteriales	argS	GO:0003674,GO:0003824,GO:0004812,GO:0004814,GO:0005575,GO:0005622,GO:0005623,GO:0005737,GO:0005829,GO:0006082,GO:0006139,GO:0006399,GO:0006412,GO:0006418,GO:0006420,GO:0006518,GO:0006520,GO:0006725,GO:0006807,GO:0008150,GO:0008152,GO:0009058,GO:0009059,GO:0009987,GO:0010467,GO:0016070,GO:0016874,GO:0016875,GO:0019538,GO:0019752,GO:0034641,GO:0034645,GO:0034660,GO:0043038,GO:0043039,GO:0043043,GO:…	6.1.1.19	ko:K01887	ko00970,map00970	M00359,M00360	R03646	RC00055,RC00523	ko00000,ko00001,ko00002,ko01000,ko01007,ko03016,ko03029			iECABU_c1320.ECABU_c21380,iECNA114_1301.ECNA114_1940,iECSE_1348.ECSE_2111,iECSF_1327.ECSF_1736,iEcolC_1368.EcolC_1756,iJN746.PP_5089,iLF82_1304.LF82_0128,iNRG857_1313.NRG857_09405,iUMNK88_1353.UMNK88_2348,ic_1306.c2291	Bacteria	2GKQ3@201174,4DNTZ@85009,COG0018@1,COG0018@2	NA|NA|NA	J	Arginyl tRNA synthetase N terminal dom
fig|6666666.450534.peg.244	1120944.JONS01000032_gene1312	2.5e-80	305.8	Actinobacteria				ko:K02529					ko00000,ko03000				Bacteria	2GK1X@201174,4D69K@85005,COG1609@1,COG1609@2	NA|NA|NA	K	helix_turn _helix lactose operon repressor
fig|6666666.450534.peg.245	1120944.JONS01000032_gene1313	4.5e-126	457.6	Actinobacteria			4.2.1.44	ko:K03335	ko00562,ko01100,ko01120,map00562,map01100,map01120		R02782,R05659	RC00782,RC01448	ko00000,ko00001,ko01000				Bacteria	2GJKJ@201174,4D48V@85005,COG1082@1,COG1082@2	NA|NA|NA	G	inosose dehydratase
fig|6666666.450534.peg.246	765420.OSCT_0698	9.3e-69	267.7	Chloroflexia	iolG		1.1.1.18,1.1.1.369	ko:K00010	ko00521,ko00562,ko01100,ko01120,ko01130,map00521,map00562,map01100,map01120,map01130		R01183,R09951	RC00182	ko00000,ko00001,ko01000				Bacteria	2G6CR@200795,377GR@32061,COG0673@1,COG0673@2	NA|NA|NA	S	Oxidoreductase family, C-terminal alpha/beta domain
fig|6666666.450534.peg.247	101510.RHA1_ro02998	8e-153	547.0	Nocardiaceae													Bacteria	2GJF6@201174,4G9G6@85025,COG0477@1,COG2814@2	NA|NA|NA	EGP	Major facilitator Superfamily
fig|6666666.450534.peg.248	754252.PFREUD_02560	9.9e-150	536.2	Propionibacteriales			3.6.3.34	ko:K02013	ko02010,map02010	M00240			ko00000,ko00001,ko00002,ko01000,ko02000	3.A.1.14			Bacteria	2GJ49@201174,4DQ2B@85009,COG1120@1,COG1120@2	NA|NA|NA	HP	ATPases associated with a variety of cellular activities
fig|6666666.450534.peg.249	754252.PFREUD_02570	6.2e-143	513.8	Propionibacteriales				ko:K02015	ko02010,map02010	M00240			ko00000,ko00001,ko00002,ko02000	3.A.1.14			Bacteria	2GJ7A@201174,4DT74@85009,COG4779@1,COG4779@2	NA|NA|NA	P	Belongs to the binding-protein-dependent transport system permease family. FecCD subfamily
fig|6666666.450534.peg.250	754252.PFREUD_02580	1.6e-178	632.1	Propionibacteriales				ko:K02015	ko02010,map02010	M00240			ko00000,ko00001,ko00002,ko02000	3.A.1.14			Bacteria	2GJB9@201174,4DTAG@85009,COG0609@1,COG0609@2	NA|NA|NA	P	Belongs to the binding-protein-dependent transport system permease family. FecCD subfamily
fig|6666666.450534.peg.251	754252.PFREUD_02590	6.8e-144	516.9	Propionibacteriales	siuS16			ko:K02016	ko02010,map02010	M00240			ko00000,ko00001,ko00002,ko02000	3.A.1.14			Bacteria	2I1A6@201174,4DWT6@85009,COG0614@1,COG0614@2	NA|NA|NA	P	Periplasmic binding protein
fig|6666666.450534.peg.252	754252.PFREUD_02600	7.3e-141	506.5	Propionibacteriales	ppgK		2.7.1.2,2.7.1.63	ko:K00845,ko:K00886	ko00010,ko00052,ko00500,ko00520,ko00521,ko00524,ko01100,ko01110,ko01120,ko01130,ko01200,map00010,map00052,map00500,map00520,map00521,map00524,map01100,map01110,map01120,map01130,map01200	M00001,M00549	R00299,R01600,R01786,R02187,R02189	RC00002,RC00017	ko00000,ko00001,ko00002,ko01000				Bacteria	2GJA0@201174,4DQCW@85009,COG1940@1,COG1940@2	NA|NA|NA	GK	ROK family
fig|6666666.450534.peg.253	754252.PFREUD_02610	1.9e-248	864.8	Actinobacteria				ko:K03319					ko00000	2.A.47			Bacteria	2IEZE@201174,COG0471@1,COG0471@2	NA|NA|NA	P	Sodium:sulfate symporter transmembrane region
fig|6666666.450534.peg.254	754252.PFREUD_02620	8.4e-187	659.4	Propionibacteriales	galE1		5.1.3.2	ko:K01784	ko00052,ko00520,ko01100,map00052,map00520,map01100	M00361,M00362,M00632	R00291,R02984	RC00289	ko00000,ko00001,ko00002,ko01000				Bacteria	2GMCW@201174,4DP83@85009,COG1087@1,COG1087@2	NA|NA|NA	M	Polysaccharide biosynthesis protein
fig|6666666.450534.peg.255	754252.PFREUD_02630	8e-102	376.7	Actinobacteria													Bacteria	2I8DN@201174,COG1309@1,COG1309@2	NA|NA|NA	K	transcriptional regulator
fig|6666666.450534.peg.257	754252.PFREUD_02640	0.0	1539.2	Actinobacteria	bglB		3.2.1.21	ko:K05349	ko00460,ko00500,ko00940,ko01100,ko01110,map00460,map00500,map00940,map01100,map01110		R00026,R02558,R02887,R02985,R03527,R04949,R04998,R10035,R10039,R10040	RC00049,RC00059,RC00171,RC00262,RC00397,RC00451,RC00714,RC00746,RC01248	ko00000,ko00001,ko01000		GH3		Bacteria	2GJ5H@201174,COG1472@1,COG1472@2	NA|NA|NA	G	hydrolase, family 3
fig|6666666.450534.peg.258	754252.PFREUD_02650	2.3e-254	884.4	Actinobacteria				ko:K08368					ko00000,ko02000	2.A.1			Bacteria	2GJF6@201174,COG0477@1,COG2814@2	NA|NA|NA	EGP	Major facilitator Superfamily
fig|6666666.450534.peg.259	754252.PFREUD_02660	0.0	1078.5	Propionibacteriales													Bacteria	2GK31@201174,4DN1J@85009,COG1409@1,COG1409@2	NA|NA|NA	M	Calcineurin-like phosphoesterase
fig|6666666.450534.peg.260	754252.PFREUD_02670	1.1e-127	462.6	Actinobacteria	mgtC			ko:K07507					ko00000,ko02000	9.B.20			Bacteria	2GJF0@201174,COG1285@1,COG1285@2	NA|NA|NA	S	PFAM MgtC SapB transporter
fig|6666666.450534.peg.261	754252.PFREUD_02700	2.5e-250	870.9	Propionibacteriales	glpT			ko:K02445					ko00000,ko02000	2.A.1.4.3			Bacteria	2H9HJ@201174,4DMYK@85009,COG2271@1,COG2271@2	NA|NA|NA	G	Major Facilitator Superfamily
fig|6666666.450534.peg.263	754252.PFREUD_02720	9.3e-77	292.7	Actinobacteria	gmm	GO:0000287,GO:0003674,GO:0003824,GO:0004553,GO:0005488,GO:0015926,GO:0016787,GO:0016798,GO:0030145,GO:0043167,GO:0043169,GO:0046872,GO:0046914,GO:0047917	3.6.1.55	ko:K03207,ko:K03574					ko00000,ko01000,ko03400			iECBD_1354.ECBD_1604	Bacteria	2IQEA@201174,COG1051@1,COG1051@2	NA|NA|NA	F	Belongs to the NUDIX hydrolase family
fig|6666666.450534.peg.264	754252.PFREUD_02780	4.7e-185	653.7	Actinobacteria	yegV	GO:0003674,GO:0003824,GO:0005575,GO:0005622,GO:0005623,GO:0005737,GO:0005829,GO:0005975,GO:0006793,GO:0006796,GO:0008150,GO:0008152,GO:0009987,GO:0016301,GO:0016310,GO:0016740,GO:0016772,GO:0019200,GO:0044237,GO:0044238,GO:0044262,GO:0044424,GO:0044444,GO:0044464,GO:0046835,GO:0071704											Bacteria	2IA3T@201174,COG0524@1,COG0524@2	NA|NA|NA	G	Kinase, PfkB family
fig|6666666.450534.peg.265	754252.PFREUD_02790	6.3e-274	949.5	Actinobacteria				ko:K03457					ko00000	2.A.39			Bacteria	2GJ6B@201174,COG1457@1,COG1457@2	NA|NA|NA	F	Belongs to the purine-cytosine permease (2.A.39) family
fig|6666666.450534.peg.266	754252.PFREUD_02800	4.3e-155	553.9	Bacteria			3.1.22.1,3.1.3.25	ko:K01092,ko:K01158	ko00521,ko00562,ko01100,ko04070,ko04142,map00521,map00562,map01100,map04070,map04142	M00131	R01185,R01186,R01187	RC00078	ko00000,ko00001,ko00002,ko01000				Bacteria	COG0483@1,COG0483@2	NA|NA|NA	G	inositol monophosphate 1-phosphatase activity
fig|6666666.450534.peg.267	754252.PFREUD_02810	2.1e-235	821.2	Actinobacteria	uhpT	GO:0003674,GO:0005215,GO:0005575,GO:0005623,GO:0005886,GO:0006810,GO:0006811,GO:0006817,GO:0006820,GO:0008150,GO:0008509,GO:0015075,GO:0015103,GO:0015114,GO:0015119,GO:0015291,GO:0015297,GO:0015301,GO:0015315,GO:0015318,GO:0015526,GO:0015605,GO:0015698,GO:0015711,GO:0015712,GO:0015748,GO:0015760,GO:0016020,GO:0022804,GO:0022857,GO:0034220,GO:0035435,GO:0044464,GO:0051179,GO:0051234,GO:0055085,GO:…		ko:K02445,ko:K07784	ko02020,map02020				ko00000,ko00001,ko02000	2.A.1.4.1,2.A.1.4.3		iECSF_1327.ECSF_3513	Bacteria	2IE3Y@201174,COG2271@1,COG2271@2	NA|NA|NA	G	Major Facilitator Superfamily
fig|6666666.450534.peg.268	1229781.C272_16245	5.4e-192	676.8	Brevibacteriaceae													Bacteria	2GMZX@201174,4FAZ2@85019,COG2826@1,COG2826@2	NA|NA|NA	L	Helix-turn-helix domain
fig|6666666.450534.peg.270	754252.PFREUD_02820	4.9e-210	736.9	Actinobacteria	vraB		2.3.1.9	ko:K00626	ko00071,ko00072,ko00280,ko00310,ko00362,ko00380,ko00620,ko00630,ko00640,ko00650,ko00720,ko00900,ko01100,ko01110,ko01120,ko01130,ko01200,ko01212,ko02020,map00071,map00072,map00280,map00310,map00362,map00380,map00620,map00630,map00640,map00650,map00720,map00900,map01100,map01110,map01120,map01130,map01200,map01212,map02020	M00088,M00095,M00373,M00374,M00375	R00238,R01177	RC00004,RC00326	ko00000,ko00001,ko00002,ko01000,ko04147				Bacteria	2GM29@201174,COG0183@1,COG0183@2	NA|NA|NA	I	Belongs to the thiolase family
fig|6666666.450534.peg.271	754252.PFREUD_02830	2.7e-186	657.9	Propionibacteriales	yhfT		6.2.1.3	ko:K01897	ko00061,ko00071,ko01100,ko01212,ko02024,ko03320,ko04146,ko04216,ko04714,ko04920,map00061,map00071,map01100,map01212,map02024,map03320,map04146,map04216,map04714,map04920	M00086	R01280	RC00004,RC00014	ko00000,ko00001,ko00002,ko01000,ko01004,ko04147	4.C.1.1			Bacteria	2I908@201174,4DV3A@85009,COG0318@1,COG0318@2	NA|NA|NA	IQ	AMP-binding enzyme
fig|6666666.450534.peg.273	754252.PFREUD_02850	8.8e-22	109.0	Actinobacteria				ko:K07052					ko00000				Bacteria	2IID1@201174,COG1266@1,COG1266@2	NA|NA|NA	S	CAAX protease self-immunity
fig|6666666.450534.peg.274	754252.PFREUD_02850	6.3e-90	337.4	Actinobacteria				ko:K07052					ko00000				Bacteria	2IID1@201174,COG1266@1,COG1266@2	NA|NA|NA	S	CAAX protease self-immunity
fig|6666666.450534.peg.275	754252.PFREUD_02870	8.8e-90	336.3	Propionibacteriales	dps			ko:K04047					ko00000,ko03036				Bacteria	2IFDP@201174,4DQZR@85009,COG0783@1,COG0783@2	NA|NA|NA	P	Belongs to the Dps family
fig|6666666.450534.peg.276	1229781.C272_16245	5.4e-192	676.8	Brevibacteriaceae													Bacteria	2GMZX@201174,4FAZ2@85019,COG2826@1,COG2826@2	NA|NA|NA	L	Helix-turn-helix domain
fig|6666666.450534.peg.277	754252.PFREUD_03030	1.6e-156	558.5	Actinobacteria													Bacteria	2FC2C@1,2H4PU@201174,3446A@2	NA|NA|NA
fig|6666666.450534.peg.278	1416752.AYME01000003_gene3088	6.7e-90	338.2	Actinobacteria				ko:K03615,ko:K09690	ko02010,map02010	M00250			ko00000,ko00001,ko00002,ko02000	3.A.1.103			Bacteria	2I35M@201174,COG3206@1,COG3206@2	NA|NA|NA	M	protein involved in exopolysaccharide biosynthesis
fig|6666666.450534.peg.279	1122998.AUHZ01000019_gene1685	5.2e-47	193.7	Propionibacteriales													Bacteria	2GJK7@201174,4DTG9@85009,COG3464@1,COG3464@2	NA|NA|NA	L	Transposase
fig|6666666.450534.peg.280	754252.PFREUD_24730	2.3e-184	651.4	Actinobacteria													Bacteria	2GJK7@201174,COG3464@1,COG3464@2	NA|NA|NA	L	Transposase
fig|6666666.450534.peg.281	994479.GL877878_gene3083	7.1e-107	394.4	Actinobacteria				ko:K07484					ko00000				Bacteria	2IDK7@201174,COG4467@1,COG4467@2	NA|NA|NA	S	Transposase IS66 family
fig|6666666.450534.peg.285	1410674.JNKU01000056_gene1899	7.7e-14	84.3	Bacilli													Bacteria	1TUND@1239,2BJ3M@1,32DCI@2,4HYB7@91061	NA|NA|NA
fig|6666666.450534.peg.286	1035308.AQYY01000001_gene1494	4.3e-12	78.6	Bacteria													Bacteria	2DEXG@1,2ZPNB@2	NA|NA|NA
fig|6666666.450534.peg.287	754252.PFREUD_03070	2.2e-311	1073.5	Actinobacteria													Bacteria	28MCF@1,2IDHH@201174,2ZAQK@2	NA|NA|NA
fig|6666666.450534.peg.288	754252.PFREUD_03080	3.2e-118	431.0	Bacteria	ppaX		3.1.3.105,3.1.3.18,3.6.1.1	ko:K01091,ko:K06019,ko:K16017,ko:K22292	ko00190,ko00520,ko00630,ko01051,ko01100,ko01110,ko01130,map00190,map00520,map00630,map01051,map01100,map01110,map01130		R01334,R06587,R11785	RC00017,RC00078	ko00000,ko00001,ko01000				Bacteria	COG0546@1,COG0546@2	NA|NA|NA	S	glycolate biosynthetic process
fig|6666666.450534.peg.289	754252.PFREUD_03090	1.6e-196	691.8	Propionibacteriales	serA												Bacteria	2GP09@201174,4DRRR@85009,COG0111@1,COG0111@2	NA|NA|NA	EH	D-isomer specific 2-hydroxyacid dehydrogenase, NAD binding domain
fig|6666666.450534.peg.290	754252.PFREUD_03100	5.4e-147	526.9	Propionibacteriales													Bacteria	2GK20@201174,4DR4D@85009,COG1028@1,COG1028@2	NA|NA|NA	IQ	KR domain
fig|6666666.450534.peg.292	754252.PFREUD_03110	1.2e-296	1025.0	Propionibacteriales	cat1	GO:0003674,GO:0003824,GO:0003986,GO:0006082,GO:0006083,GO:0006629,GO:0006631,GO:0008150,GO:0008152,GO:0008410,GO:0008775,GO:0009987,GO:0016289,GO:0016740,GO:0016782,GO:0016787,GO:0016788,GO:0016790,GO:0016999,GO:0017144,GO:0019541,GO:0019679,GO:0019752,GO:0032787,GO:0043436,GO:0043821,GO:0044237,GO:0044238,GO:0044255,GO:0044281,GO:0046459,GO:0071704	2.8.3.18,3.1.2.1	ko:K01067,ko:K18118,ko:K22214	ko00020,ko00620,ko00640,ko00650,ko01100,ko01110,ko01120,ko01130,ko01200,map00020,map00620,map00640,map00650,map01100,map01110,map01120,map01130,map01200	M00009,M00011	R00227,R10343,R11773	RC00004,RC00012,RC00014	ko00000,ko00001,ko00002,ko01000			iAF987.Gmet_1125,iECIAI1_1343.ECIAI1_3040,iECSE_1348.ECSE_3182,iECW_1372.ECW_m3175,iEKO11_1354.EKO11_0812,iWFL_1372.ECW_m3175	Bacteria	2I9EB@201174,4DPYR@85009,COG0427@1,COG0427@2	NA|NA|NA	C	Acetyl-CoA hydrolase/transferase N-terminal domain
fig|6666666.450534.peg.293	754252.PFREUD_03120	2.9e-226	790.8	Propionibacteriales													Bacteria	2GJFV@201174,4DRPN@85009,COG4198@1,COG4198@2	NA|NA|NA	S	Protein of unknown function (DUF1015)
fig|6666666.450534.peg.294	754252.PFREUD_03130	8.9e-248	862.4	Actinobacteria	yreE												Bacteria	2HISK@201174,COG0671@1,COG0671@2	NA|NA|NA	I	LssY C-terminus
fig|6666666.450534.peg.295	754252.PFREUD_03140	1.2e-65	256.5	Propionibacteriales													Bacteria	2GKZR@201174,4DSEZ@85009,COG1335@1,COG1335@2	NA|NA|NA	Q	Isochorismatase family
fig|6666666.450534.peg.297	754252.PFREUD_03160	1.2e-157	562.4	Propionibacteriales	dkgA	GO:0003674,GO:0003824,GO:0004033,GO:0005575,GO:0005622,GO:0005623,GO:0005737,GO:0005829,GO:0006081,GO:0008106,GO:0008150,GO:0008152,GO:0009056,GO:0009438,GO:0009987,GO:0016491,GO:0016614,GO:0016616,GO:0042180,GO:0042182,GO:0044237,GO:0044248,GO:0044281,GO:0044282,GO:0044424,GO:0044444,GO:0044464,GO:0046185,GO:0051596,GO:0055114,GO:0071704,GO:1901575	1.1.1.346	ko:K06221			R08878	RC00089	ko00000,ko01000			iECH74115_1262.ECH74115_4323,iECSP_1301.ECSP_3988	Bacteria	2GJQ7@201174,4DN3W@85009,COG0656@1,COG0656@2	NA|NA|NA	S	Aldo/keto reductase family
fig|6666666.450534.peg.298	754252.PFREUD_03170	7.4e-138	496.5	Propionibacteriales	ywiC												Bacteria	28NT3@1,2IIC3@201174,2ZBRV@2,4DW8G@85009	NA|NA|NA	S	YwiC-like protein
fig|6666666.450534.peg.299	754252.PFREUD_03180	3.1e-189	667.5	Actinobacteria	rlmG	GO:0000154,GO:0001510,GO:0003674,GO:0003824,GO:0005575,GO:0005622,GO:0005623,GO:0005737,GO:0005829,GO:0006139,GO:0006364,GO:0006396,GO:0006725,GO:0006807,GO:0008150,GO:0008152,GO:0008168,GO:0008170,GO:0008173,GO:0008649,GO:0008757,GO:0008990,GO:0009451,GO:0009987,GO:0010467,GO:0016070,GO:0016072,GO:0016435,GO:0016740,GO:0016741,GO:0022613,GO:0031167,GO:0032259,GO:0034470,GO:0034641,GO:0034660,GO:…	2.1.1.172,2.1.1.174	ko:K00564,ko:K11391			R07234	RC00003	ko00000,ko01000,ko03009				Bacteria	2I8VY@201174,COG2813@1,COG2813@2	NA|NA|NA	J	Specifically methylates the guanine in position 1835 (m2G1835) of 23S rRNA
fig|6666666.450534.peg.300	754252.PFREUD_03190	4.4e-202	710.7	Propionibacteriales	dinF	GO:0005575,GO:0005623,GO:0005886,GO:0016020,GO:0044464,GO:0071944		ko:K03327					ko00000,ko02000	2.A.66.1			Bacteria	2GJE3@201174,4DPMZ@85009,COG0534@1,COG0534@2	NA|NA|NA	V	MatE
fig|6666666.450534.peg.301	754252.PFREUD_24680	3.3e-197	694.1	Propionibacteriales				ko:K07497					ko00000				Bacteria	2GJ3V@201174,4DUKR@85009,COG2801@1,COG2801@2	NA|NA|NA	L	Integrase core domain. Integrase mediates integration of a DNA copy of the viral genome into the host chromosome
fig|6666666.450534.peg.302	754252.PFREUD_03200	9.3e-167	592.8	Actinobacteria	mrr			ko:K07448					ko00000,ko02048				Bacteria	2GP9K@201174,COG1715@1,COG1715@2	NA|NA|NA	L	Restriction endonuclease
fig|6666666.450534.peg.303	754252.PFREUD_03210	1.1e-164	585.9	Actinobacteria	yqfL		2.7.11.33,2.7.4.28	ko:K09773					ko00000,ko01000				Bacteria	2IDD1@201174,COG1806@1,COG1806@2	NA|NA|NA	S	Bifunctional serine threonine kinase and phosphorylase involved in the regulation of the
fig|6666666.450534.peg.304	754252.PFREUD_03230	0.0	1699.1	Propionibacteriales	ppdK		2.7.3.13,2.7.9.1	ko:K01006,ko:K22424	ko00620,ko00710,ko00720,ko01100,ko01120,ko01200,map00620,map00710,map00720,map01100,map01120,map01200	M00169,M00171,M00172,M00173	R00206	RC00002,RC00015	ko00000,ko00001,ko00002,ko01000				Bacteria	2GK73@201174,4DPDB@85009,COG0574@1,COG0574@2,COG1080@1,COG1080@2	NA|NA|NA	G	Belongs to the PEP-utilizing enzyme family
fig|6666666.450534.peg.305	754252.PFREUD_03240	0.0	1166.8	Bacteria													Bacteria	COG1716@1,COG1716@2	NA|NA|NA	T	histone H2A K63-linked ubiquitination
fig|6666666.450534.peg.306	754252.PFREUD_03250	1.5e-167	595.5	Actinobacteria	rbsK		2.7.1.15	ko:K00852	ko00030,map00030		R01051,R02750	RC00002,RC00017	ko00000,ko00001,ko01000				Bacteria	2I04R@201174,COG0524@1,COG0524@2	NA|NA|NA	G	Catalyzes the phosphorylation of ribose at O-5 in a reaction requiring ATP and magnesium. The resulting D-ribose-5- phosphate can then be used either for sythesis of nucleotides, histidine, and tryptophan, or as a component of the pentose phosphate pathway
fig|6666666.450534.peg.307	754252.PFREUD_03260	2.6e-311	1074.7	Propionibacteriales			2.7.13.3	ko:K02484,ko:K07768	ko02020,map02020	M00443			ko00000,ko00001,ko00002,ko01000,ko01001,ko02022				Bacteria	2I2DU@201174,4DNGB@85009,COG5002@1,COG5002@2	NA|NA|NA	T	HAMP (Histidine kinases, Adenylyl cyclases, Methyl binding proteins, Phosphatases) domain
fig|6666666.450534.peg.308	754252.PFREUD_03270	1.8e-133	481.9	Propionibacteriales													Bacteria	2GIZB@201174,4DNE1@85009,COG0745@1,COG0745@2	NA|NA|NA	T	response regulator
fig|6666666.450534.peg.310	754252.PFREUD_03280	1.2e-153	549.3	Propionibacteriales	metQ_3			ko:K02073	ko02010,map02010	M00238			ko00000,ko00001,ko00002,ko02000	3.A.1.24			Bacteria	2GMNI@201174,4DPJ9@85009,COG1464@1,COG1464@2	NA|NA|NA	P	NLPA lipoprotein
fig|6666666.450534.peg.311	754252.PFREUD_03290	1.4e-229	802.0	Propionibacteriales	metN			ko:K02071	ko02010,map02010	M00238			ko00000,ko00001,ko00002,ko02000	3.A.1.24			Bacteria	2GJ9P@201174,4DPWT@85009,COG1135@1,COG1135@2	NA|NA|NA	P	Part of the ABC transporter complex MetNIQ involved in methionine import. Responsible for energy coupling to the transport system
fig|6666666.450534.peg.312	754252.PFREUD_03300	1.9e-110	405.2	Propionibacteriales	metI			ko:K02072	ko02010,map02010	M00238			ko00000,ko00001,ko00002,ko02000	3.A.1.24			Bacteria	2GY65@201174,4DQ48@85009,COG2011@1,COG2011@2	NA|NA|NA	P	Binding-protein-dependent transport system inner membrane component
fig|6666666.450534.peg.313	754252.PFREUD_03310	8.8e-258	896.0	Bacteria													Bacteria	COG1404@1,COG1404@2	NA|NA|NA	O	Belongs to the peptidase S8 family
fig|6666666.450534.peg.316	754252.PFREUD_03330	5e-99	367.1	Propionibacteriales	padR			ko:K10947					ko00000,ko03000				Bacteria	2IFDN@201174,4DR1C@85009,COG1695@1,COG1695@2	NA|NA|NA	K	Transcriptional regulator PadR-like family
fig|6666666.450534.peg.317	754252.PFREUD_03340	0.0	1096.3	Propionibacteriales	aarF												Bacteria	2GJQ6@201174,4DQX3@85009,COG0661@1,COG0661@2	NA|NA|NA	S	ABC1 family
fig|6666666.450534.peg.318	754252.PFREUD_03350	1.7e-219	768.5	Bacteria	cytX			ko:K03457					ko00000	2.A.39			Bacteria	COG1457@1,COG1457@2	NA|NA|NA	F	cytosine transport
fig|6666666.450534.peg.319	754252.PFREUD_03360	1.9e-150	538.5	Propionibacteriales	thiD		2.7.1.49,2.7.4.7	ko:K00941	ko00730,ko01100,map00730,map01100	M00127	R03471,R04509	RC00002,RC00017	ko00000,ko00001,ko00002,ko01000				Bacteria	2GKZM@201174,4DR48@85009,COG0351@1,COG0351@2	NA|NA|NA	H	Phosphomethylpyrimidine kinase
fig|6666666.450534.peg.320	754252.PFREUD_03370	1.9e-144	518.5	Propionibacteriales	thiE	GO:0003674,GO:0003824,GO:0004789,GO:0005575,GO:0005622,GO:0005623,GO:0005737,GO:0006725,GO:0006766,GO:0006767,GO:0006772,GO:0006790,GO:0006807,GO:0008150,GO:0008152,GO:0009058,GO:0009110,GO:0009228,GO:0009987,GO:0016740,GO:0016765,GO:0017144,GO:0018130,GO:0019438,GO:0034641,GO:0042364,GO:0042723,GO:0042724,GO:0044237,GO:0044249,GO:0044271,GO:0044272,GO:0044281,GO:0044283,GO:0044424,GO:0044464,GO:…	2.5.1.3,2.7.1.49,2.7.4.7	ko:K00788,ko:K14153	ko00730,ko01100,map00730,map01100	M00127	R03223,R03471,R04509,R10712	RC00002,RC00017,RC00224,RC03255,RC03397	ko00000,ko00001,ko00002,ko01000			iYO844.BSU38290	Bacteria	2GKCN@201174,4DSCS@85009,COG0352@1,COG0352@2	NA|NA|NA	H	Condenses 4-methyl-5-(beta-hydroxyethyl)thiazole monophosphate (THZ-P) and 2-methyl-4-amino-5-hydroxymethyl pyrimidine pyrophosphate (HMP-PP) to form thiamine monophosphate (TMP)
fig|6666666.450534.peg.321	754252.PFREUD_03380	5.5e-150	537.0	Propionibacteriales	thiM		2.7.1.50	ko:K00878	ko00730,ko01100,map00730,map01100	M00127	R04448	RC00002,RC00017	ko00000,ko00001,ko00002,ko01000				Bacteria	2IC73@201174,4DUM7@85009,COG2145@1,COG2145@2	NA|NA|NA	H	Catalyzes the phosphorylation of the hydroxyl group of 4-methyl-5-beta-hydroxyethylthiazole (THZ)
fig|6666666.450534.peg.322	754252.PFREUD_03400	3.4e-258	897.1	Actinobacteria	aroP	GO:0003333,GO:0003674,GO:0005215,GO:0005302,GO:0005342,GO:0005575,GO:0005623,GO:0005886,GO:0005887,GO:0006810,GO:0006811,GO:0006812,GO:0006820,GO:0006855,GO:0006865,GO:0008104,GO:0008150,GO:0008320,GO:0008324,GO:0008509,GO:0008514,GO:0008565,GO:0009977,GO:0015031,GO:0015075,GO:0015171,GO:0015173,GO:0015179,GO:0015192,GO:0015196,GO:0015238,GO:0015291,GO:0015318,GO:0015399,GO:0015405,GO:0015450,GO:…		ko:K03293,ko:K11732,ko:K11734					ko00000,ko02000	2.A.3.1,2.A.3.1.1,2.A.3.1.3		iAPECO1_1312.APECO1_1472,iECW_1372.ECW_m0628,iEcE24377_1341.EcE24377A_0114,iEcolC_1368.EcolC_3070,iJN746.PP_4495,iUTI89_1310.UTI89_C0576,iWFL_1372.ECW_m0628	Bacteria	2GJ0X@201174,COG1113@1,COG1113@2	NA|NA|NA	E	amino acid
fig|6666666.450534.peg.323	754252.PFREUD_03410	8.7e-173	612.8	Propionibacteriales	czcD			ko:K16264					ko00000,ko02000	2.A.4.1			Bacteria	2GMRZ@201174,4DNBF@85009,COG1230@1,COG1230@2	NA|NA|NA	P	Cation efflux family
fig|6666666.450534.peg.326	754252.PFREUD_24230	1.7e-96	358.6	Actinobacteria													Bacteria	2GJK7@201174,COG3464@1,COG3464@2	NA|NA|NA	L	Transposase
fig|6666666.450534.peg.327	1171373.PACID_04050	1e-100	372.9	Actinobacteria													Bacteria	2GJK7@201174,COG3464@1,COG3464@2	NA|NA|NA	L	Transposase
fig|6666666.450534.peg.330	1122997.AUDD01000053_gene1942	1.5e-46	191.8	Actinobacteria													Bacteria	2EP9H@1,2HBUH@201174,33GW8@2	NA|NA|NA
fig|6666666.450534.peg.331	327277.JHAL01000002_gene429	6.7e-09	66.6	Actinobacteria													Bacteria	2DZ3F@1,2GYRG@201174,34CAH@2	NA|NA|NA
fig|6666666.450534.peg.332	1122998.AUHZ01000019_gene1691	0.0	2281.9	Actinobacteria													Bacteria	2GKP2@201174,COG0286@1,COG0286@2,COG1111@1,COG1111@2,COG4889@1,COG4889@2	NA|NA|NA	L	helicase
fig|6666666.450534.peg.333	1274.HX89_04170	2.8e-44	184.5	Actinobacteria				ko:K07483					ko00000				Bacteria	2IHPH@201174,COG2963@1,COG2963@2	NA|NA|NA	L	Transposase
fig|6666666.450534.peg.334	754252.PFREUD_24320	4.2e-169	600.5	Actinobacteria													Bacteria	2GKDY@201174,COG2801@1,COG2801@2	NA|NA|NA	L	PFAM Integrase catalytic
fig|6666666.450534.peg.335	1122998.AUHZ01000019_gene1691	1.7e-148	532.3	Actinobacteria													Bacteria	2GKP2@201174,COG0286@1,COG0286@2,COG1111@1,COG1111@2,COG4889@1,COG4889@2	NA|NA|NA	L	helicase
fig|6666666.450534.peg.336	1146883.BLASA_0049	6.2e-57	228.0	Actinobacteria			2.7.11.1	ko:K07154					ko00000,ko01000,ko01001,ko02048				Bacteria	2IC2H@201174,COG3550@1,COG3550@2	NA|NA|NA	S	peptidyl-serine autophosphorylation
fig|6666666.450534.peg.337	1171373.PACID_04920	1.3e-63	250.0	Actinobacteria													Bacteria	2DBHY@1,2GM2H@201174,2Z9DM@2	NA|NA|NA
fig|6666666.450534.peg.340	290340.AAur_0425	1.4e-16	94.4	Actinobacteria													Bacteria	2CCH2@1,2H27U@201174,33U3G@2	NA|NA|NA
fig|6666666.450534.peg.341	754252.PFREUD_23050	1.8e-88	332.0	Actinobacteria													Bacteria	2INBC@201174,COG1961@1,COG1961@2	NA|NA|NA	L	Resolvase, N terminal domain
fig|6666666.450534.peg.342	223184.AS25_10965	1.1e-66	260.4	Actinobacteria													Bacteria	2DBQ2@1,2GTCK@201174,2ZABR@2	NA|NA|NA
fig|6666666.450534.peg.343	136273.GY22_17030	3.1e-34	151.4	Micrococcaceae													Bacteria	1WBW3@1268,29AFC@1,2HB3E@201174,2ZXFM@2	NA|NA|NA
fig|6666666.450534.peg.344	754252.PFREUD_24230	1.6e-257	894.8	Actinobacteria													Bacteria	2GJK7@201174,COG3464@1,COG3464@2	NA|NA|NA	L	Transposase
fig|6666666.450534.peg.345	710685.MycrhN_2941	6.1e-257	892.9	Mycobacteriaceae													Bacteria	237B6@1762,2GJK7@201174,COG3464@1,COG3464@2	NA|NA|NA	L	transposase
fig|6666666.450534.peg.347	754252.PFREUD_03560	0.0	2079.3	Propionibacteriales	recQ1												Bacteria	2GJ4Y@201174,4DN78@85009,COG1061@1,COG1061@2,COG3886@1,COG3886@2	NA|NA|NA	L	Domain of unknown function (DUF3427)
fig|6666666.450534.peg.348	754252.PFREUD_24680	1.3e-198	698.7	Propionibacteriales				ko:K07497					ko00000				Bacteria	2GJ3V@201174,4DUKR@85009,COG2801@1,COG2801@2	NA|NA|NA	L	Integrase core domain. Integrase mediates integration of a DNA copy of the viral genome into the host chromosome
fig|6666666.450534.peg.349	754252.PFREUD_03570	6.1e-217	760.0	Actinobacteria	dcuB			ko:K07791,ko:K07792	ko02020,map02020				ko00000,ko00001,ko02000	2.A.13.1			Bacteria	2GKYB@201174,COG2704@1,COG2704@2	NA|NA|NA	S	Anaerobic c4-dicarboxylate
fig|6666666.450534.peg.351	754252.PFREUD_03590	1.4e-101	375.6	Propionibacteriales													Bacteria	2GJ38@201174,4DQTH@85009,COG2356@1,COG2356@2	NA|NA|NA	L	Protein of unknown function (DUF1524)
fig|6666666.450534.peg.353	754252.PFREUD_03610	1.6e-16	90.9	Actinobacteria													Bacteria	2GIS3@201174,COG0604@1,COG0604@2	NA|NA|NA	C	alcohol dehydrogenase
fig|6666666.450534.peg.354	754252.PFREUD_03610	2.8e-20	104.0	Actinobacteria													Bacteria	2GIS3@201174,COG0604@1,COG0604@2	NA|NA|NA	C	alcohol dehydrogenase
fig|6666666.450534.peg.355	754252.PFREUD_03610	6.1e-120	436.8	Actinobacteria													Bacteria	2GIS3@201174,COG0604@1,COG0604@2	NA|NA|NA	C	alcohol dehydrogenase
fig|6666666.450534.peg.364	754252.PFREUD_24230	1.1e-258	898.7	Actinobacteria													Bacteria	2GJK7@201174,COG3464@1,COG3464@2	NA|NA|NA	L	Transposase
fig|6666666.450534.peg.366	754252.PFREUD_03680	1.6e-51	208.4	Actinobacteria	cas2			ko:K09951					ko00000,ko02048				Bacteria	2GQ3K@201174,COG1343@1,COG1343@2	NA|NA|NA	L	CRISPR (clustered regularly interspaced short palindromic repeat), is an adaptive immune system that provides protection against mobile genetic elements (viruses, transposable elements and conjugative plasmids). CRISPR clusters contain sequences complementary to antecedent mobile elements and target invading nucleic acids. CRISPR clusters are transcribed and processed into CRISPR RNA (crRNA). Fun…
fig|6666666.450534.peg.367	754252.PFREUD_03690	3.7e-309	1066.6	Actinobacteria	cas4		3.1.12.1	ko:K07464,ko:K15342					ko00000,ko01000,ko02048,ko03400				Bacteria	2I8M0@201174,COG1468@1,COG1468@2,COG1518@1,COG1518@2	NA|NA|NA	L	CRISPR (clustered regularly interspaced short palindromic repeat), is an adaptive immune system that provides protection against mobile genetic elements (viruses, transposable elements and conjugative plasmids). CRISPR clusters contain spacers, sequences complementary to antecedent mobile elements, and target invading nucleic acids. CRISPR clusters are transcribed and processed into CRISPR RNA (c…
fig|6666666.450534.peg.368	754252.PFREUD_03700	4.3e-194	683.7	Actinobacteria				ko:K19133					ko00000,ko02048				Bacteria	2EXKP@1,2II2B@201174,33QWM@2	NA|NA|NA
fig|6666666.450534.peg.369	754252.PFREUD_03710	0.0	1723.0	Actinobacteria	cas3			ko:K07012					ko00000,ko01000,ko02048				Bacteria	2I266@201174,COG1203@1,COG1203@2	NA|NA|NA	L	CRISPR-associated helicase Cas3
fig|6666666.450534.peg.370	754252.PFREUD_03720	1.2e-301	1041.6	Actinobacteria				ko:K19132					ko00000,ko02048				Bacteria	2EXZN@1,2IDAW@201174,33R8Q@2	NA|NA|NA
fig|6666666.450534.peg.371	754252.PFREUD_03730	1.6e-219	768.5	Actinobacteria				ko:K19131					ko00000,ko02048				Bacteria	28KC2@1,2IAFZ@201174,2Z9Z2@2	NA|NA|NA	S	CRISPR-associated protein GSU0053 (Cas_GSU0053)
fig|6666666.450534.peg.372	754252.PFREUD_03750	1.7e-243	848.2	Propionibacteriales	ilvA	GO:0005575,GO:0005623,GO:0005886,GO:0006082,GO:0006520,GO:0006566,GO:0006807,GO:0008150,GO:0008152,GO:0009066,GO:0009987,GO:0016020,GO:0019752,GO:0043436,GO:0044237,GO:0044238,GO:0044281,GO:0044464,GO:0071704,GO:0071944,GO:1901564,GO:1901605	4.3.1.19	ko:K01754	ko00260,ko00290,ko01100,ko01110,ko01130,ko01200,ko01230,map00260,map00290,map01100,map01110,map01130,map01200,map01230	M00570	R00220,R00996	RC00418,RC02600	ko00000,ko00001,ko00002,ko01000			iNJ661.Rv1559	Bacteria	2GJAG@201174,4DP7V@85009,COG1171@1,COG1171@2	NA|NA|NA	E	Catalyzes the anaerobic formation of alpha-ketobutyrate and ammonia from threonine in a two-step reaction. The first step involved a dehydration of threonine and a production of enamine intermediates (aminocrotonate), which tautomerizes to its imine form (iminobutyrate). Both intermediates are unstable and short- lived. The second step is the nonenzymatic hydrolysis of the enamine imine intermedi…
fig|6666666.450534.peg.373	754252.PFREUD_03760	7.7e-48	196.1	Bacteria													Bacteria	COG4309@1,COG4309@2	NA|NA|NA	D	conserved protein (DUF2249)
fig|6666666.450534.peg.374	754252.PFREUD_03770	6.9e-192	676.4	Bacteria													Bacteria	COG2345@1,COG2345@2	NA|NA|NA	K	Transcriptional regulator
fig|6666666.450534.peg.375	754252.PFREUD_03780	5.1e-224	783.5	Actinobacteria			1.7.2.1	ko:K00368	ko00910,ko01120,map00910,map01120	M00529	R00783,R00785	RC00086	ko00000,ko00001,ko00002,ko01000				Bacteria	2HG56@201174,COG4243@1,COG4243@2	NA|NA|NA	Q	Vitamin k epoxide reductase
fig|6666666.450534.peg.376	754252.PFREUD_03790	0.0	1560.8	Actinobacteria	nirK		1.7.2.1	ko:K00368	ko00910,ko01120,map00910,map01120	M00529	R00783,R00785	RC00086	ko00000,ko00001,ko00002,ko01000				Bacteria	2GPUP@201174,COG2132@1,COG2132@2,COG4454@1,COG4454@2	NA|NA|NA	Q	Multicopper oxidase
fig|6666666.450534.peg.377	1231336.L248_2822	2.2e-07	63.9	Lactobacillaceae				ko:K16091					ko00000,ko02000	1.B.14.1.14			Bacteria	1TQBI@1239,3F4FM@33958,4HBAT@91061,COG3827@1,COG3827@2,COG4932@1,COG4932@2	NA|NA|NA	M	domain protein
fig|6666666.450534.peg.378	754252.PFREUD_03810	3.1e-108	397.9	Propionibacteriales	ylcC		3.4.22.70	ko:K07284					ko00000,ko01000,ko01002,ko01011				Bacteria	2HF6P@201174,4DWEQ@85009,COG3764@1,COG3764@2	NA|NA|NA	M	Sortase family
fig|6666666.450534.peg.379	754252.PFREUD_03820	0.0	1677.1	Propionibacteriales	dnaX	GO:0003674,GO:0003824,GO:0005488,GO:0005515,GO:0005575,GO:0005622,GO:0005623,GO:0006139,GO:0006259,GO:0006260,GO:0006261,GO:0006725,GO:0006807,GO:0008150,GO:0008152,GO:0009058,GO:0009059,GO:0009360,GO:0009987,GO:0016462,GO:0016787,GO:0016817,GO:0016818,GO:0016887,GO:0017111,GO:0030234,GO:0030337,GO:0032991,GO:0034641,GO:0034645,GO:0040007,GO:0042575,GO:0042802,GO:0043170,GO:0043846,GO:0044237,GO:…	2.7.7.7	ko:K02343	ko00230,ko00240,ko01100,ko03030,ko03430,ko03440,map00230,map00240,map01100,map03030,map03430,map03440	M00260	R00375,R00376,R00377,R00378	RC02795	ko00000,ko00001,ko00002,ko01000,ko03032,ko03400				Bacteria	2GJKA@201174,4DP04@85009,COG2812@1,COG2812@2	NA|NA|NA	L	DNA polymerase III is a complex, multichain enzyme responsible for most of the replicative synthesis in bacteria. This DNA polymerase also exhibits 3' to 5' exonuclease activity
fig|6666666.450534.peg.380	754252.PFREUD_03830	5.9e-46	189.9	Propionibacteriales	ybaB	GO:0005575,GO:0005623,GO:0005886,GO:0016020,GO:0044464,GO:0071944		ko:K09747					ko00000				Bacteria	2IRC4@201174,4DRUM@85009,COG0718@1,COG0718@2	NA|NA|NA	L	Binds to DNA and alters its conformation. May be involved in regulation of gene expression, nucleoid organization and DNA protection
fig|6666666.450534.peg.381	754252.PFREUD_03840	1e-116	426.0	Propionibacteriales	recR	GO:0000731,GO:0006139,GO:0006259,GO:0006281,GO:0006302,GO:0006310,GO:0006725,GO:0006807,GO:0006950,GO:0006974,GO:0008150,GO:0008152,GO:0009058,GO:0009059,GO:0009314,GO:0009411,GO:0009416,GO:0009628,GO:0009987,GO:0018130,GO:0019438,GO:0033554,GO:0034641,GO:0034645,GO:0034654,GO:0043170,GO:0044237,GO:0044238,GO:0044249,GO:0044260,GO:0044271,GO:0046483,GO:0050896,GO:0051716,GO:0071704,GO:0071897,GO:…		ko:K06187	ko03440,map03440				ko00000,ko00001,ko03400				Bacteria	2GJY0@201174,4DP0B@85009,COG0353@1,COG0353@2	NA|NA|NA	L	May play a role in DNA repair. It seems to be involved in an RecBC-independent recombinational process of DNA repair. It may act with RecF and RecO
fig|6666666.450534.peg.383	754252.PFREUD_03860	0.0	2241.5	Propionibacteriales	ileS	GO:0003674,GO:0003824,GO:0004812,GO:0004822,GO:0005488,GO:0005575,GO:0005622,GO:0005623,GO:0005737,GO:0005829,GO:0006082,GO:0006139,GO:0006399,GO:0006412,GO:0006418,GO:0006428,GO:0006518,GO:0006520,GO:0006725,GO:0006807,GO:0008150,GO:0008152,GO:0008270,GO:0009058,GO:0009059,GO:0009987,GO:0010467,GO:0016070,GO:0016874,GO:0016875,GO:0019538,GO:0019752,GO:0034641,GO:0034645,GO:0034660,GO:0043038,GO:…	6.1.1.5	ko:K01870	ko00970,map00970	M00359,M00360	R03656	RC00055,RC00523	ko00000,ko00001,ko00002,ko01000,ko01007,ko03016			iG2583_1286.G2583_0027,iPC815.YPO0475	Bacteria	2GK9M@201174,4DNYP@85009,COG0060@1,COG0060@2	NA|NA|NA	J	amino acids such as valine, to avoid such errors it has two additional distinct tRNA(Ile)-dependent editing activities. One activity is designated as 'pretransfer' editing and involves the hydrolysis of activated Val-AMP. The other activity is designated 'posttransfer' editing and involves deacylation of mischarged Val-tRNA(Ile)
fig|6666666.450534.peg.384	754252.PFREUD_03870	7.9e-185	652.9	Actinobacteria	ddhD												Bacteria	2GKW0@201174,COG0673@1,COG0673@2	NA|NA|NA	C	Oxidoreductase
fig|6666666.450534.peg.385	754252.PFREUD_03880	2e-228	798.1	Propionibacteriales	ask		1.1.1.3,2.7.2.4	ko:K00928,ko:K12524	ko00260,ko00261,ko00270,ko00300,ko01100,ko01110,ko01120,ko01130,ko01210,ko01230,map00260,map00261,map00270,map00300,map01100,map01110,map01120,map01130,map01210,map01230	M00016,M00017,M00018,M00033,M00525,M00526,M00527	R00480,R01773,R01775	RC00002,RC00043,RC00087	ko00000,ko00001,ko00002,ko01000				Bacteria	2GN0G@201174,4DN2D@85009,COG0527@1,COG0527@2	NA|NA|NA	E	Belongs to the aspartokinase family
fig|6666666.450534.peg.386	754252.PFREUD_03890	0.0	1193.7	Propionibacteriales	murJ			ko:K03980					ko00000,ko01011,ko02000	2.A.66.4			Bacteria	2GKN0@201174,4DNJI@85009,COG0728@1,COG0728@2	NA|NA|NA	KLT	MviN-like protein
fig|6666666.450534.peg.387	754252.PFREUD_03900	0.0	1230.7	Actinobacteria			6.1.1.6	ko:K04567	ko00970,map00970	M00359,M00360	R03658	RC00055,RC00523	ko00000,ko00001,ko00002,ko01000,ko01007,ko03016				Bacteria	2I2ZR@201174,COG2898@1,COG2898@2	NA|NA|NA	S	Uncharacterised conserved protein (DUF2156)
fig|6666666.450534.peg.389	754252.PFREUD_03920	3.7e-179	634.0	Propionibacteriales	frk		2.7.1.20,2.7.1.4	ko:K00847,ko:K00856	ko00051,ko00230,ko00500,ko00520,ko01100,map00051,map00230,map00500,map00520,map01100		R00185,R00760,R00867,R03920	RC00002,RC00017	ko00000,ko00001,ko01000				Bacteria	2GYHF@201174,4DQSX@85009,COG0524@1,COG0524@2	NA|NA|NA	G	pfkB family carbohydrate kinase
fig|6666666.450534.peg.390	754252.PFREUD_03930	4.5e-261	906.7	Propionibacteriales	aguD			ko:K20265	ko02024,map02024				ko00000,ko00001,ko02000	2.A.3.7.1,2.A.3.7.3			Bacteria	2HMMA@201174,4DNUW@85009,COG0531@1,COG0531@2	NA|NA|NA	E	Amino acid permease
fig|6666666.450534.peg.391	754252.PFREUD_03940	6.5e-307	1059.3	Propionibacteriales	MA20_25180												Bacteria	2GK06@201174,4DQV2@85009,COG0477@1,COG0477@2	NA|NA|NA	EGP	Transmembrane secretion effector
fig|6666666.450534.peg.396	754252.PFREUD_03990	7.9e-288	995.7	Actinobacteria				ko:K03281,ko:K07085					ko00000	2.A.49,2.A.81			Bacteria	2GKDW@201174,COG0569@1,COG0569@2,COG2985@1,COG2985@2	NA|NA|NA	P	TrkA C-terminal domain protein
fig|6666666.450534.peg.398	754252.PFREUD_04000	1.3e-227	795.4	Propionibacteriales	purD	GO:0000166,GO:0003674,GO:0003824,GO:0004637,GO:0005488,GO:0005524,GO:0006139,GO:0006163,GO:0006164,GO:0006725,GO:0006753,GO:0006793,GO:0006796,GO:0006807,GO:0006950,GO:0006974,GO:0008144,GO:0008150,GO:0008152,GO:0009058,GO:0009117,GO:0009150,GO:0009152,GO:0009165,GO:0009259,GO:0009260,GO:0009987,GO:0016462,GO:0016787,GO:0016817,GO:0016818,GO:0016874,GO:0016879,GO:0016887,GO:0017076,GO:0017111,GO:…	6.3.2.6,6.3.3.1,6.3.4.13,6.3.5.3	ko:K01945,ko:K01952,ko:K11788,ko:K13713	ko00230,ko01100,ko01110,ko01130,map00230,map01100,map01110,map01130	M00048	R04144,R04208,R04463,R04591	RC00010,RC00064,RC00090,RC00162,RC00166,RC01100,RC01160	ko00000,ko00001,ko00002,ko01000			iECNA114_1301.ECNA114_3417,iECSF_1327.ECSF_3859,iJN746.PP_4823,iPC815.YPO3729,iSB619.SA_RS05245,iYO844.BSU06530	Bacteria	2I2F5@201174,4DN4W@85009,COG0151@1,COG0151@2	NA|NA|NA	F	Belongs to the GARS family
fig|6666666.450534.peg.399	754252.PFREUD_04010	7e-267	926.0	Propionibacteriales	purB		4.3.2.2	ko:K01756	ko00230,ko00250,ko01100,ko01110,ko01130,map00230,map00250,map01100,map01110,map01130	M00048,M00049	R01083,R04559	RC00379,RC00444,RC00445	ko00000,ko00001,ko00002,ko01000				Bacteria	2GKBR@201174,4DNYZ@85009,COG0015@1,COG0015@2	NA|NA|NA	F	Belongs to the lyase 1 family. Adenylosuccinate lyase subfamily
fig|6666666.450534.peg.400	754252.PFREUD_04020	8.3e-207	726.1	Bacteria	yciQ	GO:0005575,GO:0005623,GO:0005886,GO:0016020,GO:0044464,GO:0071944											Bacteria	COG4907@1,COG4907@2	NA|NA|NA	P	membrane protein (DUF2207)
fig|6666666.450534.peg.401	754252.PFREUD_04030	7.1e-169	599.7	Propionibacteriales	purC	GO:0003674,GO:0003824,GO:0004639,GO:0005575,GO:0005622,GO:0005623,GO:0005737,GO:0006139,GO:0006163,GO:0006164,GO:0006188,GO:0006189,GO:0006725,GO:0006753,GO:0006793,GO:0006796,GO:0006807,GO:0008150,GO:0008152,GO:0009058,GO:0009117,GO:0009123,GO:0009124,GO:0009126,GO:0009127,GO:0009150,GO:0009152,GO:0009156,GO:0009161,GO:0009165,GO:0009167,GO:0009168,GO:0009259,GO:0009260,GO:0009987,GO:0016874,GO:…	6.3.2.6,6.3.4.13	ko:K01923,ko:K01945,ko:K03566	ko00230,ko01100,ko01110,ko01130,ko02026,map00230,map01100,map01110,map01130,map02026	M00048	R04144,R04591	RC00064,RC00090,RC00162,RC00166	ko00000,ko00001,ko00002,ko01000,ko03000				Bacteria	2GK3H@201174,4DP92@85009,COG0152@1,COG0152@2	NA|NA|NA	F	Part of the phosphoribosylformylglycinamidine synthase complex involved in the purines biosynthetic pathway. Catalyzes the ATP-dependent conversion of formylglycinamide ribonucleotide (FGAR) and glutamine to yield formylglycinamidine ribonucleotide (FGAM) and glutamate. The FGAM synthase complex is composed of three subunits. PurQ produces an ammonia molecule by converting glutamine to glutamate.…
fig|6666666.450534.peg.402	754252.PFREUD_04040	2e-36	157.9	Propionibacteriales	purS		6.3.2.6,6.3.5.3	ko:K01923,ko:K01952	ko00230,ko01100,ko01110,ko01130,map00230,map01100,map01110,map01130	M00048	R04463,R04591	RC00010,RC00064,RC00162,RC01160	ko00000,ko00001,ko00002,ko01000			iYO844.BSU06460	Bacteria	2GQV4@201174,4DS4C@85009,COG1828@1,COG1828@2	NA|NA|NA	F	Part of the phosphoribosylformylglycinamidine synthase complex involved in the purines biosynthetic pathway. Catalyzes the ATP-dependent conversion of formylglycinamide ribonucleotide (FGAR) and glutamine to yield formylglycinamidine ribonucleotide (FGAM) and glutamate. The FGAM synthase complex is composed of three subunits. PurQ produces an ammonia molecule by converting glutamine to glutamate.…
fig|6666666.450534.peg.403	754252.PFREUD_04050	3.2e-129	467.6	Propionibacteriales	purQ	GO:0003674,GO:0003824,GO:0004642,GO:0005575,GO:0005622,GO:0005623,GO:0005737,GO:0005886,GO:0006139,GO:0006163,GO:0006164,GO:0006725,GO:0006753,GO:0006793,GO:0006796,GO:0006807,GO:0008150,GO:0008152,GO:0009058,GO:0009117,GO:0009150,GO:0009152,GO:0009165,GO:0009259,GO:0009260,GO:0009987,GO:0016020,GO:0016874,GO:0016879,GO:0016884,GO:0018130,GO:0019438,GO:0019637,GO:0019693,GO:0034641,GO:0034654,GO:…	6.3.5.3	ko:K01952	ko00230,ko01100,ko01110,ko01130,map00230,map01100,map01110,map01130	M00048	R04463	RC00010,RC01160	ko00000,ko00001,ko00002,ko01000				Bacteria	2GMJY@201174,4DNEU@85009,COG0047@1,COG0047@2	NA|NA|NA	F	Part of the phosphoribosylformylglycinamidine synthase complex involved in the purines biosynthetic pathway. Catalyzes the ATP-dependent conversion of formylglycinamide ribonucleotide (FGAR) and glutamine to yield formylglycinamidine ribonucleotide (FGAM) and glutamate. The FGAM synthase complex is composed of three subunits. PurQ produces an ammonia molecule by converting glutamine to glutamate.…
fig|6666666.450534.peg.404	754252.PFREUD_04060	1.4e-21	110.2	Actinobacteria													Bacteria	2IJCG@201174,COG3064@1,COG3064@2	NA|NA|NA	M	Host cell surface-exposed lipoprotein
fig|6666666.450534.peg.405	767029.HMPREF9154_2578	3e-124	451.8	Actinobacteria				ko:K07504					ko00000				Bacteria	2GKFV@201174,COG4748@1,COG4748@2	NA|NA|NA	S	Type I restriction enzyme R protein N terminus (HSDR_N)
fig|6666666.450534.peg.406	754252.PFREUD_04070	1.7e-232	811.6	Actinobacteria	csbX												Bacteria	2GPRH@201174,COG0477@1,COG2814@2	NA|NA|NA	EGP	Major facilitator Superfamily
fig|6666666.450534.peg.407	754252.PFREUD_04080	1.8e-98	365.9	Bacteria													Bacteria	2E461@1,32Z21@2	NA|NA|NA
fig|6666666.450534.peg.411	1229781.C272_16245	5.4e-192	676.8	Brevibacteriaceae													Bacteria	2GMZX@201174,4FAZ2@85019,COG2826@1,COG2826@2	NA|NA|NA	L	Helix-turn-helix domain
fig|6666666.450534.peg.413	754252.PFREUD_04230	7.3e-121	439.9	Propionibacteriales													Bacteria	2EKVV@1,2GYGM@201174,33EJD@2,4DW0T@85009	NA|NA|NA
fig|6666666.450534.peg.414	754252.PFREUD_04240	5.2e-218	763.5	Bacteria													Bacteria	COG2267@1,COG2267@2	NA|NA|NA	I	carboxylic ester hydrolase activity
fig|6666666.450534.peg.415	754252.PFREUD_04250	5.2e-86	323.6	Actinobacteria				ko:K06910					ko00000				Bacteria	2GMIG@201174,COG1881@1,COG1881@2	NA|NA|NA	S	Phospholipid-binding protein
fig|6666666.450534.peg.416	754252.PFREUD_04260	0.0	1692.9	Propionibacteriales				ko:K03727					ko00000,ko01000				Bacteria	2GJSV@201174,4DPKV@85009,COG4581@1,COG4581@2	NA|NA|NA	L	DEAD DEAH box helicase
fig|6666666.450534.peg.417	754252.PFREUD_04270	9.7e-121	439.5	Bacteria	kdgA		4.1.2.14,4.1.3.42	ko:K01625	ko00030,ko00630,ko01100,ko01120,ko01200,map00030,map00630,map01100,map01120,map01200	M00008,M00061,M00308,M00631	R00470,R05605	RC00307,RC00308,RC00435	ko00000,ko00001,ko00002,ko01000				Bacteria	COG0800@1,COG0800@2	NA|NA|NA	G	2-dehydro-3-deoxy-phosphogluconate aldolase activity
fig|6666666.450534.peg.418	754252.PFREUD_04280	9.1e-128	463.4	Propionibacteriales				ko:K21471					ko00000,ko01000,ko01002,ko01011				Bacteria	2GIWB@201174,4DQU1@85009,COG0791@1,COG0791@2	NA|NA|NA	M	NlpC/P60 family
fig|6666666.450534.peg.419	754252.PFREUD_04290	0.0	1121.7	Propionibacteriales	pgi	GO:0003674,GO:0003824,GO:0004347,GO:0005575,GO:0005623,GO:0005886,GO:0005975,GO:0006082,GO:0006090,GO:0006091,GO:0006096,GO:0006139,GO:0006163,GO:0006164,GO:0006165,GO:0006725,GO:0006732,GO:0006733,GO:0006753,GO:0006754,GO:0006757,GO:0006793,GO:0006796,GO:0006807,GO:0008150,GO:0008152,GO:0009056,GO:0009058,GO:0009108,GO:0009117,GO:0009123,GO:0009124,GO:0009126,GO:0009127,GO:0009132,GO:0009135,GO:…	5.3.1.9	ko:K01810	ko00010,ko00030,ko00500,ko00520,ko01100,ko01110,ko01120,ko01130,ko01200,map00010,map00030,map00500,map00520,map01100,map01110,map01120,map01130,map01200	M00001,M00004,M00114	R02739,R02740,R03321	RC00376,RC00563	ko00000,ko00001,ko00002,ko01000,ko04147				Bacteria	2GJG0@201174,4DPRV@85009,COG0166@1,COG0166@2	NA|NA|NA	G	Belongs to the GPI family
fig|6666666.450534.peg.420	754252.PFREUD_04300	6.7e-105	386.7	Actinobacteria	sanA	GO:0005575,GO:0005623,GO:0005886,GO:0008150,GO:0016020,GO:0016021,GO:0031224,GO:0042221,GO:0042493,GO:0044425,GO:0044464,GO:0050896,GO:0071944		ko:K03748					ko00000				Bacteria	2GWVK@201174,COG2949@1,COG2949@2	NA|NA|NA	S	membrane
fig|6666666.450534.peg.421	754252.PFREUD_04310	5.3e-223	780.0	Propionibacteriales	ampC												Bacteria	2GJQG@201174,4DPYC@85009,COG1680@1,COG1680@2	NA|NA|NA	V	Beta-lactamase
fig|6666666.450534.peg.423	754252.PFREUD_04320	0.0	1848.9	Propionibacteriales	dld			ko:K18930					ko00000				Bacteria	2GKI9@201174,4DU4S@85009,COG0247@1,COG0247@2,COG0277@1,COG0277@2	NA|NA|NA	C	FAD linked oxidases, C-terminal domain
fig|6666666.450534.peg.424	754252.PFREUD_04330	8.8e-220	769.2	Propionibacteriales													Bacteria	2HY9F@201174,4DTUE@85009,COG1960@1,COG1960@2	NA|NA|NA	I	Acyl-CoA dehydrogenase, C-terminal domain
fig|6666666.450534.peg.425	754252.PFREUD_04340	4e-248	863.6	Actinobacteria													Bacteria	2GRKM@201174,COG1075@1,COG1075@2	NA|NA|NA	S	acetyltransferases and hydrolases with the alpha beta hydrolase fold
fig|6666666.450534.peg.426	888439.HMPREF9240_01877	3.9e-07	61.6	Actinobacteria													Bacteria	2ASGE@1,2HMEQ@201174,31HWJ@2,4D6VV@85005	NA|NA|NA
fig|6666666.450534.peg.427	754252.PFREUD_04360	0.0	1685.2	Propionibacteriales	sbcC	GO:0003674,GO:0003824,GO:0004518,GO:0004527,GO:0006139,GO:0006259,GO:0006260,GO:0006310,GO:0006725,GO:0006807,GO:0008150,GO:0008152,GO:0009058,GO:0009059,GO:0009987,GO:0016787,GO:0016788,GO:0034641,GO:0034645,GO:0043170,GO:0044237,GO:0044238,GO:0044249,GO:0044260,GO:0046483,GO:0071704,GO:0090304,GO:0090305,GO:1901360,GO:1901576		ko:K03546					ko00000,ko03400				Bacteria	2GKYR@201174,4DNWN@85009,COG0419@1,COG0419@2	NA|NA|NA	L	Putative exonuclease SbcCD, C subunit
fig|6666666.450534.peg.428	754252.PFREUD_04370	3e-226	790.8	Propionibacteriales	sbcD			ko:K03547					ko00000,ko03400				Bacteria	2GK9R@201174,4DTJP@85009,COG0420@1,COG0420@2	NA|NA|NA	L	SbcCD cleaves DNA hairpin structures. These structures can inhibit DNA replication and are intermediates in certain DNA recombination reactions. The complex acts as a 3'- 5' double strand exonuclease that can open hairpins. It also has a 5' single-strand endonuclease activity
fig|6666666.450534.peg.429	754252.PFREUD_04380	5.4e-191	673.7	Propionibacteriales	add	GO:0000034,GO:0003674,GO:0003824,GO:0006139,GO:0006144,GO:0006145,GO:0006146,GO:0006725,GO:0006807,GO:0008150,GO:0008152,GO:0009056,GO:0009058,GO:0009112,GO:0009113,GO:0009987,GO:0016787,GO:0016810,GO:0016814,GO:0018130,GO:0019239,GO:0019438,GO:0019439,GO:0034641,GO:0034654,GO:0042440,GO:0043094,GO:0043096,GO:0043101,GO:0043103,GO:0044237,GO:0044238,GO:0044248,GO:0044249,GO:0044270,GO:0044271,GO:…	3.5.4.4	ko:K01488	ko00230,ko01100,ko05340,map00230,map01100,map05340		R01560,R02556	RC00477	ko00000,ko00001,ko01000				Bacteria	2GKJP@201174,4DN6T@85009,COG1816@1,COG1816@2	NA|NA|NA	F	adenosine deaminase
fig|6666666.450534.peg.431	754252.PFREUD_04390	8.2e-179	633.3	Propionibacteriales	aer			ko:K03776	ko02020,ko02030,map02020,map02030				ko00000,ko00001,ko02035				Bacteria	2IECR@201174,4DV3X@85009,COG0840@1,COG0840@2	NA|NA|NA	NT	Psort location
fig|6666666.450534.peg.432	754252.PFREUD_04400	4.3e-59	233.8	Bacteria													Bacteria	292E4@1,2ZPYC@2	NA|NA|NA
fig|6666666.450534.peg.435	754252.PFREUD_04430	0.0	1167.1	Propionibacteriales	poxB		1.2.3.3,1.2.5.1	ko:K00156,ko:K00158	ko00620,ko01100,map00620,map01100		R00207,R03145	RC00860,RC02745	ko00000,ko00001,ko01000				Bacteria	2GJ20@201174,4DQ50@85009,COG0028@1,COG0028@2	NA|NA|NA	EH	Belongs to the TPP enzyme family
fig|6666666.450534.peg.436	754252.PFREUD_04440	0.0	1102.4	Propionibacteriales				ko:K03316					ko00000	2.A.36			Bacteria	2GIUT@201174,4DPNW@85009,COG0025@1,COG0025@2	NA|NA|NA	P	Sodium/hydrogen exchanger family
fig|6666666.450534.peg.437	888056.HMPREF9062_1141	4.4e-19	100.9	Actinobacteria													Bacteria	2EEPW@1,2HMSD@201174,338HK@2,4D7GV@85005	NA|NA|NA	S	SnoaL-like domain
fig|6666666.450534.peg.438	754252.PFREUD_04470	4.2e-72	277.3	Bacteria													Bacteria	COG1846@1,COG1846@2	NA|NA|NA	K	DNA-binding transcription factor activity
fig|6666666.450534.peg.439	754252.PFREUD_04480	3.1e-125	454.5	Actinobacteria													Bacteria	2DBXI@1,2GJN1@201174,2ZBQ3@2	NA|NA|NA	S	membrane
fig|6666666.450534.peg.440	754252.PFREUD_04490	2e-201	708.4	Propionibacteriales	pitA			ko:K03306					ko00000	2.A.20			Bacteria	2GJHK@201174,4DND5@85009,COG0306@1,COG0306@2	NA|NA|NA	P	Phosphate transporter family
fig|6666666.450534.peg.442	754252.PFREUD_04510	3.6e-111	407.5	Propionibacteriales				ko:K07118					ko00000				Bacteria	2GK2P@201174,4DS5Q@85009,COG2910@1,COG2910@2	NA|NA|NA	S	NmrA-like family
fig|6666666.450534.peg.443	754252.PFREUD_04520	2.4e-107	394.8	Propionibacteriales				ko:K07118					ko00000				Bacteria	2GK2P@201174,4DS5Q@85009,COG2910@1,COG2910@2	NA|NA|NA	S	NmrA-like family
fig|6666666.450534.peg.444	754252.PFREUD_04530	0.0	1224.9	Actinobacteria													Bacteria	2GKB5@201174,COG4425@1,COG4425@2	NA|NA|NA	S	membrane
fig|6666666.450534.peg.445	754252.PFREUD_04540	0.0	1557.0	Propionibacteriales	hrpB		3.6.4.13	ko:K03579					ko00000,ko01000				Bacteria	2GMAW@201174,4DPC5@85009,COG1643@1,COG1643@2	NA|NA|NA	L	ATP-dependent helicase HrpB
fig|6666666.450534.peg.446	754252.PFREUD_04550	3.8e-142	510.8	Propionibacteriales	cysG	GO:0003674,GO:0003824,GO:0004851,GO:0006725,GO:0006778,GO:0006779,GO:0006783,GO:0006807,GO:0006950,GO:0006970,GO:0008150,GO:0008152,GO:0008168,GO:0008169,GO:0008757,GO:0009058,GO:0009628,GO:0009987,GO:0016740,GO:0016741,GO:0018130,GO:0019354,GO:0019438,GO:0032259,GO:0033013,GO:0033014,GO:0034641,GO:0042168,GO:0042440,GO:0044237,GO:0044249,GO:0044271,GO:0046148,GO:0046156,GO:0046483,GO:0050896,GO:…	1.13.11.79,1.3.1.76,2.1.1.107,4.2.1.75,4.99.1.3,4.99.1.4	ko:K02302,ko:K02303,ko:K02304,ko:K03795,ko:K04719,ko:K13542	ko00740,ko00860,ko01100,ko01110,ko01120,map00740,map00860,map01100,map01110,map01120	M00121	R02864,R03165,R03194,R03947,R05807,R09083	RC00003,RC00435,RC00871,RC01012,RC01034,RC01861,RC02413	ko00000,ko00001,ko00002,ko01000			iECIAI1_1343.ECIAI1_3507,iECSE_1348.ECSE_3630,iEcE24377_1341.EcE24377A_3838,iJN746.PP_3999,iPC815.YPO0158	Bacteria	2GK3B@201174,4DN4H@85009,COG0007@1,COG0007@2	NA|NA|NA	H	Tetrapyrrole (Corrin/Porphyrin) Methylases
fig|6666666.450534.peg.447	754252.PFREUD_04560	3.8e-162	577.4	Propionibacteriales	cbiO	GO:0000041,GO:0000166,GO:0003674,GO:0005215,GO:0005488,GO:0005524,GO:0005575,GO:0005623,GO:0005886,GO:0006810,GO:0006811,GO:0006812,GO:0006820,GO:0006824,GO:0006855,GO:0008144,GO:0008150,GO:0008509,GO:0008514,GO:0015075,GO:0015238,GO:0015711,GO:0015893,GO:0016020,GO:0016021,GO:0017076,GO:0022857,GO:0030001,GO:0030554,GO:0031224,GO:0032217,GO:0032218,GO:0032553,GO:0032555,GO:0032559,GO:0032991,GO:…	2.1.1.195	ko:K02006,ko:K02188,ko:K16786	ko00860,ko01100,ko02010,map00860,map01100,map02010	M00245,M00246,M00582	R07773	RC00003,RC02051	ko00000,ko00001,ko00002,ko01000,ko02000	3.A.1.18,3.A.1.22,3.A.1.23,3.A.1.25,3.A.1.28,3.A.1.29,3.A.1.30,3.A.1.31,3.A.1.32,3.A.1.33,3.A.1.35			Bacteria	2GJ0M@201174,4DN9V@85009,COG1122@1,COG1122@2	NA|NA|NA	P	Part of an ABC transporter complex. Responsible for energy coupling to the transport system
fig|6666666.450534.peg.448	754252.PFREUD_04570	2.6e-138	498.0	Propionibacteriales	cbiQ	GO:0000041,GO:0005575,GO:0005623,GO:0005886,GO:0006810,GO:0006811,GO:0006812,GO:0006824,GO:0008150,GO:0016020,GO:0016021,GO:0030001,GO:0031224,GO:0032991,GO:0043190,GO:0044425,GO:0044459,GO:0044464,GO:0051179,GO:0051234,GO:0071944,GO:0072511,GO:0098533,GO:0098796,GO:0098797,GO:1902494,GO:1902495,GO:1904949,GO:1990351		ko:K02008	ko02010,map02010	M00245,M00246			ko00000,ko00001,ko00002,ko02000	3.A.1.18,3.A.1.22,3.A.1.23			Bacteria	2GP2M@201174,4DQAX@85009,COG0619@1,COG0619@2	NA|NA|NA	P	Cobalt transport protein
fig|6666666.450534.peg.449	754252.PFREUD_04580	1.6e-64	252.3	Actinobacteria	cbiN	GO:0000041,GO:0005575,GO:0005623,GO:0005886,GO:0006810,GO:0006811,GO:0006812,GO:0006824,GO:0008150,GO:0016020,GO:0016021,GO:0030001,GO:0031224,GO:0032991,GO:0043190,GO:0044425,GO:0044459,GO:0044464,GO:0051179,GO:0051234,GO:0071944,GO:0072511,GO:0098533,GO:0098796,GO:0098797,GO:1902494,GO:1902495,GO:1904949,GO:1990351		ko:K02009	ko02010,map02010	M00245,M00246			ko00000,ko00001,ko00002,ko02000	3.A.1.18			Bacteria	2GRJ6@201174,COG1930@1,COG1930@2	NA|NA|NA	P	Part of the energy-coupling factor (ECF) transporter complex CbiMNOQ involved in cobalt import
fig|6666666.450534.peg.450	754252.PFREUD_04590	1.3e-125	455.7	Actinobacteria	cbiM	GO:0000041,GO:0005575,GO:0005623,GO:0005886,GO:0006810,GO:0006811,GO:0006812,GO:0006824,GO:0008150,GO:0016020,GO:0016021,GO:0030001,GO:0031224,GO:0032991,GO:0043190,GO:0044425,GO:0044459,GO:0044464,GO:0051179,GO:0051234,GO:0071944,GO:0072511,GO:0098533,GO:0098796,GO:0098797,GO:1902494,GO:1902495,GO:1904949,GO:1990351		ko:K02007	ko02010,map02010	M00245,M00246			ko00000,ko00001,ko00002,ko02000	3.A.1.18,3.A.1.22,3.A.1.23			Bacteria	2GK2U@201174,COG0310@1,COG0310@2	NA|NA|NA	P	Part of the energy-coupling factor (ECF) transporter complex CbiMNOQ involved in cobalt import
fig|6666666.450534.peg.451	754252.PFREUD_04600	4e-136	490.7	Propionibacteriales	gntR			ko:K19776					ko00000,ko03000				Bacteria	2GKBM@201174,4DQBS@85009,COG2186@1,COG2186@2	NA|NA|NA	K	FCD
fig|6666666.450534.peg.453	754252.PFREUD_04610	1.4e-232	812.0	Propionibacteriales	gntP			ko:K03299					ko00000,ko02000	2.A.8			Bacteria	2GITQ@201174,4DN1V@85009,COG2610@1,COG2610@2	NA|NA|NA	EG	GntP family permease
fig|6666666.450534.peg.454	754252.PFREUD_04620	4.1e-164	583.9	Propionibacteriales	gnd		1.1.1.343,1.1.1.44	ko:K00033	ko00030,ko00480,ko01100,ko01110,ko01120,ko01130,ko01200,map00030,map00480,map01100,map01110,map01120,map01130,map01200	M00004,M00006	R01528,R10221	RC00001,RC00539	ko00000,ko00001,ko00002,ko01000				Bacteria	2I2DH@201174,4DN6Y@85009,COG1023@1,COG1023@2	NA|NA|NA	G	6-phosphogluconate dehydrogenase, decarboxylating
fig|6666666.450534.peg.455	754252.PFREUD_04630	0.0	1111.7	Propionibacteriales	dnaK			ko:K04043	ko03018,ko04212,ko05152,map03018,map04212,map05152				ko00000,ko00001,ko03019,ko03029,ko03110,ko04147	1.A.33.1			Bacteria	2GJTY@201174,4DP1V@85009,COG0443@1,COG0443@2	NA|NA|NA	O	Heat shock 70 kDa protein
fig|6666666.450534.peg.456	754252.PFREUD_04640	1.8e-108	398.7	Propionibacteriales	grpE	GO:0000166,GO:0000774,GO:0001871,GO:0003674,GO:0005488,GO:0005515,GO:0005575,GO:0005618,GO:0005622,GO:0005623,GO:0005737,GO:0005829,GO:0006457,GO:0006950,GO:0007154,GO:0008150,GO:0009266,GO:0009267,GO:0009408,GO:0009605,GO:0009628,GO:0009986,GO:0009987,GO:0009991,GO:0016043,GO:0017076,GO:0019904,GO:0022607,GO:0030234,GO:0030246,GO:0030247,GO:0030312,GO:0030554,GO:0031667,GO:0031668,GO:0031669,GO:…		ko:K02652,ko:K03687					ko00000,ko02035,ko02044,ko03029,ko03110	3.A.15.2			Bacteria	2GP4F@201174,4DRAF@85009,COG0576@1,COG0576@2	NA|NA|NA	O	Participates actively in the response to hyperosmotic and heat shock by preventing the aggregation of stress-denatured proteins, in association with DnaK and GrpE. It is the nucleotide exchange factor for DnaK and may function as a thermosensor. Unfolded proteins bind initially to DnaJ
fig|6666666.450534.peg.457	754252.PFREUD_04650	7.7e-195	686.4	Propionibacteriales	dnaJ	GO:0005575,GO:0005618,GO:0005623,GO:0005886,GO:0008150,GO:0010468,GO:0016020,GO:0019222,GO:0030312,GO:0040007,GO:0043388,GO:0044093,GO:0044464,GO:0050789,GO:0051098,GO:0051099,GO:0051101,GO:0060255,GO:0065007,GO:0065009,GO:0071944,GO:2000677,GO:2000679		ko:K03686,ko:K05516					ko00000,ko03029,ko03036,ko03110				Bacteria	2GJKK@201174,4DNFB@85009,COG0484@1,COG0484@2	NA|NA|NA	O	ATP binding to DnaK triggers the release of the substrate protein, thus completing the reaction cycle. Several rounds of ATP-dependent interactions between DnaJ, DnaK and GrpE are required for fully efficient folding. Also involved, together with DnaK and GrpE, in the DNA replication of plasmids through activation of initiation proteins
fig|6666666.450534.peg.458	754252.PFREUD_04660	4.9e-62	243.8	Propionibacteriales	hspR			ko:K13640					ko00000,ko03000				Bacteria	2IQJ4@201174,4DVMZ@85009,COG0789@1,COG0789@2	NA|NA|NA	K	helix_turn_helix, mercury resistance
fig|6666666.450534.peg.459	754252.PFREUD_04670	2.8e-171	607.8	Propionibacteriales	gspK	GO:0003674,GO:0003824,GO:0006793,GO:0006796,GO:0008150,GO:0008152,GO:0009987,GO:0016301,GO:0016310,GO:0016740,GO:0016772,GO:0016773,GO:0044237,GO:0047931	2.7.1.8	ko:K18676	ko00520,ko01100,map00520,map01100		R01961	RC00002,RC00017	ko00000,ko00001,ko01000				Bacteria	2GKBF@201174,4DSI3@85009,COG2971@1,COG2971@2	NA|NA|NA	G	BadF/BadG/BcrA/BcrD ATPase family
fig|6666666.450534.peg.460	754252.PFREUD_04680	0.0	1520.0	Propionibacteriales	purL	GO:0000166,GO:0000287,GO:0003674,GO:0003824,GO:0004642,GO:0005488,GO:0005524,GO:0005575,GO:0005622,GO:0005623,GO:0005737,GO:0006139,GO:0006163,GO:0006164,GO:0006725,GO:0006753,GO:0006793,GO:0006796,GO:0006807,GO:0008144,GO:0008150,GO:0008152,GO:0009058,GO:0009117,GO:0009150,GO:0009152,GO:0009165,GO:0009259,GO:0009260,GO:0009987,GO:0016874,GO:0016879,GO:0016884,GO:0017076,GO:0018130,GO:0019438,GO:…	6.3.5.3	ko:K01952	ko00230,ko01100,ko01110,ko01130,map00230,map01100,map01110,map01130	M00048	R04463	RC00010,RC01160	ko00000,ko00001,ko00002,ko01000				Bacteria	2GKG6@201174,4DN9Q@85009,COG0046@1,COG0046@2	NA|NA|NA	F	Part of the phosphoribosylformylglycinamidine synthase complex involved in the purines biosynthetic pathway. Catalyzes the ATP-dependent conversion of formylglycinamide ribonucleotide (FGAR) and glutamine to yield formylglycinamidine ribonucleotide (FGAM) and glutamate. The FGAM synthase complex is composed of three subunits. PurQ produces an ammonia molecule by converting glutamine to glutamate.…
fig|6666666.450534.peg.461	754252.PFREUD_04690	3.9e-259	900.2	Propionibacteriales	argE												Bacteria	2GM84@201174,4DMZ8@85009,COG0624@1,COG0624@2	NA|NA|NA	E	Peptidase dimerisation domain
fig|6666666.450534.peg.462	1120954.ATXE01000004_gene98	2.9e-23	115.2	Propionibacteriales													Bacteria	2DM0Y@1,2IMIX@201174,318KY@2,4DS97@85009	NA|NA|NA	S	Domain of unknown function (DUF1992)
fig|6666666.450534.peg.463	754252.PFREUD_04720	0.0	1096.6	Propionibacteriales	fhs	GO:0000096,GO:0000097,GO:0000105,GO:0003674,GO:0003824,GO:0004329,GO:0004477,GO:0004488,GO:0005575,GO:0005622,GO:0005623,GO:0005737,GO:0006082,GO:0006139,GO:0006144,GO:0006520,GO:0006547,GO:0006555,GO:0006575,GO:0006725,GO:0006730,GO:0006732,GO:0006760,GO:0006766,GO:0006767,GO:0006790,GO:0006807,GO:0008150,GO:0008152,GO:0008652,GO:0009058,GO:0009066,GO:0009067,GO:0009086,GO:0009108,GO:0009110,GO:…	1.5.1.5,3.5.4.9,6.3.4.3	ko:K00288,ko:K01938	ko00670,ko00720,ko01100,ko01120,ko01200,map00670,map00720,map01100,map01120,map01200	M00140,M00141,M00377	R00943,R01220,R01655	RC00026,RC00111,RC00202,RC00578	ko00000,ko00001,ko00002,ko01000,ko04147				Bacteria	2GT0X@201174,4DPF3@85009,COG2759@1,COG2759@2	NA|NA|NA	F	Belongs to the formate--tetrahydrofolate ligase family
fig|6666666.450534.peg.464	754252.PFREUD_04730	3.3e-95	354.4	Actinobacteria				ko:K07028					ko00000				Bacteria	2IKMM@201174,COG0645@1,COG0645@2	NA|NA|NA	S	AAA domain
fig|6666666.450534.peg.465	754252.PFREUD_04740	4.9e-246	856.7	Actinobacteria	XK27_08635			ko:K09157					ko00000				Bacteria	2HHMF@201174,COG2848@1,COG2848@2	NA|NA|NA	S	UPF0210 protein
fig|6666666.450534.peg.466	754252.PFREUD_04750	2.9e-41	174.1	Actinobacteria			1.1.1.3	ko:K00003,ko:K07166	ko00260,ko00270,ko00300,ko01100,ko01110,ko01120,ko01130,ko01230,map00260,map00270,map00300,map01100,map01110,map01120,map01130,map01230	M00017,M00018	R01773,R01775	RC00087	ko00000,ko00001,ko00002,ko01000				Bacteria	2IKS1@201174,COG3830@1,COG3830@2	NA|NA|NA	T	Belongs to the UPF0237 family
fig|6666666.450534.peg.467	585198.HMPREF0574_0665	3e-07	62.8	Actinobacteria													Bacteria	2GY2S@201174,COG0515@1,COG0515@2	NA|NA|NA	KLT	serine threonine protein kinase
fig|6666666.450534.peg.468	754252.PFREUD_04770	7.5e-299	1032.3	Propionibacteriales	purF	GO:0005575,GO:0005622,GO:0005623,GO:0005737,GO:0008150,GO:0009507,GO:0009536,GO:0040007,GO:0043226,GO:0043227,GO:0043229,GO:0043231,GO:0044424,GO:0044444,GO:0044464	2.4.2.14	ko:K00764	ko00230,ko00250,ko01100,ko01110,ko01130,map00230,map00250,map01100,map01110,map01130	M00048	R01072	RC00010,RC02724,RC02752	ko00000,ko00001,ko00002,ko01000,ko01002				Bacteria	2GK6I@201174,4DN2S@85009,COG0034@1,COG0034@2	NA|NA|NA	F	Catalyzes the formation of phosphoribosylamine from phosphoribosylpyrophosphate (PRPP) and glutamine
fig|6666666.450534.peg.469	754252.PFREUD_04780	3.3e-197	694.1	Propionibacteriales	purM	GO:0003674,GO:0003824,GO:0004641,GO:0005575,GO:0005622,GO:0005623,GO:0005737,GO:0005829,GO:0006139,GO:0006163,GO:0006164,GO:0006725,GO:0006753,GO:0006793,GO:0006796,GO:0006807,GO:0008150,GO:0008152,GO:0009058,GO:0009117,GO:0009150,GO:0009152,GO:0009165,GO:0009259,GO:0009260,GO:0009987,GO:0016874,GO:0016879,GO:0016882,GO:0018130,GO:0019438,GO:0019637,GO:0019693,GO:0034641,GO:0034654,GO:0044237,GO:…	6.3.3.1,6.3.4.13	ko:K01933,ko:K11788	ko00230,ko01100,ko01110,ko01130,map00230,map01100,map01110,map01130	M00048	R04144,R04208	RC00090,RC00166,RC01100	ko00000,ko00001,ko00002,ko01000			iAF987.Gmet_1844,iECSF_1327.ECSF_2340	Bacteria	2GJNY@201174,4DMYH@85009,COG0150@1,COG0150@2	NA|NA|NA	F	Phosphoribosylformylglycinamidine cyclo-ligase
fig|6666666.450534.peg.470	754252.PFREUD_04800	6e-35	152.9	Bacteria													Bacteria	2EGRW@1,33AI2@2	NA|NA|NA	S	Protein of unknown function (DUF3073)
fig|6666666.450534.peg.471	754252.PFREUD_04810	4.4e-213	746.9	Propionibacteriales													Bacteria	2GIVB@201174,4DP02@85009,COG2267@1,COG2267@2	NA|NA|NA	I	Serine aminopeptidase, S33
fig|6666666.450534.peg.472	754252.PFREUD_04850	1.1e-277	962.2	Propionibacteriales				ko:K21471					ko00000,ko01000,ko01002,ko01011				Bacteria	2GIWB@201174,4DQU1@85009,COG0791@1,COG0791@2	NA|NA|NA	M	NlpC/P60 family
fig|6666666.450534.peg.474	754252.PFREUD_04860	6.6e-137	493.4	Actinobacteria				ko:K01992		M00254			ko00000,ko00002,ko02000	3.A.1			Bacteria	2IITR@201174,COG0842@1,COG0842@2	NA|NA|NA	V	Abc-2 type transporter
fig|6666666.450534.peg.475	653386.HMPREF0975_00230	2.1e-103	382.5	Actinobacteria				ko:K01990,ko:K01992		M00254			ko00000,ko00002,ko02000	3.A.1			Bacteria	2GJ84@201174,4D4D6@85005,COG1131@1,COG1131@2	NA|NA|NA	V	Psort location CytoplasmicMembrane, score
fig|6666666.450534.peg.476	754252.PFREUD_04890	1.7e-105	389.0	Actinobacteria													Bacteria	2GP2Z@201174,COG1309@1,COG1309@2	NA|NA|NA	K	Transcriptional regulator
fig|6666666.450534.peg.477	754252.PFREUD_04910	5.6e-68	263.5	Actinobacteria													Bacteria	2IMCT@201174,COG0640@1,COG0640@2	NA|NA|NA	K	Transcriptional regulator ArsR
fig|6666666.450534.peg.478	754252.PFREUD_04920	0.0	1144.8	Actinobacteria			3.6.3.3,3.6.3.5,3.6.3.54	ko:K01534,ko:K17686	ko01524,ko04016,map01524,map04016		R00086	RC00002	ko00000,ko00001,ko01000	3.A.3.5,3.A.3.6			Bacteria	2GIRF@201174,COG2217@1,COG2217@2	NA|NA|NA	P	Heavy metal translocating P-type atpase
fig|6666666.450534.peg.479	754252.PFREUD_04930	3.9e-223	780.4	Propionibacteriales	aspB												Bacteria	2GJ7R@201174,4DPVC@85009,COG0436@1,COG0436@2	NA|NA|NA	E	Aminotransferase class I and II
fig|6666666.450534.peg.480	754252.PFREUD_24680	3.4e-191	674.1	Propionibacteriales				ko:K07497					ko00000				Bacteria	2GJ3V@201174,4DUKR@85009,COG2801@1,COG2801@2	NA|NA|NA	L	Integrase core domain. Integrase mediates integration of a DNA copy of the viral genome into the host chromosome
fig|6666666.450534.peg.481	754252.PFREUD_04940	2.6e-65	254.6	Actinobacteria			1.1.1.169	ko:K00077	ko00770,ko01100,ko01110,map00770,map01100,map01110	M00119	R02472	RC00726	ko00000,ko00001,ko00002,ko01000				Bacteria	2I3AM@201174,COG1893@1,COG1893@2	NA|NA|NA	H	Catalyzes the NADPH-dependent reduction of ketopantoate into pantoic acid
fig|6666666.450534.peg.482	754252.PFREUD_04940	6.3e-72	276.9	Actinobacteria			1.1.1.169	ko:K00077	ko00770,ko01100,ko01110,map00770,map01100,map01110	M00119	R02472	RC00726	ko00000,ko00001,ko00002,ko01000				Bacteria	2I3AM@201174,COG1893@1,COG1893@2	NA|NA|NA	H	Catalyzes the NADPH-dependent reduction of ketopantoate into pantoic acid
fig|6666666.450534.peg.483	754252.PFREUD_04950	1.5e-191	675.2	Propionibacteriales			1.1.1.14	ko:K00008	ko00040,ko00051,ko01100,map00040,map00051,map01100	M00014	R00875,R01896	RC00085,RC00102	ko00000,ko00001,ko00002,ko01000				Bacteria	2GISW@201174,4DPID@85009,COG1063@1,COG1063@2	NA|NA|NA	C	Alcohol dehydrogenase GroES-like domain
fig|6666666.450534.peg.486	754252.PFREUD_04970	1.2e-194	685.6	Propionibacteriales	tal	GO:0005575,GO:0005576,GO:0005622,GO:0005623,GO:0005737,GO:0005829,GO:0008150,GO:0040007,GO:0044424,GO:0044444,GO:0044464	2.2.1.2	ko:K00616	ko00030,ko01100,ko01110,ko01120,ko01130,ko01200,ko01230,map00030,map01100,map01110,map01120,map01130,map01200,map01230	M00004,M00007	R01827	RC00439,RC00604	ko00000,ko00001,ko00002,ko01000				Bacteria	2GMF9@201174,4DN6D@85009,COG0176@1,COG0176@2	NA|NA|NA	G	Transaldolase is important for the balance of metabolites in the pentose-phosphate pathway
fig|6666666.450534.peg.488	754252.PFREUD_04990	5.3e-59	233.4	Bacteria	puhA	GO:0005575,GO:0005622,GO:0005623,GO:0005737,GO:0009579,GO:0016020,GO:0034357,GO:0042716,GO:0042717,GO:0044424,GO:0044436,GO:0044444,GO:0044464		ko:K13991	ko02020,map02020				ko00000,ko00001,ko00194				Bacteria	COG3861@1,COG3861@2	NA|NA|NA	S	electron transporter, transferring electrons within the cyclic electron transport pathway of photosynthesis activity
fig|6666666.450534.peg.489	754252.PFREUD_05000	9.3e-143	513.8	Bacteria				ko:K07001					ko00000				Bacteria	COG1752@1,COG1752@2	NA|NA|NA	M	Esterase of the alpha-beta hydrolase superfamily
fig|6666666.450534.peg.490	754252.PFREUD_05020	4.9e-171	607.1	Actinobacteria	fieF												Bacteria	2GJ8Q@201174,COG0053@1,COG0053@2	NA|NA|NA	P	Belongs to the cation diffusion facilitator (CDF) transporter (TC 2.A.4) family
fig|6666666.450534.peg.491	754252.PFREUD_05030	1.1e-88	332.4	Actinobacteria	dcdA		3.5.4.12	ko:K01493	ko00240,ko01100,map00240,map01100	M00429	R01663	RC00074	ko00000,ko00001,ko00002,ko01000,ko02044				Bacteria	2IJ94@201174,COG2131@1,COG2131@2	NA|NA|NA	F	Deoxycytidylate deaminase
fig|6666666.450534.peg.492	754252.PFREUD_05040	4.5e-62	243.8	Actinobacteria	puhA	GO:0005575,GO:0005622,GO:0005623,GO:0005737,GO:0009579,GO:0016020,GO:0034357,GO:0042716,GO:0042717,GO:0044424,GO:0044436,GO:0044444,GO:0044464		ko:K13991	ko02020,map02020				ko00000,ko00001,ko00194				Bacteria	2II0U@201174,COG3861@1,COG3861@2	NA|NA|NA	S	protein conserved in bacteria
fig|6666666.450534.peg.493	754252.PFREUD_05060	2.4e-141	508.8	Propionibacteriales	pimH												Bacteria	2I2EY@201174,4DNW0@85009,COG0477@1,COG2814@2	NA|NA|NA	EGP	Major facilitator Superfamily
fig|6666666.450534.peg.494	1122994.AUFR01000005_gene826	2.5e-12	77.8	Propionibacteriales													Bacteria	2EGDD@1,2HKYH@201174,33A58@2,4DSSA@85009	NA|NA|NA	S	Phospholipase_D-nuclease N-terminal
fig|6666666.450534.peg.495	754252.PFREUD_05080	1.4e-135	489.2	Propionibacteriales	menA	GO:0000287,GO:0002094,GO:0003674,GO:0003824,GO:0004659,GO:0005488,GO:0005575,GO:0005623,GO:0005886,GO:0006732,GO:0006733,GO:0006743,GO:0006744,GO:0006766,GO:0006775,GO:0008150,GO:0008152,GO:0009058,GO:0009108,GO:0009110,GO:0009233,GO:0009234,GO:0009987,GO:0016020,GO:0016740,GO:0016765,GO:0032194,GO:0042180,GO:0042181,GO:0042362,GO:0042371,GO:0042373,GO:0043167,GO:0043169,GO:0044237,GO:0044249,GO:…	2.5.1.74	ko:K02548	ko00130,ko01100,ko01110,map00130,map01100,map01110	M00116	R05617,R06858,R10757	RC02935,RC02936,RC03264	ko00000,ko00001,ko00002,ko01000,ko01006			iECH74115_1262.ECH74115_5387,iG2583_1286.G2583_4737	Bacteria	2GJBS@201174,4DNAI@85009,COG1575@1,COG1575@2	NA|NA|NA	H	Belongs to the MenA family. Type 1 subfamily
fig|6666666.450534.peg.496	754252.PFREUD_05090	0.0	1197.6	Propionibacteriales													Bacteria	2HF5B@201174,4DWCJ@85009,COG2251@1,COG2251@2	NA|NA|NA	V	RNase_H superfamily
fig|6666666.450534.peg.497	754252.PFREUD_05100	3.7e-122	444.1	Propionibacteriales	ubiE	GO:0003674,GO:0003824,GO:0005575,GO:0005622,GO:0005623,GO:0005737,GO:0005886,GO:0006732,GO:0006733,GO:0006743,GO:0006744,GO:0008150,GO:0008152,GO:0008168,GO:0008169,GO:0008425,GO:0008757,GO:0009058,GO:0009108,GO:0009233,GO:0009234,GO:0009987,GO:0016020,GO:0016740,GO:0016741,GO:0030580,GO:0032259,GO:0040007,GO:0042180,GO:0042181,GO:0043333,GO:0044237,GO:0044249,GO:0044281,GO:0044283,GO:0044424,GO:…	2.1.1.163,2.1.1.201	ko:K03183	ko00130,ko01100,ko01110,map00130,map01100,map01110	M00116,M00117	R04990,R04993,R06859,R08774,R09736	RC00003,RC01253,RC01662	ko00000,ko00001,ko00002,ko01000			iAF1260.b3833,iBWG_1329.BWG_3511,iE2348C_1286.E2348C_4147,iEC042_1314.EC042_4213,iEC55989_1330.EC55989_4310,iECDH10B_1368.ECDH10B_4024,iECDH1ME8569_1439.ECDH1ME8569_3712,iECH74115_1262.ECH74115_5274,iECIAI1_1343.ECIAI1_4028,iECIAI39_1322.ECIAI39_3162,iECO103_1326.ECO103_4330,iECO111_1330.ECO111_4661,iECO26_1355.ECO26_4752,iECSE_1348.ECSE_4121,iECSP_1301.ECSP_4888,iECUMN_1333.ECUMN_4359,iECW_1372.…	Bacteria	2GKFZ@201174,4DNP2@85009,COG0500@1,COG2226@2	NA|NA|NA	H	Methyltransferase required for the conversion of demethylmenaquinol (DMKH2) to menaquinol (MKH2)
fig|6666666.450534.peg.498	754252.PFREUD_05110	8.7e-122	443.0	Propionibacteriales	ccmA		3.6.3.27,3.6.3.55	ko:K01990,ko:K06021,ko:K06857	ko02010,map02010	M00186,M00254	R10531	RC00002	ko00000,ko00001,ko00002,ko01000,ko02000	3.A.1,3.A.1.6.2,3.A.1.6.4			Bacteria	2IJGC@201174,4DQSV@85009,COG1131@1,COG1131@2	NA|NA|NA	V	AAA domain, putative AbiEii toxin, Type IV TA system
fig|6666666.450534.peg.499	754252.PFREUD_05120	5.9e-295	1019.6	Propionibacteriales													Bacteria	2DBR7@1,2INCX@201174,2ZAIR@2,4DRA5@85009	NA|NA|NA
fig|6666666.450534.peg.500	754252.PFREUD_05130	4.7e-207	726.9	Propionibacteriales	menF		5.4.4.2	ko:K02552	ko00130,ko01053,ko01100,ko01110,ko01130,map00130,map01053,map01100,map01110,map01130	M00116	R01717	RC00588	ko00000,ko00001,ko00002,ko01000				Bacteria	2GKE8@201174,4DPGF@85009,COG1169@1,COG1169@2	NA|NA|NA	HQ	Isochorismate synthase
fig|6666666.450534.peg.501	754252.PFREUD_05130	1.9e-17	94.4	Propionibacteriales	menF		5.4.4.2	ko:K02552	ko00130,ko01053,ko01100,ko01110,ko01130,map00130,map01053,map01100,map01110,map01130	M00116	R01717	RC00588	ko00000,ko00001,ko00002,ko01000				Bacteria	2GKE8@201174,4DPGF@85009,COG1169@1,COG1169@2	NA|NA|NA	HQ	Isochorismate synthase
fig|6666666.450534.peg.502	754252.PFREUD_05140	2.1e-260	904.4	Propionibacteriales			1.3.99.38	ko:K21401					ko00000,ko01000				Bacteria	2GKGH@201174,4DPE1@85009,COG0644@1,COG0644@2	NA|NA|NA	C	FAD binding domain
fig|6666666.450534.peg.503	754252.PFREUD_05160	3.5e-61	240.7	Propionibacteriales	nuoA	GO:0003674,GO:0003824,GO:0003954,GO:0005575,GO:0005623,GO:0005886,GO:0008137,GO:0008150,GO:0008152,GO:0016020,GO:0016491,GO:0016651,GO:0016655,GO:0030964,GO:0032991,GO:0044425,GO:0044464,GO:0050136,GO:0055114,GO:0071944,GO:0098796,GO:1902494	1.6.5.3	ko:K00330	ko00190,ko01100,map00190,map01100	M00144	R11945	RC00061	ko00000,ko00001,ko00002,ko01000	3.D.1			Bacteria	2IKWT@201174,4DR0D@85009,COG0838@1,COG0838@2	NA|NA|NA	C	NDH-1 shuttles electrons from NADH, via FMN and iron- sulfur (Fe-S) centers, to quinones in the respiratory chain. The immediate electron acceptor for the enzyme in this species is believed to be a menaquinone. Couples the redox reaction to proton translocation (for every two electrons transferred, four hydrogen ions are translocated across the cytoplasmic membrane), and thus conserves the redox …
fig|6666666.450534.peg.504	754252.PFREUD_05170	3.5e-105	387.5	Propionibacteriales	nuoB		1.6.5.3	ko:K00331	ko00190,ko01100,map00190,map01100	M00144	R11945	RC00061	ko00000,ko00001,ko00002,ko01000	3.D.1			Bacteria	2GJXR@201174,4DNIV@85009,COG0377@1,COG0377@2	NA|NA|NA	C	NDH-1 shuttles electrons from NADH, via FMN and iron- sulfur (Fe-S) centers, to quinones in the respiratory chain. The immediate electron acceptor for the enzyme in this species is believed to be a menaquinone. Couples the redox reaction to proton translocation (for every two electrons transferred, four hydrogen ions are translocated across the cytoplasmic membrane), and thus conserves the redox …
fig|6666666.450534.peg.505	754252.PFREUD_05180	7.1e-149	533.1	Propionibacteriales	nuoC	GO:0003674,GO:0003824,GO:0003954,GO:0005575,GO:0005622,GO:0005623,GO:0005737,GO:0005829,GO:0006091,GO:0008137,GO:0008150,GO:0008152,GO:0009987,GO:0015980,GO:0016491,GO:0016651,GO:0016655,GO:0044237,GO:0044424,GO:0044444,GO:0044464,GO:0045333,GO:0050136,GO:0055114	1.6.5.3	ko:K00332	ko00190,ko01100,map00190,map01100	M00144	R11945	RC00061	ko00000,ko00001,ko00002,ko01000	3.D.1			Bacteria	2GIRH@201174,4DPNJ@85009,COG0852@1,COG0852@2	NA|NA|NA	C	NDH-1 shuttles electrons from NADH, via FMN and iron- sulfur (Fe-S) centers, to quinones in the respiratory chain. The immediate electron acceptor for the enzyme in this species is believed to be a menaquinone. Couples the redox reaction to proton translocation (for every two electrons transferred, four hydrogen ions are translocated across the cytoplasmic membrane), and thus conserves the redox …
fig|6666666.450534.peg.506	754252.PFREUD_05190	1.3e-265	921.8	Propionibacteriales	nuoD		1.6.5.3	ko:K00333	ko00190,ko01100,map00190,map01100	M00144	R11945	RC00061	ko00000,ko00001,ko00002,ko01000	3.D.1			Bacteria	2GKEZ@201174,4DPY1@85009,COG0649@1,COG0649@2	NA|NA|NA	C	NDH-1 shuttles electrons from NADH, via FMN and iron- sulfur (Fe-S) centers, to quinones in the respiratory chain. The immediate electron acceptor for the enzyme in this species is believed to be a menaquinone. Couples the redox reaction to proton translocation (for every two electrons transferred, four hydrogen ions are translocated across the cytoplasmic membrane), and thus conserves the redox …
fig|6666666.450534.peg.507	754252.PFREUD_05200	3.3e-135	487.6	Propionibacteriales	nuoE	GO:0003674,GO:0003824,GO:0003954,GO:0005575,GO:0005623,GO:0005886,GO:0006091,GO:0008137,GO:0008150,GO:0008152,GO:0009987,GO:0015980,GO:0016020,GO:0016491,GO:0016651,GO:0016655,GO:0022900,GO:0022904,GO:0030964,GO:0032991,GO:0044237,GO:0044425,GO:0044459,GO:0044464,GO:0045271,GO:0045272,GO:0045333,GO:0050136,GO:0055114,GO:0070469,GO:0070470,GO:0071944,GO:0098796,GO:0098797,GO:0098803,GO:1902494,GO:…	1.6.5.3,1.6.99.3	ko:K00334,ko:K00335,ko:K03943	ko00190,ko01100,ko04714,ko04723,ko04932,ko05010,ko05012,ko05016,map00190,map01100,map04714,map04723,map04932,map05010,map05012,map05016	M00143,M00144	R11945	RC00061	ko00000,ko00001,ko00002,ko01000	3.D.1,3.D.1.6			Bacteria	2GKG0@201174,4DN2R@85009,COG1905@1,COG1905@2	NA|NA|NA	C	Thioredoxin-like [2Fe-2S] ferredoxin
fig|6666666.450534.peg.508	754252.PFREUD_05210	2e-268	931.0	Propionibacteriales	nuoF		1.6.5.3	ko:K00335	ko00190,ko01100,map00190,map01100	M00144	R11945	RC00061	ko00000,ko00001,ko00002,ko01000	3.D.1			Bacteria	2GMMC@201174,4DPP6@85009,COG1894@1,COG1894@2	NA|NA|NA	C	NDH-1 shuttles electrons from NADH, via FMN and iron- sulfur (Fe-S) centers, to quinones in the respiratory chain
fig|6666666.450534.peg.509	754252.PFREUD_05220	0.0	1559.3	Propionibacteriales	nuoG	GO:0003674,GO:0003824,GO:0003954,GO:0005488,GO:0005575,GO:0005618,GO:0005623,GO:0005886,GO:0008150,GO:0008152,GO:0009405,GO:0010941,GO:0016020,GO:0016491,GO:0016651,GO:0030312,GO:0033668,GO:0035821,GO:0042981,GO:0043067,GO:0043069,GO:0044003,GO:0044068,GO:0044403,GO:0044419,GO:0044464,GO:0044531,GO:0044532,GO:0048037,GO:0048519,GO:0048523,GO:0050789,GO:0050794,GO:0051536,GO:0051540,GO:0051701,GO:…	1.6.5.3	ko:K00336	ko00190,ko01100,map00190,map01100	M00144	R11945	RC00061	ko00000,ko00001,ko00002,ko01000	3.D.1			Bacteria	2GJGX@201174,4DNGW@85009,COG1034@1,COG1034@2	NA|NA|NA	C	NADH-ubiquinone oxidoreductase-G iron-sulfur binding region
fig|6666666.450534.peg.510	754252.PFREUD_05230	1.5e-258	898.3	Propionibacteriales	nuoH		1.6.5.3	ko:K00337	ko00190,ko01100,map00190,map01100	M00144	R11945	RC00061	ko00000,ko00001,ko00002,ko01000	3.D.1		iNJ661.Rv3152	Bacteria	2GIVY@201174,4DNAD@85009,COG1005@1,COG1005@2	NA|NA|NA	C	NDH-1 shuttles electrons from NADH, via FMN and iron- sulfur (Fe-S) centers, to quinones in the respiratory chain. The immediate electron acceptor for the enzyme in this species is believed to be ubiquinone. Couples the redox reaction to proton translocation (for every two electrons transferred, four hydrogen ions are translocated across the cytoplasmic membrane), and thus conserves the redox ene…
fig|6666666.450534.peg.511	754252.PFREUD_05240	3e-112	411.0	Propionibacteriales	nuoI	GO:0005575,GO:0005618,GO:0005622,GO:0005623,GO:0005737,GO:0005829,GO:0030312,GO:0044424,GO:0044444,GO:0044464,GO:0071944	1.6.5.3	ko:K00337,ko:K00338	ko00190,ko01100,map00190,map01100	M00144	R11945	RC00061	ko00000,ko00001,ko00002,ko01000	3.D.1		iNJ661.Rv3153	Bacteria	2GJNU@201174,4DP1W@85009,COG1143@1,COG1143@2	NA|NA|NA	C	NDH-1 shuttles electrons from NADH, via FMN and iron- sulfur (Fe-S) centers, to quinones in the respiratory chain. The immediate electron acceptor for the enzyme in this species is believed to be ubiquinone. Couples the redox reaction to proton translocation (for every two electrons transferred, four hydrogen ions are translocated across the cytoplasmic membrane), and thus conserves the redox ene…
fig|6666666.450534.peg.512	754252.PFREUD_05250	1.9e-134	485.3	Propionibacteriales	nuoJ	GO:0005575,GO:0005623,GO:0005886,GO:0016020,GO:0044464,GO:0071944	1.6.5.3	ko:K00339	ko00190,ko01100,map00190,map01100	M00144	R11945	RC00061	ko00000,ko00001,ko00002,ko01000	3.D.1			Bacteria	2GKRS@201174,4DPPF@85009,COG0839@1,COG0839@2	NA|NA|NA	C	Belongs to the complex I subunit 6 family
fig|6666666.450534.peg.513	754252.PFREUD_05260	4.5e-43	180.3	Propionibacteriales	nuoK	GO:0003674,GO:0003824,GO:0003954,GO:0005575,GO:0005623,GO:0005886,GO:0006091,GO:0006119,GO:0006120,GO:0006139,GO:0006163,GO:0006725,GO:0006753,GO:0006793,GO:0006796,GO:0006807,GO:0008137,GO:0008150,GO:0008152,GO:0009117,GO:0009123,GO:0009126,GO:0009141,GO:0009144,GO:0009150,GO:0009161,GO:0009167,GO:0009199,GO:0009205,GO:0009259,GO:0009987,GO:0015980,GO:0016020,GO:0016310,GO:0016491,GO:0016651,GO:…	1.6.5.3	ko:K00340,ko:K05576	ko00190,ko01100,map00190,map01100	M00144,M00145	R11945	RC00061	ko00000,ko00001,ko00002,ko01000	3.D.1			Bacteria	2IKV7@201174,4DRR0@85009,COG0713@1,COG0713@2	NA|NA|NA	C	NDH-1 shuttles electrons from NADH, via FMN and iron- sulfur (Fe-S) centers, to quinones in the respiratory chain. The immediate electron acceptor for the enzyme in this species is believed to be a menaquinone. Couples the redox reaction to proton translocation (for every two electrons transferred, four hydrogen ions are translocated across the cytoplasmic membrane), and thus conserves the redox …
fig|6666666.450534.peg.514	754252.PFREUD_05270	0.0	1208.4	Propionibacteriales	nuoL		1.6.5.3	ko:K00341	ko00190,ko01100,map00190,map01100	M00144	R11945	RC00061	ko00000,ko00001,ko00002,ko01000	3.D.1			Bacteria	2GIT4@201174,4DP65@85009,COG1009@1,COG1009@2	NA|NA|NA	CP	NADH-Ubiquinone oxidoreductase (complex I), chain 5 N-terminus
fig|6666666.450534.peg.515	754252.PFREUD_05280	2.5e-278	964.1	Propionibacteriales	nuoM	GO:0003674,GO:0005488,GO:0005575,GO:0005623,GO:0005886,GO:0005887,GO:0006091,GO:0006810,GO:0006811,GO:0006812,GO:0008150,GO:0008152,GO:0009060,GO:0009987,GO:0015672,GO:0015980,GO:0015988,GO:0015990,GO:0016020,GO:0016021,GO:0030964,GO:0031224,GO:0031226,GO:0032991,GO:0034220,GO:0044237,GO:0044425,GO:0044459,GO:0044464,GO:0045271,GO:0045272,GO:0045333,GO:0048037,GO:0048038,GO:0048039,GO:0051179,GO:…	1.6.5.3	ko:K00342	ko00190,ko01100,map00190,map01100	M00144	R11945	RC00061	ko00000,ko00001,ko00002,ko01000	3.D.1		iSDY_1059.SDY_2473	Bacteria	2GKBN@201174,4DPXE@85009,COG1008@1,COG1008@2	NA|NA|NA	C	Proton-conducting membrane transporter
fig|6666666.450534.peg.516	754252.PFREUD_05290	1.1e-276	958.7	Propionibacteriales	nuoN	GO:0005575,GO:0005576,GO:0005623,GO:0005886,GO:0005887,GO:0016020,GO:0016021,GO:0031224,GO:0031226,GO:0044425,GO:0044459,GO:0044464,GO:0071944	1.6.5.3	ko:K00343	ko00190,ko01100,map00190,map01100	M00144	R11945	RC00061	ko00000,ko00001,ko00002,ko01000	3.D.1			Bacteria	2GMGX@201174,4DNIM@85009,COG1007@1,COG1007@2	NA|NA|NA	C	NDH-1 shuttles electrons from NADH, via FMN and iron- sulfur (Fe-S) centers, to quinones in the respiratory chain. The immediate electron acceptor for the enzyme in this species is believed to be a menaquinone. Couples the redox reaction to proton translocation (for every two electrons transferred, four hydrogen ions are translocated across the cytoplasmic membrane), and thus conserves the redox …
fig|6666666.450534.peg.517	754252.PFREUD_05300	4e-173	614.0	Propionibacteriales	hepS	GO:0003674,GO:0003824,GO:0006732,GO:0008150,GO:0008152,GO:0009058,GO:0009108,GO:0009233,GO:0009234,GO:0009987,GO:0016740,GO:0016765,GO:0042180,GO:0042181,GO:0044237,GO:0044249,GO:0044281,GO:0044283,GO:0051186,GO:0051188,GO:0071704,GO:1901576,GO:1901661,GO:1901663	2.5.1.30	ko:K00805	ko00900,ko01110,map00900,map01110		R09247	RC00279	ko00000,ko00001,ko01000,ko01006				Bacteria	2GMB4@201174,4DNPE@85009,COG0142@1,COG0142@2	NA|NA|NA	H	Belongs to the FPP GGPP synthase family
fig|6666666.450534.peg.518	754252.PFREUD_05310	5.2e-83	313.5	Bacteria													Bacteria	COG3152@1,COG3152@2	NA|NA|NA	L	Membrane
fig|6666666.450534.peg.519	754252.PFREUD_05320	5.3e-175	620.5	Bacteria													Bacteria	COG3152@1,COG3152@2	NA|NA|NA	L	Membrane
fig|6666666.450534.peg.520	754252.PFREUD_05330	0.0	1351.3	Propionibacteriales	pepO		3.4.24.71	ko:K01415,ko:K07386					ko00000,ko01000,ko01002,ko04147				Bacteria	2GNJY@201174,4DQ4I@85009,COG3590@1,COG3590@2	NA|NA|NA	O	Peptidase family M13
fig|6666666.450534.peg.521	754252.PFREUD_05340	1.8e-206	724.9	Propionibacteriales	korB		1.2.7.11,1.2.7.3	ko:K00175	ko00010,ko00020,ko00620,ko00650,ko00720,ko01100,ko01120,ko01130,ko01200,map00010,map00020,map00620,map00650,map00720,map01100,map01120,map01130,map01200	M00009,M00011,M00173,M00620	R01196,R01197	RC00004,RC02742,RC02833	br01601,ko00000,ko00001,ko00002,ko01000				Bacteria	2GMI5@201174,4DQ3H@85009,COG1013@1,COG1013@2	NA|NA|NA	C	Thiamine pyrophosphate enzyme, C-terminal TPP binding domain
fig|6666666.450534.peg.522	754252.PFREUD_05350	0.0	1229.5	Propionibacteriales	korA		1.2.7.11,1.2.7.3	ko:K00174	ko00010,ko00020,ko00620,ko00650,ko00720,ko01100,ko01120,ko01130,ko01200,map00010,map00020,map00620,map00650,map00720,map01100,map01120,map01130,map01200	M00009,M00011,M00173,M00620	R01196,R01197	RC00004,RC02742,RC02833	br01601,ko00000,ko00001,ko00002,ko01000				Bacteria	2GKXV@201174,4DPBE@85009,COG0674@1,COG0674@2,COG1014@1,COG1014@2	NA|NA|NA	C	ferredoxin oxidoreductase
fig|6666666.450534.peg.523	754252.PFREUD_05360	1e-301	1042.0	Propionibacteriales				ko:K14337,ko:K14339					ko00000,ko01000,ko01003				Bacteria	2DBIT@1,2GN9J@201174,2Z9GU@2,4DTW6@85009	NA|NA|NA	S	Carotene biosynthesis associated membrane protein
fig|6666666.450534.peg.525	754252.PFREUD_05380	1.4e-183	648.7	Propionibacteriales	exoA		3.1.11.2	ko:K01142	ko03410,map03410				ko00000,ko00001,ko01000,ko03400				Bacteria	2GKIS@201174,4DNS6@85009,COG0708@1,COG0708@2	NA|NA|NA	L	Endonuclease/Exonuclease/phosphatase family
fig|6666666.450534.peg.527	754252.PFREUD_05410	5.5e-106	390.2	Actinobacteria	ahpC	GO:0003674,GO:0003824,GO:0004601,GO:0005488,GO:0005515,GO:0005575,GO:0005622,GO:0005623,GO:0005737,GO:0005829,GO:0006873,GO:0006875,GO:0006879,GO:0006950,GO:0006979,GO:0007154,GO:0008150,GO:0008152,GO:0009267,GO:0009321,GO:0009605,GO:0009636,GO:0009970,GO:0009987,GO:0009991,GO:0010033,GO:0016209,GO:0016491,GO:0016667,GO:0016671,GO:0016684,GO:0019725,GO:0030003,GO:0031667,GO:0031668,GO:0031669,GO:…	1.11.1.15	ko:K03386	ko04214,map04214				ko00000,ko00001,ko01000,ko04147				Bacteria	2GM74@201174,COG0450@1,COG0450@2	NA|NA|NA	O	alkyl hydroperoxide reductase
fig|6666666.450534.peg.528	754252.PFREUD_05420	4e-306	1056.6	Propionibacteriales	ahpF	GO:0000166,GO:0003674,GO:0003824,GO:0005488,GO:0005575,GO:0005622,GO:0005623,GO:0005737,GO:0005829,GO:0008150,GO:0008152,GO:0008785,GO:0009321,GO:0016491,GO:0016651,GO:0016667,GO:0016668,GO:0032991,GO:0036094,GO:0043167,GO:0043168,GO:0044424,GO:0044444,GO:0044464,GO:0048037,GO:0050660,GO:0050662,GO:0055114,GO:0071949,GO:0097159,GO:1901265,GO:1901363,GO:1902494,GO:1990204		ko:K03387					ko00000,ko01000				Bacteria	2H4AX@201174,4DWPW@85009,COG3634@1,COG3634@2	NA|NA|NA	O	Pyridine nucleotide-disulphide oxidoreductase
fig|6666666.450534.peg.529	754252.PFREUD_05450	5.4e-25	119.4	Actinobacteria	rpmG			ko:K02913	ko03010,map03010	M00178			br01610,ko00000,ko00001,ko00002,ko03011				Bacteria	2GQFG@201174,COG0267@1,COG0267@2	NA|NA|NA	J	Belongs to the bacterial ribosomal protein bL33 family
fig|6666666.450534.peg.530	754252.PFREUD_05460	7.2e-62	243.0	Propionibacteriales													Bacteria	2GMVC@201174,4DRU6@85009,COG2030@1,COG2030@2	NA|NA|NA	I	N-terminal half of MaoC dehydratase
fig|6666666.450534.peg.531	754252.PFREUD_05470	3.4e-76	290.8	Propionibacteriales	hadB												Bacteria	2IFCJ@201174,4DRH0@85009,COG2030@1,COG2030@2	NA|NA|NA	I	MaoC like domain
fig|6666666.450534.peg.532	754252.PFREUD_05480	2.7e-213	747.7	Propionibacteriales	murB	GO:0000166,GO:0000270,GO:0003674,GO:0003824,GO:0005488,GO:0005575,GO:0005622,GO:0005623,GO:0005737,GO:0005829,GO:0006022,GO:0006023,GO:0006024,GO:0006807,GO:0008150,GO:0008152,GO:0008360,GO:0008762,GO:0009058,GO:0009059,GO:0009252,GO:0009273,GO:0009987,GO:0016043,GO:0016491,GO:0016614,GO:0016616,GO:0022603,GO:0022604,GO:0030203,GO:0034645,GO:0036094,GO:0042546,GO:0043167,GO:0043168,GO:0043170,GO:…	1.3.1.98	ko:K00075	ko00520,ko00550,ko01100,map00520,map00550,map01100		R03191,R03192	RC02639	ko00000,ko00001,ko01000,ko01011			iECED1_1282.ECED1_4683,iECUMN_1333.ECUMN_4498_AT6,iLF82_1304.LF82_1416,iNRG857_1313.NRG857_19845	Bacteria	2GIV2@201174,4DNF7@85009,COG0812@1,COG0812@2	NA|NA|NA	M	Cell wall formation
fig|6666666.450534.peg.534	754252.PFREUD_05510	1.6e-86	325.5	Propionibacteriales	secE	GO:0005575,GO:0005618,GO:0005623,GO:0005886,GO:0005887,GO:0008150,GO:0016020,GO:0016021,GO:0030312,GO:0031224,GO:0031226,GO:0040007,GO:0044425,GO:0044459,GO:0044464,GO:0071944		ko:K03073	ko02024,ko03060,ko03070,map02024,map03060,map03070	M00335			ko00000,ko00001,ko00002,ko02044	3.A.5.1,3.A.5.2			Bacteria	2GQFP@201174,4DSA3@85009,COG0690@1,COG0690@2	NA|NA|NA	U	Essential subunit of the Sec protein translocation channel SecYEG. Clamps together the 2 halves of SecY. May contact the channel plug during translocation
fig|6666666.450534.peg.535	754252.PFREUD_05520	7.6e-147	526.6	Propionibacteriales	nusG	GO:0005575,GO:0005618,GO:0005622,GO:0005623,GO:0005737,GO:0005829,GO:0005886,GO:0006139,GO:0006351,GO:0006353,GO:0006355,GO:0006725,GO:0006807,GO:0008150,GO:0008152,GO:0009058,GO:0009059,GO:0009889,GO:0009987,GO:0010467,GO:0010468,GO:0010556,GO:0016020,GO:0016070,GO:0018130,GO:0019219,GO:0019222,GO:0019438,GO:0030312,GO:0031323,GO:0031326,GO:0031554,GO:0031564,GO:0032774,GO:0034641,GO:0034645,GO:…		ko:K02601					ko00000,ko03009,ko03021				Bacteria	2GJFW@201174,4DPR5@85009,COG0250@1,COG0250@2	NA|NA|NA	K	Participates in transcription elongation, termination and antitermination
fig|6666666.450534.peg.536	754252.PFREUD_05530	1.1e-69	269.2	Propionibacteriales	rplK	GO:0000027,GO:0003674,GO:0003676,GO:0003723,GO:0003735,GO:0005198,GO:0005488,GO:0005575,GO:0005618,GO:0005622,GO:0005623,GO:0005737,GO:0005829,GO:0005840,GO:0006412,GO:0006415,GO:0006518,GO:0006807,GO:0006950,GO:0006996,GO:0007154,GO:0008150,GO:0008152,GO:0009058,GO:0009059,GO:0009267,GO:0009605,GO:0009987,GO:0009991,GO:0010467,GO:0015934,GO:0015968,GO:0016043,GO:0019538,GO:0019843,GO:0022411,GO:…		ko:K02867	ko03010,map03010	M00178,M00179			br01610,ko00000,ko00001,ko00002,ko03011				Bacteria	2IFCK@201174,4DQC0@85009,COG0080@1,COG0080@2	NA|NA|NA	J	Forms part of the ribosomal stalk which helps the ribosome interact with GTP-bound translation factors
fig|6666666.450534.peg.537	754252.PFREUD_05540	5.4e-127	460.3	Propionibacteriales	rplA	GO:0000027,GO:0000470,GO:0003674,GO:0003676,GO:0003723,GO:0003735,GO:0005198,GO:0005488,GO:0005575,GO:0005618,GO:0005622,GO:0005623,GO:0005737,GO:0005829,GO:0005840,GO:0005886,GO:0006139,GO:0006364,GO:0006396,GO:0006412,GO:0006417,GO:0006446,GO:0006518,GO:0006725,GO:0006807,GO:0006996,GO:0008150,GO:0008152,GO:0009058,GO:0009059,GO:0009889,GO:0009890,GO:0009892,GO:0009987,GO:0010467,GO:0010468,GO:…		ko:K02863	ko03010,map03010	M00178,M00179			br01610,ko00000,ko00001,ko00002,ko03011				Bacteria	2GM51@201174,4DNBG@85009,COG0081@1,COG0081@2	NA|NA|NA	J	Binds directly to 23S rRNA. The L1 stalk is quite mobile in the ribosome, and is involved in E site tRNA release
fig|6666666.450534.peg.538	754252.PFREUD_05550	6e-160	570.1	Propionibacteriales	lipB	GO:0003674,GO:0003824,GO:0006082,GO:0006464,GO:0006629,GO:0006631,GO:0006633,GO:0006732,GO:0006790,GO:0006807,GO:0008150,GO:0008152,GO:0008610,GO:0009058,GO:0009106,GO:0009107,GO:0009108,GO:0009249,GO:0009892,GO:0009987,GO:0010467,GO:0010468,GO:0010605,GO:0010629,GO:0016053,GO:0016415,GO:0016740,GO:0016746,GO:0016747,GO:0016772,GO:0016779,GO:0016874,GO:0016879,GO:0016979,GO:0018065,GO:0018130,GO:…	2.3.1.181,2.8.1.8	ko:K03644,ko:K03801	ko00785,ko01100,map00785,map01100		R07766,R07767,R07768,R07769	RC00039,RC00992,RC01978,RC02867	ko00000,ko00001,ko01000			iECSF_1327.ECSF_0569,iSFV_1184.SFV_0696,iSFxv_1172.SFxv_0718	Bacteria	2GJIX@201174,4DPMN@85009,COG0321@1,COG0321@2	NA|NA|NA	H	Catalyzes the transfer of endogenously produced octanoic acid from octanoyl-acyl-carrier-protein onto the lipoyl domains of lipoate-dependent enzymes. Lipoyl-ACP can also act as a substrate although octanoyl-ACP is likely to be the physiological substrate
fig|6666666.450534.peg.539	754252.PFREUD_05560	1.4e-165	589.0	Propionibacteriales	lipA	GO:0003674,GO:0003824,GO:0005575,GO:0005622,GO:0005623,GO:0005737,GO:0006082,GO:0006464,GO:0006629,GO:0006631,GO:0006633,GO:0006732,GO:0006790,GO:0006807,GO:0008150,GO:0008152,GO:0008610,GO:0009058,GO:0009106,GO:0009107,GO:0009108,GO:0009249,GO:0009987,GO:0010467,GO:0016053,GO:0016740,GO:0016782,GO:0016783,GO:0016992,GO:0018065,GO:0018130,GO:0018193,GO:0018205,GO:0019538,GO:0019752,GO:0032787,GO:…	2.8.1.8	ko:K03644	ko00785,ko01100,map00785,map01100		R07767,R07768	RC01978	ko00000,ko00001,ko01000				Bacteria	2GKD4@201174,4DPBB@85009,COG0320@1,COG0320@2	NA|NA|NA	H	Catalyzes the radical-mediated insertion of two sulfur atoms into the C-6 and C-8 positions of the octanoyl moiety bound to the lipoyl domains of lipoate-dependent enzymes, thereby converting the octanoylated domains into lipoylated derivatives
fig|6666666.450534.peg.540	754252.PFREUD_05570	4.2e-94	350.9	Propionibacteriales	rplJ	GO:0003674,GO:0003735,GO:0005198,GO:0005488,GO:0005575,GO:0005618,GO:0005622,GO:0005623,GO:0005737,GO:0005829,GO:0005840,GO:0005886,GO:0006412,GO:0006417,GO:0006518,GO:0006807,GO:0008150,GO:0008152,GO:0009058,GO:0009059,GO:0009889,GO:0009890,GO:0009892,GO:0009987,GO:0010467,GO:0010468,GO:0010556,GO:0010558,GO:0010605,GO:0010608,GO:0010629,GO:0015934,GO:0016020,GO:0017148,GO:0019222,GO:0019538,GO:…		ko:K02864,ko:K02935	ko03010,map03010	M00178,M00179			br01610,ko00000,ko00001,ko00002,ko03011				Bacteria	2GM0V@201174,4DQF9@85009,COG0244@1,COG0244@2	NA|NA|NA	J	Forms part of the ribosomal stalk, playing a central role in the interaction of the ribosome with GTP-bound translation factors
fig|6666666.450534.peg.541	754252.PFREUD_05580	3e-42	177.9	Propionibacteriales	rplL	GO:0005575,GO:0005618,GO:0005622,GO:0005623,GO:0005737,GO:0005829,GO:0005886,GO:0008150,GO:0016020,GO:0030312,GO:0040007,GO:0044424,GO:0044444,GO:0044464,GO:0071944		ko:K02935	ko03010,map03010	M00178			br01610,ko00000,ko00001,ko00002,ko03011				Bacteria	2IKNW@201174,4DQS8@85009,COG0222@1,COG0222@2	NA|NA|NA	J	Forms part of the ribosomal stalk which helps the ribosome interact with GTP-bound translation factors. Is thus essential for accurate translation
fig|6666666.450534.peg.543	754252.PFREUD_05600	0.0	2334.7	Propionibacteriales	rpoB	GO:0000428,GO:0005575,GO:0005618,GO:0005622,GO:0005623,GO:0005737,GO:0005829,GO:0005886,GO:0008150,GO:0016020,GO:0030312,GO:0030880,GO:0032991,GO:0040007,GO:0044424,GO:0044444,GO:0044464,GO:0061695,GO:0071944,GO:1902494,GO:1990234	2.7.7.6	ko:K03043	ko00230,ko00240,ko01100,ko03020,map00230,map00240,map01100,map03020	M00183	R00435,R00441,R00442,R00443	RC02795	br01611,ko00000,ko00001,ko00002,ko01000,ko03021,ko03400				Bacteria	2GJ81@201174,4DMYN@85009,COG0085@1,COG0085@2	NA|NA|NA	K	DNA-dependent RNA polymerase catalyzes the transcription of DNA into RNA using the four ribonucleoside triphosphates as substrates
fig|6666666.450534.peg.544	754252.PFREUD_05610	0.0	2503.8	Propionibacteriales	rpoC	GO:0000428,GO:0005575,GO:0005618,GO:0005622,GO:0005623,GO:0005886,GO:0008150,GO:0016020,GO:0030312,GO:0030880,GO:0032991,GO:0040007,GO:0044424,GO:0044464,GO:0061695,GO:0071944,GO:1902494,GO:1990234	2.7.7.6	ko:K03046	ko00230,ko00240,ko01100,ko03020,map00230,map00240,map01100,map03020	M00183	R00435,R00441,R00442,R00443	RC02795	br01611,ko00000,ko00001,ko00002,ko01000,ko03021,ko03400				Bacteria	2GKWF@201174,4DP2S@85009,COG0086@1,COG0086@2	NA|NA|NA	K	DNA-dependent RNA polymerase catalyzes the transcription of DNA into RNA using the four ribonucleoside triphosphates as substrates
fig|6666666.450534.peg.545	754252.PFREUD_05620	1e-60	239.2	Propionibacteriales	rpsL	GO:0000372,GO:0000375,GO:0000376,GO:0003674,GO:0003676,GO:0003723,GO:0003735,GO:0005198,GO:0005488,GO:0005575,GO:0005622,GO:0005623,GO:0005737,GO:0005829,GO:0005840,GO:0006139,GO:0006396,GO:0006412,GO:0006518,GO:0006725,GO:0006807,GO:0008150,GO:0008152,GO:0008380,GO:0009058,GO:0009059,GO:0009893,GO:0009987,GO:0010467,GO:0010468,GO:0010604,GO:0010628,GO:0015935,GO:0016070,GO:0019219,GO:0019222,GO:…		ko:K02950	ko03010,map03010	M00178,M00179			br01610,ko00000,ko00001,ko00002,ko03011				Bacteria	2IHUF@201174,4DQR6@85009,COG0048@1,COG0048@2	NA|NA|NA	J	Interacts with and stabilizes bases of the 16S rRNA that are involved in tRNA selection in the A site and with the mRNA backbone. Located at the interface of the 30S and 50S subunits, it traverses the body of the 30S subunit contacting proteins on the other side and probably holding the rRNA structure together. The combined cluster of proteins S8, S12 and S17 appears to hold together the shoulder…
fig|6666666.450534.peg.546	754252.PFREUD_05630	4.7e-79	300.4	Propionibacteriales	rpsG	GO:0000028,GO:0003674,GO:0003676,GO:0003723,GO:0003729,GO:0003735,GO:0005198,GO:0005488,GO:0005575,GO:0005618,GO:0005622,GO:0005623,GO:0005737,GO:0005829,GO:0005840,GO:0005886,GO:0006412,GO:0006417,GO:0006518,GO:0006807,GO:0006996,GO:0008150,GO:0008152,GO:0009058,GO:0009059,GO:0009889,GO:0009890,GO:0009892,GO:0009987,GO:0010467,GO:0010468,GO:0010556,GO:0010558,GO:0010605,GO:0010608,GO:0010629,GO:…		ko:K02992	ko03010,map03010	M00178,M00179			br01610,ko00000,ko00001,ko00002,ko03011				Bacteria	2GMVW@201174,4DQ8Q@85009,COG0049@1,COG0049@2	NA|NA|NA	J	One of the primary rRNA binding proteins, it binds directly to 16S rRNA where it nucleates assembly of the head domain of the 30S subunit. Is located at the subunit interface close to the decoding center, probably blocks exit of the E-site tRNA
fig|6666666.450534.peg.547	754252.PFREUD_05640	0.0	1406.0	Propionibacteriales	fusA	GO:0003674,GO:0003676,GO:0003723,GO:0003746,GO:0005488,GO:0005575,GO:0005618,GO:0005622,GO:0005623,GO:0005737,GO:0005886,GO:0006412,GO:0006414,GO:0006518,GO:0006807,GO:0008135,GO:0008150,GO:0008152,GO:0009058,GO:0009059,GO:0009987,GO:0010467,GO:0016020,GO:0019538,GO:0030312,GO:0034641,GO:0034645,GO:0040007,GO:0043043,GO:0043170,GO:0043603,GO:0043604,GO:0044237,GO:0044238,GO:0044249,GO:0044260,GO:…		ko:K02355					ko00000,ko03012,ko03029				Bacteria	2GKB3@201174,4DNTK@85009,COG0480@1,COG0480@2	NA|NA|NA	J	Catalyzes the GTP-dependent ribosomal translocation step during translation elongation. During this step, the ribosome changes from the pre-translocational (PRE) to the post- translocational (POST) state as the newly formed A-site-bound peptidyl-tRNA and P-site-bound deacylated tRNA move to the P and E sites, respectively. Catalyzes the coordinated movement of the two tRNA molecules, the mRNA and…
fig|6666666.450534.peg.548	754252.PFREUD_05650	1.8e-228	798.1	Propionibacteriales	tuf	GO:0005575,GO:0005622,GO:0005623,GO:0005737,GO:0044424,GO:0044464		ko:K02358					ko00000,ko03012,ko03029,ko04147				Bacteria	2GK4T@201174,4DP42@85009,COG0050@1,COG0050@2	NA|NA|NA	J	This protein promotes the GTP-dependent binding of aminoacyl-tRNA to the A-site of ribosomes during protein biosynthesis
fig|6666666.450534.peg.549	754252.PFREUD_05660	6.3e-284	982.6	Actinobacteria			2.7.13.3	ko:K07778	ko02020,map02020	M00479			ko00000,ko00001,ko00002,ko01000,ko01001,ko02022				Bacteria	2GKJJ@201174,COG3463@1,COG3463@2	NA|NA|NA	S	membrane
fig|6666666.450534.peg.550	754252.PFREUD_05670	5.9e-85	320.1	Actinobacteria													Bacteria	2IIEK@201174,COG1670@1,COG1670@2	NA|NA|NA	J	Acetyltransferase (GNAT) domain
fig|6666666.450534.peg.551	754252.PFREUD_05680	2.5e-269	934.1	Propionibacteriales	gltX	GO:0005575,GO:0005623,GO:0005886,GO:0008150,GO:0016020,GO:0040007,GO:0044464,GO:0071944	6.1.1.17	ko:K01885	ko00860,ko00970,ko01100,ko01110,ko01120,map00860,map00970,map01100,map01110,map01120	M00121,M00359,M00360	R05578	RC00055,RC00523	ko00000,ko00001,ko00002,ko01000,ko01007,ko02048,ko03016			iNJ661.Rv2992c	Bacteria	2GJJS@201174,4DPQP@85009,COG0008@1,COG0008@2	NA|NA|NA	J	Catalyzes the attachment of glutamate to tRNA(Glu) in a two-step reaction glutamate is first activated by ATP to form Glu-AMP and then transferred to the acceptor end of tRNA(Glu)
fig|6666666.450534.peg.552	754252.PFREUD_05690	6.6e-167	593.2	Actinobacteria	pabC		2.6.1.42,4.1.3.38	ko:K00826,ko:K02619	ko00270,ko00280,ko00290,ko00770,ko00790,ko01100,ko01110,ko01130,ko01210,ko01230,map00270,map00280,map00290,map00770,map00790,map01100,map01110,map01130,map01210,map01230	M00019,M00036,M00119,M00570	R01090,R01214,R02199,R05553,R10991	RC00006,RC00036,RC01843,RC02148	ko00000,ko00001,ko00002,ko01000,ko01007				Bacteria	2GN5Z@201174,COG0115@1,COG0115@2	NA|NA|NA	EH	Branched-chain amino acid aminotransferase 4-amino-4-deoxychorismate lyase
fig|6666666.450534.peg.553	754252.PFREUD_05700	7.3e-52	209.5	Propionibacteriales	rpsJ	GO:0003674,GO:0003735,GO:0005198,GO:0005575,GO:0005618,GO:0005622,GO:0005623,GO:0005737,GO:0005829,GO:0005840,GO:0005886,GO:0006412,GO:0006518,GO:0006807,GO:0008150,GO:0008152,GO:0009058,GO:0009059,GO:0009987,GO:0010467,GO:0015935,GO:0016020,GO:0019538,GO:0030312,GO:0032991,GO:0034641,GO:0034645,GO:0040007,GO:0043043,GO:0043170,GO:0043226,GO:0043228,GO:0043229,GO:0043232,GO:0043603,GO:0043604,GO:…		ko:K02946	ko03010,map03010	M00178,M00179			br01610,ko00000,ko00001,ko00002,ko03011				Bacteria	2IHRA@201174,4DQJR@85009,COG0051@1,COG0051@2	NA|NA|NA	J	Involved in the binding of tRNA to the ribosomes
fig|6666666.450534.peg.554	754252.PFREUD_05710	1.1e-118	432.6	Propionibacteriales	rplC	GO:0000027,GO:0003674,GO:0003735,GO:0005198,GO:0005575,GO:0005622,GO:0005623,GO:0005737,GO:0005829,GO:0005840,GO:0005886,GO:0006412,GO:0006518,GO:0006807,GO:0006996,GO:0008150,GO:0008152,GO:0009058,GO:0009059,GO:0009893,GO:0009987,GO:0010467,GO:0010468,GO:0010604,GO:0010628,GO:0015934,GO:0016020,GO:0016043,GO:0019219,GO:0019222,GO:0019538,GO:0022607,GO:0022613,GO:0022618,GO:0022625,GO:0022626,GO:…		ko:K02906	ko03010,map03010	M00178,M00179			br01610,ko00000,ko00001,ko00002,ko03011				Bacteria	2GJXT@201174,4DNWZ@85009,COG0087@1,COG0087@2	NA|NA|NA	J	One of the primary rRNA binding proteins, it binds directly near the 3'-end of the 23S rRNA, where it nucleates assembly of the 50S subunit
fig|6666666.450534.peg.555	754252.PFREUD_05720	1.4e-122	445.7	Propionibacteriales	rplD	GO:0003674,GO:0003676,GO:0003723,GO:0003735,GO:0005198,GO:0005488,GO:0005575,GO:0005622,GO:0005623,GO:0005737,GO:0005829,GO:0005840,GO:0005886,GO:0006412,GO:0006518,GO:0006807,GO:0008150,GO:0008152,GO:0009058,GO:0009059,GO:0009987,GO:0010467,GO:0016020,GO:0019538,GO:0022626,GO:0032991,GO:0034641,GO:0034645,GO:0040007,GO:0043043,GO:0043170,GO:0043226,GO:0043228,GO:0043229,GO:0043232,GO:0043603,GO:…		ko:K02926	ko03010,map03010	M00178			br01610,ko00000,ko00001,ko00002,ko03011				Bacteria	2GJYJ@201174,4DN59@85009,COG0088@1,COG0088@2	NA|NA|NA	J	Forms part of the polypeptide exit tunnel
fig|6666666.450534.peg.556	754252.PFREUD_05730	3.6e-51	207.2	Propionibacteriales	rplW	GO:0000027,GO:0003674,GO:0003676,GO:0003723,GO:0003735,GO:0005198,GO:0005488,GO:0005575,GO:0005622,GO:0005623,GO:0005737,GO:0005829,GO:0005840,GO:0005886,GO:0006412,GO:0006518,GO:0006807,GO:0006996,GO:0008150,GO:0008152,GO:0009058,GO:0009059,GO:0009987,GO:0010467,GO:0015934,GO:0016020,GO:0016043,GO:0019538,GO:0022607,GO:0022613,GO:0022618,GO:0022625,GO:0022626,GO:0032991,GO:0034622,GO:0034641,GO:…		ko:K02892	ko03010,map03010	M00178,M00179			br01610,ko00000,ko00001,ko00002,ko03011				Bacteria	2IQ7V@201174,4DR9N@85009,COG0089@1,COG0089@2	NA|NA|NA	J	One of the early assembly proteins it binds 23S rRNA. One of the proteins that surrounds the polypeptide exit tunnel on the outside of the ribosome. Forms the main docking site for trigger factor binding to the ribosome
fig|6666666.450534.peg.557	754252.PFREUD_05740	6.5e-156	556.6	Propionibacteriales	rplB	GO:0000027,GO:0002181,GO:0003674,GO:0003676,GO:0003723,GO:0003735,GO:0005198,GO:0005488,GO:0005575,GO:0005622,GO:0005623,GO:0005737,GO:0005829,GO:0005840,GO:0005886,GO:0006412,GO:0006518,GO:0006807,GO:0006996,GO:0008150,GO:0008152,GO:0008270,GO:0009058,GO:0009059,GO:0009987,GO:0010467,GO:0015934,GO:0016020,GO:0016043,GO:0019538,GO:0022607,GO:0022613,GO:0022618,GO:0022625,GO:0022626,GO:0032991,GO:…		ko:K02886	ko03010,map03010	M00178,M00179			br01610,ko00000,ko00001,ko00002,ko03011				Bacteria	2GK7R@201174,4DN2A@85009,COG0090@1,COG0090@2	NA|NA|NA	J	One of the primary rRNA binding proteins. Required for association of the 30S and 50S subunits to form the 70S ribosome, for tRNA binding and peptide bond formation. It has been suggested to have peptidyltransferase activity
fig|6666666.450534.peg.558	754252.PFREUD_05750	7.5e-48	196.1	Propionibacteriales	rpsS	GO:0000028,GO:0003674,GO:0003735,GO:0005198,GO:0005575,GO:0005622,GO:0005623,GO:0005737,GO:0005829,GO:0005840,GO:0005886,GO:0006412,GO:0006518,GO:0006807,GO:0006996,GO:0008150,GO:0008152,GO:0009058,GO:0009059,GO:0009987,GO:0010467,GO:0015935,GO:0016020,GO:0016043,GO:0019538,GO:0022607,GO:0022613,GO:0022618,GO:0022626,GO:0022627,GO:0032991,GO:0034622,GO:0034641,GO:0034645,GO:0040007,GO:0042254,GO:…		ko:K02965	ko03010,map03010	M00178,M00179			br01610,ko00000,ko00001,ko00002,ko03011				Bacteria	2IKMS@201174,4DR2Q@85009,COG0185@1,COG0185@2	NA|NA|NA	J	Protein S19 forms a complex with S13 that binds strongly to the 16S ribosomal RNA
fig|6666666.450534.peg.559	754252.PFREUD_05760	3.5e-77	294.3	Propionibacteriales	rplV	GO:0003674,GO:0003735,GO:0005198,GO:0005575,GO:0005618,GO:0005622,GO:0005623,GO:0005737,GO:0005829,GO:0005840,GO:0005844,GO:0006412,GO:0006518,GO:0006807,GO:0006996,GO:0008150,GO:0008152,GO:0009058,GO:0009059,GO:0009987,GO:0010467,GO:0015934,GO:0016043,GO:0019538,GO:0022607,GO:0022613,GO:0022618,GO:0022625,GO:0022626,GO:0030312,GO:0032991,GO:0034622,GO:0034641,GO:0034645,GO:0040007,GO:0042254,GO:…		ko:K02890	ko03010,map03010	M00178,M00179			br01610,ko00000,ko00001,ko00002,ko03011				Bacteria	2IM3J@201174,4DQNW@85009,COG0091@1,COG0091@2	NA|NA|NA	J	The globular domain of the protein is located near the polypeptide exit tunnel on the outside of the subunit, while an extended beta-hairpin is found that lines the wall of the exit tunnel in the center of the 70S ribosome
fig|6666666.450534.peg.560	754252.PFREUD_05770	4.4e-96	357.8	Propionibacteriales	rpsC	GO:0000028,GO:0002181,GO:0003674,GO:0003735,GO:0005198,GO:0005575,GO:0005618,GO:0005622,GO:0005623,GO:0005737,GO:0005829,GO:0005840,GO:0005886,GO:0006412,GO:0006518,GO:0006807,GO:0006996,GO:0008150,GO:0008152,GO:0009058,GO:0009059,GO:0009987,GO:0010467,GO:0015935,GO:0016020,GO:0016043,GO:0019538,GO:0022607,GO:0022613,GO:0022618,GO:0022626,GO:0022627,GO:0030312,GO:0032991,GO:0034622,GO:0034641,GO:…		ko:K02982	ko03010,map03010	M00178,M00179			br01610,ko00000,ko00001,ko00002,ko03011				Bacteria	2GKF1@201174,4DNUB@85009,COG0092@1,COG0092@2	NA|NA|NA	J	Binds the lower part of the 30S subunit head. Binds mRNA in the 70S ribosome, positioning it for translation
fig|6666666.450534.peg.561	754252.PFREUD_05780	1.3e-75	288.9	Propionibacteriales	rplP	GO:0000027,GO:0000049,GO:0003674,GO:0003676,GO:0003723,GO:0003735,GO:0005198,GO:0005488,GO:0005575,GO:0005622,GO:0005623,GO:0005737,GO:0005829,GO:0005840,GO:0005886,GO:0006412,GO:0006518,GO:0006807,GO:0006996,GO:0008150,GO:0008152,GO:0009058,GO:0009059,GO:0009987,GO:0010467,GO:0015934,GO:0016020,GO:0016043,GO:0019538,GO:0019843,GO:0022607,GO:0022613,GO:0022618,GO:0022625,GO:0022626,GO:0032991,GO:…		ko:K02878	ko03010,map03010	M00178			br01610,ko00000,ko00001,ko00002,ko03011				Bacteria	2IFEI@201174,4DQ7S@85009,COG0197@1,COG0197@2	NA|NA|NA	J	Binds 23S rRNA and is also seen to make contacts with the A and possibly P site tRNAs
fig|6666666.450534.peg.562	754252.PFREUD_05790	1.2e-36	158.7	Propionibacteriales	rpmC	GO:0000027,GO:0003674,GO:0003735,GO:0005198,GO:0005575,GO:0005622,GO:0005623,GO:0005737,GO:0005829,GO:0005840,GO:0006412,GO:0006518,GO:0006807,GO:0006996,GO:0008150,GO:0008152,GO:0009058,GO:0009059,GO:0009987,GO:0010467,GO:0015934,GO:0016043,GO:0019538,GO:0022607,GO:0022613,GO:0022618,GO:0022625,GO:0022626,GO:0032991,GO:0034622,GO:0034641,GO:0034645,GO:0040007,GO:0042254,GO:0042255,GO:0042273,GO:…		ko:K02904	ko03010,map03010	M00178,M00179			br01610,ko00000,ko00001,ko00002,ko03011				Bacteria	2IQ6V@201174,4DRUK@85009,COG0255@1,COG0255@2	NA|NA|NA	J	Belongs to the universal ribosomal protein uL29 family
fig|6666666.450534.peg.563	754252.PFREUD_05800	1.8e-41	174.9	Propionibacteriales	rpsQ	GO:0003674,GO:0003735,GO:0005198,GO:0005575,GO:0005622,GO:0005623,GO:0005737,GO:0005829,GO:0005840,GO:0005886,GO:0006412,GO:0006518,GO:0006807,GO:0008150,GO:0008152,GO:0009058,GO:0009059,GO:0009987,GO:0010467,GO:0015935,GO:0016020,GO:0019538,GO:0022626,GO:0022627,GO:0032991,GO:0034641,GO:0034645,GO:0040007,GO:0043043,GO:0043170,GO:0043226,GO:0043228,GO:0043229,GO:0043232,GO:0043603,GO:0043604,GO:…		ko:K02961	ko03010,map03010	M00178,M00179			br01610,ko00000,ko00001,ko00002,ko03011				Bacteria	2IQ68@201174,4DRI1@85009,COG0186@1,COG0186@2	NA|NA|NA	J	One of the primary rRNA binding proteins, it binds specifically to the 5'-end of 16S ribosomal RNA
fig|6666666.450534.peg.564	754252.PFREUD_05810	9.3e-62	242.7	Propionibacteriales	rplN	GO:0003674,GO:0003676,GO:0003723,GO:0003735,GO:0005198,GO:0005488,GO:0005575,GO:0005622,GO:0005623,GO:0005737,GO:0005829,GO:0005840,GO:0005886,GO:0006412,GO:0006518,GO:0006807,GO:0008150,GO:0008152,GO:0009058,GO:0009059,GO:0009987,GO:0010467,GO:0015934,GO:0016020,GO:0019538,GO:0019843,GO:0022625,GO:0022626,GO:0032991,GO:0034641,GO:0034645,GO:0040007,GO:0043043,GO:0043170,GO:0043226,GO:0043228,GO:…		ko:K02874	ko03010,map03010	M00178,M00179			br01610,ko00000,ko00001,ko00002,ko03011				Bacteria	2IHNX@201174,4DQTB@85009,COG0093@1,COG0093@2	NA|NA|NA	J	Binds to 23S rRNA. Forms part of two intersubunit bridges in the 70S ribosome
fig|6666666.450534.peg.565	754252.PFREUD_05820	1.6e-58	231.9	Propionibacteriales	rplX	GO:0000027,GO:0003674,GO:0003735,GO:0005198,GO:0005575,GO:0005618,GO:0005622,GO:0005623,GO:0005737,GO:0005829,GO:0005840,GO:0006412,GO:0006518,GO:0006807,GO:0006996,GO:0008150,GO:0008152,GO:0009058,GO:0009059,GO:0009987,GO:0010467,GO:0015934,GO:0016043,GO:0019538,GO:0022607,GO:0022613,GO:0022618,GO:0022625,GO:0022626,GO:0030312,GO:0032991,GO:0034622,GO:0034641,GO:0034645,GO:0040007,GO:0042254,GO:…		ko:K02895	ko03010,map03010	M00178,M00179			br01610,ko00000,ko00001,ko00002,ko03011				Bacteria	2IKP2@201174,4DRJP@85009,COG0198@1,COG0198@2	NA|NA|NA	J	One of the proteins that surrounds the polypeptide exit tunnel on the outside of the subunit
fig|6666666.450534.peg.566	754252.PFREUD_05830	1.3e-110	405.6	Propionibacteriales	rplE	GO:0000027,GO:0003674,GO:0003676,GO:0003723,GO:0003735,GO:0005198,GO:0005488,GO:0005575,GO:0005622,GO:0005623,GO:0005737,GO:0005829,GO:0005840,GO:0005886,GO:0006412,GO:0006518,GO:0006807,GO:0006996,GO:0008097,GO:0008150,GO:0008152,GO:0009058,GO:0009059,GO:0009987,GO:0010467,GO:0015934,GO:0016020,GO:0016043,GO:0019538,GO:0019843,GO:0022607,GO:0022613,GO:0022618,GO:0022625,GO:0022626,GO:0032991,GO:…		ko:K02931	ko03010,map03010	M00178,M00179			br01610,ko00000,ko00001,ko00002,ko03011				Bacteria	2GJW7@201174,4DNUQ@85009,COG0094@1,COG0094@2	NA|NA|NA	J	This is 1 of the proteins that binds and probably mediates the attachment of the 5S RNA into the large ribosomal subunit, where it forms part of the central protuberance. In the 70S ribosome it contacts protein S13 of the 30S subunit (bridge B1b), connecting the 2 subunits
fig|6666666.450534.peg.567	754252.PFREUD_05840	7.4e-28	129.0	Bacteria	rpsN	GO:0003674,GO:0003735,GO:0005198,GO:0005575,GO:0005622,GO:0005623,GO:0005737,GO:0005840,GO:0006412,GO:0006518,GO:0006807,GO:0008150,GO:0008152,GO:0009058,GO:0009059,GO:0009987,GO:0010467,GO:0015935,GO:0019538,GO:0032991,GO:0034641,GO:0034645,GO:0043043,GO:0043170,GO:0043226,GO:0043228,GO:0043229,GO:0043232,GO:0043603,GO:0043604,GO:0044237,GO:0044238,GO:0044249,GO:0044260,GO:0044267,GO:0044271,GO:…		ko:K02954	ko03010,map03010	M00178,M00179			br01610,ko00000,ko00001,ko00002,ko03011				Bacteria	COG0199@1,COG0199@2	NA|NA|NA	J	Binds 16S rRNA, required for the assembly of 30S particles and may also be responsible for determining the conformation of the 16S rRNA at the A site
fig|6666666.450534.peg.568	754252.PFREUD_05850	6.6e-69	266.5	Propionibacteriales	rpsH	GO:0003674,GO:0003735,GO:0005198,GO:0005575,GO:0005622,GO:0005623,GO:0005737,GO:0005829,GO:0005840,GO:0008150,GO:0015935,GO:0022626,GO:0022627,GO:0032991,GO:0040007,GO:0043226,GO:0043228,GO:0043229,GO:0043232,GO:0044391,GO:0044422,GO:0044424,GO:0044444,GO:0044445,GO:0044446,GO:0044464,GO:1990904		ko:K02994	ko03010,map03010	M00178,M00179			br01610,ko00000,ko00001,ko00002,ko03011				Bacteria	2IHQZ@201174,4DQQ1@85009,COG0096@1,COG0096@2	NA|NA|NA	J	One of the primary rRNA binding proteins, it binds directly to 16S rRNA central domain where it helps coordinate assembly of the platform of the 30S subunit
fig|6666666.450534.peg.569	754252.PFREUD_05860	1.4e-98	365.5	Propionibacteriales	rplF	GO:0000027,GO:0002181,GO:0003674,GO:0003676,GO:0003723,GO:0003735,GO:0005198,GO:0005488,GO:0005575,GO:0005618,GO:0005622,GO:0005623,GO:0005737,GO:0005829,GO:0005840,GO:0005886,GO:0006412,GO:0006518,GO:0006807,GO:0006996,GO:0008150,GO:0008152,GO:0009058,GO:0009059,GO:0009987,GO:0010467,GO:0015934,GO:0016020,GO:0016043,GO:0019538,GO:0019843,GO:0022607,GO:0022613,GO:0022618,GO:0022625,GO:0022626,GO:…		ko:K02933	ko03010,map03010	M00178,M00179			br01610,ko00000,ko00001,ko00002,ko03011				Bacteria	2GK35@201174,4DNFZ@85009,COG0097@1,COG0097@2	NA|NA|NA	J	This protein binds to the 23S rRNA, and is important in its secondary structure. It is located near the subunit interface in the base of the L7 L12 stalk, and near the tRNA binding site of the peptidyltransferase center
fig|6666666.450534.peg.570	754252.PFREUD_05870	1.4e-60	238.8	Propionibacteriales	rplR	GO:0003674,GO:0003676,GO:0003723,GO:0003735,GO:0005198,GO:0005488,GO:0005575,GO:0005622,GO:0005623,GO:0005737,GO:0005829,GO:0005840,GO:0006412,GO:0006518,GO:0006807,GO:0008097,GO:0008150,GO:0008152,GO:0009058,GO:0009059,GO:0009987,GO:0010467,GO:0015934,GO:0019538,GO:0019843,GO:0022625,GO:0022626,GO:0032991,GO:0034641,GO:0034645,GO:0040007,GO:0043043,GO:0043170,GO:0043226,GO:0043228,GO:0043229,GO:…		ko:K02881	ko03010,map03010	M00178,M00179			br01610,ko00000,ko00001,ko00002,ko03011				Bacteria	2IKTX@201174,4DR5B@85009,COG0256@1,COG0256@2	NA|NA|NA	J	This is one of the proteins that binds and probably mediates the attachment of the 5S RNA into the large ribosomal subunit, where it forms part of the central protuberance
fig|6666666.450534.peg.571	754252.PFREUD_05880	6.2e-79	300.4	Propionibacteriales	rpsE	GO:0000028,GO:0003674,GO:0003735,GO:0005198,GO:0005575,GO:0005622,GO:0005623,GO:0005737,GO:0005829,GO:0005840,GO:0005886,GO:0006412,GO:0006518,GO:0006807,GO:0006996,GO:0008150,GO:0008152,GO:0009058,GO:0009059,GO:0009987,GO:0010467,GO:0015935,GO:0016020,GO:0016043,GO:0019538,GO:0022607,GO:0022613,GO:0022618,GO:0022626,GO:0022627,GO:0032991,GO:0034622,GO:0034641,GO:0034645,GO:0040007,GO:0042254,GO:…		ko:K02988	ko03010,map03010	M00178,M00179			br01610,ko00000,ko00001,ko00002,ko03011				Bacteria	2GJW8@201174,4DNXT@85009,COG0098@1,COG0098@2	NA|NA|NA	J	Located at the back of the 30S subunit body where it stabilizes the conformation of the head with respect to the body
fig|6666666.450534.peg.572	754252.PFREUD_05890	2.2e-24	117.5	Bacteria	rpmD	GO:0000027,GO:0003674,GO:0003735,GO:0005198,GO:0005575,GO:0005622,GO:0005623,GO:0005737,GO:0005829,GO:0005840,GO:0006412,GO:0006518,GO:0006807,GO:0006996,GO:0008150,GO:0008152,GO:0009058,GO:0009059,GO:0009987,GO:0010467,GO:0015934,GO:0016043,GO:0019538,GO:0022607,GO:0022613,GO:0022618,GO:0022625,GO:0022626,GO:0032991,GO:0034622,GO:0034641,GO:0034645,GO:0040007,GO:0042254,GO:0042255,GO:0042273,GO:…		ko:K02907	ko03010,map03010	M00178,M00179			br01610,ko00000,ko00001,ko00002,ko03011				Bacteria	COG1841@1,COG1841@2	NA|NA|NA	J	maturation of LSU-rRNA from tricistronic rRNA transcript (SSU-rRNA, 5.8S rRNA, LSU-rRNA)
fig|6666666.450534.peg.573	754252.PFREUD_05900	1.5e-74	285.4	Propionibacteriales	rplO	GO:0003674,GO:0003735,GO:0005198,GO:0005575,GO:0005622,GO:0005623,GO:0005737,GO:0005829,GO:0005840,GO:0005886,GO:0006412,GO:0006518,GO:0006807,GO:0008150,GO:0008152,GO:0009058,GO:0009059,GO:0009987,GO:0010467,GO:0015934,GO:0016020,GO:0019538,GO:0022625,GO:0022626,GO:0032991,GO:0034641,GO:0034645,GO:0043043,GO:0043170,GO:0043226,GO:0043228,GO:0043229,GO:0043232,GO:0043603,GO:0043604,GO:0044237,GO:…		ko:K02876	ko03010,map03010	M00178,M00179			br01610,ko00000,ko00001,ko00002,ko03011				Bacteria	2II6M@201174,4DQND@85009,COG0200@1,COG0200@2	NA|NA|NA	J	binds to the 23S rRNA
fig|6666666.450534.peg.574	754252.PFREUD_05910	2.5e-110	404.8	Propionibacteriales	ssuE		1.5.1.38	ko:K00299	ko00740,ko00920,ko01100,map00740,map00920,map01100		R05706,R07210,R10206	RC00126,RC01779,RC02556	ko00000,ko00001,ko01000				Bacteria	2IHWU@201174,4DQNQ@85009,COG0431@1,COG0431@2	NA|NA|NA	S	FMN reductase
fig|6666666.450534.peg.575	754252.PFREUD_05920	3.7e-237	827.0	Propionibacteriales													Bacteria	2GKCU@201174,4DNNU@85009,COG2141@1,COG2141@2	NA|NA|NA	C	Luciferase-like monooxygenase
fig|6666666.450534.peg.576	754252.PFREUD_05930	5.7e-287	993.0	Propionibacteriales	oppA			ko:K02035	ko02024,map02024	M00239			ko00000,ko00001,ko00002,ko02000	3.A.1.5			Bacteria	2GJ9N@201174,4DUB4@85009,COG0747@1,COG0747@2	NA|NA|NA	E	COG0747 ABC-type dipeptide transport system, periplasmic component
fig|6666666.450534.peg.577	754252.PFREUD_05940	0.0	1372.1	Propionibacteriales	oppD			ko:K02031,ko:K02032	ko02024,map02024	M00239			ko00000,ko00001,ko00002,ko02000	3.A.1.5			Bacteria	2H3HY@201174,4DWGB@85009,COG1123@1,COG4172@2	NA|NA|NA	P	Oligopeptide/dipeptide transporter, C-terminal region
fig|6666666.450534.peg.578	754252.PFREUD_05950	2.2e-174	618.2	Actinobacteria	dppC			ko:K02034	ko02024,map02024	M00239			ko00000,ko00001,ko00002,ko02000	3.A.1.5			Bacteria	2GJ9E@201174,COG1173@1,COG1173@2	NA|NA|NA	EP	PFAM binding-protein-dependent transport systems inner membrane component
fig|6666666.450534.peg.579	754252.PFREUD_05960	6.1e-177	626.7	Actinobacteria	appB	GO:0003674,GO:0005215,GO:0006810,GO:0008150,GO:0022857,GO:0051179,GO:0051234,GO:0055085		ko:K02033	ko02024,map02024	M00239			ko00000,ko00001,ko00002,ko02000	3.A.1.5			Bacteria	2GJ2C@201174,COG0601@1,COG0601@2	NA|NA|NA	EP	PFAM binding-protein-dependent transport systems inner membrane component
fig|6666666.450534.peg.580	994479.GL877878_gene3083	7.1e-107	394.4	Actinobacteria				ko:K07484					ko00000				Bacteria	2IDK7@201174,COG4467@1,COG4467@2	NA|NA|NA	S	Transposase IS66 family
fig|6666666.450534.peg.581	754252.PFREUD_05970	1.1e-239	835.5	Propionibacteriales	secY	GO:0005575,GO:0005576,GO:0005623,GO:0005886,GO:0008150,GO:0016020,GO:0040007,GO:0044464,GO:0071944		ko:K03076	ko02024,ko03060,ko03070,map02024,map03060,map03070	M00335			ko00000,ko00001,ko00002,ko02044	3.A.5			Bacteria	2GJ26@201174,4DN3Y@85009,COG0201@1,COG0201@2	NA|NA|NA	U	The central subunit of the protein translocation channel SecYEG. Consists of two halves formed by TMs 1-5 and 6-10. These two domains form a lateral gate at the front which open onto the bilayer between TMs 2 and 7, and are clamped together by SecE at the back. The channel is closed by both a pore ring composed of hydrophobic SecY resides and a short helix (helix 2A) on the extracellular side of …
fig|6666666.450534.peg.582	754252.PFREUD_05980	1.9e-101	375.2	Propionibacteriales	adk		2.7.4.3	ko:K00939	ko00230,ko00730,ko01100,ko01110,ko01130,map00230,map00730,map01100,map01110,map01130	M00049	R00127,R01547,R11319	RC00002	ko00000,ko00001,ko00002,ko01000,ko04147				Bacteria	2GJ7T@201174,4DP2T@85009,COG0563@1,COG0563@2	NA|NA|NA	F	Catalyzes the reversible transfer of the terminal phosphate group between ATP and AMP. Plays an important role in cellular energy homeostasis and in adenine nucleotide metabolism
fig|6666666.450534.peg.583	754252.PFREUD_05990	8.2e-159	566.2	Propionibacteriales	map	GO:0000096,GO:0003674,GO:0003824,GO:0004177,GO:0005488,GO:0005506,GO:0005575,GO:0005623,GO:0005886,GO:0006082,GO:0006464,GO:0006508,GO:0006520,GO:0006555,GO:0006790,GO:0006807,GO:0008150,GO:0008152,GO:0008233,GO:0008235,GO:0008237,GO:0008238,GO:0009066,GO:0009987,GO:0010467,GO:0016020,GO:0016151,GO:0016485,GO:0016787,GO:0019538,GO:0019752,GO:0030145,GO:0035551,GO:0036211,GO:0043167,GO:0043169,GO:…	3.4.11.18	ko:K01265					ko00000,ko01000,ko01002				Bacteria	2GKKB@201174,4DNQ9@85009,COG0024@1,COG0024@2	NA|NA|NA	J	Methionine aminopeptidase
fig|6666666.450534.peg.584	1120954.ATXE01000003_gene392	5e-10	70.9	Propionibacteriales													Bacteria	2HP3B@201174,4DSH5@85009,COG4758@1,COG4758@2	NA|NA|NA	S	Domain of unknown function (DUF1707)
fig|6666666.450534.peg.585	754252.PFREUD_06010	1.4e-46	191.8	Propionibacteriales				ko:K09780					ko00000				Bacteria	2GQTW@201174,4DSNY@85009,COG2350@1,COG2350@2	NA|NA|NA	S	YCII-related domain
fig|6666666.450534.peg.586	754252.PFREUD_06020	1.1e-33	148.7	Propionibacteriales	infA	GO:0001871,GO:0003674,GO:0005488,GO:0005575,GO:0005618,GO:0005622,GO:0005623,GO:0005737,GO:0005829,GO:0005886,GO:0008150,GO:0009986,GO:0016020,GO:0030246,GO:0030247,GO:0030312,GO:0040007,GO:0043021,GO:0043022,GO:0044424,GO:0044444,GO:0044464,GO:0044877,GO:0071944,GO:2001065		ko:K02518					ko00000,ko03012				Bacteria	2IQ4B@201174,4DRMG@85009,COG0361@1,COG0361@2	NA|NA|NA	J	One of the essential components for the initiation of protein synthesis. Stabilizes the binding of IF-2 and IF-3 on the 30S subunit to which N-formylmethionyl-tRNA(fMet) subsequently binds. Helps modulate mRNA selection, yielding the 30S pre- initiation complex (PIC). Upon addition of the 50S ribosomal subunit IF-1, IF-2 and IF-3 are released leaving the mature 70S translation initation complex
fig|6666666.450534.peg.587	754252.PFREUD_06030	3.1e-13	79.7	Bacteria	rpmJ	GO:0003674,GO:0003735,GO:0005198,GO:0005575,GO:0005622,GO:0005623,GO:0005737,GO:0005829,GO:0005840,GO:0006412,GO:0006518,GO:0006807,GO:0008150,GO:0008152,GO:0009058,GO:0009059,GO:0009987,GO:0010467,GO:0015934,GO:0019538,GO:0022625,GO:0022626,GO:0032991,GO:0034641,GO:0034645,GO:0043043,GO:0043170,GO:0043226,GO:0043228,GO:0043229,GO:0043232,GO:0043603,GO:0043604,GO:0044237,GO:0044238,GO:0044249,GO:…		ko:K02919	ko03010,map03010	M00178			br01610,ko00000,ko00001,ko00002,ko03011				Bacteria	COG0257@1,COG0257@2	NA|NA|NA	J	Belongs to the bacterial ribosomal protein bL36 family
fig|6666666.450534.peg.588	754252.PFREUD_06040	5.7e-59	233.4	Propionibacteriales	rpsM	GO:0003674,GO:0003735,GO:0005198,GO:0005575,GO:0005622,GO:0005623,GO:0005737,GO:0005829,GO:0005840,GO:0005886,GO:0006412,GO:0006518,GO:0006807,GO:0008150,GO:0008152,GO:0009058,GO:0009059,GO:0009987,GO:0010467,GO:0015935,GO:0016020,GO:0019538,GO:0022613,GO:0022626,GO:0022627,GO:0032991,GO:0034641,GO:0034645,GO:0042254,GO:0043043,GO:0043170,GO:0043226,GO:0043228,GO:0043229,GO:0043232,GO:0043603,GO:…		ko:K02952	ko03010,map03010	M00178,M00179			br01610,ko00000,ko00001,ko00002,ko03011				Bacteria	2IHPN@201174,4DQUI@85009,COG0099@1,COG0099@2	NA|NA|NA	J	Located at the top of the head of the 30S subunit, it contacts several helices of the 16S rRNA. In the 70S ribosome it contacts the 23S rRNA (bridge B1a) and protein L5 of the 50S subunit (bridge B1b), connecting the 2 subunits
fig|6666666.450534.peg.589	754252.PFREUD_06050	6.1e-67	260.0	Propionibacteriales	rpsK	GO:0000028,GO:0000462,GO:0003674,GO:0003676,GO:0003723,GO:0003729,GO:0003735,GO:0005198,GO:0005488,GO:0005575,GO:0005622,GO:0005623,GO:0005737,GO:0005829,GO:0005840,GO:0005886,GO:0006139,GO:0006364,GO:0006396,GO:0006412,GO:0006518,GO:0006725,GO:0006807,GO:0006996,GO:0008150,GO:0008152,GO:0009058,GO:0009059,GO:0009987,GO:0010467,GO:0015935,GO:0016020,GO:0016043,GO:0016070,GO:0016072,GO:0019538,GO:…		ko:K02948	ko03010,map03010	M00178,M00179			br01610,ko00000,ko00001,ko00002,ko03011				Bacteria	2IFFC@201174,4DQ7M@85009,COG0100@1,COG0100@2	NA|NA|NA	J	Located on the platform of the 30S subunit, it bridges several disparate RNA helices of the 16S rRNA. Forms part of the Shine-Dalgarno cleft in the 70S ribosome
fig|6666666.450534.peg.590	754252.PFREUD_06060	1.9e-109	401.7	Propionibacteriales	rpsD	GO:0003674,GO:0003676,GO:0003723,GO:0003735,GO:0005198,GO:0005488,GO:0005575,GO:0005618,GO:0005622,GO:0005623,GO:0005737,GO:0005829,GO:0005840,GO:0005886,GO:0006417,GO:0006450,GO:0008150,GO:0009889,GO:0009891,GO:0009893,GO:0010468,GO:0010556,GO:0010557,GO:0010604,GO:0010608,GO:0010628,GO:0015935,GO:0016020,GO:0019222,GO:0019843,GO:0030312,GO:0031323,GO:0031325,GO:0031326,GO:0031328,GO:0032268,GO:…		ko:K02986	ko03010,map03010	M00178,M00179			br01610,ko00000,ko00001,ko00002,ko03011				Bacteria	2GIRX@201174,4DP75@85009,COG0522@1,COG0522@2	NA|NA|NA	J	One of the primary rRNA binding proteins, it binds directly to 16S rRNA where it nucleates assembly of the body of the 30S subunit
fig|6666666.450534.peg.591	754252.PFREUD_06070	1.1e-186	659.1	Propionibacteriales	rpoA	GO:0003674,GO:0003824,GO:0003899,GO:0005575,GO:0005618,GO:0005622,GO:0005623,GO:0005737,GO:0005829,GO:0005886,GO:0006139,GO:0006351,GO:0006354,GO:0006725,GO:0006807,GO:0008150,GO:0008152,GO:0009058,GO:0009059,GO:0009987,GO:0010467,GO:0016020,GO:0016070,GO:0016740,GO:0016772,GO:0016779,GO:0018130,GO:0019438,GO:0030312,GO:0032774,GO:0034062,GO:0034641,GO:0034645,GO:0034654,GO:0040007,GO:0043170,GO:…	2.7.7.6	ko:K03040	ko00230,ko00240,ko01100,ko03020,map00230,map00240,map01100,map03020	M00183	R00435,R00441,R00442,R00443	RC02795	br01611,ko00000,ko00001,ko00002,ko01000,ko03021,ko03400				Bacteria	2GJJ5@201174,4DNW6@85009,COG0202@1,COG0202@2	NA|NA|NA	K	DNA-dependent RNA polymerase catalyzes the transcription of DNA into RNA using the four ribonucleoside triphosphates as substrates
fig|6666666.450534.peg.592	754252.PFREUD_06080	3.6e-60	238.0	Propionibacteriales	rplQ	GO:0003674,GO:0003735,GO:0005198,GO:0005575,GO:0005618,GO:0005622,GO:0005623,GO:0005737,GO:0005829,GO:0005840,GO:0005886,GO:0015934,GO:0016020,GO:0022625,GO:0022626,GO:0030312,GO:0032991,GO:0043226,GO:0043228,GO:0043229,GO:0043232,GO:0044391,GO:0044422,GO:0044424,GO:0044444,GO:0044445,GO:0044446,GO:0044464,GO:0071944,GO:1990904		ko:K02879	ko03010,map03010	M00178			br01610,ko00000,ko00001,ko00002,ko03011				Bacteria	2IHV2@201174,4DQBP@85009,COG0203@1,COG0203@2	NA|NA|NA	J	Ribosomal protein L17
fig|6666666.450534.peg.593	754252.PFREUD_06090	5.6e-212	743.4	Propionibacteriales				ko:K14335					ko00000,ko01000,ko01003		GT4		Bacteria	2GNYW@201174,4DPGM@85009,COG0438@1,COG0438@2	NA|NA|NA	M	Glycosyltransferase Family 4
fig|6666666.450534.peg.594	754252.PFREUD_06100	2.8e-191	674.5	Propionibacteriales	rpfB	GO:0005575,GO:0005576,GO:0008150,GO:0009892,GO:0009893,GO:0010468,GO:0010604,GO:0010605,GO:0010628,GO:0010629,GO:0019222,GO:0022611,GO:0032502,GO:0040008,GO:0040009,GO:0040010,GO:0044111,GO:0044114,GO:0044115,GO:0044403,GO:0044419,GO:0045927,GO:0048518,GO:0048519,GO:0050789,GO:0051704,GO:0060255,GO:0065007,GO:0085016		ko:K21687,ko:K21688					ko00000		GH23		Bacteria	2H4RU@201174,4DMZZ@85009,COG3583@1,COG3583@2	NA|NA|NA	M	G5
fig|6666666.450534.peg.595	754252.PFREUD_06110	2.8e-116	424.5	Propionibacteriales	sodA		1.15.1.1	ko:K04564	ko04013,ko04068,ko04146,ko04211,ko04212,ko04213,ko05016,map04013,map04068,map04146,map04211,map04212,map04213,map05016				ko00000,ko00001,ko01000				Bacteria	2GJV8@201174,4DQ3N@85009,COG0605@1,COG0605@2	NA|NA|NA	P	Destroys radicals which are normally produced within the cells and which are toxic to biological systems
fig|6666666.450534.peg.596	754252.PFREUD_06120	1.5e-164	585.5	Actinobacteria	natA			ko:K01990		M00254			ko00000,ko00002,ko02000	3.A.1			Bacteria	2GIY8@201174,COG1131@1,COG1131@2	NA|NA|NA	V	ABC transporter
fig|6666666.450534.peg.597	754252.PFREUD_06130	3.1e-271	940.6	Actinobacteria				ko:K01992		M00254			ko00000,ko00002,ko02000	3.A.1			Bacteria	2BWH2@1,2GMNW@201174,2Z89R@2	NA|NA|NA
fig|6666666.450534.peg.598	754252.PFREUD_06140	3.4e-152	544.3	Propionibacteriales				ko:K16784,ko:K16785,ko:K16786,ko:K16787,ko:K16927	ko02010,map02010	M00581,M00582			ko00000,ko00001,ko00002,ko01000,ko02000	3.A.1.25,3.A.1.25.1,3.A.1.28,3.A.1.29,3.A.1.30,3.A.1.31,3.A.1.32,3.A.1.33,3.A.1.35			Bacteria	2GMK1@201174,4DQPM@85009,COG1122@1,COG1122@2	NA|NA|NA	P	ECF transporter, substrate-specific component
fig|6666666.450534.peg.599	754252.PFREUD_06150	2.7e-299	1033.9	Propionibacteriales				ko:K16786,ko:K16787	ko02010,map02010	M00582			ko00000,ko00001,ko00002,ko01000,ko02000	3.A.1.25,3.A.1.28,3.A.1.29,3.A.1.30,3.A.1.31,3.A.1.32,3.A.1.33,3.A.1.35			Bacteria	2I2Y2@201174,4DP2H@85009,COG3845@1,COG3845@2	NA|NA|NA	S	AAA domain, putative AbiEii toxin, Type IV TA system
fig|6666666.450534.peg.600	754252.PFREUD_06160	4.8e-191	673.7	Propionibacteriales	ecfT	GO:0003674,GO:0005215,GO:0005575,GO:0005623,GO:0005886,GO:0006810,GO:0006811,GO:0006820,GO:0006855,GO:0008150,GO:0008509,GO:0008514,GO:0015075,GO:0015238,GO:0015711,GO:0015893,GO:0016020,GO:0022857,GO:0032217,GO:0032218,GO:0034220,GO:0035461,GO:0042221,GO:0042493,GO:0044464,GO:0050896,GO:0051179,GO:0051180,GO:0051234,GO:0055085,GO:0071702,GO:0071705,GO:0071944,GO:0090482,GO:0098656		ko:K02008,ko:K16783,ko:K16785	ko02010,map02010	M00245,M00246,M00581,M00582			ko00000,ko00001,ko00002,ko02000	3.A.1.18,3.A.1.22,3.A.1.23,3.A.1.25,3.A.1.25.1,3.A.1.28,3.A.1.29,3.A.1.30,3.A.1.31,3.A.1.32,3.A.1.33,3.A.1.35			Bacteria	2GKHK@201174,4DPHW@85009,COG0619@1,COG0619@2	NA|NA|NA	P	Cobalt transport protein
fig|6666666.450534.peg.601	1120954.ATXE01000003_gene432	5.9e-25	120.9	Bacteria													Bacteria	2E775@1,331R0@2	NA|NA|NA
fig|6666666.450534.peg.602	754252.PFREUD_06190	3.4e-117	427.6	Propionibacteriales	rsmC	GO:0003674,GO:0003824,GO:0005575,GO:0005622,GO:0005623,GO:0005737,GO:0008150,GO:0008152,GO:0008168,GO:0008757,GO:0016740,GO:0016741,GO:0032259,GO:0044424,GO:0044464	2.1.1.172	ko:K00564			R07234	RC00003	ko00000,ko01000,ko03009				Bacteria	2IFG7@201174,4DNX6@85009,COG2813@1,COG2813@2	NA|NA|NA	J	Ribosomal protein L11 methyltransferase (PrmA)
fig|6666666.450534.peg.603	754252.PFREUD_06200	3.4e-163	580.9	Propionibacteriales	truA	GO:0000049,GO:0001522,GO:0003674,GO:0003676,GO:0003723,GO:0003824,GO:0005488,GO:0005575,GO:0005618,GO:0005623,GO:0006139,GO:0006396,GO:0006399,GO:0006400,GO:0006725,GO:0006807,GO:0008033,GO:0008150,GO:0008152,GO:0009451,GO:0009982,GO:0009987,GO:0010467,GO:0016070,GO:0016853,GO:0016866,GO:0030312,GO:0031119,GO:0034470,GO:0034641,GO:0034660,GO:0040007,GO:0043170,GO:0043412,GO:0044237,GO:0044238,GO:…	5.4.99.12	ko:K06173					ko00000,ko01000,ko03016				Bacteria	2GJ6C@201174,4DPSE@85009,COG0101@1,COG0101@2	NA|NA|NA	J	Formation of pseudouridine at positions 38, 39 and 40 in the anticodon stem and loop of transfer RNAs
fig|6666666.450534.peg.604	754252.PFREUD_06210	4e-161	573.9	Propionibacteriales	trmB	GO:0001510,GO:0003674,GO:0003824,GO:0005575,GO:0005622,GO:0005623,GO:0005737,GO:0006139,GO:0006396,GO:0006399,GO:0006400,GO:0006725,GO:0006807,GO:0008033,GO:0008150,GO:0008152,GO:0008168,GO:0008173,GO:0008175,GO:0008176,GO:0008757,GO:0009451,GO:0009987,GO:0010467,GO:0016070,GO:0016423,GO:0016740,GO:0016741,GO:0030488,GO:0032259,GO:0032991,GO:0034470,GO:0034641,GO:0034660,GO:0034708,GO:0036265,GO:…	2.1.1.297,2.1.1.33,2.4.99.12,2.4.99.13,2.4.99.14,2.4.99.15	ko:K02493,ko:K02527,ko:K03439	ko00540,ko01100,map00540,map01100	M00060,M00080	R04658,R05074,R09763,R10806	RC00003,RC00009,RC00077,RC00247,RC03279	ko00000,ko00001,ko00002,ko01000,ko01003,ko01005,ko03012,ko03016		GT30		Bacteria	2GJ8R@201174,4DNDX@85009,COG0220@1,COG0220@2	NA|NA|NA	J	Catalyzes the formation of N(7)-methylguanine at position 46 (m7G46) in tRNA
fig|6666666.450534.peg.605	754252.PFREUD_06220	1.2e-62	245.7	Propionibacteriales	yccF												Bacteria	2IKS5@201174,4DRE0@85009,COG3304@1,COG3304@2	NA|NA|NA	S	Inner membrane component domain
fig|6666666.450534.peg.606	754252.PFREUD_06230	0.0	1371.3	Propionibacteriales	fusA2	GO:0005575,GO:0005618,GO:0005623,GO:0005886,GO:0006790,GO:0008150,GO:0008152,GO:0009987,GO:0016020,GO:0030312,GO:0044237,GO:0044464,GO:0071944		ko:K02355					ko00000,ko03012,ko03029				Bacteria	2GKRU@201174,4DNXI@85009,COG0480@1,COG0480@2	NA|NA|NA	J	Elongation factor G, domain IV
fig|6666666.450534.peg.607	754252.PFREUD_06240	6.9e-80	303.1	Propionibacteriales	rplM	GO:0003674,GO:0003676,GO:0003723,GO:0003729,GO:0003735,GO:0005198,GO:0005488,GO:0005575,GO:0005618,GO:0005622,GO:0005623,GO:0005737,GO:0005829,GO:0005840,GO:0005886,GO:0006412,GO:0006417,GO:0006518,GO:0006807,GO:0008150,GO:0008152,GO:0008270,GO:0009058,GO:0009059,GO:0009889,GO:0009890,GO:0009892,GO:0009987,GO:0010467,GO:0010468,GO:0010556,GO:0010558,GO:0010605,GO:0010608,GO:0010629,GO:0015934,GO:…		ko:K02871	ko03010,map03010	M00178,M00179			br01610,ko00000,ko00001,ko00002,ko03011				Bacteria	2IFG1@201174,4DQET@85009,COG0102@1,COG0102@2	NA|NA|NA	J	This protein is one of the early assembly proteins of the 50S ribosomal subunit, although it is not seen to bind rRNA by itself. It is important during the early stages of 50S assembly
fig|6666666.450534.peg.608	754252.PFREUD_06250	5.8e-86	323.6	Propionibacteriales	rpsI	GO:0000462,GO:0003674,GO:0003676,GO:0003723,GO:0003735,GO:0005198,GO:0005488,GO:0005575,GO:0005622,GO:0005623,GO:0005737,GO:0005829,GO:0005840,GO:0005886,GO:0006139,GO:0006364,GO:0006396,GO:0006412,GO:0006518,GO:0006725,GO:0006807,GO:0008150,GO:0008152,GO:0009058,GO:0009059,GO:0009987,GO:0010467,GO:0015935,GO:0016020,GO:0016070,GO:0016072,GO:0019538,GO:0022613,GO:0022626,GO:0022627,GO:0030490,GO:…		ko:K02996	ko03010,map03010	M00178,M00179			br01610,ko00000,ko00001,ko00002,ko03011				Bacteria	2GNDY@201174,4DQN0@85009,COG0103@1,COG0103@2	NA|NA|NA	J	Belongs to the universal ribosomal protein uS9 family
fig|6666666.450534.peg.609	754252.PFREUD_06260	1.6e-241	841.6	Propionibacteriales	glmM	GO:0003674,GO:0003824,GO:0004614,GO:0004615,GO:0005575,GO:0005622,GO:0005623,GO:0005737,GO:0005829,GO:0005975,GO:0006040,GO:0006047,GO:0006048,GO:0006139,GO:0006464,GO:0006468,GO:0006725,GO:0006793,GO:0006796,GO:0006807,GO:0008150,GO:0008152,GO:0008966,GO:0009058,GO:0009225,GO:0009226,GO:0009987,GO:0016310,GO:0016853,GO:0016866,GO:0016868,GO:0018130,GO:0019438,GO:0019538,GO:0034641,GO:0034654,GO:…	5.4.2.10	ko:K03431	ko00520,ko01100,ko01130,map00520,map01100,map01130		R02060	RC00408	ko00000,ko00001,ko01000			iAF987.Gmet_1886,iLJ478.TM0184,iSB619.SA_RS11275,iSBO_1134.SBO_3206	Bacteria	2GN87@201174,4DNFP@85009,COG1109@1,COG1109@2	NA|NA|NA	G	Catalyzes the conversion of glucosamine-6-phosphate to glucosamine-1-phosphate
fig|6666666.450534.peg.610	754252.PFREUD_06270	1.3e-201	708.8	Propionibacteriales	coaA	GO:0003674,GO:0003824,GO:0004594,GO:0005575,GO:0005622,GO:0005623,GO:0005737,GO:0005829,GO:0006139,GO:0006163,GO:0006164,GO:0006725,GO:0006732,GO:0006753,GO:0006793,GO:0006796,GO:0006807,GO:0008150,GO:0008152,GO:0009058,GO:0009108,GO:0009117,GO:0009150,GO:0009152,GO:0009165,GO:0009259,GO:0009260,GO:0009987,GO:0015936,GO:0015937,GO:0016301,GO:0016310,GO:0016740,GO:0016772,GO:0016773,GO:0018130,GO:…	2.7.1.33	ko:K00867	ko00770,ko01100,map00770,map01100	M00120	R02971,R03018,R04391	RC00002,RC00017	ko00000,ko00001,ko00002,ko01000			iECDH1ME8569_1439.ECDH1ME8569_3838,iECH74115_1262.ECH74115_5439,iECSE_1348.ECSE_4265,iECSF_1327.ECSF_3833,iECSP_1301.ECSP_5045,iECW_1372.ECW_m4332,iEcDH1_1363.EcDH1_4016,iEcolC_1368.EcolC_4046,iPC815.YPO3758,iSFV_1184.SFV_4047,iSFxv_1172.SFxv_4418,iWFL_1372.ECW_m4332,iZ_1308.Z5545	Bacteria	2GIRR@201174,4DPFH@85009,COG1072@1,COG1072@2	NA|NA|NA	H	pantothenate kinase activity
fig|6666666.450534.peg.611	754252.PFREUD_06280	0.0	1215.7	Propionibacteriales	glmS	GO:0003674,GO:0003824,GO:0004360,GO:0005575,GO:0005622,GO:0005623,GO:0005737,GO:0005829,GO:0005886,GO:0006002,GO:0006040,GO:0006047,GO:0006139,GO:0006464,GO:0006486,GO:0006487,GO:0006725,GO:0006793,GO:0006796,GO:0006807,GO:0008150,GO:0008152,GO:0008483,GO:0009058,GO:0009059,GO:0009100,GO:0009101,GO:0009225,GO:0009987,GO:0016020,GO:0016740,GO:0016769,GO:0019538,GO:0019637,GO:0034641,GO:0034645,GO:…	2.6.1.16	ko:K00820	ko00250,ko00520,ko01100,ko01130,ko04931,map00250,map00520,map01100,map01130,map04931		R00768	RC00010,RC00163,RC02752	ko00000,ko00001,ko01000,ko01002			iNJ661.Rv3436c,iSB619.SA_RS11245,iYO844.BSU01780	Bacteria	2GKH0@201174,4DNBT@85009,COG0449@1,COG0449@2	NA|NA|NA	M	Catalyzes the first step in hexosamine metabolism, converting fructose-6P into glucosamine-6P using glutamine as a nitrogen source
fig|6666666.450534.peg.612	754252.PFREUD_06290	5.2e-62	243.8	Propionibacteriales	acpS	GO:0003674,GO:0003824,GO:0006082,GO:0006464,GO:0006629,GO:0006631,GO:0006633,GO:0006807,GO:0008150,GO:0008152,GO:0008610,GO:0008897,GO:0009058,GO:0009987,GO:0016053,GO:0016740,GO:0016772,GO:0016780,GO:0018070,GO:0018193,GO:0018209,GO:0018215,GO:0019538,GO:0019752,GO:0032787,GO:0036211,GO:0043170,GO:0043412,GO:0043436,GO:0044237,GO:0044238,GO:0044249,GO:0044255,GO:0044260,GO:0044267,GO:0044281,GO:…	2.7.8.7,3.2.1.52	ko:K00997,ko:K01207	ko00520,ko00531,ko00770,ko01100,ko01501,map00520,map00531,map00770,map01100,map01501	M00628	R00022,R01625,R05963,R07809,R07810,R10831	RC00002,RC00049	ko00000,ko00001,ko00002,ko01000				Bacteria	2IQF6@201174,4DRCQ@85009,COG0736@1,COG0736@2	NA|NA|NA	I	Transfers the 4'-phosphopantetheine moiety from coenzyme A to a Ser of acyl-carrier-protein
fig|6666666.450534.peg.613	754252.PFREUD_06300	2.1e-263	914.4	Propionibacteriales	nnrD	GO:0003674,GO:0003824,GO:0016829,GO:0016835,GO:0016836,GO:0016853,GO:0016854,GO:0052855,GO:0052856,GO:0052857	4.2.1.136,5.1.99.6	ko:K17758,ko:K17759					ko00000,ko01000				Bacteria	2GJHB@201174,4DN6W@85009,COG0062@1,COG0062@2,COG0063@1,COG0063@2	NA|NA|NA	G	Bifunctional enzyme that catalyzes the epimerization of the S- and R-forms of NAD(P)HX and the dehydration of the S-form of NAD(P)HX at the expense of ADP, which is converted to AMP. This allows the repair of both epimers of NAD(P)HX, a damaged form of NAD(P)H that is a result of enzymatic or heat-dependent hydration
fig|6666666.450534.peg.614	754252.PFREUD_06310	1.7e-215	755.0	Propionibacteriales	mgtA	GO:0000030,GO:0003674,GO:0003824,GO:0006629,GO:0006643,GO:0006664,GO:0008150,GO:0008152,GO:0008610,GO:0009058,GO:0009247,GO:0009987,GO:0016740,GO:0016757,GO:0016758,GO:0040007,GO:0044237,GO:0044238,GO:0044249,GO:0044255,GO:0046467,GO:0070085,GO:0071704,GO:0097502,GO:1901135,GO:1901137,GO:1901576,GO:1903509		ko:K12583					ko00000,ko01000,ko01003		GT4		Bacteria	2GIZG@201174,4DNSP@85009,COG0438@1,COG0438@2	NA|NA|NA	M	Glycosyltransferase Family 4
fig|6666666.450534.peg.615	754252.PFREUD_06320	8.6e-302	1043.1	Propionibacteriales	deaD		3.6.4.13	ko:K05592,ko:K11927	ko03018,map03018				ko00000,ko00001,ko01000,ko03009,ko03019				Bacteria	2GIUR@201174,4DNT3@85009,COG0513@1,COG0513@2	NA|NA|NA	L	DEAD DEAH box helicase
fig|6666666.450534.peg.616	754252.PFREUD_06330	1.3e-179	635.6	Propionibacteriales	ydiB	GO:0002949,GO:0006139,GO:0006396,GO:0006399,GO:0006400,GO:0006725,GO:0006807,GO:0008033,GO:0008150,GO:0008152,GO:0009451,GO:0009987,GO:0010467,GO:0016070,GO:0034470,GO:0034641,GO:0034660,GO:0040007,GO:0043170,GO:0043412,GO:0044237,GO:0044238,GO:0046483,GO:0070525,GO:0071704,GO:0090304,GO:1901360	2.7.1.221,5.1.1.1	ko:K01775,ko:K06925,ko:K07102	ko00473,ko00520,ko01100,ko01502,map00473,map00520,map01100,map01502		R00401,R08968,R11024	RC00002,RC00078,RC00285	ko00000,ko00001,ko01000,ko01011,ko03016				Bacteria	2IKV2@201174,4DPK9@85009,COG0802@1,COG0802@2	NA|NA|NA	K	Threonylcarbamoyl adenosine biosynthesis protein TsaE
fig|6666666.450534.peg.617	754252.PFREUD_06340	9.2e-124	449.5	Propionibacteriales	yeaZ	GO:0002949,GO:0003674,GO:0003824,GO:0005488,GO:0005515,GO:0005575,GO:0005618,GO:0005622,GO:0005623,GO:0005737,GO:0005829,GO:0006139,GO:0006396,GO:0006399,GO:0006400,GO:0006508,GO:0006725,GO:0006807,GO:0008033,GO:0008150,GO:0008152,GO:0008233,GO:0008237,GO:0009451,GO:0009987,GO:0010467,GO:0016070,GO:0016787,GO:0019538,GO:0030312,GO:0034470,GO:0034641,GO:0034660,GO:0042802,GO:0043170,GO:0043412,GO:…	2.3.1.234	ko:K01409,ko:K14742			R10648	RC00070,RC00416	ko00000,ko01000,ko03016				Bacteria	2GMTM@201174,4DQ98@85009,COG1214@1,COG1214@2	NA|NA|NA	O	Glycoprotease family
fig|6666666.450534.peg.618	754252.PFREUD_06350	2.6e-94	351.3	Propionibacteriales	rimI	GO:0003674,GO:0003824,GO:0004596,GO:0005575,GO:0005622,GO:0005623,GO:0005737,GO:0006464,GO:0006473,GO:0006474,GO:0006807,GO:0008080,GO:0008150,GO:0008152,GO:0008999,GO:0009987,GO:0010467,GO:0016407,GO:0016410,GO:0016740,GO:0016746,GO:0016747,GO:0017189,GO:0018193,GO:0018194,GO:0019538,GO:0031365,GO:0034212,GO:0036211,GO:0043170,GO:0043412,GO:0043543,GO:0044237,GO:0044238,GO:0044260,GO:0044267,GO:…	2.3.1.128,2.3.1.234	ko:K01409,ko:K03789,ko:K14742			R10648	RC00070,RC00416	ko00000,ko01000,ko03009,ko03016				Bacteria	2HZJQ@201174,4DRZ3@85009,COG0454@1,COG0456@2	NA|NA|NA	K	Acetyltransferase (GNAT) domain
fig|6666666.450534.peg.619	754252.PFREUD_06360	3.2e-195	687.6	Propionibacteriales	tsaD	GO:0000287,GO:0000408,GO:0002949,GO:0003674,GO:0003824,GO:0004175,GO:0004222,GO:0005488,GO:0005506,GO:0005515,GO:0005575,GO:0005622,GO:0005623,GO:0005737,GO:0005829,GO:0006139,GO:0006396,GO:0006399,GO:0006400,GO:0006508,GO:0006725,GO:0006807,GO:0008033,GO:0008150,GO:0008152,GO:0008233,GO:0008237,GO:0009451,GO:0009987,GO:0010467,GO:0016070,GO:0016787,GO:0019538,GO:0032991,GO:0034470,GO:0034641,GO:…	2.3.1.234	ko:K01409,ko:K03070	ko02024,ko03060,ko03070,map02024,map03060,map03070	M00335	R10648	RC00070,RC00416	ko00000,ko00001,ko00002,ko01000,ko02044,ko03016	3.A.5.1,3.A.5.10,3.A.5.2,3.A.5.4			Bacteria	2GJ98@201174,4DP6P@85009,COG0533@1,COG0533@2	NA|NA|NA	O	Required for the formation of a threonylcarbamoyl group on adenosine at position 37 (t(6)A37) in tRNAs that read codons beginning with adenine. Is involved in the transfer of the threonylcarbamoyl moiety of threonylcarbamoyl-AMP (TC-AMP) to the N6 group of A37, together with TsaE and TsaB. TsaD likely plays a direct catalytic role in this reaction
fig|6666666.450534.peg.620	754252.PFREUD_06370	0.0	1209.9	Propionibacteriales	bluB	GO:0003674,GO:0003824,GO:0006725,GO:0006766,GO:0006767,GO:0006807,GO:0008150,GO:0008152,GO:0009058,GO:0009110,GO:0009235,GO:0009236,GO:0009987,GO:0016491,GO:0016705,GO:0017144,GO:0018130,GO:0019438,GO:0033013,GO:0033014,GO:0034641,GO:0042364,GO:0044237,GO:0044249,GO:0044271,GO:0044281,GO:0044283,GO:0046483,GO:0051186,GO:0051188,GO:0055114,GO:0071704,GO:1901360,GO:1901362,GO:1901564,GO:1901566,GO:…	1.13.11.79,2.1.1.107,2.4.2.21	ko:K00768,ko:K02303,ko:K04719	ko00740,ko00860,ko01100,ko01110,ko01120,map00740,map00860,map01100,map01110,map01120	M00121,M00122	R03194,R04148,R09083	RC00003,RC00033,RC00063,RC00435,RC00871,RC02413	ko00000,ko00001,ko00002,ko01000				Bacteria	2GJ16@201174,4DWZJ@85009,COG0778@1,COG0778@2,COG2038@1,COG2038@2	NA|NA|NA	CH	Phosphoribosyltransferase
fig|6666666.450534.peg.621	754252.PFREUD_06380	6.9e-278	962.6	Propionibacteriales	pepC	GO:0000096,GO:0000098,GO:0003674,GO:0003824,GO:0005575,GO:0005622,GO:0005623,GO:0005737,GO:0006082,GO:0006508,GO:0006520,GO:0006790,GO:0006807,GO:0008150,GO:0008152,GO:0008233,GO:0008234,GO:0009056,GO:0009063,GO:0009636,GO:0009987,GO:0016054,GO:0016787,GO:0019538,GO:0019752,GO:0042221,GO:0043170,GO:0043418,GO:0043436,GO:0044237,GO:0044238,GO:0044248,GO:0044273,GO:0044281,GO:0044282,GO:0044424,GO:…	3.4.22.40	ko:K01372					ko00000,ko01000,ko01002				Bacteria	2HCVR@201174,4DWUZ@85009,COG3579@1,COG3579@2	NA|NA|NA	E	Peptidase C1-like family
fig|6666666.450534.peg.622	754252.PFREUD_06390	4.7e-90	337.0	Actinobacteria	mutT		3.6.1.55	ko:K03574					ko00000,ko01000,ko03400				Bacteria	2INEI@201174,COG1051@1,COG1051@2	NA|NA|NA	F	NTP pyrophosphohydrolases including oxidative damage repair enzymes
fig|6666666.450534.peg.623	754252.PFREUD_06400	2.1e-211	741.5	Propionibacteriales	tetV												Bacteria	2GJPT@201174,4DP19@85009,COG0477@1,COG2814@2	NA|NA|NA	EGP	Major facilitator Superfamily
fig|6666666.450534.peg.624	754252.PFREUD_06410	5.3e-248	863.2	Propionibacteriales													Bacteria	2GK97@201174,4DPMI@85009,COG2265@1,COG2265@2	NA|NA|NA	J	COG0500 SAM-dependent methyltransferases
fig|6666666.450534.peg.625	754252.PFREUD_06420	6.4e-103	380.2	Actinobacteria				ko:K05846	ko02010,map02010	M00209			ko00000,ko00001,ko00002,ko02000	3.A.1.12			Bacteria	2GMQT@201174,COG1174@1,COG1174@2	NA|NA|NA	E	ABC transporter permease
fig|6666666.450534.peg.626	754252.PFREUD_06430	8.1e-217	759.6	Actinobacteria	proV			ko:K05847	ko02010,map02010	M00209			ko00000,ko00001,ko00002,ko02000	3.A.1.12			Bacteria	2GJHI@201174,COG1125@1,COG1125@2	NA|NA|NA	E	ABC transporter
fig|6666666.450534.peg.627	754252.PFREUD_06440	2.7e-121	441.4	Propionibacteriales	opuBB			ko:K05846	ko02010,map02010	M00209			ko00000,ko00001,ko00002,ko02000	3.A.1.12			Bacteria	2H9I7@201174,4DTU3@85009,COG1174@1,COG1174@2	NA|NA|NA	E	Binding-protein-dependent transport system inner membrane component
fig|6666666.450534.peg.628	754252.PFREUD_06450	8.3e-185	652.9	Propionibacteriales	yehZ	GO:0003674,GO:0005215,GO:0005575,GO:0005623,GO:0005886,GO:0006810,GO:0006811,GO:0006812,GO:0006950,GO:0006970,GO:0006972,GO:0008150,GO:0009628,GO:0009987,GO:0015695,GO:0015696,GO:0015697,GO:0015838,GO:0016020,GO:0031460,GO:0033554,GO:0044464,GO:0050896,GO:0051179,GO:0051234,GO:0051716,GO:0071214,GO:0071470,GO:0071474,GO:0071702,GO:0071705,GO:0071944,GO:0072337,GO:0104004		ko:K05845	ko02010,map02010	M00209			ko00000,ko00001,ko00002,ko02000	3.A.1.12		iE2348C_1286.E2348C_2278,iEC55989_1330.EC55989_2381,iECIAI39_1322.ECIAI39_0865,iECO103_1326.ECO103_2607,iECSE_1348.ECSE_2399	Bacteria	2GJWY@201174,4DU0Q@85009,COG1732@1,COG1732@2	NA|NA|NA	M	Substrate binding domain of ABC-type glycine betaine transport system
fig|6666666.450534.peg.630	754252.PFREUD_06460	5.7e-46	189.9	Propionibacteriales	groS	GO:0003674,GO:0005488,GO:0005515,GO:0005575,GO:0005576,GO:0005618,GO:0005622,GO:0005623,GO:0005737,GO:0005829,GO:0005886,GO:0006355,GO:0006457,GO:0006458,GO:0006950,GO:0006986,GO:0008150,GO:0009266,GO:0009408,GO:0009628,GO:0009889,GO:0009987,GO:0010033,GO:0010468,GO:0010556,GO:0016020,GO:0019219,GO:0019222,GO:0019899,GO:0030312,GO:0031323,GO:0031326,GO:0033554,GO:0034605,GO:0035375,GO:0035966,GO:…		ko:K04078					ko00000,ko03029,ko03110				Bacteria	2IKTH@201174,4DR0X@85009,COG0234@1,COG0234@2	NA|NA|NA	O	Binds to Cpn60 in the presence of Mg-ATP and suppresses the ATPase activity of the latter
fig|6666666.450534.peg.631	754252.PFREUD_06470	8e-288	995.7	Propionibacteriales	groL	GO:0003674,GO:0003676,GO:0003677,GO:0003697,GO:0005488,GO:0005515,GO:0005575,GO:0005618,GO:0005622,GO:0005623,GO:0005737,GO:0005829,GO:0005886,GO:0006139,GO:0006259,GO:0006457,GO:0006458,GO:0006725,GO:0006807,GO:0006950,GO:0007154,GO:0008150,GO:0008152,GO:0009266,GO:0009295,GO:0009408,GO:0009605,GO:0009628,GO:0009987,GO:0009991,GO:0016020,GO:0016043,GO:0016465,GO:0030312,GO:0031668,GO:0032991,GO:…		ko:K04077	ko03018,ko04212,ko04940,ko05134,ko05152,map03018,map04212,map04940,map05134,map05152				ko00000,ko00001,ko03019,ko03029,ko03110,ko04147				Bacteria	2GKC9@201174,4DNCJ@85009,COG0459@1,COG0459@2	NA|NA|NA	O	Prevents misfolding and promotes the refolding and proper assembly of unfolded polypeptides generated under stress conditions
fig|6666666.450534.peg.632	754252.PFREUD_06480	5.5e-286	989.6	Propionibacteriales	guaB	GO:0003674,GO:0003824,GO:0003938,GO:0005575,GO:0005618,GO:0005622,GO:0005623,GO:0005737,GO:0005886,GO:0006139,GO:0006163,GO:0006164,GO:0006177,GO:0006183,GO:0006195,GO:0006204,GO:0006725,GO:0006753,GO:0006793,GO:0006796,GO:0006807,GO:0008150,GO:0008152,GO:0009056,GO:0009058,GO:0009116,GO:0009117,GO:0009119,GO:0009123,GO:0009124,GO:0009125,GO:0009126,GO:0009127,GO:0009128,GO:0009141,GO:0009142,GO:…	1.1.1.205	ko:K00088	ko00230,ko00983,ko01100,ko01110,map00230,map00983,map01100,map01110	M00050	R01130,R08240	RC00143,RC02207	ko00000,ko00001,ko00002,ko01000,ko04147				Bacteria	2GITZ@201174,4DN68@85009,COG0516@1,COG0516@2,COG0517@1,COG0517@2	NA|NA|NA	F	Catalyzes the conversion of inosine 5'-phosphate (IMP) to xanthosine 5'-phosphate (XMP), the first committed and rate- limiting step in the de novo synthesis of guanine nucleotides, and therefore plays an important role in the regulation of cell growth
fig|6666666.450534.peg.633	754252.PFREUD_06490	3.5e-205	720.7	Propionibacteriales	guaB	GO:0005575,GO:0005622,GO:0005623,GO:0005737,GO:0005886,GO:0006139,GO:0006163,GO:0006164,GO:0006183,GO:0006725,GO:0006753,GO:0006793,GO:0006796,GO:0006807,GO:0008150,GO:0008152,GO:0009058,GO:0009116,GO:0009117,GO:0009119,GO:0009141,GO:0009142,GO:0009144,GO:0009145,GO:0009150,GO:0009152,GO:0009163,GO:0009165,GO:0009199,GO:0009201,GO:0009205,GO:0009206,GO:0009259,GO:0009260,GO:0009987,GO:0016020,GO:…	1.1.1.205	ko:K00088	ko00230,ko00983,ko01100,ko01110,map00230,map00983,map01100,map01110	M00050	R01130,R08240	RC00143,RC02207	ko00000,ko00001,ko00002,ko01000,ko04147				Bacteria	2GKVS@201174,4DN1G@85009,COG0516@1,COG0516@2	NA|NA|NA	F	IMP dehydrogenase / GMP reductase domain
fig|6666666.450534.peg.634	754252.PFREUD_06500	2.2e-54	218.0	Actinobacteria	tyrA		5.4.99.5	ko:K04092	ko00400,ko01100,ko01110,ko01130,ko01230,map00400,map01100,map01110,map01130,map01230	M00024,M00025	R01715	RC03116	ko00000,ko00001,ko00002,ko01000				Bacteria	2IQ46@201174,COG1605@1,COG1605@2	NA|NA|NA	E	Chorismate mutase
fig|6666666.450534.peg.636	521393.JH806632_gene597	4.5e-10	73.2	Actinobacteria													Bacteria	2IBDZ@201174,4D3UV@85005,COG1520@1,COG1520@2	NA|NA|NA	S	Part of the outer membrane protein assembly complex, which is involved in assembly and insertion of beta-barrel proteins into the outer membrane
fig|6666666.450534.peg.638	1089453.GOSPT_088_00130	7.1e-17	94.7	Gordoniaceae													Bacteria	2B35U@1,2HX5K@201174,31VTR@2,4GDYQ@85026	NA|NA|NA	S	N-acetylmuramoyl-L-alanine amidase
fig|6666666.450534.peg.639	754252.PFREUD_06550	8e-86	323.2	Propionibacteriales	cysE	GO:0000096,GO:0000097,GO:0003674,GO:0003824,GO:0005575,GO:0005622,GO:0005623,GO:0005737,GO:0005829,GO:0006082,GO:0006520,GO:0006534,GO:0006535,GO:0006563,GO:0006790,GO:0006807,GO:0008150,GO:0008152,GO:0008374,GO:0008652,GO:0009001,GO:0009058,GO:0009069,GO:0009070,GO:0009987,GO:0016053,GO:0016407,GO:0016412,GO:0016413,GO:0016740,GO:0016746,GO:0016747,GO:0019344,GO:0019752,GO:0043436,GO:0044237,GO:…	2.3.1.30	ko:K00640	ko00270,ko00920,ko01100,ko01110,ko01120,ko01200,ko01230,ko05111,map00270,map00920,map01100,map01110,map01120,map01200,map01230,map05111	M00021	R00586	RC00004,RC00041	ko00000,ko00001,ko00002,ko01000			iJN746.PP_0840	Bacteria	2IHW5@201174,4DSPI@85009,COG1045@1,COG1045@2	NA|NA|NA	E	Bacterial transferase hexapeptide (six repeats)
fig|6666666.450534.peg.640	754252.PFREUD_06560	7.5e-161	573.2	Actinobacteria	cysK	GO:0000096,GO:0000097,GO:0003674,GO:0003824,GO:0004124,GO:0005488,GO:0005575,GO:0005576,GO:0005622,GO:0005623,GO:0005737,GO:0005829,GO:0006082,GO:0006520,GO:0006534,GO:0006535,GO:0006563,GO:0006790,GO:0006807,GO:0008144,GO:0008150,GO:0008152,GO:0008652,GO:0009058,GO:0009069,GO:0009070,GO:0009987,GO:0016053,GO:0016740,GO:0016765,GO:0016829,GO:0016846,GO:0019344,GO:0019752,GO:0019842,GO:0030170,GO:…	2.5.1.47	ko:K01738	ko00270,ko00920,ko01100,ko01110,ko01120,ko01130,ko01200,ko01230,map00270,map00920,map01100,map01110,map01120,map01130,map01200,map01230	M00021	R00897,R03601,R04859	RC00020,RC02814,RC02821	ko00000,ko00001,ko00002,ko01000				Bacteria	2GIXE@201174,COG0031@1,COG0031@2	NA|NA|NA	E	Belongs to the cysteine synthase cystathionine beta- synthase family
fig|6666666.450534.peg.641	543632.JOJL01000015_gene8697	1.8e-124	452.2	Micromonosporales	araB	GO:0003674,GO:0003824,GO:0005575,GO:0005622,GO:0005623,GO:0005737,GO:0005975,GO:0005996,GO:0006793,GO:0006796,GO:0008150,GO:0008152,GO:0008741,GO:0009056,GO:0009058,GO:0009987,GO:0016052,GO:0016301,GO:0016310,GO:0016740,GO:0016772,GO:0016773,GO:0019200,GO:0019321,GO:0019323,GO:0019566,GO:0019568,GO:0019569,GO:0019572,GO:0019637,GO:0044237,GO:0044238,GO:0044262,GO:0044281,GO:0044282,GO:0044424,GO:…	2.7.1.16	ko:K00853	ko00040,ko01100,map00040,map01100		R01526,R02439	RC00002,RC00538	ko00000,ko00001,ko01000			iBWG_1329.BWG_0059,iECH74115_1262.ECH74115_0068,iECSP_1301.ECSP_0067,iECs_1301.ECs0067,iG2583_1286.G2583_0066,iPC815.YPO2254,iZ_1308.Z0072	Bacteria	2H531@201174,4D8RU@85008,COG1069@1,COG1069@2	NA|NA|NA	G	Belongs to the ribulokinase family
fig|6666666.450534.peg.642	1380346.JNIH01000001_gene4395	2.6e-67	261.9	Actinobacteria	araB	GO:0003674,GO:0003824,GO:0005575,GO:0005622,GO:0005623,GO:0005737,GO:0005975,GO:0005996,GO:0006793,GO:0006796,GO:0008150,GO:0008152,GO:0008741,GO:0009056,GO:0009058,GO:0009987,GO:0016052,GO:0016301,GO:0016310,GO:0016740,GO:0016772,GO:0016773,GO:0019200,GO:0019321,GO:0019323,GO:0019566,GO:0019568,GO:0019569,GO:0019572,GO:0019637,GO:0044237,GO:0044238,GO:0044262,GO:0044281,GO:0044282,GO:0044424,GO:…	2.7.1.16	ko:K00853	ko00040,ko01100,map00040,map01100		R01526,R02439	RC00002,RC00538	ko00000,ko00001,ko01000			iBWG_1329.BWG_0059,iECH74115_1262.ECH74115_0068,iECSP_1301.ECSP_0067,iECs_1301.ECs0067,iG2583_1286.G2583_0066,iPC815.YPO2254,iZ_1308.Z0072	Bacteria	2H531@201174,COG1069@1,COG1069@2	NA|NA|NA	G	Belongs to the ribulokinase family
fig|6666666.450534.peg.643	754252.PFREUD_06590	4.2e-118	430.6	Propionibacteriales	araD		4.1.2.17,5.1.3.4	ko:K01628,ko:K03077	ko00040,ko00051,ko00053,ko01100,ko01120,map00040,map00051,map00053,map01100,map01120	M00550	R02262,R05850	RC00603,RC00604,RC01479	ko00000,ko00001,ko00002,ko01000				Bacteria	2GNI6@201174,4DNAZ@85009,COG0235@1,COG0235@2	NA|NA|NA	G	Class II Aldolase and Adducin N-terminal domain
fig|6666666.450534.peg.645	754252.PFREUD_06610	5.9e-296	1022.7	Propionibacteriales	araA	GO:0003674,GO:0003824,GO:0005575,GO:0005622,GO:0005623,GO:0005737,GO:0005829,GO:0005975,GO:0005996,GO:0006793,GO:0006796,GO:0008150,GO:0008152,GO:0008733,GO:0009056,GO:0009058,GO:0009987,GO:0016052,GO:0016853,GO:0016860,GO:0016861,GO:0019321,GO:0019323,GO:0019566,GO:0019568,GO:0019569,GO:0019572,GO:0019637,GO:0044237,GO:0044238,GO:0044281,GO:0044282,GO:0044424,GO:0044444,GO:0044464,GO:0046365,GO:…	5.3.1.4	ko:K01804	ko00040,ko01100,map00040,map01100		R01761	RC00516	ko00000,ko00001,ko01000			iAPECO1_1312.APECO1_1922,iB21_1397.B21_00063,iBWG_1329.BWG_0058,iE2348C_1286.E2348C_0063,iECBD_1354.ECBD_3555,iECD_1391.ECD_00064,iECED1_1282.ECED1_0061,iECIAI1_1343.ECIAI1_0062,iECNA114_1301.ECNA114_0050,iECO103_1326.ECO103_0063,iECO26_1355.ECO26_0064,iECOK1_1307.ECOK1_0061,iECP_1309.ECP_0063,iECS88_1305.ECS88_0065,iECSE_1348.ECSE_0062,iECW_1372.ECW_m0060,iEKO11_1354.EKO11_3852,iEcE24377_1341.Ec…	Bacteria	2GJNB@201174,4DPD0@85009,COG2160@1,COG2160@2	NA|NA|NA	G	Catalyzes the conversion of L-arabinose to L-ribulose
fig|6666666.450534.peg.646	754252.PFREUD_06620	8.6e-190	669.5	Propionibacteriales				ko:K02529					ko00000,ko03000				Bacteria	2GK1X@201174,4DQ8P@85009,COG1609@1,COG1609@2	NA|NA|NA	K	helix_turn _helix lactose operon repressor
fig|6666666.450534.peg.647	754252.PFREUD_06630	4.6e-169	600.5	Propionibacteriales				ko:K02058		M00221			ko00000,ko00002,ko02000	3.A.1.2			Bacteria	2GJ0Z@201174,4DQJY@85009,COG1879@1,COG1879@2	NA|NA|NA	G	Periplasmic binding protein domain
fig|6666666.450534.peg.648	754252.PFREUD_06640	9.1e-59	232.6	Propionibacteriales	ytfR		3.6.3.17	ko:K02056		M00221			ko00000,ko00002,ko01000,ko02000	3.A.1.2		iECED1_1282.ECED1_5085	Bacteria	2GJ3F@201174,4DNDA@85009,COG1129@1,COG1129@2	NA|NA|NA	G	ATPases associated with a variety of cellular activities
fig|6666666.450534.peg.649	754252.PFREUD_06640	8.7e-193	679.5	Propionibacteriales	ytfR		3.6.3.17	ko:K02056		M00221			ko00000,ko00002,ko01000,ko02000	3.A.1.2		iECED1_1282.ECED1_5085	Bacteria	2GJ3F@201174,4DNDA@85009,COG1129@1,COG1129@2	NA|NA|NA	G	ATPases associated with a variety of cellular activities
fig|6666666.450534.peg.650	754252.PFREUD_06660	8.4e-100	370.5	Actinobacteria	ytfT	GO:0003674,GO:0005215,GO:0005575,GO:0005623,GO:0005886,GO:0005887,GO:0006810,GO:0008150,GO:0008643,GO:0015144,GO:0015145,GO:0015146,GO:0015591,GO:0015749,GO:0015750,GO:0015752,GO:0016020,GO:0016021,GO:0022857,GO:0031224,GO:0031226,GO:0032991,GO:0034219,GO:0043190,GO:0044425,GO:0044459,GO:0044464,GO:0051119,GO:0051179,GO:0051234,GO:0055085,GO:0071702,GO:0071944,GO:0098533,GO:0098796,GO:0098797,GO:…		ko:K02057		M00221			ko00000,ko00002,ko02000	3.A.1.2		iAPECO1_1312.APECO1_2162,iECH74115_1262.ECH74115_5749,iECOK1_1307.ECOK1_4745,iECSF_1327.ECSF_4119,iLF82_1304.LF82_3716,iUTI89_1310.UTI89_C4834,ic_1306.c5327	Bacteria	2HB45@201174,COG1172@1,COG1172@2	NA|NA|NA	G	Belongs to the binding-protein-dependent transport system permease family
fig|6666666.450534.peg.651	754252.PFREUD_06670	1.5e-178	632.1	Propionibacteriales	yjfF	GO:0005575,GO:0005623,GO:0005886,GO:0005887,GO:0016020,GO:0016021,GO:0031224,GO:0031226,GO:0044425,GO:0044459,GO:0044464,GO:0071944		ko:K02057		M00221			ko00000,ko00002,ko02000	3.A.1.2		iECW_1372.ECW_m4592,iEKO11_1354.EKO11_4080,iWFL_1372.ECW_m4592	Bacteria	2GJDW@201174,4DQ7E@85009,COG1172@1,COG1172@2	NA|NA|NA	G	Branched-chain amino acid transport system / permease component
fig|6666666.450534.peg.652	754252.PFREUD_06680	3.2e-294	1016.9	Propionibacteriales	guaA	GO:0003674,GO:0003824,GO:0003921,GO:0003922,GO:0005488,GO:0005515,GO:0005575,GO:0005618,GO:0005622,GO:0005623,GO:0005737,GO:0005829,GO:0006139,GO:0006163,GO:0006164,GO:0006177,GO:0006725,GO:0006753,GO:0006793,GO:0006796,GO:0006807,GO:0008150,GO:0008152,GO:0009058,GO:0009116,GO:0009117,GO:0009119,GO:0009123,GO:0009124,GO:0009126,GO:0009127,GO:0009150,GO:0009152,GO:0009156,GO:0009161,GO:0009163,GO:…	6.3.5.2	ko:K01951	ko00230,ko00983,ko01100,map00230,map00983,map01100	M00050	R01230,R01231,R08244	RC00010,RC00204	ko00000,ko00001,ko00002,ko01000,ko01002			iJN746.PP_1032,iSF_1195.SF2553,iSFxv_1172.SFxv_2808,iS_1188.S2725,iYL1228.KPN_02833	Bacteria	2GM09@201174,4DPFU@85009,COG0519@1,COG0519@2	NA|NA|NA	F	Catalyzes the synthesis of GMP from XMP
fig|6666666.450534.peg.653	754252.PFREUD_06690	3.9e-175	620.5	Actinobacteria													Bacteria	2GXBT@201174,COG3878@1,COG3878@2	NA|NA|NA	S	Domain of unknown function (DUF1963)
fig|6666666.450534.peg.654	754252.PFREUD_06700	2.7e-174	617.8	Actinobacteria													Bacteria	2HWXG@201174,COG0604@1,COG0604@2	NA|NA|NA	C	NADPH quinone reductase
fig|6666666.450534.peg.655	754252.PFREUD_06710	2.8e-50	204.1	Actinobacteria	pspC	GO:0005575,GO:0005623,GO:0005886,GO:0008150,GO:0009889,GO:0009891,GO:0009893,GO:0010556,GO:0010557,GO:0010604,GO:0016020,GO:0019222,GO:0044464,GO:0048518,GO:0050789,GO:0060255,GO:0065007,GO:0071944		ko:K03973					ko00000,ko02048,ko03000				Bacteria	2IRZU@201174,COG1983@1,COG1983@2	NA|NA|NA	KT	PspC domain
fig|6666666.450534.peg.657	754252.PFREUD_06720	5.9e-219	766.5	Propionibacteriales	tcsS3												Bacteria	2GJ4J@201174,4DNII@85009,COG1983@1,COG1983@2,COG4585@1,COG4585@2	NA|NA|NA	T	PspC domain
fig|6666666.450534.peg.658	754252.PFREUD_06730	5.2e-122	443.7	Propionibacteriales	degU			ko:K07684	ko02020,map02020	M00471			ko00000,ko00001,ko00002,ko02022				Bacteria	2GIVA@201174,4DQ1R@85009,COG2197@1,COG2197@2	NA|NA|NA	T	helix_turn_helix, Lux Regulon
fig|6666666.450534.peg.659	754252.PFREUD_06740	9.4e-26	122.5	Bacteria	MA20_40075												Bacteria	COG2261@1,COG2261@2	NA|NA|NA	S	Transglycosylase associated protein
fig|6666666.450534.peg.660	754252.PFREUD_06750	2e-183	648.3	Actinobacteria	fatB			ko:K02016	ko02010,map02010	M00240			ko00000,ko00001,ko00002,ko02000	3.A.1.14			Bacteria	2GK6Q@201174,COG4607@1,COG4607@2	NA|NA|NA	P	ABC-type enterochelin transport system periplasmic component
fig|6666666.450534.peg.661	754252.PFREUD_06760	2.3e-155	555.1	Actinobacteria	feuB			ko:K02015	ko02010,map02010	M00240			ko00000,ko00001,ko00002,ko02000	3.A.1.14			Bacteria	2GNC7@201174,COG4606@1,COG4606@2	NA|NA|NA	P	Belongs to the binding-protein-dependent transport system permease family. FecCD subfamily
fig|6666666.450534.peg.662	754252.PFREUD_06770	1.9e-175	622.1	Actinobacteria	fatC			ko:K02015	ko02010,map02010	M00240			ko00000,ko00001,ko00002,ko02000	3.A.1.14			Bacteria	2GN2I@201174,COG4605@1,COG4605@2	NA|NA|NA	P	Belongs to the binding-protein-dependent transport system permease family. FecCD subfamily
fig|6666666.450534.peg.663	1229781.C272_16245	4.7e-171	607.1	Brevibacteriaceae													Bacteria	2GMZX@201174,4FAZ2@85019,COG2826@1,COG2826@2	NA|NA|NA	L	Helix-turn-helix domain
fig|6666666.450534.peg.664	754252.PFREUD_06780	2.2e-134	485.0	Actinobacteria	yclP		3.6.3.34	ko:K02013	ko02010,map02010	M00240			ko00000,ko00001,ko00002,ko01000,ko02000	3.A.1.14			Bacteria	2I2KS@201174,COG4604@1,COG4604@2	NA|NA|NA	P	ABC transporter
fig|6666666.450534.peg.665	754252.PFREUD_06790	1.7e-245	854.7	Propionibacteriales	cls-1			ko:K06131	ko00564,ko01100,map00564,map01100		R07390	RC00017	ko00000,ko00001,ko01000			iAF987.Gmet_3078	Bacteria	2GM0P@201174,4DP3Y@85009,COG1502@1,COG1502@2	NA|NA|NA	I	Phospholipase D. Active site motifs.
fig|6666666.450534.peg.666	754252.PFREUD_06800	0.0	1619.4	Propionibacteriales	pcrA	GO:0000018,GO:0000166,GO:0000287,GO:0003674,GO:0003678,GO:0003824,GO:0004003,GO:0004386,GO:0005488,GO:0005575,GO:0005618,GO:0005622,GO:0005623,GO:0005886,GO:0006139,GO:0006259,GO:0006281,GO:0006302,GO:0006725,GO:0006807,GO:0006950,GO:0006974,GO:0006996,GO:0008026,GO:0008094,GO:0008150,GO:0008152,GO:0009314,GO:0009411,GO:0009416,GO:0009628,GO:0009650,GO:0009892,GO:0009987,GO:0010605,GO:0016020,GO:…	3.6.4.12	ko:K03657	ko03420,ko03430,map03420,map03430				ko00000,ko00001,ko01000,ko03400				Bacteria	2GISS@201174,4DP2M@85009,COG0210@1,COG0210@2	NA|NA|NA	L	UvrD-like helicase C-terminal domain
fig|6666666.450534.peg.667	754252.PFREUD_06810	3.7e-263	913.7	Propionibacteriales													Bacteria	2I39E@201174,4DX1A@85009,COG3266@1,COG3266@2	NA|NA|NA	S	domain, Protein
fig|6666666.450534.peg.668	754252.PFREUD_06820	3.1e-107	394.4	Propionibacteriales	purN	GO:0000287,GO:0003674,GO:0005488,GO:0006082,GO:0006575,GO:0006725,GO:0006732,GO:0006760,GO:0006807,GO:0008150,GO:0008152,GO:0009987,GO:0019752,GO:0034641,GO:0042558,GO:0043167,GO:0043169,GO:0043436,GO:0043603,GO:0044237,GO:0044281,GO:0046483,GO:0046653,GO:0046872,GO:0051186,GO:0071704,GO:1901360,GO:1901564	2.1.2.2,2.1.2.3,3.5.4.10	ko:K00602,ko:K11175	ko00230,ko00670,ko01100,ko01110,ko01130,ko01523,map00230,map00670,map01100,map01110,map01130,map01523	M00048	R01127,R04325,R04326,R04560	RC00026,RC00197,RC00263,RC00456,RC01128	ko00000,ko00001,ko00002,ko01000,ko04147				Bacteria	2H8QB@201174,4DPAW@85009,COG0299@1,COG0299@2	NA|NA|NA	F	Catalyzes the transfer of a formyl group from 10- formyltetrahydrofolate to 5-phospho-ribosyl-glycinamide (GAR), producing 5-phospho-ribosyl-N-formylglycinamide (FGAR) and tetrahydrofolate
fig|6666666.450534.peg.669	754252.PFREUD_06830	6.4e-290	1002.7	Propionibacteriales	purH	GO:0005575,GO:0005623,GO:0005886,GO:0008150,GO:0016020,GO:0040007,GO:0044464,GO:0071944	2.1.2.3,3.5.4.10	ko:K00602	ko00230,ko00670,ko01100,ko01110,ko01130,ko01523,map00230,map00670,map01100,map01110,map01130,map01523	M00048	R01127,R04560	RC00026,RC00263,RC00456	ko00000,ko00001,ko00002,ko01000,ko04147			iHN637.CLJU_RS04230,iJN678.purH	Bacteria	2GJWU@201174,4DP1R@85009,COG0138@1,COG0138@2	NA|NA|NA	F	Bifunctional purine biosynthesis protein PurH
fig|6666666.450534.peg.670	754252.PFREUD_06840	2.3e-159	568.2	Propionibacteriales	folD	GO:0003674,GO:0003824,GO:0004477,GO:0004488,GO:0005575,GO:0005622,GO:0005623,GO:0005737,GO:0005829,GO:0006730,GO:0008150,GO:0008152,GO:0009987,GO:0016491,GO:0016645,GO:0016646,GO:0016787,GO:0016810,GO:0016814,GO:0019238,GO:0044237,GO:0044281,GO:0044424,GO:0044444,GO:0044464,GO:0055114	1.5.1.5,3.5.4.9	ko:K01491	ko00670,ko00720,ko01100,ko01120,ko01200,map00670,map00720,map01100,map01120,map01200	M00140,M00377	R01220,R01655	RC00202,RC00578	ko00000,ko00001,ko00002,ko01000				Bacteria	2GJZS@201174,4DNC5@85009,COG0190@1,COG0190@2	NA|NA|NA	H	Catalyzes the oxidation of 5,10- methylenetetrahydrofolate to 5,10-methenyltetrahydrofolate and then the hydrolysis of 5,10-methenyltetrahydrofolate to 10- formyltetrahydrofolate
fig|6666666.450534.peg.671	754252.PFREUD_06850	3.7e-51	207.2	Bacteria													Bacteria	2DRQP@1,33CNM@2	NA|NA|NA	S	Protein of unknown function (DUF3017)
fig|6666666.450534.peg.672	754252.PFREUD_06860	1.5e-183	648.7	Propionibacteriales	mdh	GO:0003674,GO:0003824,GO:0005575,GO:0005618,GO:0005622,GO:0005623,GO:0005737,GO:0005829,GO:0005886,GO:0005975,GO:0006082,GO:0006091,GO:0006099,GO:0006101,GO:0006107,GO:0006108,GO:0006139,GO:0006725,GO:0006732,GO:0006733,GO:0006734,GO:0006753,GO:0006793,GO:0006796,GO:0006807,GO:0008150,GO:0008152,GO:0009060,GO:0009117,GO:0009987,GO:0015980,GO:0016020,GO:0016491,GO:0016614,GO:0016615,GO:0016616,GO:…	1.1.1.37	ko:K00024	ko00020,ko00270,ko00620,ko00630,ko00680,ko00710,ko00720,ko01100,ko01110,ko01120,ko01130,ko01200,map00020,map00270,map00620,map00630,map00680,map00710,map00720,map01100,map01110,map01120,map01130,map01200	M00009,M00011,M00012,M00168,M00173,M00346,M00374,M00620,M00740	R00342,R07136	RC00031	ko00000,ko00001,ko00002,ko01000				Bacteria	2GJHS@201174,4DN1I@85009,COG0039@1,COG0039@2	NA|NA|NA	C	Catalyzes the reversible oxidation of malate to oxaloacetate
fig|6666666.450534.peg.673	754252.PFREUD_06870	4.5e-238	830.1	Actinobacteria	icd	GO:0000287,GO:0003674,GO:0003824,GO:0004448,GO:0004450,GO:0005488,GO:0005575,GO:0005623,GO:0005886,GO:0005975,GO:0006081,GO:0006082,GO:0006091,GO:0006097,GO:0006099,GO:0006101,GO:0006102,GO:0008150,GO:0008152,GO:0008270,GO:0009060,GO:0009987,GO:0015980,GO:0016020,GO:0016491,GO:0016614,GO:0016616,GO:0016999,GO:0017144,GO:0019752,GO:0032787,GO:0043167,GO:0043169,GO:0043436,GO:0044237,GO:0044238,GO:…	1.1.1.42	ko:K00031	ko00020,ko00480,ko00720,ko01100,ko01110,ko01120,ko01130,ko01200,ko01210,ko01230,ko04146,map00020,map00480,map00720,map01100,map01110,map01120,map01130,map01200,map01210,map01230,map04146	M00009,M00010,M00173,M00740	R00267,R00268,R01899	RC00001,RC00084,RC00114,RC00626,RC02801	br01601,ko00000,ko00001,ko00002,ko01000				Bacteria	2GM3D@201174,COG0538@1,COG0538@2	NA|NA|NA	C	Belongs to the isocitrate and isopropylmalate dehydrogenases family
fig|6666666.450534.peg.674	754252.PFREUD_06890	2.1e-114	419.1	Propionibacteriales													Bacteria	2GN6R@201174,4DQH9@85009,COG1296@1,COG1296@2	NA|NA|NA	E	AzlC protein
fig|6666666.450534.peg.675	754252.PFREUD_06900	1.2e-277	961.8	Propionibacteriales	ytfL	GO:0005575,GO:0005623,GO:0005886,GO:0016020,GO:0044464,GO:0071944		ko:K03699					ko00000,ko02042				Bacteria	2GKN5@201174,4DPDV@85009,COG1253@1,COG1253@2	NA|NA|NA	S	Transporter associated domain
fig|6666666.450534.peg.676	754252.PFREUD_06910	3.7e-243	847.0	Propionibacteriales			2.7.9.2	ko:K01007	ko00620,ko00680,ko00720,ko01100,ko01120,ko01200,map00620,map00680,map00720,map01100,map01120,map01200	M00173,M00374	R00199	RC00002,RC00015	ko00000,ko00001,ko00002,ko01000				Bacteria	2I4D0@201174,4DX20@85009,COG3173@1,COG3173@2	NA|NA|NA	S	Phosphotransferase enzyme family
fig|6666666.450534.peg.677	754252.PFREUD_06920	3.9e-165	587.4	Actinobacteria				ko:K07335					ko00000				Bacteria	2GMFS@201174,COG1744@1,COG1744@2	NA|NA|NA	S	basic membrane
fig|6666666.450534.peg.678	754252.PFREUD_06930	2.3e-182	644.8	Propionibacteriales	rnhA	GO:0003674,GO:0003824,GO:0004518,GO:0004519,GO:0004521,GO:0004523,GO:0004540,GO:0006139,GO:0006259,GO:0006260,GO:0006261,GO:0006271,GO:0006273,GO:0006401,GO:0006725,GO:0006807,GO:0008150,GO:0008152,GO:0009056,GO:0009057,GO:0009058,GO:0009059,GO:0009987,GO:0016070,GO:0016787,GO:0016788,GO:0016891,GO:0016893,GO:0019439,GO:0022616,GO:0033567,GO:0034641,GO:0034645,GO:0034655,GO:0043137,GO:0043170,GO:…	3.1.26.4	ko:K03469	ko03030,map03030				ko00000,ko00001,ko01000,ko03032				Bacteria	2GK53@201174,4DR5Z@85009,COG0328@1,COG0328@2	NA|NA|NA	L	Endonuclease that specifically degrades the RNA of RNA- DNA hybrids
fig|6666666.450534.peg.679	754252.PFREUD_06940	2.2e-78	298.1	Propionibacteriales													Bacteria	2I096@201174,4DWBJ@85009,COG1514@1,COG1514@2	NA|NA|NA	J	2'-5' RNA ligase superfamily
fig|6666666.450534.peg.680	754252.PFREUD_06950	6.2e-171	606.7	Propionibacteriales	hibch		3.1.2.4,4.2.1.17	ko:K01692,ko:K05605	ko00071,ko00280,ko00281,ko00310,ko00360,ko00362,ko00380,ko00410,ko00627,ko00640,ko00650,ko00903,ko00930,ko01100,ko01110,ko01120,ko01130,ko01200,ko01212,map00071,map00280,map00281,map00310,map00360,map00362,map00380,map00410,map00627,map00640,map00650,map00903,map00930,map01100,map01110,map01120,map01130,map01200,map01212	M00013,M00032,M00087	R03026,R03045,R03158,R04137,R04170,R04204,R04224,R04738,R04740,R04744,R04746,R04749,R05064,R05595,R06411,R06412,R06942,R08093	RC00004,RC00014,RC00137,RC00831,RC00834,RC01086,RC01095,RC01098,RC01103,RC01217,RC02115	ko00000,ko00001,ko00002,ko01000				Bacteria	2GMET@201174,4DR5H@85009,COG1024@1,COG1024@2	NA|NA|NA	I	Enoyl-CoA hydratase/isomerase
fig|6666666.450534.peg.681	754252.PFREUD_06960	0.0	1165.2	Propionibacteriales	metG	GO:0005575,GO:0005622,GO:0005623,GO:0005737,GO:0005829,GO:0006082,GO:0006139,GO:0006399,GO:0006412,GO:0006418,GO:0006518,GO:0006520,GO:0006725,GO:0006807,GO:0008150,GO:0008152,GO:0009058,GO:0009059,GO:0009987,GO:0010467,GO:0016070,GO:0019538,GO:0019752,GO:0034641,GO:0034645,GO:0034660,GO:0043038,GO:0043039,GO:0043043,GO:0043170,GO:0043436,GO:0043603,GO:0043604,GO:0044237,GO:0044238,GO:0044249,GO:…	6.1.1.10	ko:K01874	ko00450,ko00970,map00450,map00970	M00359,M00360	R03659,R04773	RC00055,RC00523	ko00000,ko00001,ko00002,ko01000,ko01007,ko03016				Bacteria	2GK4S@201174,4DNQ0@85009,COG0143@1,COG0143@2	NA|NA|NA	J	Is required not only for elongation of protein synthesis but also for the initiation of all mRNA translation through initiator tRNA(fMet) aminoacylation
fig|6666666.450534.peg.682	754252.PFREUD_06970	7.2e-180	636.3	Propionibacteriales	cobB			ko:K12410					ko00000,ko01000				Bacteria	2GJI3@201174,4DPHU@85009,COG0846@1,COG0846@2	NA|NA|NA	K	Sir2 family
fig|6666666.450534.peg.683	754252.PFREUD_06980	4.3e-115	420.6	Actinobacteria	yviA												Bacteria	2IEEX@201174,COG2323@1,COG2323@2	NA|NA|NA	S	Protein of unknown function (DUF421)
fig|6666666.450534.peg.684	754252.PFREUD_06990	5.8e-74	283.5	Actinobacteria													Bacteria	2A77J@1,2GVFK@201174,30W3R@2	NA|NA|NA	S	Protein of unknown function (DUF3290)
fig|6666666.450534.peg.685	754252.PFREUD_07000	2e-61	241.5	Actinobacteria													Bacteria	2IFX0@201174,COG0789@1,COG0789@2	NA|NA|NA	K	Transcriptional regulator
fig|6666666.450534.peg.686	754252.PFREUD_07010	4.6e-70	270.4	Propionibacteriales	pcaC		4.1.1.44	ko:K01607,ko:K04756	ko00362,ko01100,ko01120,ko01220,map00362,map01100,map01120,map01220		R03470	RC00938	ko00000,ko00001,ko01000				Bacteria	2HFD1@201174,4DVHT@85009,COG0599@1,COG0599@2	NA|NA|NA	S	Carboxymuconolactone decarboxylase family
fig|6666666.450534.peg.688	710685.MycrhN_2941	6.1e-257	892.9	Mycobacteriaceae													Bacteria	237B6@1762,2GJK7@201174,COG3464@1,COG3464@2	NA|NA|NA	L	transposase
fig|6666666.450534.peg.689	754252.PFREUD_24680	1.3e-198	698.7	Propionibacteriales				ko:K07497					ko00000				Bacteria	2GJ3V@201174,4DUKR@85009,COG2801@1,COG2801@2	NA|NA|NA	L	Integrase core domain. Integrase mediates integration of a DNA copy of the viral genome into the host chromosome
fig|6666666.450534.peg.690	754252.PFREUD_07030	8.7e-113	412.9	Bacteria													Bacteria	COG0454@1,COG0454@2	NA|NA|NA	K	-acetyltransferase
fig|6666666.450534.peg.692	710685.MycrhN_2941	6.1e-257	892.9	Mycobacteriaceae													Bacteria	237B6@1762,2GJK7@201174,COG3464@1,COG3464@2	NA|NA|NA	L	transposase
fig|6666666.450534.peg.693	754252.PFREUD_07050	2.1e-196	691.4	Actinobacteria													Bacteria	2GNFX@201174,COG1063@1,COG1063@2	NA|NA|NA	E	Dehydrogenase
fig|6666666.450534.peg.694	754252.PFREUD_07060	0.0	1165.2	Actinobacteria	yciQ	GO:0005575,GO:0005623,GO:0005886,GO:0016020,GO:0044464,GO:0071944											Bacteria	2GNW7@201174,COG4907@1,COG4907@2	NA|NA|NA	S	Predicted membrane protein (DUF2207)
fig|6666666.450534.peg.695	754252.PFREUD_07070	0.0	2466.4	Propionibacteriales	nifJ	GO:0003674,GO:0003824,GO:0006950,GO:0006979,GO:0008150,GO:0008152,GO:0016491,GO:0016625,GO:0016903,GO:0043873,GO:0050896,GO:0055114	1.2.7.1	ko:K03737	ko00010,ko00020,ko00620,ko00650,ko00720,ko01100,ko01120,ko01130,ko01200,map00010,map00020,map00620,map00650,map00720,map01100,map01120,map01130,map01200	M00173,M00307	R01196,R10866	RC00004,RC02742	br01601,ko00000,ko00001,ko00002,ko01000			iJN678.nifJ,iLF82_1304.LF82_2789,iNRG857_1313.NRG857_06920	Bacteria	2I995@201174,4DVUV@85009,COG0674@1,COG0674@2,COG1013@1,COG1013@2,COG1014@1,COG1014@2,COG1143@1,COG1143@2	NA|NA|NA	C	Oxidoreductase required for the transfer of electrons from pyruvate to flavodoxin
fig|6666666.450534.peg.696	754252.PFREUD_07080	4.9e-182	643.7	Bacteria			1.3.98.1	ko:K00226	ko00240,ko01100,map00240,map01100	M00051	R01867	RC00051	ko00000,ko00001,ko00002,ko01000				Bacteria	COG0167@1,COG0167@2	NA|NA|NA	F	dihydroorotate dehydrogenase activity
fig|6666666.450534.peg.697	754252.PFREUD_07090	6.5e-98	363.2	Propionibacteriales													Bacteria	2IKSA@201174,4DR0W@85009,COG1514@1,COG1514@2	NA|NA|NA	J	2'-5' RNA ligase superfamily
fig|6666666.450534.peg.698	754252.PFREUD_07100	0.0	1165.6	Propionibacteriales	accA		6.3.4.14,6.4.1.2,6.4.1.3	ko:K11263	ko00061,ko00280,ko00620,ko00630,ko00640,ko01100,ko01110,ko01120,ko01130,ko01200,ko01212,map00061,map00280,map00620,map00630,map00640,map01100,map01110,map01120,map01130,map01200,map01212	M00082,M00741	R00742,R01859,R04385	RC00040,RC00097,RC00253,RC00367,RC00609	ko00000,ko00001,ko00002,ko01000				Bacteria	2GIZP@201174,4DMZN@85009,COG4770@1,COG4770@2	NA|NA|NA	I	Biotin carboxylase C-terminal domain
fig|6666666.450534.peg.699	754252.PFREUD_07110	1.2e-159	568.9	Propionibacteriales	nei1	GO:0000702,GO:0000703,GO:0003674,GO:0003676,GO:0003677,GO:0003690,GO:0003697,GO:0003824,GO:0003906,GO:0004844,GO:0005488,GO:0006139,GO:0006259,GO:0006281,GO:0006289,GO:0006725,GO:0006807,GO:0006950,GO:0006974,GO:0006979,GO:0008150,GO:0008152,GO:0008534,GO:0009987,GO:0016787,GO:0016798,GO:0016799,GO:0019104,GO:0033554,GO:0034599,GO:0034641,GO:0042221,GO:0043170,GO:0044237,GO:0044238,GO:0044260,GO:…	3.2.2.23,4.2.99.18	ko:K05522,ko:K10563	ko03410,map03410				ko00000,ko00001,ko01000,ko03400				Bacteria	2GKUI@201174,4DN81@85009,COG0266@1,COG0266@2	NA|NA|NA	L	Belongs to the FPG family
fig|6666666.450534.peg.702	765123.HMPREF9621_02000	6.4e-15	86.7	Bacteria													Bacteria	COG2235@1,COG2235@2	NA|NA|NA	E	arginine
fig|6666666.450534.peg.703	754252.PFREUD_07140	2.6e-91	341.3	Actinobacteria			3.6.1.55	ko:K03574					ko00000,ko01000,ko03400				Bacteria	2IKKB@201174,COG1051@1,COG1051@2	NA|NA|NA	F	Nudix hydrolase
fig|6666666.450534.peg.704	754252.PFREUD_07150	1.4e-133	482.3	Propionibacteriales	maf	GO:0003674,GO:0003824,GO:0005488,GO:0005515,GO:0005575,GO:0005618,GO:0005623,GO:0016462,GO:0016787,GO:0016817,GO:0016818,GO:0030145,GO:0030312,GO:0036218,GO:0036221,GO:0042802,GO:0043167,GO:0043169,GO:0044464,GO:0046872,GO:0046914,GO:0047429,GO:0071944	1.1.1.25,2.1.1.190	ko:K00014,ko:K03215,ko:K06287	ko00400,ko01100,ko01110,ko01130,ko01230,map00400,map01100,map01110,map01130,map01230	M00022	R02413	RC00206	ko00000,ko00001,ko00002,ko01000,ko03009				Bacteria	2GNI0@201174,4DQJD@85009,COG0424@1,COG0424@2	NA|NA|NA	D	Maf-like protein
fig|6666666.450534.peg.705	754252.PFREUD_07160	1.5e-42	178.3	Actinobacteria													Bacteria	2DFKT@1,2GT3J@201174,2ZS8K@2	NA|NA|NA	S	Acyl-CoA carboxylase epsilon subunit
fig|6666666.450534.peg.706	754252.PFREUD_07170	9.7e-302	1042.0	Propionibacteriales	pccB	GO:0003674,GO:0003824,GO:0003989,GO:0004658,GO:0005488,GO:0005515,GO:0005575,GO:0005618,GO:0005622,GO:0005623,GO:0005737,GO:0005886,GO:0006082,GO:0006629,GO:0006631,GO:0008150,GO:0008152,GO:0009056,GO:0009062,GO:0009317,GO:0009987,GO:0015977,GO:0016020,GO:0016042,GO:0016054,GO:0016421,GO:0016874,GO:0016885,GO:0019752,GO:0030312,GO:0032787,GO:0032991,GO:0042802,GO:0043436,GO:0044237,GO:0044238,GO:…	2.1.3.1,2.1.3.15,6.4.1.3	ko:K01966,ko:K17489	ko00280,ko00630,ko00640,ko01100,ko01120,ko01130,ko01200,map00280,map00630,map00640,map01100,map01120,map01130,map01200	M00373,M00741	R00353,R01859	RC00040,RC00097,RC00609	ko00000,ko00001,ko00002,ko01000				Bacteria	2GIRU@201174,4DNBQ@85009,COG4799@1,COG4799@2	NA|NA|NA	I	Carboxyl transferase domain
fig|6666666.450534.peg.707	754252.PFREUD_07180	6.6e-251	872.8	Bacteria	yjjP												Bacteria	COG2966@1,COG2966@2,COG3610@1,COG3610@2	NA|NA|NA	H	response to peptide
fig|6666666.450534.peg.708	754252.PFREUD_07200	8e-157	560.5	Propionibacteriales				ko:K01992		M00254			ko00000,ko00002,ko02000	3.A.1			Bacteria	2GMSI@201174,4DPHI@85009,COG3559@1,COG3559@2	NA|NA|NA	M	Exporter of polyketide
fig|6666666.450534.peg.709	710685.MycrhN_2941	6.1e-257	892.9	Mycobacteriaceae													Bacteria	237B6@1762,2GJK7@201174,COG3464@1,COG3464@2	NA|NA|NA	L	transposase
fig|6666666.450534.peg.710	754252.PFREUD_07200	2.9e-08	63.5	Propionibacteriales				ko:K01992		M00254			ko00000,ko00002,ko02000	3.A.1			Bacteria	2GMSI@201174,4DPHI@85009,COG3559@1,COG3559@2	NA|NA|NA	M	Exporter of polyketide
fig|6666666.450534.peg.711	754252.PFREUD_07210	1.8e-170	605.1	Propionibacteriales	yjjC			ko:K01990,ko:K01992		M00254			ko00000,ko00002,ko02000	3.A.1			Bacteria	2GKEH@201174,4DPD1@85009,COG1131@1,COG1131@2	NA|NA|NA	V	PFAM ABC transporter related
fig|6666666.450534.peg.712	754252.PFREUD_07220	1.8e-95	355.1	Actinobacteria													Bacteria	2DWTW@1,2GPSK@201174,341UU@2	NA|NA|NA
fig|6666666.450534.peg.713	754252.PFREUD_07230	1.5e-103	382.1	Propionibacteriales													Bacteria	2GNYV@201174,4DRAY@85009,COG1510@1,COG1510@2	NA|NA|NA	K	transcriptional regulator
fig|6666666.450534.peg.714	754252.PFREUD_07240	2e-101	375.2	Bacteria				ko:K21961					ko00000,ko03000				Bacteria	COG1309@1,COG1309@2	NA|NA|NA	K	transcriptional regulator
fig|6666666.450534.peg.715	754252.PFREUD_07250	7.1e-152	543.1	Propionibacteriales	birA	GO:0000166,GO:0000976,GO:0000984,GO:0001017,GO:0001067,GO:0003674,GO:0003676,GO:0003677,GO:0003690,GO:0003824,GO:0004077,GO:0005488,GO:0005515,GO:0005524,GO:0005575,GO:0006082,GO:0006464,GO:0006732,GO:0006766,GO:0006767,GO:0006768,GO:0006790,GO:0006807,GO:0008144,GO:0008150,GO:0008152,GO:0009058,GO:0009102,GO:0009108,GO:0009110,GO:0009305,GO:0009374,GO:0009987,GO:0016053,GO:0016874,GO:0016879,GO:…	2.7.1.33,6.3.4.15	ko:K01947,ko:K03524	ko00770,ko00780,ko01100,map00770,map00780,map01100	M00120	R01074,R02971,R03018,R04391,R05145	RC00002,RC00017,RC00043,RC00070,RC00096,RC02896	ko00000,ko00001,ko00002,ko01000,ko03000				Bacteria	2GN8Q@201174,4DQT5@85009,COG0340@1,COG0340@2	NA|NA|NA	H	Biotin/lipoate A/B protein ligase family
fig|6666666.450534.peg.716	754252.PFREUD_07260	4.7e-85	320.5	Bacteria				ko:K08981					ko00000				Bacteria	COG3428@1,COG3428@2	NA|NA|NA	S	Bacterial PH domain
fig|6666666.450534.peg.717	754252.PFREUD_07280	3.4e-103	380.9	Actinobacteria													Bacteria	2GX8K@201174,COG1309@1,COG1309@2	NA|NA|NA	K	Transcriptional regulator
fig|6666666.450534.peg.718	754252.PFREUD_24680	5.1e-198	696.8	Propionibacteriales				ko:K07497					ko00000				Bacteria	2GJ3V@201174,4DUKR@85009,COG2801@1,COG2801@2	NA|NA|NA	L	Integrase core domain. Integrase mediates integration of a DNA copy of the viral genome into the host chromosome
fig|6666666.450534.peg.719	754252.PFREUD_07290	1e-133	482.6	Propionibacteriales													Bacteria	2GZK5@201174,4DR4C@85009,COG3340@1,COG3340@2	NA|NA|NA	E	Peptidase family S51
fig|6666666.450534.peg.720	754252.PFREUD_07300	1.8e-220	771.5	Propionibacteriales	purK	GO:0000166,GO:0003674,GO:0003824,GO:0004638,GO:0005488,GO:0005524,GO:0005575,GO:0005622,GO:0005623,GO:0005737,GO:0005829,GO:0005886,GO:0006139,GO:0006163,GO:0006164,GO:0006725,GO:0006753,GO:0006793,GO:0006796,GO:0006807,GO:0008144,GO:0008150,GO:0008152,GO:0009058,GO:0009117,GO:0009150,GO:0009152,GO:0009165,GO:0009259,GO:0009260,GO:0009987,GO:0016020,GO:0016829,GO:0016830,GO:0016831,GO:0016874,GO:…	6.3.4.18	ko:K01589	ko00230,ko01100,ko01110,ko01130,map00230,map01100,map01110,map01130	M00048	R07404	RC01927	ko00000,ko00001,ko00002,ko01000			iECUMN_1333.ECUMN_0562,iYL1228.KPN_00477	Bacteria	2GJCU@201174,4DPHF@85009,COG0026@1,COG0026@2	NA|NA|NA	F	Catalyzes the ATP-dependent conversion of 5- aminoimidazole ribonucleotide (AIR) and HCO(3)(-) to N5- carboxyaminoimidazole ribonucleotide (N5-CAIR)
fig|6666666.450534.peg.721	754252.PFREUD_07310	5.3e-93	347.1	Propionibacteriales	purE	GO:0008150,GO:0040007	5.4.99.18	ko:K01588	ko00230,ko01100,ko01110,ko01130,map00230,map01100,map01110,map01130	M00048	R07405	RC01947	ko00000,ko00001,ko00002,ko01000			iJN678.purE,iNJ661.Rv3275c	Bacteria	2IFFD@201174,4DQ6R@85009,COG0041@1,COG0041@2	NA|NA|NA	F	Catalyzes the conversion of N5-carboxyaminoimidazole ribonucleotide (N5-CAIR) to 4-carboxy-5-aminoimidazole ribonucleotide (CAIR)
fig|6666666.450534.peg.722	754252.PFREUD_07320	2.5e-229	801.2	Propionibacteriales	lytR2												Bacteria	2GJJJ@201174,4DPY2@85009,COG1316@1,COG1316@2	NA|NA|NA	K	Cell envelope-related transcriptional attenuator domain
fig|6666666.450534.peg.723	754252.PFREUD_07330	3.5e-202	710.7	Propionibacteriales	manC		2.7.7.13,5.3.1.8	ko:K00971,ko:K16011	ko00051,ko00520,ko01100,ko01110,ko01130,ko02025,map00051,map00520,map01100,map01110,map01130,map02025	M00114,M00361,M00362	R00885,R01819	RC00002,RC00376	ko00000,ko00001,ko00002,ko01000				Bacteria	2GIRM@201174,4DPTJ@85009,COG0836@1,COG0836@2	NA|NA|NA	M	Nucleotidyl transferase
fig|6666666.450534.peg.724	754252.PFREUD_07340	3.5e-154	551.2	Bacteria													Bacteria	2956M@1,2ZSJ3@2	NA|NA|NA
fig|6666666.450534.peg.725	754252.PFREUD_07350	3.6e-44	183.7	Propionibacteriales	whiB2			ko:K18955					ko00000,ko03000				Bacteria	2CC1Y@1,2IQ4Q@201174,32RUK@2,4DRN7@85009	NA|NA|NA	K	Acts as a transcriptional regulator. Probably redox- responsive. The apo- but not holo-form probably binds DNA
fig|6666666.450534.peg.727	754252.PFREUD_07360	0.0	2095.9	Propionibacteriales													Bacteria	2GIUN@201174,4DN93@85009,COG1216@1,COG1216@2	NA|NA|NA	S	PFAM Glycosyl transferase family 2
fig|6666666.450534.peg.729	754252.PFREUD_07380	4.1e-71	273.9	Propionibacteriales	MA20_43655		2.7.2.8	ko:K00930	ko00220,ko01100,ko01110,ko01130,ko01210,ko01230,map00220,map01100,map01110,map01130,map01210,map01230	M00028	R02649	RC00002,RC00043	ko00000,ko00001,ko00002,ko01000				Bacteria	2GR5W@201174,4DS4T@85009,COG3824@1,COG3824@2	NA|NA|NA	S	Zincin-like metallopeptidase
fig|6666666.450534.peg.730	1122994.AUFR01000021_gene225	6.9e-19	100.1	Propionibacteriales													Bacteria	2C7XW@1,2IQ5R@201174,32RR4@2,4DRSS@85009	NA|NA|NA	S	Protein of unknown function (DUF3499)
fig|6666666.450534.peg.731	754252.PFREUD_07400	4.3e-152	543.9	Actinobacteria	cof		5.2.1.8	ko:K01802					ko00000,ko01000				Bacteria	2HZD0@201174,COG0561@1,COG0561@2	NA|NA|NA	T	HAD hydrolase, family IIB
fig|6666666.450534.peg.732	754252.PFREUD_07410	2.9e-30	137.1	Bacteria	ycaR	GO:0005575,GO:0005622,GO:0005623,GO:0005737,GO:0005829,GO:0044424,GO:0044444,GO:0044464	2.7.1.130	ko:K00912,ko:K09791	ko00540,ko01100,map00540,map01100	M00060	R04657	RC00002,RC00078	ko00000,ko00001,ko00002,ko01000,ko01005				Bacteria	COG2835@1,COG2835@2	NA|NA|NA	EG	tetraacyldisaccharide 4'-kinase activity
fig|6666666.450534.peg.733	754252.PFREUD_07420	1.8e-176	625.2	Propionibacteriales			5.3.1.8,5.3.1.9	ko:K15916	ko00010,ko00030,ko00051,ko00500,ko00520,ko01100,ko01110,ko01120,ko01130,ko01200,map00010,map00030,map00051,map00500,map00520,map01100,map01110,map01120,map01130,map01200	M00001,M00004,M00114	R01819,R02739,R02740,R03321	RC00376,RC00563	ko00000,ko00001,ko00002,ko01000				Bacteria	2GMG0@201174,4DMZS@85009,COG1737@1,COG1737@2	NA|NA|NA	K	Bacterial phospho-glucose isomerase C-terminal SIS domain
fig|6666666.450534.peg.734	754252.PFREUD_07430	4.9e-169	600.5	Propionibacteriales	cat												Bacteria	2GKSG@201174,4DPUX@85009,COG0053@1,COG0053@2	NA|NA|NA	P	Cation efflux family
fig|6666666.450534.peg.735	754252.PFREUD_07440	1.3e-43	181.8	Bacteria													Bacteria	2CAFG@1,32RRB@2	NA|NA|NA	S	Protein of unknown function (DUF3039)
fig|6666666.450534.peg.736	754252.PFREUD_07450	5e-263	913.3	Propionibacteriales													Bacteria	2GKY2@201174,4DQFD@85009,COG0477@1,COG0477@2	NA|NA|NA	EGP	Major Facilitator Superfamily
fig|6666666.450534.peg.737	754252.PFREUD_07460	9.2e-139	500.0	Bacteria													Bacteria	COG1714@1,COG1714@2	NA|NA|NA	S	RDD family
fig|6666666.450534.peg.738	754252.PFREUD_07470	0.0	1505.3	Propionibacteriales	malQ	GO:0005575,GO:0005622,GO:0005623,GO:0005737,GO:0005829,GO:0044424,GO:0044444,GO:0044464	2.4.1.18,2.4.1.25,3.2.1.196,5.4.99.15	ko:K00700,ko:K00705,ko:K02438,ko:K06044	ko00500,ko01100,ko01110,map00500,map01100,map01110	M00565	R01824,R02110,R02111,R05196,R09995	RC00049	ko00000,ko00001,ko00002,ko01000,ko04147		CBM48,GH13,GH77	iJN678.malQ	Bacteria	2GM5Z@201174,4DPPR@85009,COG1640@1,COG1640@2	NA|NA|NA	G	4-alpha-glucanotransferase
fig|6666666.450534.peg.739	754252.PFREUD_07480	5.9e-180	636.7	Propionibacteriales	menC	GO:0008150,GO:0040007	4.2.1.113,5.1.1.20,5.1.1.3	ko:K01776,ko:K02549,ko:K19802	ko00130,ko00471,ko01100,ko01110,map00130,map00471,map01100,map01110	M00116	R00260,R04031,R10938	RC00302,RC01053,RC03309	ko00000,ko00001,ko00002,ko01000,ko01011			iNJ661.Rv0553,iSB619.SA_RS09080	Bacteria	2GJJR@201174,4DNKN@85009,COG4948@1,COG4948@2	NA|NA|NA	M	Converts 2-succinyl-6-hydroxy-2,4-cyclohexadiene-1- carboxylate (SHCHC) to 2-succinylbenzoate (OSB)
fig|6666666.450534.peg.740	754252.PFREUD_07490	6.9e-311	1072.4	Propionibacteriales	menD	GO:0005575,GO:0005623,GO:0005886,GO:0008150,GO:0016020,GO:0040007,GO:0044464,GO:0071944	2.2.1.9	ko:K02551	ko00130,ko01100,ko01110,map00130,map01100,map01110	M00116	R08165	RC02186	ko00000,ko00001,ko00002,ko01000			iSB619.SA_RS05085	Bacteria	2GMEB@201174,4DPUU@85009,COG1165@1,COG1165@2	NA|NA|NA	H	Catalyzes the thiamine diphosphate-dependent decarboxylation of 2-oxoglutarate and the subsequent addition of the resulting succinic semialdehyde-thiamine pyrophosphate anion to isochorismate to yield 2-succinyl-5-enolpyruvyl-6-hydroxy-3- cyclohexene-1-carboxylate (SEPHCHC)
fig|6666666.450534.peg.741	754252.PFREUD_07500	0.0	1663.3	Actinobacteria	uvrA3			ko:K03701	ko03420,map03420				ko00000,ko00001,ko03400				Bacteria	2GNMW@201174,COG0178@1,COG0178@2	NA|NA|NA	L	The UvrABC repair system catalyzes the recognition and processing of DNA lesions. UvrA is an ATPase and a DNA-binding protein. A damage recognition complex composed of 2 uvrA and 2 uvrB subunits scans DNA for abnormalities. When the presence of a lesion has been verified by uvrB, the uvrA molecules dissociate
fig|6666666.450534.peg.743	754252.PFREUD_07520	1.4e-239	835.1	Propionibacteriales	menF		5.4.4.2	ko:K02552	ko00130,ko01053,ko01100,ko01110,ko01130,map00130,map01053,map01100,map01110,map01130	M00116	R01717	RC00588	ko00000,ko00001,ko00002,ko01000				Bacteria	2GKE8@201174,4DPGF@85009,COG1169@1,COG1169@2	NA|NA|NA	HQ	Isochorismate synthase
fig|6666666.450534.peg.744	754252.PFREUD_07530	7.7e-230	802.7	Propionibacteriales	menE	GO:0003674,GO:0003824,GO:0008150,GO:0008756,GO:0016405,GO:0016874,GO:0016877,GO:0016878,GO:0040007	6.2.1.26	ko:K01911	ko00130,ko01100,ko01110,map00130,map01100,map01110	M00116	R04030	RC00004,RC00014	ko00000,ko00001,ko00002,ko01000				Bacteria	2GN9C@201174,4DP67@85009,COG0318@1,COG0318@2	NA|NA|NA	IQ	AMP-binding enzyme
fig|6666666.450534.peg.745	754252.PFREUD_07540	7.4e-192	676.4	Propionibacteriales	menB	GO:0003674,GO:0003824,GO:0005488,GO:0006732,GO:0008150,GO:0008152,GO:0008935,GO:0009058,GO:0009108,GO:0009233,GO:0009234,GO:0009987,GO:0016829,GO:0016830,GO:0016833,GO:0042180,GO:0042181,GO:0043167,GO:0043168,GO:0044237,GO:0044249,GO:0044281,GO:0044283,GO:0051186,GO:0051188,GO:0071704,GO:0071890,GO:1901576,GO:1901661,GO:1901663	4.1.3.36	ko:K01661	ko00130,ko01100,ko01110,map00130,map01100,map01110	M00116	R07263	RC01923	ko00000,ko00001,ko00002,ko01000				Bacteria	2GK5G@201174,4DNED@85009,COG0447@1,COG0447@2	NA|NA|NA	H	Belongs to the enoyl-CoA hydratase isomerase family. MenB subfamily
fig|6666666.450534.peg.746	754252.PFREUD_07550	1.4e-253	881.7	Propionibacteriales	pncB		6.3.4.21	ko:K00763	ko00760,ko01100,map00760,map01100		R01724	RC00033	ko00000,ko00001,ko01000				Bacteria	2GJAT@201174,4DN3A@85009,COG1488@1,COG1488@2	NA|NA|NA	H	Catalyzes the synthesis of beta-nicotinate D- ribonucleotide from nicotinate and 5-phospho-D-ribose 1-phosphate at the expense of ATP
fig|6666666.450534.peg.747	754252.PFREUD_07560	5e-53	213.4	Propionibacteriales	clpS	GO:0003674,GO:0005488,GO:0005515,GO:0006950,GO:0008150,GO:0009266,GO:0009408,GO:0009628,GO:0050896,GO:0051087		ko:K06891					ko00000				Bacteria	2IQ3Z@201174,4DRQZ@85009,COG2127@1,COG2127@2	NA|NA|NA	S	Involved in the modulation of the specificity of the ClpAP-mediated ATP-dependent protein degradation
fig|6666666.450534.peg.748	754252.PFREUD_07570	1.9e-112	411.8	Propionibacteriales													Bacteria	2E4AX@1,2GW4T@201174,32Z6K@2,4DQGY@85009	NA|NA|NA	S	Domain of unknown function (DUF2017)
fig|6666666.450534.peg.749	754252.PFREUD_07580	8.1e-151	539.7	Propionibacteriales	murI	GO:0000270,GO:0003674,GO:0003824,GO:0004857,GO:0005488,GO:0005515,GO:0005575,GO:0005623,GO:0005886,GO:0006022,GO:0006023,GO:0006024,GO:0006807,GO:0008150,GO:0008152,GO:0008657,GO:0008881,GO:0009058,GO:0009059,GO:0009252,GO:0009273,GO:0009987,GO:0010911,GO:0016020,GO:0016853,GO:0016854,GO:0016855,GO:0030203,GO:0030234,GO:0032780,GO:0034645,GO:0036361,GO:0042030,GO:0042546,GO:0042802,GO:0043086,GO:…	3.6.1.66,5.1.1.3	ko:K01776,ko:K02428	ko00230,ko00471,ko01100,map00230,map00471,map01100		R00260,R00426,R00720,R01855,R02100,R02720,R03531	RC00002,RC00302	ko00000,ko00001,ko01000,ko01011			iYO844.BSU28390	Bacteria	2GN4I@201174,4DP8J@85009,COG0796@1,COG0796@2	NA|NA|NA	M	Provides the (R)-glutamate required for cell wall biosynthesis
fig|6666666.450534.peg.750	754252.PFREUD_07590	2.4e-136	491.5	Propionibacteriales	rph	GO:0003674,GO:0003824,GO:0004518,GO:0004540,GO:0006139,GO:0006364,GO:0006396,GO:0006399,GO:0006401,GO:0006725,GO:0006807,GO:0008033,GO:0008150,GO:0008152,GO:0009056,GO:0009057,GO:0009987,GO:0010467,GO:0016070,GO:0016072,GO:0016075,GO:0016787,GO:0016788,GO:0019439,GO:0022613,GO:0031123,GO:0031125,GO:0034470,GO:0034641,GO:0034655,GO:0034660,GO:0034661,GO:0042254,GO:0043170,GO:0043628,GO:0044085,GO:…	2.7.7.56,3.6.1.66	ko:K00989,ko:K02428	ko00230,map00230		R00426,R00720,R01855,R02100,R02720,R03531	RC00002	ko00000,ko00001,ko01000,ko03016				Bacteria	2GJFI@201174,4DN7G@85009,COG0689@1,COG0689@2	NA|NA|NA	J	Phosphorolytic exoribonuclease that removes nucleotide residues following the -CCA terminus of tRNA and adds nucleotides to the ends of RNA molecules by using nucleoside diphosphates as substrates
fig|6666666.450534.peg.751	754252.PFREUD_07600	1.7e-148	531.9	Propionibacteriales	rdgB	GO:0003674,GO:0003824,GO:0005575,GO:0005622,GO:0005623,GO:0005737,GO:0005829,GO:0006139,GO:0006725,GO:0006753,GO:0006793,GO:0006796,GO:0006807,GO:0008150,GO:0008152,GO:0009056,GO:0009058,GO:0009141,GO:0009143,GO:0009987,GO:0016462,GO:0016787,GO:0016817,GO:0016818,GO:0018130,GO:0019438,GO:0019439,GO:0019637,GO:0034404,GO:0034641,GO:0034654,GO:0034655,GO:0044237,GO:0044238,GO:0044248,GO:0044249,GO:…	3.6.1.66,5.1.1.3	ko:K01776,ko:K02428	ko00230,ko00471,ko01100,map00230,map00471,map01100		R00260,R00426,R00720,R01855,R02100,R02720,R03531	RC00002,RC00302	ko00000,ko00001,ko01000,ko01011				Bacteria	2GM2B@201174,4DQ0I@85009,COG0127@1,COG0127@2	NA|NA|NA	F	Pyrophosphatase that catalyzes the hydrolysis of nucleoside triphosphates to their monophosphate derivatives, with a high preference for the non-canonical purine nucleotides XTP (xanthosine triphosphate), dITP (deoxyinosine triphosphate) and ITP. Seems to function as a house-cleaning enzyme that removes non-canonical purine nucleotides from the nucleotide pool, thus preventing their incorporation…
fig|6666666.450534.peg.752	754252.PFREUD_07610	2e-162	578.2	Propionibacteriales	thyA		2.1.1.45	ko:K00560	ko00240,ko00670,ko01100,ko01523,map00240,map00670,map01100,map01523	M00053	R02101	RC00219,RC00332	ko00000,ko00001,ko00002,ko01000				Bacteria	2GKY0@201174,4DPMT@85009,COG0207@1,COG0207@2	NA|NA|NA	F	Catalyzes the reductive methylation of 2'-deoxyuridine- 5'-monophosphate (dUMP) to 2'-deoxythymidine-5'-monophosphate (dTMP) while utilizing 5,10-methylenetetrahydrofolate (mTHF) as the methyl donor and reductant in the reaction, yielding dihydrofolate (DHF) as a by-product. This enzymatic reaction provides an intracellular de novo source of dTMP, an essential precursor for DNA biosynthesis
fig|6666666.450534.peg.753	754252.PFREUD_07620	1.3e-113	415.6	Actinobacteria	folA		1.5.1.3	ko:K00287,ko:K18589	ko00670,ko00790,ko01100,ko01523,map00670,map00790,map01100,map01523	M00126,M00840	R00936,R00937,R00939,R00940,R02235,R02236,R11765	RC00109,RC00110,RC00158	br01600,ko00000,ko00001,ko00002,ko01000,ko01504				Bacteria	2IM1S@201174,COG0262@1,COG0262@2	NA|NA|NA	H	Key enzyme in folate metabolism. Catalyzes an essential reaction for de novo glycine and purine synthesis, and for DNA precursor synthesis
fig|6666666.450534.peg.754	754252.PFREUD_07630	1e-265	922.2	Propionibacteriales	dinB	GO:0005575,GO:0005622,GO:0005623,GO:0005737,GO:0005829,GO:0005886,GO:0016020,GO:0044424,GO:0044444,GO:0044464,GO:0071944	2.7.7.7	ko:K02346,ko:K03502					ko00000,ko01000,ko03400				Bacteria	2GKBI@201174,4DN0X@85009,COG0389@1,COG0389@2	NA|NA|NA	L	Poorly processive, error-prone DNA polymerase involved in untargeted mutagenesis. Copies undamaged DNA at stalled replication forks, which arise in vivo from mismatched or misaligned primer ends. These misaligned primers can be extended by PolIV. Exhibits no 3'-5' exonuclease (proofreading) activity. May be involved in translesional synthesis, in conjunction with the beta clamp from PolIII
fig|6666666.450534.peg.755	754252.PFREUD_07640	1.9e-186	658.3	Propionibacteriales	argK	GO:0003674,GO:0003824,GO:0003924,GO:0016462,GO:0016787,GO:0016817,GO:0016818,GO:0017111		ko:K07588					ko00000,ko01000				Bacteria	2GME8@201174,4DP5N@85009,COG1703@1,COG1703@2	NA|NA|NA	E	ArgK protein
fig|6666666.450534.peg.756	754252.PFREUD_07650	0.0	1438.3	Propionibacteriales	mutB		5.4.99.2	ko:K01847	ko00280,ko00630,ko00640,ko00720,ko01100,ko01120,ko01200,map00280,map00630,map00640,map00720,map01100,map01120,map01200	M00373,M00376,M00741	R00833	RC00395	ko00000,ko00001,ko00002,ko01000				Bacteria	2GM65@201174,4DWYX@85009,COG1884@1,COG1884@2,COG2185@1,COG2185@2	NA|NA|NA	I	Methylmalonyl-CoA mutase
fig|6666666.450534.peg.757	754252.PFREUD_07660	0.0	1212.6	Propionibacteriales	mutA	GO:0005575,GO:0005618,GO:0005622,GO:0005623,GO:0005737,GO:0005829,GO:0005886,GO:0006082,GO:0006629,GO:0006631,GO:0008150,GO:0008152,GO:0009987,GO:0016020,GO:0016999,GO:0017144,GO:0019541,GO:0019678,GO:0019752,GO:0030312,GO:0032787,GO:0043436,GO:0044237,GO:0044238,GO:0044255,GO:0044281,GO:0044424,GO:0044444,GO:0044464,GO:0046459,GO:0071704,GO:0071944	2.7.7.7,5.4.99.2,5.4.99.63	ko:K01847,ko:K03763,ko:K14447	ko00230,ko00240,ko00280,ko00630,ko00640,ko00720,ko01100,ko01120,ko01200,ko03030,ko03430,ko03440,map00230,map00240,map00280,map00630,map00640,map00720,map01100,map01120,map01200,map03030,map03430,map03440	M00260,M00373,M00376,M00741	R00375,R00376,R00377,R00378,R00833,R09292	RC00395,RC02795,RC02835	ko00000,ko00001,ko00002,ko01000,ko03032,ko03400				Bacteria	2GNBQ@201174,4DNT9@85009,COG1884@1,COG1884@2	NA|NA|NA	I	Methylmalonyl-CoA mutase
fig|6666666.450534.peg.760	754252.PFREUD_07680	6.5e-134	483.4	Actinobacteria	cobI		2.1.1.130,2.1.1.151	ko:K03394	ko00860,ko01100,map00860,map01100		R03948,R05808	RC00003,RC01035,RC01662	ko00000,ko00001,ko01000				Bacteria	2GUI0@201174,COG2243@1,COG2243@2	NA|NA|NA	H	Precorrin-2 C(20)-methyltransferase
fig|6666666.450534.peg.761	754252.PFREUD_07690	1.6e-177	628.6	Propionibacteriales	cobM		1.3.1.76,2.1.1.131,2.1.1.133,2.1.1.271,3.7.1.12,4.99.1.4	ko:K02304,ko:K05936,ko:K13541	ko00860,ko01100,ko01110,ko01120,map00860,map01100,map01110,map01120	M00121	R02864,R03947,R05180,R05181,R05809,R05810,R07772	RC00003,RC01012,RC01034,RC01293,RC01294,RC01545,RC02049,RC02097,RC03471	ko00000,ko00001,ko00002,ko01000				Bacteria	2GJ97@201174,4DPG8@85009,COG2875@1,COG2875@2	NA|NA|NA	H	Belongs to the precorrin methyltransferase family
fig|6666666.450534.peg.762	754252.PFREUD_07700	0.0	1636.7	Propionibacteriales	cobJ		2.1.1.131,2.1.1.132,2.1.1.133,2.1.1.271,2.6.1.9,3.7.1.12	ko:K00595,ko:K00817,ko:K02189,ko:K05936,ko:K13541	ko00340,ko00350,ko00360,ko00400,ko00401,ko00860,ko00960,ko01100,ko01110,ko01130,ko01230,map00340,map00350,map00360,map00400,map00401,map00860,map00960,map01100,map01110,map01130,map01230	M00026	R00694,R00734,R03243,R05149,R05180,R05181,R05809,R05810,R07772	RC00003,RC00006,RC00888,RC01279,RC01293,RC01294,RC01545,RC02049,RC02097,RC03471	ko00000,ko00001,ko00002,ko01000,ko01007				Bacteria	2GMIR@201174,4DPRG@85009,COG1010@1,COG1010@2,COG2073@1,COG2073@2,COG2241@1,COG2241@2	NA|NA|NA	H	precorrin-3B C17-methyltransferase
fig|6666666.450534.peg.763	754252.PFREUD_07710	2.4e-231	807.7	Propionibacteriales	cysG	GO:0003674,GO:0003824,GO:0004851,GO:0006725,GO:0006778,GO:0006779,GO:0006783,GO:0006807,GO:0006950,GO:0006970,GO:0008150,GO:0008152,GO:0008168,GO:0008169,GO:0008757,GO:0009058,GO:0009628,GO:0009987,GO:0016740,GO:0016741,GO:0018130,GO:0019354,GO:0019438,GO:0032259,GO:0033013,GO:0033014,GO:0034641,GO:0042168,GO:0042440,GO:0044237,GO:0044249,GO:0044271,GO:0046148,GO:0046156,GO:0046483,GO:0050896,GO:…	1.3.1.76,2.1.1.107,2.1.1.131,3.7.1.12,4.99.1.3,4.99.1.4	ko:K02006,ko:K02302,ko:K02303,ko:K02304,ko:K03794,ko:K03795,ko:K13541	ko00860,ko01100,ko01110,ko01120,ko02010,map00860,map01100,map01110,map01120,map02010	M00121,M00245,M00246	R02864,R03194,R03947,R05180,R05807,R05809,R07772	RC00003,RC00871,RC01012,RC01034,RC01293,RC01545,RC02097,RC03471	ko00000,ko00001,ko00002,ko01000,ko02000	3.A.1.18,3.A.1.22,3.A.1.23		iECIAI1_1343.ECIAI1_3507,iECSE_1348.ECSE_3630,iEcE24377_1341.EcE24377A_3838,iJN746.PP_3999,iPC815.YPO0158	Bacteria	2I4ST@201174,4DWGC@85009,COG1648@1,COG1648@2,COG2138@1,COG2138@2	NA|NA|NA	H	Putative NAD(P)-binding
fig|6666666.450534.peg.764	754252.PFREUD_07720	6.7e-224	783.1	Actinobacteria	cbiD		2.1.1.195	ko:K02006,ko:K02188	ko00860,ko01100,ko02010,map00860,map01100,map02010	M00245,M00246	R07773	RC00003,RC02051	ko00000,ko00001,ko00002,ko01000,ko02000	3.A.1.18,3.A.1.22,3.A.1.23			Bacteria	2GM41@201174,COG1903@1,COG1903@2	NA|NA|NA	H	Catalyzes the methylation of C-1 in cobalt-precorrin-5B to form cobalt-precorrin-6A
fig|6666666.450534.peg.765	754252.PFREUD_07730	8.3e-114	416.4	Propionibacteriales	cobH		1.7.7.1,2.1.1.130,2.1.1.151,5.4.99.60,5.4.99.61	ko:K00366,ko:K03394,ko:K06042	ko00860,ko00910,ko01100,ko01120,map00860,map00910,map01100,map01120	M00531	R00790,R03948,R05177,R05808,R05814	RC00003,RC00176,RC01035,RC01292,RC01662,RC01980	ko00000,ko00001,ko00002,ko01000				Bacteria	2GK0B@201174,4DPQK@85009,COG2082@1,COG2082@2	NA|NA|NA	H	Precorrin-8X methylmutase
fig|6666666.450534.peg.766	754252.PFREUD_07750	4.5e-111	407.1	Propionibacteriales	cobL		2.1.1.132	ko:K00595	ko00860,ko01100,map00860,map01100		R05149	RC00003,RC01279	ko00000,ko00001,ko01000				Bacteria	2GM8G@201174,4DNG6@85009,COG2242@1,COG2242@2	NA|NA|NA	H	Precorrin-6y C5,15-methyltransferase
fig|6666666.450534.peg.767	754252.PFREUD_07760	3.3e-135	487.6	Propionibacteriales	cobK		1.3.1.106,1.3.1.54,1.3.1.76,2.1.1.131,2.1.1.132,3.7.1.12,4.99.1.4	ko:K00595,ko:K02304,ko:K05895,ko:K05934,ko:K13541	ko00860,ko01100,ko01110,ko01120,map00860,map01100,map01110,map01120	M00121	R02864,R03947,R05149,R05150,R05180,R05809,R05812,R07772	RC00003,RC01012,RC01034,RC01279,RC01280,RC01293,RC01545,RC02097,RC03471	ko00000,ko00001,ko00002,ko01000				Bacteria	2GMYZ@201174,4DPKR@85009,COG2099@1,COG2099@2	NA|NA|NA	H	reductase
fig|6666666.450534.peg.768	754252.PFREUD_07770	4.3e-129	467.2	Propionibacteriales	araD		4.1.2.17,5.1.3.4	ko:K01628,ko:K03077	ko00040,ko00051,ko00053,ko01100,ko01120,map00040,map00051,map00053,map01100,map01120	M00550	R02262,R05850	RC00603,RC00604,RC01479	ko00000,ko00001,ko00002,ko01000				Bacteria	2GNI6@201174,4DNAZ@85009,COG0235@1,COG0235@2	NA|NA|NA	G	Class II Aldolase and Adducin N-terminal domain
fig|6666666.450534.peg.769	754252.PFREUD_07790	8.4e-87	326.2	Propionibacteriales	bcp	GO:0003674,GO:0003824,GO:0004601,GO:0005575,GO:0005622,GO:0005623,GO:0005737,GO:0005829,GO:0006950,GO:0006979,GO:0008150,GO:0008152,GO:0008379,GO:0009636,GO:0009987,GO:0016209,GO:0016491,GO:0016667,GO:0016671,GO:0016684,GO:0032843,GO:0042221,GO:0044424,GO:0044444,GO:0044464,GO:0050896,GO:0051716,GO:0051920,GO:0055114,GO:0070887,GO:0097237,GO:0098754,GO:0098869,GO:1990748	1.11.1.15	ko:K03564					ko00000,ko01000			iPC815.YPO3064	Bacteria	2IHZ6@201174,4DQGR@85009,COG1225@1,COG1225@2	NA|NA|NA	O	Redoxin
fig|6666666.450534.peg.770	1120954.ATXE01000003_gene587	2.4e-07	61.6	Bacteria													Bacteria	296K5@1,2ZTVJ@2	NA|NA|NA	S	Protein of unknown function (DUF3618)
fig|6666666.450534.peg.771	754252.PFREUD_07810	1.4e-75	288.9	Propionibacteriales	groS	GO:0003674,GO:0005488,GO:0005515,GO:0006457,GO:0006458,GO:0006950,GO:0006986,GO:0008150,GO:0009987,GO:0010033,GO:0035966,GO:0042221,GO:0042802,GO:0043167,GO:0043169,GO:0046872,GO:0050896,GO:0051082,GO:0051084,GO:0051085,GO:0051087,GO:0061077		ko:K04078					ko00000,ko03029,ko03110				Bacteria	2IHRC@201174,4DR8F@85009,COG0234@1,COG0234@2	NA|NA|NA	O	Binds to Cpn60 in the presence of Mg-ATP and suppresses the ATPase activity of the latter
fig|6666666.450534.peg.772	754252.PFREUD_07830	1.7e-145	521.9	Propionibacteriales	cobQ			ko:K07009					ko00000			iSB619.SA_RS09800	Bacteria	2GKPV@201174,4DUT1@85009,COG3442@1,COG3442@2	NA|NA|NA	S	CobB/CobQ-like glutamine amidotransferase domain
fig|6666666.450534.peg.773	754252.PFREUD_07840	7.5e-255	885.9	Propionibacteriales	murE		6.3.2.10,6.3.2.13	ko:K01928,ko:K15792	ko00300,ko00550,map00300,map00550		R02788,R04617	RC00064,RC00090,RC00141	ko00000,ko00001,ko01000,ko01011				Bacteria	2I2TV@201174,4DU2N@85009,COG0769@1,COG0769@2	NA|NA|NA	M	Domain of unknown function (DUF1727)
fig|6666666.450534.peg.774	754252.PFREUD_07850	1.4e-142	512.3	Propionibacteriales	iphP		3.1.3.48	ko:K01104					ko00000,ko01000				Bacteria	2GK28@201174,4DVE3@85009,COG2365@1,COG2365@2	NA|NA|NA	T	Tyrosine phosphatase family
fig|6666666.450534.peg.775	754252.PFREUD_07860	0.0	1528.5	Propionibacteriales	uvrA2												Bacteria	2GJUV@201174,4DN67@85009,COG0178@1,COG0178@2	NA|NA|NA	L	ABC transporter
fig|6666666.450534.peg.776	754252.PFREUD_07870	8.7e-87	326.2	Actinobacteria	relA_2		2.7.4.1,2.7.6.5,3.1.7.2	ko:K00937,ko:K01139	ko00190,ko00230,ko03018,map00190,map00230,map03018		R00336,R00429	RC00002,RC00078	ko00000,ko00001,ko01000,ko03009,ko03019				Bacteria	2IHTX@201174,COG0317@1,COG0317@2	NA|NA|NA	KT	HD domain
fig|6666666.450534.peg.777	754252.PFREUD_24670	2.4e-12	77.0	Propionibacteriales				ko:K07497					ko00000				Bacteria	2GJ3V@201174,4DUKR@85009,COG2801@1,COG2801@2	NA|NA|NA	L	Integrase core domain. Integrase mediates integration of a DNA copy of the viral genome into the host chromosome
fig|6666666.450534.peg.778	754252.PFREUD_07890	2.4e-124	451.4	Propionibacteriales	orn	GO:0000175,GO:0003674,GO:0003824,GO:0004518,GO:0004527,GO:0004532,GO:0004540,GO:0006139,GO:0006725,GO:0006807,GO:0008150,GO:0008152,GO:0008408,GO:0009987,GO:0016070,GO:0016787,GO:0016788,GO:0016796,GO:0016896,GO:0034641,GO:0040007,GO:0043170,GO:0044237,GO:0044238,GO:0046483,GO:0071704,GO:0090304,GO:0090305,GO:0090501,GO:0090503,GO:0140098,GO:1901360		ko:K13288	ko03008,map03008				ko00000,ko00001,ko01000,ko03009,ko03019				Bacteria	2GJR7@201174,4DPKU@85009,COG1949@1,COG1949@2	NA|NA|NA	L	3'-to-5' exoribonuclease specific for small oligoribonucleotides
fig|6666666.450534.peg.779	754252.PFREUD_07900	1e-210	739.2	Propionibacteriales													Bacteria	2H0CW@201174,4DN0M@85009,COG0477@1,COG2814@2	NA|NA|NA	EGP	Major facilitator Superfamily
fig|6666666.450534.peg.780	754252.PFREUD_07920	4.7e-239	833.6	Propionibacteriales													Bacteria	2GKR5@201174,4DQ3Y@85009,COG2339@1,COG2339@2	NA|NA|NA	S	Protease prsW family
fig|6666666.450534.peg.781	754252.PFREUD_07930	0.0	1099.7	Propionibacteriales				ko:K06883					ko00000				Bacteria	2GJX9@201174,4DPB6@85009,COG0699@1,COG0699@2	NA|NA|NA	S	ABC transporter
fig|6666666.450534.peg.782	754252.PFREUD_07940	5e-301	1039.6	Propionibacteriales	PPA1638			ko:K06883					ko00000				Bacteria	2GM68@201174,4DPRU@85009,COG0699@1,COG0699@2	NA|NA|NA	S	50S ribosome-binding GTPase
fig|6666666.450534.peg.783	754252.PFREUD_07950	9.5e-126	456.1	Propionibacteriales			3.1.1.45	ko:K01061	ko00361,ko00364,ko00623,ko01100,ko01110,ko01120,ko01130,map00361,map00364,map00623,map01100,map01110,map01120,map01130		R03893,R05510,R05511,R06835,R06838,R08120,R08121,R09136,R09220,R09222	RC01018,RC01906,RC01907,RC02441,RC02467,RC02468,RC02674,RC02675,RC02686	ko00000,ko00001,ko01000				Bacteria	2IG1G@201174,4DVST@85009,COG0412@1,COG0412@2	NA|NA|NA	Q	Dienelactone hydrolase
fig|6666666.450534.peg.784	754252.PFREUD_24680	3.3e-197	694.1	Propionibacteriales				ko:K07497					ko00000				Bacteria	2GJ3V@201174,4DUKR@85009,COG2801@1,COG2801@2	NA|NA|NA	L	Integrase core domain. Integrase mediates integration of a DNA copy of the viral genome into the host chromosome
fig|6666666.450534.peg.785	754252.PFREUD_07960	2.9e-82	311.2	Propionibacteriales	ssb2			ko:K03111	ko03030,ko03430,ko03440,map03030,map03430,map03440				ko00000,ko00001,ko03029,ko03032,ko03400				Bacteria	2GQIQ@201174,4DS96@85009,COG0629@1,COG0629@2	NA|NA|NA	L	Single-stranded DNA-binding protein
fig|6666666.450534.peg.787	754252.PFREUD_07970	0.0	1132.5	Propionibacteriales	yjjK	GO:0005575,GO:0005618,GO:0005622,GO:0005623,GO:0005737,GO:0005829,GO:0005886,GO:0008150,GO:0016020,GO:0030312,GO:0040007,GO:0044424,GO:0044444,GO:0044464,GO:0071944											Bacteria	2GKBQ@201174,4DNB9@85009,COG0488@1,COG0488@2	NA|NA|NA	S	ABC transporter
fig|6666666.450534.peg.788	754252.PFREUD_07980	4.7e-185	653.7	Propionibacteriales	dhaK	GO:0003674,GO:0003824,GO:0005488,GO:0005515,GO:0005575,GO:0005622,GO:0005623,GO:0005737,GO:0005829,GO:0005975,GO:0005996,GO:0006066,GO:0006071,GO:0006793,GO:0006796,GO:0006950,GO:0006974,GO:0008150,GO:0008152,GO:0009056,GO:0009987,GO:0016052,GO:0016301,GO:0016310,GO:0016740,GO:0016772,GO:0016773,GO:0019400,GO:0019637,GO:0019751,GO:0033554,GO:0034308,GO:0042180,GO:0042182,GO:0042802,GO:0044237,GO:…	2.7.1.121,2.7.1.209,2.7.1.28,2.7.1.29,4.6.1.15	ko:K00863,ko:K05878,ko:K20901	ko00051,ko00561,ko00680,ko01100,ko01120,ko01200,ko04622,map00051,map00561,map00680,map01100,map01120,map01200,map04622	M00344	R01011,R01012,R01059,R11460	RC00002,RC00015,RC00017	ko00000,ko00001,ko00002,ko01000			iEcHS_1320.EcHS_A1304,iUMNK88_1353.UMNK88_1515,iYL1228.KPN_03495	Bacteria	2GJV9@201174,4DN06@85009,COG2376@1,COG2376@2	NA|NA|NA	G	Dihydroxyacetone kinase
fig|6666666.450534.peg.789	754252.PFREUD_07990	5e-108	397.1	Propionibacteriales	dhaL	GO:0000166,GO:0000287,GO:0003674,GO:0003824,GO:0005488,GO:0005524,GO:0005575,GO:0005622,GO:0005623,GO:0005737,GO:0005829,GO:0006793,GO:0006796,GO:0008144,GO:0008150,GO:0008152,GO:0009987,GO:0016301,GO:0016310,GO:0016740,GO:0016772,GO:0016773,GO:0017076,GO:0030554,GO:0032553,GO:0032555,GO:0032559,GO:0035639,GO:0036094,GO:0043167,GO:0043168,GO:0043169,GO:0043531,GO:0044237,GO:0044424,GO:0044444,GO:…	2.7.1.121	ko:K05879	ko00561,ko01100,map00561,map01100		R01012	RC00015,RC00017	ko00000,ko00001,ko01000			iECUMN_1333.ECUMN_1495	Bacteria	2HEQ9@201174,4DQSR@85009,COG1461@1,COG1461@2	NA|NA|NA	S	Dak2
fig|6666666.450534.peg.790	754252.PFREUD_08000	2.2e-258	897.9	Propionibacteriales	ptsI	GO:0003674,GO:0003824,GO:0005575,GO:0005622,GO:0005623,GO:0005737,GO:0005829,GO:0006464,GO:0006476,GO:0006793,GO:0006796,GO:0006807,GO:0006950,GO:0006974,GO:0008150,GO:0008152,GO:0009987,GO:0016301,GO:0016310,GO:0016740,GO:0016772,GO:0016773,GO:0016787,GO:0018193,GO:0018205,GO:0019213,GO:0019538,GO:0033554,GO:0033558,GO:0034983,GO:0035601,GO:0036211,GO:0043170,GO:0043412,GO:0044237,GO:0044238,GO:…	2.7.1.121,2.7.1.202,2.7.3.9	ko:K02768,ko:K05881,ko:K08483,ko:K11183,ko:K11189	ko00051,ko00561,ko01100,ko01120,ko02060,map00051,map00561,map01100,map01120,map02060	M00273	R01012,R03232	RC00015,RC00017,RC03206	ko00000,ko00001,ko00002,ko01000,ko02000	4.A.2.1,8.A.7		iECs_1301.ECs1703,iSF_1195.SF1201,iS_1188.S1285,iUTI89_1310.UTI89_C1391,iZ_1308.Z1969	Bacteria	2GIZZ@201174,4DNRM@85009,COG1080@1,COG1080@2,COG1925@1,COG1925@2,COG3412@1,COG3412@2	NA|NA|NA	G	PTS system fructose IIA component
fig|6666666.450534.peg.791	754252.PFREUD_08010	3.9e-275	953.4	Actinobacteria													Bacteria	2IA73@201174,COG1085@1,COG1085@2	NA|NA|NA	C	uridylyltransferase
fig|6666666.450534.peg.792	754252.PFREUD_08030	0.0	1362.4	Actinobacteria	dcp		3.4.15.5,3.4.24.70	ko:K01284,ko:K01414					ko00000,ko01000,ko01002				Bacteria	2GM2Z@201174,COG0339@1,COG0339@2	NA|NA|NA	E	PFAM peptidase M3A and M3B, thimet oligopeptidase F
fig|6666666.450534.peg.793	754252.PFREUD_08040	0.0	1912.1	Propionibacteriales													Bacteria	2GKI9@201174,4DN5D@85009,COG0247@1,COG0247@2,COG0277@1,COG0277@2	NA|NA|NA	C	FAD linked oxidases, C-terminal domain
fig|6666666.450534.peg.794	754252.PFREUD_08050	1.1e-75	289.3	Propionibacteriales													Bacteria	2GP6A@201174,4DR7Q@85009,COG1846@1,COG1846@2	NA|NA|NA	K	helix_turn_helix multiple antibiotic resistance protein
fig|6666666.450534.peg.795	754252.PFREUD_08060	0.0	1263.1	Propionibacteriales	fadD11_1		6.2.1.3	ko:K01897	ko00061,ko00071,ko01100,ko01212,ko02024,ko03320,ko04146,ko04216,ko04714,ko04920,map00061,map00071,map01100,map01212,map02024,map03320,map04146,map04216,map04714,map04920	M00086	R01280	RC00004,RC00014	ko00000,ko00001,ko00002,ko01000,ko01004,ko04147	4.C.1.1			Bacteria	2GIXQ@201174,4DNTY@85009,COG1022@1,COG1022@2	NA|NA|NA	I	AMP-binding enzyme
fig|6666666.450534.peg.796	754252.PFREUD_08070	2.4e-169	601.3	Propionibacteriales				ko:K07107					ko00000,ko01000				Bacteria	2IFAK@201174,4DRTF@85009,COG0824@1,COG0824@2	NA|NA|NA	S	Acyl-ACP thioesterase
fig|6666666.450534.peg.797	754252.PFREUD_08080	1.4e-150	538.9	Actinobacteria	thiD		2.7.1.35,2.7.1.49,2.7.4.7	ko:K00868,ko:K00941	ko00730,ko00750,ko01100,map00730,map00750,map01100	M00127	R00174,R01909,R02493,R03471,R04509	RC00002,RC00017	ko00000,ko00001,ko00002,ko01000				Bacteria	2GKZM@201174,COG0351@1,COG0351@2	NA|NA|NA	H	Phosphomethylpyrimidine kinase
fig|6666666.450534.peg.798	754252.PFREUD_08090	1.8e-281	974.5	Propionibacteriales	gnd	GO:0003674,GO:0003824,GO:0004616,GO:0005488,GO:0005515,GO:0005575,GO:0005622,GO:0005623,GO:0005737,GO:0005829,GO:0005975,GO:0006081,GO:0006082,GO:0006098,GO:0006139,GO:0006725,GO:0006732,GO:0006733,GO:0006739,GO:0006753,GO:0006793,GO:0006796,GO:0006807,GO:0008150,GO:0008152,GO:0009056,GO:0009117,GO:0009987,GO:0016052,GO:0016054,GO:0016491,GO:0016614,GO:0016616,GO:0019362,GO:0019520,GO:0019521,GO:…	1.1.1.343,1.1.1.44	ko:K00033	ko00030,ko00480,ko01100,ko01110,ko01120,ko01130,ko01200,map00030,map00480,map01100,map01110,map01120,map01130,map01200	M00004,M00006	R01528,R10221	RC00001,RC00539	ko00000,ko00001,ko00002,ko01000			iECS88_1305.ECS88_2128,iECW_1372.ECW_m2189,iEKO11_1354.EKO11_1765,iPC815.YPO1541,iWFL_1372.ECW_m2189	Bacteria	2GJ2J@201174,4DQ33@85009,COG0362@1,COG0362@2	NA|NA|NA	G	Catalyzes the oxidative decarboxylation of 6- phosphogluconate to ribulose 5-phosphate and CO(2), with concomitant reduction of NADP to NADPH
fig|6666666.450534.peg.799	754252.PFREUD_08100	0.0	1724.5	Propionibacteriales	pepN		3.4.11.2	ko:K01256	ko00480,ko01100,map00480,map01100		R00899,R04951	RC00096,RC00141	ko00000,ko00001,ko01000,ko01002				Bacteria	2GJJ4@201174,4DNEA@85009,COG0308@1,COG0308@2	NA|NA|NA	E	ERAP1-like C-terminal domain
fig|6666666.450534.peg.800	754252.PFREUD_08110	2.1e-119	434.9	Propionibacteriales	yjbH	GO:0005575,GO:0005618,GO:0005623,GO:0030312,GO:0044464,GO:0071944											Bacteria	2GJNX@201174,4DX18@85009,COG2761@1,COG2761@2	NA|NA|NA	Q	DSBA oxidoreductase
fig|6666666.450534.peg.801	754252.PFREUD_08120	3.8e-145	520.8	Propionibacteriales													Bacteria	2CNM1@1,2GKWT@201174,32SHB@2,4DR39@85009	NA|NA|NA	S	Nuclease-related domain
fig|6666666.450534.peg.802	754252.PFREUD_08130	0.0	1447.6	Propionibacteriales	ligA	GO:0000287,GO:0003674,GO:0003824,GO:0003909,GO:0003911,GO:0005488,GO:0005575,GO:0005618,GO:0005622,GO:0005623,GO:0005737,GO:0005829,GO:0005886,GO:0006139,GO:0006259,GO:0006266,GO:0006281,GO:0006284,GO:0006288,GO:0006725,GO:0006807,GO:0006950,GO:0006974,GO:0008150,GO:0008152,GO:0009987,GO:0016020,GO:0016874,GO:0016886,GO:0030312,GO:0033554,GO:0034641,GO:0040007,GO:0043167,GO:0043169,GO:0043170,GO:…	6.5.1.2	ko:K01972	ko03030,ko03410,ko03420,ko03430,map03030,map03410,map03420,map03430		R00382	RC00005	ko00000,ko00001,ko01000,ko03032,ko03400				Bacteria	2GJUY@201174,4DNKM@85009,COG0272@1,COG0272@2	NA|NA|NA	L	DNA ligase that catalyzes the formation of phosphodiester linkages between 5'-phosphoryl and 3'-hydroxyl groups in double-stranded DNA using NAD as a coenzyme and as the energy source for the reaction. It is essential for DNA replication and repair of damaged DNA
fig|6666666.450534.peg.805	754252.PFREUD_08180	6e-46	189.9	Propionibacteriales	sugE			ko:K11741					ko00000,ko02000	2.A.7.1			Bacteria	2IQND@201174,4DRIV@85009,COG2076@1,COG2076@2	NA|NA|NA	P	Small Multidrug Resistance protein
fig|6666666.450534.peg.806	754252.PFREUD_08210	4.3e-249	867.1	Propionibacteriales	tig	GO:0005575,GO:0005618,GO:0005622,GO:0005623,GO:0005737,GO:0005829,GO:0005886,GO:0006950,GO:0007154,GO:0008150,GO:0009267,GO:0009605,GO:0009987,GO:0009991,GO:0016020,GO:0030312,GO:0031667,GO:0031668,GO:0031669,GO:0033554,GO:0042221,GO:0042594,GO:0044424,GO:0044444,GO:0044464,GO:0046677,GO:0050896,GO:0051716,GO:0071496,GO:0071944		ko:K03545					ko00000				Bacteria	2GJIG@201174,4DP8U@85009,COG0544@1,COG0544@2	NA|NA|NA	D	Involved in protein export. Acts as a chaperone by maintaining the newly synthesized protein in an open conformation. Functions as a peptidyl-prolyl cis-trans isomerase
fig|6666666.450534.peg.807	754252.PFREUD_08220	1.6e-208	731.9	Propionibacteriales	tqsA	GO:0003674,GO:0005215,GO:0005575,GO:0005623,GO:0005886,GO:0005887,GO:0006810,GO:0008150,GO:0009372,GO:0009987,GO:0015562,GO:0016020,GO:0016021,GO:0022857,GO:0031224,GO:0031226,GO:0044425,GO:0044459,GO:0044464,GO:0044764,GO:0051179,GO:0051234,GO:0051704,GO:0055085,GO:0071944		ko:K11744					ko00000				Bacteria	2GM01@201174,4DT6M@85009,COG0628@1,COG0628@2	NA|NA|NA	S	AI-2E family transporter
fig|6666666.450534.peg.809	754252.PFREUD_08230	5e-232	810.1	Actinobacteria	tqsA	GO:0003674,GO:0005215,GO:0005575,GO:0005623,GO:0005886,GO:0005887,GO:0006810,GO:0008150,GO:0009372,GO:0009987,GO:0015562,GO:0016020,GO:0016021,GO:0022857,GO:0031224,GO:0031226,GO:0044425,GO:0044459,GO:0044464,GO:0044764,GO:0051179,GO:0051234,GO:0051704,GO:0055085,GO:0071944		ko:K11744					ko00000				Bacteria	2GM01@201174,COG0628@1,COG0628@2	NA|NA|NA	S	AI-2E family transporter
fig|6666666.450534.peg.810	754252.PFREUD_08240	8.6e-116	422.9	Propionibacteriales	clpP		3.4.21.92	ko:K01358	ko04112,ko04212,map04112,map04212				ko00000,ko00001,ko01000,ko01002				Bacteria	2GK5C@201174,4DNFI@85009,COG0740@1,COG0740@2	NA|NA|NA	OU	Cleaves peptides in various proteins in a process that requires ATP hydrolysis. Has a chymotrypsin-like activity. Plays a major role in the degradation of misfolded proteins
fig|6666666.450534.peg.811	754252.PFREUD_08250	1.3e-120	439.1	Propionibacteriales	clpP	GO:0005575,GO:0005618,GO:0005622,GO:0005623,GO:0005737,GO:0005829,GO:0005886,GO:0008150,GO:0016020,GO:0030312,GO:0040007,GO:0044424,GO:0044444,GO:0044464,GO:0071944	3.4.21.92	ko:K01358	ko04112,ko04212,map04112,map04212				ko00000,ko00001,ko01000,ko01002				Bacteria	2GKNK@201174,4DNRI@85009,COG0740@1,COG0740@2	NA|NA|NA	OU	Cleaves peptides in various proteins in a process that requires ATP hydrolysis. Has a chymotrypsin-like activity. Plays a major role in the degradation of misfolded proteins
fig|6666666.450534.peg.812	754252.PFREUD_08260	2.5e-239	834.3	Propionibacteriales	clpX	GO:0000166,GO:0000502,GO:0002020,GO:0003674,GO:0003824,GO:0004176,GO:0005488,GO:0005515,GO:0005524,GO:0005575,GO:0005618,GO:0005622,GO:0005623,GO:0005737,GO:0005829,GO:0006508,GO:0006807,GO:0008144,GO:0008150,GO:0008152,GO:0008233,GO:0009056,GO:0009057,GO:0009376,GO:0009987,GO:0016462,GO:0016787,GO:0016817,GO:0016818,GO:0016887,GO:0017076,GO:0017111,GO:0019538,GO:0019899,GO:0019904,GO:0030163,GO:…		ko:K03544	ko04112,map04112				ko00000,ko00001,ko03110				Bacteria	2GJXQ@201174,4DP0T@85009,COG1219@1,COG1219@2	NA|NA|NA	O	ATP-dependent specificity component of the Clp protease. It directs the protease to specific substrates. Can perform chaperone functions in the absence of ClpP
fig|6666666.450534.peg.813	754252.PFREUD_08270	7.3e-52	209.5	Actinobacteria													Bacteria	2EKUG@1,2GTFS@201174,33EI5@2	NA|NA|NA
fig|6666666.450534.peg.814	754252.PFREUD_08280	1.2e-279	968.4	Actinobacteria	thrC		4.2.3.1	ko:K01733	ko00260,ko00750,ko01100,ko01110,ko01120,ko01230,map00260,map00750,map01100,map01110,map01120,map01230	M00018	R01466,R05086	RC00017,RC00526	ko00000,ko00001,ko00002,ko01000				Bacteria	2GIRY@201174,COG0498@1,COG0498@2	NA|NA|NA	E	Threonine synthase
fig|6666666.450534.peg.815	754252.PFREUD_08290	5.1e-204	716.8	Propionibacteriales	pfkA		2.7.1.11,2.7.1.90	ko:K00850,ko:K21071	ko00010,ko00030,ko00051,ko00052,ko00680,ko01100,ko01110,ko01120,ko01130,ko01200,ko01230,ko03018,ko04152,ko05230,map00010,map00030,map00051,map00052,map00680,map01100,map01110,map01120,map01130,map01200,map01230,map03018,map04152,map05230	M00001,M00345	R00756,R00764,R02073,R03236,R03237,R03238,R03239,R04779	RC00002,RC00017	ko00000,ko00001,ko00002,ko01000,ko01009,ko03019			iJN678.pfkA	Bacteria	2GK6W@201174,4DPJ3@85009,COG0205@1,COG0205@2	NA|NA|NA	G	Catalyzes the phosphorylation of D-fructose 6-phosphate to fructose 1,6-bisphosphate by ATP, the first committing step of glycolysis
fig|6666666.450534.peg.816	754252.PFREUD_08300	9.5e-132	476.1	Actinobacteria				ko:K07025					ko00000				Bacteria	2GNSS@201174,COG1011@1,COG1011@2	NA|NA|NA	S	hydrolase
fig|6666666.450534.peg.817	754252.PFREUD_08310	0.0	1792.3	Propionibacteriales	valS		6.1.1.9	ko:K01873	ko00970,map00970	M00359,M00360	R03665	RC00055,RC00523	ko00000,ko00001,ko00002,ko01000,ko01007,ko03016				Bacteria	2GK8H@201174,4DNR2@85009,COG0525@1,COG0525@2	NA|NA|NA	J	amino acids such as threonine, to avoid such errors, it has a posttransfer editing activity that hydrolyzes mischarged Thr-tRNA(Val) in a tRNA-dependent manner
fig|6666666.450534.peg.818	754252.PFREUD_08320	5.9e-106	390.6	Actinobacteria	pknE_1												Bacteria	2GKH8@201174,COG1651@1,COG1651@2	NA|NA|NA	O	DSBA oxidoreductase
fig|6666666.450534.peg.819	754252.PFREUD_08330	2.6e-109	401.7	Actinobacteria	pknE_1												Bacteria	2GKH8@201174,COG1651@1,COG1651@2	NA|NA|NA	O	DSBA oxidoreductase
fig|6666666.450534.peg.820	754252.PFREUD_08340	1.6e-106	392.1	Actinobacteria				ko:K15977					ko00000				Bacteria	2IQEY@201174,COG2259@1,COG2259@2	NA|NA|NA	O	DoxX family
fig|6666666.450534.peg.821	754252.PFREUD_08350	1.2e-277	961.8	Propionibacteriales	folC		6.3.2.12,6.3.2.17	ko:K11754	ko00790,ko01100,map00790,map01100	M00126,M00841	R00942,R02237,R04241	RC00064,RC00090,RC00162	ko00000,ko00001,ko00002,ko01000				Bacteria	2GJP2@201174,4DNMV@85009,COG0285@1,COG0285@2	NA|NA|NA	H	Mur ligase middle domain
fig|6666666.450534.peg.822	754252.PFREUD_08360	7.2e-83	313.2	Propionibacteriales	ndk		2.7.4.6	ko:K00940	ko00230,ko00240,ko00983,ko01100,ko01110,ko01130,ko04016,map00230,map00240,map00983,map01100,map01110,map01130,map04016	M00049,M00050,M00052,M00053	R00124,R00139,R00156,R00330,R00570,R00722,R01137,R01857,R02093,R02326,R02331,R03530,R11894,R11895	RC00002	ko00000,ko00001,ko00002,ko01000,ko04131				Bacteria	2IFBU@201174,4DQR5@85009,COG0105@1,COG0105@2	NA|NA|NA	F	Major role in the synthesis of nucleoside triphosphates other than ATP. The ATP gamma phosphate is transferred to the NDP beta phosphate via a ping-pong mechanism, using a phosphorylated active-site intermediate
fig|6666666.450534.peg.823	754252.PFREUD_08370	4.5e-200	703.7	Bacteria				ko:K07052					ko00000				Bacteria	COG1266@1,COG1266@2	NA|NA|NA	V	CAAX protease self-immunity
fig|6666666.450534.peg.824	754252.PFREUD_08380	0.0	1323.5	Propionibacteriales													Bacteria	2GJY1@201174,4DNWJ@85009,COG1032@1,COG1032@2	NA|NA|NA	C	Elongator protein 3, MiaB family, Radical SAM
fig|6666666.450534.peg.825	754252.PFREUD_08390	2.1e-186	658.3	Propionibacteriales	chaA			ko:K07300					ko00000,ko02000	2.A.19		iNJ661.Rv1607	Bacteria	2GJWT@201174,4DP08@85009,COG0387@1,COG0387@2	NA|NA|NA	P	Sodium/calcium exchanger protein
fig|6666666.450534.peg.826	754252.PFREUD_08400	7.6e-225	786.2	Propionibacteriales	terC			ko:K05794					ko00000				Bacteria	2GIWU@201174,4DNCF@85009,COG0861@1,COG0861@2	NA|NA|NA	P	Integral membrane protein TerC family
fig|6666666.450534.peg.827	754252.PFREUD_08410	8.7e-78	296.2	Propionibacteriales													Bacteria	2I08G@201174,4DW84@85009,COG1846@1,COG1846@2	NA|NA|NA	K	helix_turn_helix multiple antibiotic resistance protein
fig|6666666.450534.peg.828	754252.PFREUD_08420	2.6e-135	488.0	Propionibacteriales													Bacteria	2GIS7@201174,4DQ75@85009,COG5011@1,COG5011@2	NA|NA|NA	S	Uncharacterized protein conserved in bacteria (DUF2344)
fig|6666666.450534.peg.829	754252.PFREUD_08440	1.3e-288	999.2	Propionibacteriales	rne	GO:0006139,GO:0006364,GO:0006396,GO:0006397,GO:0006725,GO:0006807,GO:0008150,GO:0008152,GO:0009987,GO:0010467,GO:0016070,GO:0016071,GO:0016072,GO:0022613,GO:0034470,GO:0034641,GO:0034660,GO:0042254,GO:0043170,GO:0044085,GO:0044237,GO:0044238,GO:0046483,GO:0071704,GO:0071840,GO:0090304,GO:1901360	3.1.26.12	ko:K08300,ko:K08301	ko03018,map03018	M00394			ko00000,ko00001,ko00002,ko01000,ko03009,ko03019				Bacteria	2GMM5@201174,4DPJ7@85009,COG1530@1,COG1530@2	NA|NA|NA	J	Ribonuclease E/G family
fig|6666666.450534.peg.830	754252.PFREUD_08450	3.3e-49	200.7	Propionibacteriales	rplU	GO:0003674,GO:0003735,GO:0005198,GO:0005575,GO:0005622,GO:0005623,GO:0005737,GO:0005829,GO:0005840,GO:0005886,GO:0006412,GO:0006518,GO:0006807,GO:0008150,GO:0008152,GO:0009058,GO:0009059,GO:0009987,GO:0010467,GO:0015934,GO:0016020,GO:0019538,GO:0022625,GO:0022626,GO:0032991,GO:0034641,GO:0034645,GO:0040007,GO:0043043,GO:0043170,GO:0043226,GO:0043228,GO:0043229,GO:0043232,GO:0043603,GO:0043604,GO:…		ko:K02888	ko03010,map03010	M00178			br01610,ko00000,ko00001,ko00002,ko03011				Bacteria	2IQ9A@201174,4DRJ6@85009,COG0261@1,COG0261@2	NA|NA|NA	J	This protein binds to 23S rRNA in the presence of protein L20
fig|6666666.450534.peg.831	754252.PFREUD_08460	7.5e-42	176.0	Propionibacteriales	rpmA	GO:0000027,GO:0001558,GO:0003674,GO:0003735,GO:0005198,GO:0005488,GO:0005575,GO:0005618,GO:0005622,GO:0005623,GO:0005737,GO:0005829,GO:0005840,GO:0005886,GO:0006412,GO:0006518,GO:0006807,GO:0006996,GO:0008150,GO:0008152,GO:0009058,GO:0009059,GO:0009987,GO:0010467,GO:0015934,GO:0016020,GO:0016043,GO:0019538,GO:0022607,GO:0022613,GO:0022618,GO:0022625,GO:0022626,GO:0030312,GO:0032991,GO:0034622,GO:…		ko:K02899	ko03010,map03010	M00178			br01610,ko00000,ko00001,ko00002,ko03011				Bacteria	2IQDI@201174,4DRNG@85009,COG0211@1,COG0211@2	NA|NA|NA	J	Belongs to the bacterial ribosomal protein bL27 family
fig|6666666.450534.peg.832	754252.PFREUD_08480	1.2e-307	1061.6	Propionibacteriales	obg	GO:0000287,GO:0003674,GO:0003824,GO:0003924,GO:0005488,GO:0005575,GO:0005622,GO:0005623,GO:0005737,GO:0005840,GO:0005886,GO:0006464,GO:0006468,GO:0006793,GO:0006796,GO:0006807,GO:0008150,GO:0008152,GO:0009987,GO:0016020,GO:0016310,GO:0016462,GO:0016787,GO:0016817,GO:0016818,GO:0017111,GO:0019538,GO:0032991,GO:0036211,GO:0040007,GO:0043167,GO:0043169,GO:0043170,GO:0043226,GO:0043228,GO:0043229,GO:…		ko:K03979					ko00000,ko01000,ko03009				Bacteria	2GISB@201174,4DNZK@85009,COG0536@1,COG0536@2	NA|NA|NA	S	An essential GTPase which binds GTP, GDP and possibly (p)ppGpp with moderate affinity, with high nucleotide exchange rates and a fairly low GTP hydrolysis rate. Plays a role in control of the cell cycle, stress response, ribosome biogenesis and in those bacteria that undergo differentiation, in morphogenesis control
fig|6666666.450534.peg.833	754252.PFREUD_08490	1.2e-211	742.3	Propionibacteriales	proB	GO:0003674,GO:0003824,GO:0004349,GO:0005575,GO:0005622,GO:0005623,GO:0005737,GO:0005829,GO:0006082,GO:0006520,GO:0006560,GO:0006561,GO:0006793,GO:0006796,GO:0006807,GO:0008150,GO:0008152,GO:0008652,GO:0009058,GO:0009064,GO:0009084,GO:0009987,GO:0016053,GO:0016301,GO:0016310,GO:0016740,GO:0016772,GO:0016774,GO:0018130,GO:0019202,GO:0019752,GO:0040007,GO:0043436,GO:0044237,GO:0044238,GO:0044249,GO:…	2.7.2.11	ko:K00931	ko00330,ko00332,ko01100,ko01130,ko01230,map00330,map00332,map01100,map01130,map01230	M00015	R00239	RC00002,RC00043	ko00000,ko00001,ko00002,ko01000				Bacteria	2GM8U@201174,4DNUG@85009,COG0263@1,COG0263@2	NA|NA|NA	E	Catalyzes the transfer of a phosphate group to glutamate to form L-glutamate 5-phosphate
fig|6666666.450534.peg.834	1032480.MLP_36030	2.2e-15	89.4	Bacteria													Bacteria	2DYDK@1,34999@2	NA|NA|NA
fig|6666666.450534.peg.835	754252.PFREUD_08510	1.8e-226	791.6	Propionibacteriales	proA	GO:0003674,GO:0003824,GO:0004350,GO:0005575,GO:0005622,GO:0005623,GO:0005737,GO:0005829,GO:0005886,GO:0008150,GO:0008152,GO:0016020,GO:0016491,GO:0016620,GO:0016903,GO:0044424,GO:0044444,GO:0044464,GO:0055114,GO:0071944	1.2.1.41	ko:K00147	ko00330,ko00332,ko01100,ko01110,ko01130,ko01230,map00330,map00332,map01100,map01110,map01130,map01230	M00015	R03313	RC00684	ko00000,ko00001,ko00002,ko01000			iLJ478.TM0293,iNJ661.Rv2427c,iYO844.BSU13130	Bacteria	2GISA@201174,4DNEG@85009,COG0014@1,COG0014@2	NA|NA|NA	E	Catalyzes the NADPH-dependent reduction of L-glutamate 5-phosphate into L-glutamate 5-semialdehyde and phosphate. The product spontaneously undergoes cyclization to form 1-pyrroline-5- carboxylate
fig|6666666.450534.peg.836	754252.PFREUD_08530	4.3e-146	523.9	Propionibacteriales	nadD	GO:0000309,GO:0003674,GO:0003824,GO:0004515,GO:0006082,GO:0006139,GO:0006520,GO:0006531,GO:0006725,GO:0006732,GO:0006733,GO:0006753,GO:0006793,GO:0006796,GO:0006807,GO:0008150,GO:0008152,GO:0009058,GO:0009066,GO:0009108,GO:0009117,GO:0009165,GO:0009435,GO:0009987,GO:0016740,GO:0016772,GO:0016779,GO:0018130,GO:0019355,GO:0019359,GO:0019362,GO:0019363,GO:0019438,GO:0019637,GO:0019674,GO:0019752,GO:…	2.7.7.18,3.6.1.55	ko:K00969,ko:K03574	ko00760,ko01100,map00760,map01100	M00115	R00137,R03005	RC00002	ko00000,ko00001,ko00002,ko01000,ko03400				Bacteria	2GMFZ@201174,4DNX3@85009,COG1057@1,COG1057@2	NA|NA|NA	H	Catalyzes the reversible adenylation of nicotinate mononucleotide (NaMN) to nicotinic acid adenine dinucleotide (NaAD)
fig|6666666.450534.peg.837	754252.PFREUD_08540	8.4e-66	256.1	Propionibacteriales	rsfS	GO:0003674,GO:0005488,GO:0005575,GO:0005622,GO:0005623,GO:0005737,GO:0005829,GO:0006417,GO:0008150,GO:0009889,GO:0009890,GO:0009892,GO:0010468,GO:0010556,GO:0010558,GO:0010605,GO:0010608,GO:0010629,GO:0017148,GO:0019222,GO:0031323,GO:0031324,GO:0031326,GO:0031327,GO:0032268,GO:0032269,GO:0034248,GO:0034249,GO:0043021,GO:0043023,GO:0044087,GO:0044424,GO:0044444,GO:0044464,GO:0044877,GO:0048519,GO:…	2.7.7.18	ko:K00969,ko:K09710	ko00760,ko01100,map00760,map01100	M00115	R00137,R03005	RC00002	ko00000,ko00001,ko00002,ko01000,ko03009				Bacteria	2IKZ3@201174,4DR96@85009,COG0799@1,COG0799@2	NA|NA|NA	S	Functions as a ribosomal silencing factor. Interacts with ribosomal protein L14 (rplN), blocking formation of intersubunit bridge B8. Prevents association of the 30S and 50S ribosomal subunits and the formation of functional ribosomes, thus repressing translation
fig|6666666.450534.peg.838	754252.PFREUD_08550	1.2e-111	409.1	Propionibacteriales	gpmB	GO:0003674,GO:0003824,GO:0006793,GO:0006796,GO:0008150,GO:0008152,GO:0009987,GO:0016311,GO:0016787,GO:0016788,GO:0016791,GO:0042578,GO:0044237	3.1.3.73,3.1.3.85	ko:K02226,ko:K22306	ko00860,ko01100,map00860,map01100	M00122	R04594,R11173	RC00017	ko00000,ko00001,ko00002,ko01000				Bacteria	2GJYU@201174,4DRFR@85009,COG0406@1,COG0406@2	NA|NA|NA	G	Phosphoglycerate mutase family
fig|6666666.450534.peg.839	754252.PFREUD_08560	3e-75	287.7	Actinobacteria													Bacteria	2EKIG@1,2INGR@201174,33E8D@2	NA|NA|NA
fig|6666666.450534.peg.840	754252.PFREUD_08570	4.8e-176	623.6	Actinobacteria													Bacteria	2GNH5@201174,COG0451@1,COG0451@2	NA|NA|NA	GM	NAD-dependent epimerase dehydratase
fig|6666666.450534.peg.843	1203605.HMPREF1531_00010	5.2e-25	122.1	Bacteria													Bacteria	2E68X@1,330WZ@2	NA|NA|NA	S	Domain of unknown function (DUF4192)
fig|6666666.450534.peg.844	754252.PFREUD_08610	0.0	1724.9	Propionibacteriales	leuS		6.1.1.4	ko:K01869	ko00970,map00970	M00359,M00360	R03657	RC00055,RC00523	ko00000,ko00001,ko00002,ko01000,ko01007,ko03016,ko03029				Bacteria	2GJI1@201174,4DNGN@85009,COG0495@1,COG0495@2	NA|NA|NA	J	Belongs to the class-I aminoacyl-tRNA synthetase family
fig|6666666.450534.peg.845	754252.PFREUD_08620	5.4e-250	869.8	Propionibacteriales	pyrC	GO:0003674,GO:0003824,GO:0004038,GO:0004151,GO:0005575,GO:0005622,GO:0005623,GO:0005737,GO:0006139,GO:0006144,GO:0006145,GO:0006220,GO:0006221,GO:0006725,GO:0006753,GO:0006793,GO:0006796,GO:0006807,GO:0008150,GO:0008152,GO:0009056,GO:0009058,GO:0009112,GO:0009117,GO:0009165,GO:0009218,GO:0009220,GO:0009259,GO:0009260,GO:0009987,GO:0016787,GO:0016810,GO:0016812,GO:0018130,GO:0019438,GO:0019439,GO:…	3.5.2.3	ko:K01465	ko00240,ko01100,map00240,map01100	M00051	R01993	RC00632	ko00000,ko00001,ko00002,ko01000				Bacteria	2GJ0T@201174,4DMZJ@85009,COG0044@1,COG0044@2	NA|NA|NA	F	Belongs to the metallo-dependent hydrolases superfamily. DHOase family. Class I DHOase subfamily
fig|6666666.450534.peg.847	754252.PFREUD_08630	0.0	1088.9	Propionibacteriales	malS	GO:0003674,GO:0003824,GO:0004470,GO:0005575,GO:0005622,GO:0005623,GO:0005737,GO:0005829,GO:0006082,GO:0006090,GO:0006108,GO:0008150,GO:0008152,GO:0009987,GO:0016491,GO:0016614,GO:0016615,GO:0019752,GO:0032787,GO:0043436,GO:0043648,GO:0044237,GO:0044281,GO:0044424,GO:0044444,GO:0044464,GO:0055114,GO:0071704	1.1.1.38	ko:K00027	ko00620,ko01200,ko02020,map00620,map01200,map02020		R00214	RC00105	ko00000,ko00001,ko01000				Bacteria	2GJAJ@201174,4DTGZ@85009,COG0281@1,COG0281@2	NA|NA|NA	C	Malic enzyme, NAD binding domain
fig|6666666.450534.peg.848	754252.PFREUD_08640	1.6e-161	575.5	Propionibacteriales	comEA			ko:K02237		M00429			ko00000,ko00002,ko02044	3.A.11.1,3.A.11.2			Bacteria	2IQDC@201174,4DRFZ@85009,COG1555@1,COG1555@2	NA|NA|NA	L	Helix-hairpin-helix motif
fig|6666666.450534.peg.849	754252.PFREUD_08650	0.0	1471.1	Propionibacteriales	comEC			ko:K02238		M00429			ko00000,ko00002,ko02044	3.A.11.1,3.A.11.2			Bacteria	2GJGR@201174,4DP9N@85009,COG0658@1,COG0658@2,COG2333@1,COG2333@2	NA|NA|NA	S	Competence protein
fig|6666666.450534.peg.850	754252.PFREUD_08660	2.2e-174	618.2	Propionibacteriales	holA		2.7.7.7	ko:K02340	ko00230,ko00240,ko01100,ko03030,ko03430,ko03440,map00230,map00240,map01100,map03030,map03430,map03440	M00260	R00375,R00376,R00377,R00378	RC02795	ko00000,ko00001,ko00002,ko01000,ko03032,ko03400				Bacteria	2GNMZ@201174,4DN5C@85009,COG1466@1,COG1466@2	NA|NA|NA	L	DNA polymerase III, delta subunit
fig|6666666.450534.peg.852	754252.PFREUD_08680	2e-34	151.4	Propionibacteriales	rpsT	GO:0000028,GO:0003674,GO:0003676,GO:0003723,GO:0003735,GO:0004857,GO:0005198,GO:0005488,GO:0005575,GO:0005622,GO:0005623,GO:0005737,GO:0005829,GO:0005840,GO:0006412,GO:0006518,GO:0006807,GO:0006996,GO:0008073,GO:0008150,GO:0008152,GO:0009058,GO:0009059,GO:0009987,GO:0010467,GO:0015935,GO:0016043,GO:0019538,GO:0019843,GO:0022607,GO:0022613,GO:0022618,GO:0022626,GO:0022627,GO:0030234,GO:0032991,GO:…		ko:K02968	ko03010,map03010	M00178			br01610,ko00000,ko00001,ko00002,ko03011				Bacteria	2IQ73@201174,4DS53@85009,COG0268@1,COG0268@2	NA|NA|NA	J	Binds directly to 16S ribosomal RNA
fig|6666666.450534.peg.853	710685.MycrhN_2941	6.1e-257	892.9	Mycobacteriaceae													Bacteria	237B6@1762,2GJK7@201174,COG3464@1,COG3464@2	NA|NA|NA	L	transposase
fig|6666666.450534.peg.854	754252.PFREUD_08690	2.7e-106	391.3	Actinobacteria													Bacteria	2DQ2A@1,2I1WX@201174,334FV@2	NA|NA|NA
fig|6666666.450534.peg.855	754252.PFREUD_08710	0.0	1193.3	Propionibacteriales	lepA	GO:0005575,GO:0005618,GO:0005622,GO:0005623,GO:0005737,GO:0005829,GO:0030312,GO:0044424,GO:0044444,GO:0044464,GO:0071944		ko:K03596	ko05134,map05134				ko00000,ko00001				Bacteria	2GJAB@201174,4DNM0@85009,COG0481@1,COG0481@2	NA|NA|NA	M	Required for accurate and efficient protein synthesis under certain stress conditions. May act as a fidelity factor of the translation reaction, by catalyzing a one-codon backward translocation of tRNAs on improperly translocated ribosomes. Back- translocation proceeds from a post-translocation (POST) complex to a pre-translocation (PRE) complex, thus giving elongation factor G a second chance to…
fig|6666666.450534.peg.856	754252.PFREUD_08720	3.3e-233	813.9	Propionibacteriales	hemN	GO:0003674,GO:0005488,GO:0005575,GO:0005622,GO:0005623,GO:0005737,GO:0006725,GO:0006778,GO:0006779,GO:0006807,GO:0008150,GO:0008152,GO:0009058,GO:0009987,GO:0018130,GO:0019438,GO:0033013,GO:0033014,GO:0034641,GO:0044237,GO:0044249,GO:0044271,GO:0044424,GO:0044464,GO:0046483,GO:0048037,GO:0051186,GO:0051188,GO:0051536,GO:0051539,GO:0051540,GO:0071704,GO:1901360,GO:1901362,GO:1901564,GO:1901566,GO:…										iNJ661.Rv2388c	Bacteria	2GJXX@201174,4DN32@85009,COG0635@1,COG0635@2	NA|NA|NA	H	Involved in the biosynthesis of porphyrin-containing compound
fig|6666666.450534.peg.857	754252.PFREUD_08730	3.1e-172	610.9	Propionibacteriales	trpH	GO:0003674,GO:0003824,GO:0004518,GO:0004527,GO:0004529,GO:0004532,GO:0004534,GO:0004536,GO:0004540,GO:0005488,GO:0006139,GO:0006259,GO:0006521,GO:0006725,GO:0006793,GO:0006796,GO:0006807,GO:0008150,GO:0008152,GO:0008252,GO:0008409,GO:0009987,GO:0010565,GO:0016070,GO:0016311,GO:0016787,GO:0016788,GO:0016791,GO:0016796,GO:0016895,GO:0016896,GO:0019222,GO:0030145,GO:0031323,GO:0033238,GO:0034641,GO:…	3.1.3.97	ko:K07053			R00188,R11188	RC00078	ko00000,ko01000				Bacteria	2GIZ5@201174,4DN6Z@85009,COG0613@1,COG0613@2	NA|NA|NA	S	Protein of unknown function (DUF3097)
fig|6666666.450534.peg.858	754252.PFREUD_08740	1.2e-148	532.3	Propionibacteriales	suhB2		3.1.3.25,3.1.3.7	ko:K01082,ko:K01092	ko00521,ko00562,ko00920,ko01100,ko01120,ko01130,ko04070,map00521,map00562,map00920,map01100,map01120,map01130,map04070	M00131	R00188,R00508,R01185,R01186,R01187	RC00078	ko00000,ko00001,ko00002,ko01000,ko03016				Bacteria	2GP74@201174,4DQB7@85009,COG0483@1,COG0483@2	NA|NA|NA	G	Inositol monophosphatase family
fig|6666666.450534.peg.859	754252.PFREUD_08750	7.1e-181	639.8	Propionibacteriales	hrcA	GO:0005575,GO:0005623,GO:0005886,GO:0006355,GO:0008150,GO:0009889,GO:0009890,GO:0009892,GO:0010468,GO:0010556,GO:0010558,GO:0010605,GO:0010629,GO:0016020,GO:0019219,GO:0019222,GO:0031323,GO:0031324,GO:0031326,GO:0031327,GO:0044464,GO:0045892,GO:0045934,GO:0048519,GO:0048523,GO:0050789,GO:0050794,GO:0051171,GO:0051172,GO:0051252,GO:0051253,GO:0060255,GO:0065007,GO:0071944,GO:0080090,GO:1902679,GO:…		ko:K03705					ko00000,ko03000				Bacteria	2GKF5@201174,4DP2Y@85009,COG1420@1,COG1420@2	NA|NA|NA	K	Negative regulator of class I heat shock genes (grpE- dnaK-dnaJ and groELS operons). Prevents heat-shock induction of these operons
fig|6666666.450534.peg.860	754252.PFREUD_08760	8.7e-202	709.5	Propionibacteriales	dnaJ	GO:0005575,GO:0005618,GO:0005623,GO:0008150,GO:0030312,GO:0040007,GO:0044464,GO:0071944		ko:K03686					ko00000,ko03029,ko03110				Bacteria	2GK69@201174,4DPD2@85009,COG0484@1,COG0484@2	NA|NA|NA	O	ATP binding to DnaK triggers the release of the substrate protein, thus completing the reaction cycle. Several rounds of ATP-dependent interactions between DnaJ, DnaK and GrpE are required for fully efficient folding. Also involved, together with DnaK and GrpE, in the DNA replication of plasmids through activation of initiation proteins
fig|6666666.450534.peg.861	754252.PFREUD_08770	1.5e-127	462.2	Propionibacteriales	rsmE	GO:0000154,GO:0001510,GO:0003674,GO:0003824,GO:0006139,GO:0006364,GO:0006396,GO:0006725,GO:0006807,GO:0008150,GO:0008152,GO:0008168,GO:0008170,GO:0008173,GO:0008649,GO:0008757,GO:0009451,GO:0009987,GO:0010467,GO:0016070,GO:0016072,GO:0016436,GO:0016740,GO:0016741,GO:0022613,GO:0031167,GO:0032259,GO:0034470,GO:0034641,GO:0034660,GO:0042254,GO:0043170,GO:0043412,GO:0043414,GO:0044085,GO:0044237,GO:…	1.13.12.16,2.1.1.193	ko:K00459,ko:K09761	ko00910,map00910		R00025	RC02541,RC02759	ko00000,ko00001,ko01000,ko03009				Bacteria	2GTKX@201174,4DQEM@85009,COG1385@1,COG1385@2	NA|NA|NA	J	Specifically methylates the N3 position of the uracil ring of uridine 1498 (m3U1498) in 16S rRNA. Acts on the fully assembled 30S ribosomal subunit
fig|6666666.450534.peg.862	754252.PFREUD_08780	2.6e-263	914.1	Actinobacteria			3.1.4.53	ko:K03651	ko00230,ko02025,map00230,map02025		R00191	RC00296	ko00000,ko00001,ko01000				Bacteria	2IDNH@201174,COG1409@1,COG1409@2	NA|NA|NA	S	Calcineurin-like phosphoesterase
fig|6666666.450534.peg.863	754252.PFREUD_08790	3.1e-250	870.5	Actinobacteria	tgt		2.4.2.29	ko:K00773			R03789,R10209	RC00063	ko00000,ko01000,ko03016				Bacteria	2GMWY@201174,COG0343@1,COG0343@2	NA|NA|NA	J	Catalyzes the base-exchange of a guanine (G) residue with the queuine precursor 7-aminomethyl-7-deazaguanine (PreQ1) at position 34 (anticodon wobble position) in tRNAs with GU(N) anticodons (tRNA-Asp, -Asn, -His and -Tyr). Catalysis occurs through a double-displacement mechanism. The nucleophile active site attacks the C1' of nucleotide 34 to detach the guanine base from the RNA, forming a coval…
fig|6666666.450534.peg.864	754252.PFREUD_08800	6e-73	280.4	Propionibacteriales													Bacteria	2E6NT@1,2IFTP@201174,33198@2,4DRNJ@85009	NA|NA|NA
fig|6666666.450534.peg.865	754252.PFREUD_08810	1.5e-210	738.4	Propionibacteriales	pip		3.4.11.5	ko:K01259	ko00330,map00330		R00135		ko00000,ko00001,ko01000,ko01002				Bacteria	2GNBX@201174,4DQ1B@85009,COG0596@1,COG0596@2	NA|NA|NA	S	Belongs to the peptidase S33 family
fig|6666666.450534.peg.867	754252.PFREUD_08830	7.8e-239	832.8	Propionibacteriales				ko:K03761,ko:K03762					ko00000,ko02000	2.A.1.6.2,2.A.1.6.4			Bacteria	2GIYR@201174,4DPBG@85009,COG0477@1,COG0477@2	NA|NA|NA	EGP	Sugar (and other) transporter
fig|6666666.450534.peg.868	754252.PFREUD_08840	4.4e-183	647.1	Propionibacteriales	phoH	GO:0005575,GO:0005623,GO:0005886,GO:0016020,GO:0044464,GO:0071944		ko:K06217					ko00000				Bacteria	2GK0W@201174,4DPI2@85009,COG1702@1,COG1702@2	NA|NA|NA	T	PhoH-like protein
fig|6666666.450534.peg.869	754252.PFREUD_08850	2.6e-82	311.2	Propionibacteriales	ybeY	GO:0000469,GO:0000478,GO:0003674,GO:0003824,GO:0004518,GO:0004519,GO:0004521,GO:0004540,GO:0005488,GO:0006139,GO:0006355,GO:0006364,GO:0006396,GO:0006412,GO:0006518,GO:0006725,GO:0006807,GO:0006950,GO:0008150,GO:0008152,GO:0009058,GO:0009059,GO:0009266,GO:0009408,GO:0009628,GO:0009889,GO:0009987,GO:0010467,GO:0010468,GO:0010556,GO:0016070,GO:0016072,GO:0016151,GO:0016787,GO:0016788,GO:0016892,GO:…	2.6.99.2,3.5.4.5	ko:K01489,ko:K03474,ko:K03595,ko:K07042	ko00240,ko00750,ko00983,ko01100,map00240,map00750,map00983,map01100	M00124	R01878,R02485,R05838,R08221	RC00074,RC00514,RC01476	ko00000,ko00001,ko00002,ko01000,ko03009,ko03029				Bacteria	2GMUF@201174,4DQJA@85009,COG0319@1,COG0319@2	NA|NA|NA	S	Single strand-specific metallo-endoribonuclease involved in late-stage 70S ribosome quality control and in maturation of the 3' terminus of the 16S rRNA
fig|6666666.450534.peg.870	754252.PFREUD_08860	6.9e-229	799.7	Propionibacteriales	corC	GO:0005575,GO:0005623,GO:0005886,GO:0016020,GO:0044464,GO:0071944											Bacteria	2GIWR@201174,4DNND@85009,COG1253@1,COG1253@2	NA|NA|NA	S	Transporter associated domain
fig|6666666.450534.peg.871	754252.PFREUD_08870	5.1e-173	613.6	Propionibacteriales	era	GO:0000028,GO:0003674,GO:0003676,GO:0003723,GO:0005488,GO:0005575,GO:0005622,GO:0005623,GO:0005737,GO:0005829,GO:0006996,GO:0008150,GO:0009987,GO:0016043,GO:0019843,GO:0022607,GO:0022613,GO:0022618,GO:0034622,GO:0040007,GO:0042254,GO:0042255,GO:0042274,GO:0043021,GO:0043024,GO:0043933,GO:0044085,GO:0044424,GO:0044444,GO:0044464,GO:0044877,GO:0065003,GO:0070181,GO:0070925,GO:0071826,GO:0071840,GO:…		ko:K03595					ko00000,ko03009,ko03029				Bacteria	2GJJE@201174,4DNEH@85009,COG1159@1,COG1159@2	NA|NA|NA	S	An essential GTPase that binds both GDP and GTP, with rapid nucleotide exchange. Plays a role in 16S rRNA processing and 30S ribosomal subunit biogenesis and possibly also in cell cycle regulation and energy metabolism
fig|6666666.450534.peg.874	754252.PFREUD_08910	4.4e-266	923.3	Propionibacteriales													Bacteria	2GJVW@201174,4DN27@85009,COG1574@1,COG1574@2	NA|NA|NA	S	Amidohydrolase family
fig|6666666.450534.peg.875	754252.PFREUD_08920	0.0	1204.5	Propionibacteriales	leuA		2.3.3.13	ko:K01649	ko00290,ko00620,ko01100,ko01110,ko01210,ko01230,map00290,map00620,map01100,map01110,map01210,map01230	M00432	R01213	RC00004,RC00470,RC02754	br01601,ko00000,ko00001,ko00002,ko01000				Bacteria	2GISX@201174,4DMZU@85009,COG0119@1,COG0119@2	NA|NA|NA	E	Catalyzes the condensation of the acetyl group of acetyl-CoA with 3-methyl-2-oxobutanoate (2-oxoisovalerate) to form 3-carboxy-3-hydroxy-4-methylpentanoate (2-isopropylmalate)
fig|6666666.450534.peg.876	754252.PFREUD_08930	4.1e-62	243.8	Actinobacteria	yeaO												Bacteria	2IQC0@201174,COG3189@1,COG3189@2	NA|NA|NA	K	Protein of unknown function, DUF488
fig|6666666.450534.peg.877	754252.PFREUD_08940	7.1e-132	476.5	Propionibacteriales	uppS	GO:0000287,GO:0002094,GO:0003674,GO:0003824,GO:0004659,GO:0005488,GO:0005575,GO:0005622,GO:0005623,GO:0005737,GO:0005829,GO:0005886,GO:0006066,GO:0006629,GO:0006720,GO:0008150,GO:0008152,GO:0008299,GO:0008610,GO:0008834,GO:0009058,GO:0009987,GO:0016020,GO:0016093,GO:0016094,GO:0016740,GO:0016765,GO:0030145,GO:0033850,GO:0040007,GO:0043167,GO:0043169,GO:0044237,GO:0044238,GO:0044249,GO:0044255,GO:…	2.5.1.31,2.5.1.68,2.5.1.86,2.5.1.88	ko:K00806,ko:K12503,ko:K14215,ko:K21273	ko00900,ko01110,map00900,map01110		R06447,R08528,R09244,R09731	RC00279,RC02839	ko00000,ko00001,ko01000,ko01006				Bacteria	2GIXF@201174,4DPW4@85009,COG0020@1,COG0020@2	NA|NA|NA	I	Catalyzes the condensation of isopentenyl diphosphate (IPP) with allylic pyrophosphates generating different type of terpenoids
fig|6666666.450534.peg.878	754252.PFREUD_08950	1.4e-141	508.8	Propionibacteriales	recO	GO:0005575,GO:0005618,GO:0005623,GO:0030312,GO:0044464,GO:0071944		ko:K03584	ko03440,map03440				ko00000,ko00001,ko03400				Bacteria	2GK81@201174,4DP6A@85009,COG1381@1,COG1381@2	NA|NA|NA	L	Involved in DNA repair and RecF pathway recombination
fig|6666666.450534.peg.879	754252.PFREUD_08960	3.2e-216	757.7	Bacteria	pocR												Bacteria	COG4936@1,COG4936@2	NA|NA|NA	KT	Sensory domain found in PocR
fig|6666666.450534.peg.880	754252.PFREUD_08970	2.5e-206	724.5	Propionibacteriales	pduQ			ko:K13921	ko00640,map00640		R02377	RC00087	ko00000,ko00001				Bacteria	2I2FD@201174,4DTE9@85009,COG1454@1,COG1454@2	NA|NA|NA	C	Iron-containing alcohol dehydrogenase
fig|6666666.450534.peg.881	754252.PFREUD_08980	3.3e-71	274.2	Actinobacteria	eutP			ko:K04029					ko00000				Bacteria	2HC70@201174,COG4917@1,COG4917@2	NA|NA|NA	E	Ethanolamine utilisation - propanediol utilisation
fig|6666666.450534.peg.882	754252.PFREUD_08990	4.1e-27	126.7	Actinobacteria	pduU			ko:K04031					ko00000				Bacteria	2H7SK@201174,COG4810@1,COG4810@2	NA|NA|NA	E	BMC
fig|6666666.450534.peg.883	754252.PFREUD_24230	1.1e-258	898.7	Actinobacteria													Bacteria	2GJK7@201174,COG3464@1,COG3464@2	NA|NA|NA	L	Transposase
fig|6666666.450534.peg.884	754252.PFREUD_13360	5.9e-194	683.3	Propionibacteriales	leuB		1.1.1.85	ko:K00052	ko00290,ko00660,ko01100,ko01110,ko01210,ko01230,map00290,map00660,map01100,map01110,map01210,map01230	M00432,M00535	R00994,R04426,R10052	RC00084,RC00417,RC03036	br01601,ko00000,ko00001,ko00002,ko01000				Bacteria	2GK44@201174,4DPJF@85009,COG0473@1,COG0473@2	NA|NA|NA	CE	Catalyzes the oxidation of 3-carboxy-2-hydroxy-4- methylpentanoate (3-isopropylmalate) to 3-carboxy-4-methyl-2- oxopentanoate. The product decarboxylates to 4-methyl-2 oxopentanoate
fig|6666666.450534.peg.885	754252.PFREUD_13350	8.9e-214	749.2	Propionibacteriales	ilvE	GO:0000082,GO:0000278,GO:0003674,GO:0003824,GO:0004084,GO:0005575,GO:0005622,GO:0005623,GO:0005737,GO:0005739,GO:0005829,GO:0006082,GO:0006520,GO:0006551,GO:0006573,GO:0006807,GO:0007049,GO:0008150,GO:0008152,GO:0008283,GO:0008483,GO:0008652,GO:0009056,GO:0009058,GO:0009063,GO:0009081,GO:0009082,GO:0009083,GO:0009098,GO:0009099,GO:0009987,GO:0016053,GO:0016054,GO:0016740,GO:0016769,GO:0019752,GO:…	2.6.1.42	ko:K00826	ko00270,ko00280,ko00290,ko00770,ko01100,ko01110,ko01130,ko01210,ko01230,map00270,map00280,map00290,map00770,map01100,map01110,map01130,map01210,map01230	M00019,M00036,M00119,M00570	R01090,R01214,R02199,R10991	RC00006,RC00036	ko00000,ko00001,ko00002,ko01000,ko01007				Bacteria	2GKJ1@201174,4DPRZ@85009,COG0115@1,COG0115@2	NA|NA|NA	E	Branched-chain amino acid aminotransferase
fig|6666666.450534.peg.886	754252.PFREUD_13340	5.7e-310	1069.3	Propionibacteriales	cimA		2.3.3.13	ko:K01649	ko00290,ko00620,ko01100,ko01110,ko01210,ko01230,map00290,map00620,map01100,map01110,map01210,map01230	M00432	R01213	RC00004,RC00470,RC02754	br01601,ko00000,ko00001,ko00002,ko01000				Bacteria	2GKYT@201174,4DNDJ@85009,COG0119@1,COG0119@2	NA|NA|NA	E	Belongs to the alpha-IPM synthase homocitrate synthase family
fig|6666666.450534.peg.887	754252.PFREUD_13330	6.4e-159	566.6	Propionibacteriales	fahA												Bacteria	2GN2G@201174,4DPHV@85009,COG0179@1,COG0179@2	NA|NA|NA	Q	Domain of unknown function (DUF2437)
fig|6666666.450534.peg.888	754252.PFREUD_13320	1.5e-184	652.1	Propionibacteriales				ko:K07052					ko00000				Bacteria	2GR9Y@201174,4DWVR@85009,COG1266@1,COG1266@2	NA|NA|NA	S	CAAX protease self-immunity
fig|6666666.450534.peg.889	754252.PFREUD_13290	5.2e-125	453.8	Propionibacteriales	ltbR												Bacteria	2GKB0@201174,4DP77@85009,COG1414@1,COG1414@2	NA|NA|NA	K	helix_turn_helix isocitrate lyase regulation
fig|6666666.450534.peg.890	754252.PFREUD_13280	3e-270	937.2	Propionibacteriales	leuC	GO:0003674,GO:0003824,GO:0003861,GO:0005575,GO:0005618,GO:0005622,GO:0005623,GO:0005737,GO:0005829,GO:0006082,GO:0006520,GO:0006551,GO:0006807,GO:0008150,GO:0008152,GO:0008652,GO:0009058,GO:0009081,GO:0009082,GO:0009098,GO:0009316,GO:0009987,GO:0016053,GO:0016829,GO:0016835,GO:0016836,GO:0016853,GO:0016866,GO:0019752,GO:0030312,GO:0032991,GO:0043436,GO:0044237,GO:0044238,GO:0044249,GO:0044281,GO:…	4.2.1.33,4.2.1.35	ko:K01703	ko00290,ko00660,ko00966,ko01100,ko01110,ko01210,ko01230,map00290,map00660,map00966,map01100,map01110,map01210,map01230	M00432,M00535	R03896,R03898,R03968,R04001,R08620,R08624,R08628,R08634,R08641,R08645,R10170	RC00497,RC00976,RC00977,RC01041,RC01046,RC03072	br01601,ko00000,ko00001,ko00002,ko01000			iEcE24377_1341.EcE24377A_0075,iPC815.YPO0531	Bacteria	2GKT7@201174,4DNZM@85009,COG0065@1,COG0065@2	NA|NA|NA	E	Catalyzes the isomerization between 2-isopropylmalate and 3-isopropylmalate, via the formation of 2-isopropylmaleate
fig|6666666.450534.peg.891	754252.PFREUD_13270	4.1e-112	410.6	Propionibacteriales	leuD	GO:0005575,GO:0005623,GO:0005886,GO:0006082,GO:0006520,GO:0006551,GO:0006807,GO:0008150,GO:0008152,GO:0008652,GO:0009058,GO:0009081,GO:0009082,GO:0009098,GO:0009987,GO:0016020,GO:0016053,GO:0019752,GO:0040007,GO:0043436,GO:0044237,GO:0044238,GO:0044249,GO:0044281,GO:0044283,GO:0044464,GO:0046394,GO:0071704,GO:0071944,GO:1901564,GO:1901566,GO:1901576,GO:1901605,GO:1901607	4.2.1.33,4.2.1.35	ko:K01704	ko00290,ko00660,ko01100,ko01110,ko01210,ko01230,map00290,map00660,map01100,map01110,map01210,map01230	M00432,M00535	R03896,R03898,R03968,R04001,R10170	RC00976,RC00977,RC01041,RC01046,RC03072	br01601,ko00000,ko00001,ko00002,ko01000			iNJ661.Rv2987c	Bacteria	2GJ8Z@201174,4DPSM@85009,COG0066@1,COG0066@2	NA|NA|NA	E	Catalyzes the isomerization between 2-isopropylmalate and 3-isopropylmalate, via the formation of 2-isopropylmaleate
fig|6666666.450534.peg.892	754252.PFREUD_13260	4.2e-152	543.9	Propionibacteriales	plsC1		2.3.1.51	ko:K00655	ko00561,ko00564,ko01100,ko01110,map00561,map00564,map01100,map01110	M00089	R02241,R09381	RC00004,RC00037,RC00039	ko00000,ko00001,ko00002,ko01000,ko01004				Bacteria	2GKVA@201174,4DQUS@85009,COG0204@1,COG0204@2	NA|NA|NA	I	Phosphate acyltransferases
fig|6666666.450534.peg.893	754252.PFREUD_13250	3.8e-215	753.8	Actinobacteria	ddl	GO:0003674,GO:0003824,GO:0005575,GO:0005622,GO:0005623,GO:0005737,GO:0005829,GO:0008150,GO:0008716,GO:0009314,GO:0009628,GO:0010165,GO:0010212,GO:0016874,GO:0016879,GO:0016881,GO:0044424,GO:0044444,GO:0044464,GO:0050896	6.3.2.4	ko:K01921	ko00473,ko00550,ko01100,ko01502,map00473,map00550,map01100,map01502		R01150	RC00064,RC00141	ko00000,ko00001,ko01000,ko01011			iAF1260.b0381,iB21_1397.B21_00332,iBWG_1329.BWG_0265,iE2348C_1286.E2348C_0317,iEC042_1314.EC042_0413,iEC55989_1330.EC55989_0386,iECBD_1354.ECBD_3283,iECB_1328.ECB_00328,iECDH10B_1368.ECDH10B_0338,iECDH1ME8569_1439.ECDH1ME8569_0367,iECD_1391.ECD_00328,iECH74115_1262.ECH74115_0453,iECIAI1_1343.ECIAI1_0377,iECIAI39_1322.ECIAI39_0301,iECO103_1326.ECO103_0356,iECO111_1330.ECO111_0411,iECO26_1355.ECO26…	Bacteria	2GITC@201174,COG1181@1,COG1181@2	NA|NA|NA	M	Belongs to the D-alanine--D-alanine ligase family
fig|6666666.450534.peg.894	754252.PFREUD_24680	5.6e-197	693.3	Propionibacteriales				ko:K07497					ko00000				Bacteria	2GJ3V@201174,4DUKR@85009,COG2801@1,COG2801@2	NA|NA|NA	L	Integrase core domain. Integrase mediates integration of a DNA copy of the viral genome into the host chromosome
fig|6666666.450534.peg.895	754252.PFREUD_13240	2.3e-192	677.9	Actinobacteria													Bacteria	28H6R@1,2I9RC@201174,2Z7J3@2	NA|NA|NA	S	Psort location CytoplasmicMembrane, score
fig|6666666.450534.peg.896	754252.PFREUD_13230	1.4e-122	445.7	Actinobacteria	dhaS												Bacteria	2H5KV@201174,COG1309@1,COG1309@2	NA|NA|NA	K	Bacterial regulatory proteins, tetR family
fig|6666666.450534.peg.897	754252.PFREUD_13220	1.8e-181	641.7	Propionibacteriales	thiL	GO:0008150,GO:0040007	2.7.4.16	ko:K00946	ko00730,ko01100,map00730,map01100	M00127	R00617	RC00002	ko00000,ko00001,ko00002,ko01000			iNJ661.Rv2977c,iYO844.BSU05900	Bacteria	2GP6E@201174,4DNV9@85009,COG0611@1,COG0611@2	NA|NA|NA	H	Catalyzes the ATP-dependent phosphorylation of thiamine- monophosphate (TMP) to form thiamine-pyrophosphate (TPP), the active form of vitamin B1
fig|6666666.450534.peg.898	754252.PFREUD_13210	0.0	1480.3	Propionibacteriales	ftsK	GO:0005575,GO:0005576,GO:0005618,GO:0005622,GO:0005623,GO:0005737,GO:0005829,GO:0008150,GO:0030312,GO:0040007,GO:0044424,GO:0044444,GO:0044464,GO:0071944		ko:K03466					ko00000,ko03036	3.A.12			Bacteria	2GK3T@201174,4DN14@85009,COG1674@1,COG1674@2	NA|NA|NA	D	Ftsk_gamma
fig|6666666.450534.peg.899	754252.PFREUD_13200	4.4e-269	933.3	Propionibacteriales	rimO	GO:0003674,GO:0003824,GO:0005488,GO:0005575,GO:0005622,GO:0005623,GO:0005737,GO:0005829,GO:0006464,GO:0006807,GO:0008150,GO:0008152,GO:0009987,GO:0016740,GO:0016782,GO:0018193,GO:0018197,GO:0018198,GO:0018339,GO:0019538,GO:0035596,GO:0035599,GO:0036211,GO:0043170,GO:0043412,GO:0044237,GO:0044238,GO:0044260,GO:0044267,GO:0044424,GO:0044444,GO:0044464,GO:0048037,GO:0050497,GO:0051536,GO:0051539,GO:…	2.8.4.4	ko:K14441			R10652	RC00003,RC03217	ko00000,ko01000,ko03009				Bacteria	2GKRI@201174,4DNHY@85009,COG0621@1,COG0621@2	NA|NA|NA	J	Catalyzes the methylthiolation of an aspartic acid residue of ribosomal protein S12
fig|6666666.450534.peg.900	754252.PFREUD_13190	1.4e-116	425.6	Propionibacteriales	pgsA	GO:0003674,GO:0003824,GO:0005575,GO:0005618,GO:0005623,GO:0006629,GO:0006644,GO:0006650,GO:0006793,GO:0006796,GO:0008150,GO:0008152,GO:0008444,GO:0008610,GO:0008654,GO:0009058,GO:0009987,GO:0016740,GO:0016772,GO:0016780,GO:0017169,GO:0019637,GO:0030312,GO:0040007,GO:0044237,GO:0044238,GO:0044249,GO:0044255,GO:0044464,GO:0045017,GO:0046474,GO:0046486,GO:0071704,GO:0071944,GO:0090407,GO:1901576	2.7.8.41,2.7.8.5	ko:K00995,ko:K08744	ko00564,ko01100,map00564,map01100		R01801,R02030	RC00002,RC00017,RC02795	ko00000,ko00001,ko01000				Bacteria	2GK5D@201174,4DQPW@85009,COG0558@1,COG0558@2	NA|NA|NA	I	Belongs to the CDP-alcohol phosphatidyltransferase class-I family
fig|6666666.450534.peg.901	754252.PFREUD_13180	2.8e-76	291.2	Propionibacteriales	cinA		3.5.1.42	ko:K03742,ko:K03743	ko00760,map00760		R02322	RC00100	ko00000,ko00001,ko01000				Bacteria	2IQ8T@201174,4DS1E@85009,COG1546@1,COG1546@2	NA|NA|NA	S	Belongs to the CinA family
fig|6666666.450534.peg.902	754252.PFREUD_13160	1e-25	122.1	Propionibacteriales	clgR	GO:0002682,GO:0002683,GO:0003674,GO:0003676,GO:0003677,GO:0005488,GO:0006109,GO:0006355,GO:0006950,GO:0006979,GO:0008150,GO:0009266,GO:0009268,GO:0009408,GO:0009605,GO:0009607,GO:0009628,GO:0009889,GO:0009891,GO:0009893,GO:0009894,GO:0009987,GO:0010447,GO:0010468,GO:0010556,GO:0010557,GO:0010565,GO:0010604,GO:0010628,GO:0010675,GO:0019216,GO:0019217,GO:0019219,GO:0019222,GO:0022611,GO:0030162,GO:…											Bacteria	2GR3F@201174,4DS8T@85009,COG1396@1,COG1396@2	NA|NA|NA	K	Helix-turn-helix XRE-family like proteins
fig|6666666.450534.peg.903	754252.PFREUD_13150	0.0	3066.2	Propionibacteriales	lhr	GO:0003674,GO:0003724,GO:0003824,GO:0004004,GO:0004386,GO:0005575,GO:0005622,GO:0005623,GO:0005737,GO:0006139,GO:0006725,GO:0006807,GO:0008026,GO:0008150,GO:0008152,GO:0008186,GO:0009987,GO:0010501,GO:0016070,GO:0016462,GO:0016787,GO:0016817,GO:0016818,GO:0016887,GO:0017111,GO:0034641,GO:0042623,GO:0043170,GO:0044237,GO:0044238,GO:0044424,GO:0044464,GO:0046483,GO:0070035,GO:0071704,GO:0090304,GO:…		ko:K03724					ko00000,ko01000,ko03400				Bacteria	2GJG3@201174,4DPDX@85009,COG1201@1,COG1201@2	NA|NA|NA	L	DEAD/H associated
fig|6666666.450534.peg.904	754252.PFREUD_13140	3.7e-26	123.2	Propionibacteriales													Bacteria	2AU8K@1,2HZCZ@201174,31JVT@2,4DS5N@85009	NA|NA|NA	S	Protein of unknown function (DUF3046)
fig|6666666.450534.peg.905	754252.PFREUD_13130	4.6e-189	667.2	Propionibacteriales	recA	GO:0000150,GO:0000166,GO:0000287,GO:0000725,GO:0003674,GO:0003676,GO:0003677,GO:0003697,GO:0003824,GO:0004518,GO:0004519,GO:0004520,GO:0004536,GO:0005488,GO:0005524,GO:0005575,GO:0005622,GO:0005623,GO:0005737,GO:0005829,GO:0006139,GO:0006259,GO:0006281,GO:0006302,GO:0006310,GO:0006725,GO:0006807,GO:0006950,GO:0006974,GO:0007154,GO:0008094,GO:0008144,GO:0008150,GO:0008152,GO:0009314,GO:0009411,GO:…		ko:K03553	ko03440,map03440	M00729			ko00000,ko00001,ko00002,ko03400				Bacteria	2GJ4P@201174,4DPDK@85009,COG0468@1,COG0468@2	NA|NA|NA	L	Can catalyze the hydrolysis of ATP in the presence of single-stranded DNA, the ATP-dependent uptake of single-stranded DNA by duplex DNA, and the ATP-dependent hybridization of homologous single-stranded DNAs. It interacts with LexA causing its activation and leading to its autocatalytic cleavage
fig|6666666.450534.peg.906	754252.PFREUD_13120	6.4e-92	343.6	Actinobacteria	recX	GO:0005575,GO:0005623,GO:0005886,GO:0016020,GO:0044464,GO:0071944		ko:K03565					ko00000,ko03400				Bacteria	2GMRF@201174,COG2137@1,COG2137@2	NA|NA|NA	S	regulatory protein RecX
fig|6666666.450534.peg.907	754252.PFREUD_13110	2.2e-213	748.4	Propionibacteriales	rny	GO:0003674,GO:0005488,GO:0005515,GO:0042802		ko:K18682	ko03018,map03018				ko00000,ko00001,ko01000,ko03019				Bacteria	2I9DW@201174,4DQ4C@85009,COG1418@1,COG1418@2	NA|NA|NA	M	Endoribonuclease that initiates mRNA decay
fig|6666666.450534.peg.908	754252.PFREUD_13100	9.2e-147	526.2	Propionibacteriales	gluA		3.6.3.21	ko:K02028,ko:K10008	ko02010,map02010	M00233,M00236			ko00000,ko00001,ko00002,ko01000,ko02000	3.A.1.3,3.A.1.3.9			Bacteria	2GIZW@201174,4DNTI@85009,COG1126@1,COG1126@2	NA|NA|NA	E	ATPases associated with a variety of cellular activities
fig|6666666.450534.peg.909	754252.PFREUD_13090	9e-297	1025.4	Propionibacteriales	miaB		2.8.4.3	ko:K06168			R10645,R10646,R10647	RC00003,RC00980,RC03221,RC03222	ko00000,ko01000,ko03016				Bacteria	2GJEV@201174,4DNBY@85009,COG0621@1,COG0621@2	NA|NA|NA	J	Catalyzes the methylthiolation of N6- (dimethylallyl)adenosine (i(6)A), leading to the formation of 2- methylthio-N6-(dimethylallyl)adenosine (ms(2)i(6)A) at position 37 in tRNAs that read codons beginning with uridine
fig|6666666.450534.peg.910	754252.PFREUD_13080	4.7e-171	607.1	Propionibacteriales	miaA	GO:0003674,GO:0003824,GO:0006139,GO:0006396,GO:0006399,GO:0006400,GO:0006417,GO:0006725,GO:0006807,GO:0006950,GO:0008033,GO:0008150,GO:0008152,GO:0009266,GO:0009408,GO:0009451,GO:0009628,GO:0009889,GO:0009987,GO:0010467,GO:0010468,GO:0010556,GO:0010608,GO:0016070,GO:0016740,GO:0016765,GO:0019222,GO:0031323,GO:0031326,GO:0032268,GO:0033554,GO:0034248,GO:0034470,GO:0034605,GO:0034641,GO:0034660,GO:…	2.5.1.75	ko:K00791	ko00908,ko01100,ko01110,map00908,map01100,map01110		R01122	RC02820	ko00000,ko00001,ko01000,ko01006,ko03016				Bacteria	2GKFT@201174,4DP56@85009,COG0324@1,COG0324@2	NA|NA|NA	J	Catalyzes the transfer of a dimethylallyl group onto the adenine at position 37 in tRNAs that read codons beginning with uridine, leading to the formation of N6-(dimethylallyl)adenosine (i(6)A)
fig|6666666.450534.peg.911	754252.PFREUD_13070	2.3e-161	574.7	Propionibacteriales	dapF	GO:0003674,GO:0003824,GO:0005575,GO:0005622,GO:0005623,GO:0005737,GO:0005829,GO:0005886,GO:0006082,GO:0006520,GO:0006553,GO:0006807,GO:0008150,GO:0008152,GO:0008652,GO:0008837,GO:0009058,GO:0009066,GO:0009067,GO:0009085,GO:0009089,GO:0009987,GO:0016020,GO:0016053,GO:0016853,GO:0016854,GO:0016855,GO:0019752,GO:0036361,GO:0040007,GO:0043436,GO:0043648,GO:0044237,GO:0044238,GO:0044249,GO:0044281,GO:…	5.1.1.7	ko:K01778	ko00300,ko01100,ko01110,ko01120,ko01130,ko01230,map00300,map01100,map01110,map01120,map01130,map01230	M00016,M00525,M00527	R02735	RC00302	ko00000,ko00001,ko00002,ko01000			iIT341.HP0566,iLJ478.TM1522	Bacteria	2GKUD@201174,4DN7Z@85009,COG0253@1,COG0253@2	NA|NA|NA	E	Catalyzes the stereoinversion of LL-2,6- diaminoheptanedioate (L,L-DAP) to meso-diaminoheptanedioate (meso- DAP), a precursor of L-lysine and an essential component of the bacterial peptidoglycan
fig|6666666.450534.peg.912	754252.PFREUD_13060	4e-262	910.2	Propionibacteriales	hflX	GO:0003674,GO:0003824,GO:0005575,GO:0005622,GO:0005623,GO:0005737,GO:0016462,GO:0016787,GO:0016817,GO:0016818,GO:0016887,GO:0017111,GO:0044424,GO:0044464		ko:K03665					ko00000,ko03009				Bacteria	2GK55@201174,4DNPS@85009,COG2262@1,COG2262@2	NA|NA|NA	S	GTPase that associates with the 50S ribosomal subunit and may have a role during protein synthesis or ribosome biogenesis
fig|6666666.450534.peg.913	754252.PFREUD_13050	0.0	1332.8	Propionibacteriales	dinG	GO:0003674,GO:0003824,GO:0004386,GO:0004518,GO:0004527,GO:0005575,GO:0005622,GO:0005623,GO:0005737,GO:0005829,GO:0006139,GO:0006259,GO:0006260,GO:0006261,GO:0006281,GO:0006301,GO:0006725,GO:0006807,GO:0006950,GO:0006974,GO:0008026,GO:0008150,GO:0008152,GO:0008408,GO:0009058,GO:0009059,GO:0009360,GO:0009987,GO:0016462,GO:0016787,GO:0016788,GO:0016817,GO:0016818,GO:0016887,GO:0017111,GO:0032991,GO:…	2.7.7.7,3.6.4.12	ko:K02342,ko:K03722	ko00230,ko00240,ko01100,ko03030,ko03430,ko03440,map00230,map00240,map01100,map03030,map03430,map03440	M00260	R00375,R00376,R00377,R00378	RC02795	ko00000,ko00001,ko00002,ko01000,ko03032,ko03400				Bacteria	2GKT8@201174,4DN8C@85009,COG1199@1,COG1199@2	NA|NA|NA	KL	HELICc2
fig|6666666.450534.peg.914	754252.PFREUD_13040	8.3e-151	539.7	Propionibacteriales	lexA	GO:0000976,GO:0001067,GO:0001130,GO:0001217,GO:0003674,GO:0003676,GO:0003677,GO:0003690,GO:0003700,GO:0005488,GO:0005575,GO:0005618,GO:0005623,GO:0006355,GO:0006950,GO:0006974,GO:0008150,GO:0009889,GO:0009890,GO:0009892,GO:0009987,GO:0010468,GO:0010556,GO:0010558,GO:0010605,GO:0010629,GO:0019219,GO:0019222,GO:0030312,GO:0031323,GO:0031324,GO:0031326,GO:0031327,GO:0032991,GO:0032993,GO:0033554,GO:…	3.4.21.88	ko:K01356		M00729			ko00000,ko00002,ko01000,ko01002,ko03400				Bacteria	2GMBN@201174,4DNCQ@85009,COG1974@1,COG1974@2	NA|NA|NA	K	Represses a number of genes involved in the response to DNA damage (SOS response), including recA and lexA. In the presence of single-stranded DNA, RecA interacts with LexA causing an autocatalytic cleavage which disrupts the DNA-binding part of LexA, leading to derepression of the SOS regulon and eventually DNA repair
fig|6666666.450534.peg.917	754252.PFREUD_13020	8.5e-87	326.2	Propionibacteriales	nrdR	GO:0000166,GO:0003674,GO:0003676,GO:0003677,GO:0003690,GO:0005488,GO:0005524,GO:0005575,GO:0005622,GO:0005623,GO:0005737,GO:0005829,GO:0006355,GO:0008144,GO:0008150,GO:0009889,GO:0009890,GO:0009892,GO:0010468,GO:0010556,GO:0010558,GO:0010605,GO:0010629,GO:0017076,GO:0019219,GO:0019222,GO:0030554,GO:0031323,GO:0031324,GO:0031326,GO:0031327,GO:0032553,GO:0032555,GO:0032559,GO:0035639,GO:0036094,GO:…		ko:K07738					ko00000,ko03000				Bacteria	2IHU9@201174,4DQJU@85009,COG1327@1,COG1327@2	NA|NA|NA	K	Negatively regulates transcription of bacterial ribonucleotide reductase nrd genes and operons by binding to NrdR- boxes
fig|6666666.450534.peg.919	754252.PFREUD_13010	0.0	1847.8	Propionibacteriales	nrdJ		1.17.4.1	ko:K00525	ko00230,ko00240,ko01100,map00230,map00240,map01100	M00053	R02017,R02018,R02019,R02024	RC00613	ko00000,ko00001,ko00002,ko01000,ko03400				Bacteria	2GKX9@201174,4DP4H@85009,COG0209@1,COG0209@2	NA|NA|NA	F	Catalyzes the reduction of ribonucleotides to deoxyribonucleotides. May function to provide a pool of deoxyribonucleotide precursors for DNA repair during oxygen limitation and or for immediate growth after restoration of oxygen
fig|6666666.450534.peg.920	754252.PFREUD_13000	9.9e-177	625.9	Propionibacteriales													Bacteria	2I8R7@201174,4DRYI@85009,COG4667@1,COG4667@2	NA|NA|NA	S	Patatin-like phospholipase
fig|6666666.450534.peg.921	754252.PFREUD_12990	5.3e-308	1062.8	Actinobacteria	glpA	GO:0000166,GO:0003674,GO:0003824,GO:0004368,GO:0005488,GO:0005575,GO:0005622,GO:0005623,GO:0005737,GO:0005829,GO:0005886,GO:0006072,GO:0006091,GO:0006793,GO:0006796,GO:0008150,GO:0008152,GO:0009056,GO:0009061,GO:0009987,GO:0015980,GO:0016020,GO:0016491,GO:0016614,GO:0016901,GO:0019637,GO:0036094,GO:0043167,GO:0043168,GO:0044237,GO:0044424,GO:0044444,GO:0044464,GO:0045333,GO:0046168,GO:0046434,GO:…	1.1.5.3	ko:K00111	ko00564,ko01110,map00564,map01110		R00848	RC00029	ko00000,ko00001,ko01000			iSDY_1059.SDY_2436	Bacteria	2GJKN@201174,COG0578@1,COG0578@2	NA|NA|NA	C	Belongs to the FAD-dependent glycerol-3-phosphate dehydrogenase family
fig|6666666.450534.peg.922	754252.PFREUD_12980	5.1e-248	863.2	Actinobacteria	glpB	GO:0000166,GO:0003674,GO:0003824,GO:0004368,GO:0005488,GO:0005575,GO:0005622,GO:0005623,GO:0005737,GO:0005829,GO:0005886,GO:0006072,GO:0006091,GO:0006793,GO:0006796,GO:0008150,GO:0008152,GO:0009056,GO:0009061,GO:0009987,GO:0010181,GO:0015980,GO:0016020,GO:0016491,GO:0016614,GO:0016901,GO:0019637,GO:0032553,GO:0036094,GO:0043167,GO:0043168,GO:0044237,GO:0044424,GO:0044444,GO:0044464,GO:0045333,GO:…	1.1.5.3	ko:K00112	ko00564,ko01110,map00564,map01110		R00848	RC00029	ko00000,ko00001,ko01000			iB21_1397.B21_02127,iEC042_1314.EC042_2485,iECBD_1354.ECBD_1418,iECB_1328.ECB_02168,iECD_1391.ECD_02168,iECUMN_1333.ECUMN_2582,iEcHS_1320.EcHS_A2383,iUMNK88_1353.UMNK88_2792	Bacteria	2GMNS@201174,COG3075@1,COG3075@2	NA|NA|NA	E	Glycerol-3-phosphate dehydrogenase
fig|6666666.450534.peg.923	754252.PFREUD_12970	1.1e-261	908.7	Actinobacteria	glpC	GO:0003674,GO:0005488,GO:0005575,GO:0005623,GO:0005886,GO:0006091,GO:0008150,GO:0008152,GO:0009061,GO:0009987,GO:0015980,GO:0016020,GO:0022900,GO:0043167,GO:0043169,GO:0044237,GO:0044464,GO:0045333,GO:0046872,GO:0048037,GO:0051536,GO:0051540,GO:0055114,GO:0071944	1.1.5.3	ko:K00113	ko00564,ko01110,map00564,map01110		R00848	RC00029	ko00000,ko00001,ko01000				Bacteria	2H9RN@201174,COG0247@1,COG0247@2	NA|NA|NA	C	Glycerol-3-phosphate dehydrogenase
fig|6666666.450534.peg.924	754252.PFREUD_12960	9.9e-172	609.4	Actinobacteria													Bacteria	2GMIM@201174,COG2390@1,COG2390@2	NA|NA|NA	K	Transcriptional regulator
fig|6666666.450534.peg.925	754252.PFREUD_12940	8.1e-163	579.7	Propionibacteriales	mdcF			ko:K07088					ko00000				Bacteria	2GNIA@201174,4DPWX@85009,COG0679@1,COG0679@2	NA|NA|NA	S	Membrane transport protein
fig|6666666.450534.peg.926	754252.PFREUD_12930	0.0	1772.7	Propionibacteriales	xfp		4.1.2.22,4.1.2.9	ko:K01621	ko00030,ko00710,ko01100,ko01120,map00030,map00710,map01100,map01120		R00761,R01621	RC00032,RC00226	ko00000,ko00001,ko01000				Bacteria	2GN27@201174,4DNF9@85009,COG3957@1,COG3957@2	NA|NA|NA	G	D-xylulose 5-phosphate/D-fructose 6-phosphate phosphoketolase
fig|6666666.450534.peg.927	754252.PFREUD_12920	0.0	2597.4	Propionibacteriales	hrpA	GO:0003674,GO:0003724,GO:0003824,GO:0004004,GO:0004386,GO:0006139,GO:0006396,GO:0006397,GO:0006725,GO:0006807,GO:0008026,GO:0008150,GO:0008152,GO:0008186,GO:0009451,GO:0009987,GO:0010467,GO:0016070,GO:0016071,GO:0016462,GO:0016787,GO:0016817,GO:0016818,GO:0016887,GO:0017111,GO:0034641,GO:0042623,GO:0043170,GO:0043412,GO:0044237,GO:0044238,GO:0046483,GO:0070035,GO:0071704,GO:0090304,GO:0140098,GO:…	3.6.4.13	ko:K03578					ko00000,ko01000				Bacteria	2GIWX@201174,4DNBR@85009,COG1643@1,COG1643@2	NA|NA|NA	L	ATP-dependent helicase hrpA
fig|6666666.450534.peg.928	754252.PFREUD_12910	7.3e-166	589.7	Propionibacteriales	tesB			ko:K10805	ko01040,map01040				ko00000,ko00001,ko01000,ko01004				Bacteria	2GJ1B@201174,4DN4N@85009,COG1946@1,COG1946@2	NA|NA|NA	I	Acyl-CoA thioesterase
fig|6666666.450534.peg.929	754252.PFREUD_12900	2e-183	648.7	Propionibacteriales				ko:K02027		M00207			ko00000,ko00002,ko02000	3.A.1.1			Bacteria	2GJIP@201174,4DPIZ@85009,COG1653@1,COG1653@2	NA|NA|NA	G	Bacterial extracellular solute-binding protein
fig|6666666.450534.peg.930	762211.BSTEL_1136	2.9e-34	151.4	Bifidobacteriales				ko:K02529					ko00000,ko03000				Bacteria	2GK1X@201174,4CZWK@85004,COG1609@1,COG1609@2	NA|NA|NA	K	Periplasmic binding protein domain
fig|6666666.450534.peg.931	33905.BTHE_0262	8.5e-55	220.3	Bifidobacteriales				ko:K02529					ko00000,ko03000				Bacteria	2GK1X@201174,4CZWK@85004,COG1609@1,COG1609@2	NA|NA|NA	K	Periplasmic binding protein domain
fig|6666666.450534.peg.932	754252.PFREUD_12860	7.3e-144	516.5	Propionibacteriales	sigA			ko:K03086					ko00000,ko03021				Bacteria	2GK3Z@201174,4DNNR@85009,COG0568@1,COG0568@2	NA|NA|NA	K	Sigma factors are initiation factors that promote the attachment of RNA polymerase to specific initiation sites and are then released
fig|6666666.450534.peg.934	754252.PFREUD_12850	2.1e-213	748.4	Propionibacteriales	sigA			ko:K03086					ko00000,ko03021				Bacteria	2GK3Z@201174,4DN2F@85009,COG0568@1,COG0568@2	NA|NA|NA	K	Sigma factors are initiation factors that promote the attachment of RNA polymerase to specific initiation sites and are then released. This sigma factor is the primary sigma factor during exponential growth
fig|6666666.450534.peg.935	754252.PFREUD_12840	1.2e-174	619.0	Propionibacteriales	ldh		1.1.1.27,1.1.1.37	ko:K00016,ko:K00024	ko00010,ko00020,ko00270,ko00620,ko00630,ko00640,ko00680,ko00710,ko00720,ko01100,ko01110,ko01120,ko01130,ko01200,ko04922,map00010,map00020,map00270,map00620,map00630,map00640,map00680,map00710,map00720,map01100,map01110,map01120,map01130,map01200,map04922	M00009,M00011,M00012,M00168,M00173,M00346,M00374,M00620,M00740	R00342,R00703,R01000,R03104,R07136	RC00031,RC00044	ko00000,ko00001,ko00002,ko01000,ko04147				Bacteria	2GN5S@201174,4DV68@85009,COG0039@1,COG0039@2	NA|NA|NA	C	lactate/malate dehydrogenase, NAD binding domain
fig|6666666.450534.peg.936	754252.PFREUD_12830	5.8e-28	129.4	Actinobacteria													Bacteria	2E39Y@1,2GQJA@201174,32Y9G@2	NA|NA|NA
fig|6666666.450534.peg.937	754252.PFREUD_12820	0.0	1360.9	Propionibacteriales	gyrB2		5.99.1.3	ko:K02470					ko00000,ko01000,ko03032,ko03400				Bacteria	2GM1E@201174,4DN70@85009,COG0187@1,COG0187@2	NA|NA|NA	L	TopoisomeraseII
fig|6666666.450534.peg.938	754252.PFREUD_12810	1.1e-164	585.9	Propionibacteriales	panE		1.1.1.169	ko:K00077	ko00770,ko01100,ko01110,map00770,map01100,map01110	M00119	R02472	RC00726	ko00000,ko00001,ko00002,ko01000				Bacteria	2I3AM@201174,4DUY3@85009,COG1893@1,COG1893@2	NA|NA|NA	H	Catalyzes the NADPH-dependent reduction of ketopantoate into pantoic acid
fig|6666666.450534.peg.939	754252.PFREUD_12800	0.0	1597.8	Propionibacteriales	gyrA	GO:0005575,GO:0005622,GO:0005623,GO:0009330,GO:0032991,GO:0044424,GO:0044464	5.99.1.3	ko:K02469,ko:K02621					ko00000,ko01000,ko02048,ko03032,ko03036,ko03400				Bacteria	2GJ2Q@201174,4DPNM@85009,COG0188@1,COG0188@2	NA|NA|NA	L	DNA Topoisomerase IV
fig|6666666.450534.peg.940	754252.PFREUD_12790	1.1e-211	742.3	Actinobacteria													Bacteria	2GKPS@201174,COG4850@1,COG4850@2	NA|NA|NA	S	Uncharacterized conserved protein (DUF2183)
fig|6666666.450534.peg.941	754252.PFREUD_12780	7.3e-109	399.8	Propionibacteriales													Bacteria	29850@1,2GKR1@201174,2ZVAX@2,4DQC6@85009	NA|NA|NA
fig|6666666.450534.peg.942	754252.PFREUD_12770	1.4e-225	788.5	Propionibacteriales													Bacteria	2GISU@201174,4DNS7@85009,COG1524@1,COG1524@2	NA|NA|NA	S	type I phosphodiesterase nucleotide pyrophosphatase
fig|6666666.450534.peg.943	754252.PFREUD_12760	4.7e-177	627.5	Propionibacteriales		GO:0008150,GO:0040007											Bacteria	28PUQ@1,2GNQM@201174,2ZCFK@2,4DR1M@85009	NA|NA|NA	S	Protein of unknown function (DUF3071)
fig|6666666.450534.peg.944	754252.PFREUD_12750	2.5e-62	244.6	Propionibacteriales													Bacteria	2ATJW@1,2I810@201174,32RNQ@2,4DR4Y@85009	NA|NA|NA	S	Domain of unknown function (DUF4193)
fig|6666666.450534.peg.945	1122994.AUFR01000016_gene1863	2.4e-10	71.6	Actinobacteria													Bacteria	2DR0Y@1,2GWIF@201174,339QH@2	NA|NA|NA	S	Protein of unknown function (DUF4235)
fig|6666666.450534.peg.946	754252.PFREUD_12730	1.3e-116	426.0	Propionibacteriales													Bacteria	28J4D@1,2GJYC@201174,2Z90C@2,4DRF5@85009	NA|NA|NA	S	Protein of unknown function (DUF3710)
fig|6666666.450534.peg.947	754252.PFREUD_12720	1.9e-56	224.9	Bacteria			3.6.4.12	ko:K03655	ko03440,map03440				ko00000,ko00001,ko01000,ko03400				Bacteria	COG1200@1,COG1200@2	NA|NA|NA	L	ATP-dependent DNA helicase activity
fig|6666666.450534.peg.948	754252.PFREUD_12710	1e-119	436.0	Propionibacteriales	trkA	GO:0005575,GO:0005623,GO:0005886,GO:0016020,GO:0044464,GO:0071944		ko:K03499					ko00000,ko02000	2.A.38.1,2.A.38.4			Bacteria	2GKB9@201174,4DN0P@85009,COG0569@1,COG0569@2	NA|NA|NA	P	TrkA-C domain
fig|6666666.450534.peg.949	754252.PFREUD_12700	3e-119	434.5	Propionibacteriales	ceoB			ko:K03499					ko00000,ko02000	2.A.38.1,2.A.38.4			Bacteria	2GK4N@201174,4DNXX@85009,COG0569@1,COG0569@2	NA|NA|NA	P	TrkA-N domain
fig|6666666.450534.peg.950	754252.PFREUD_12690	0.0	1247.6	Propionibacteriales	ydaO												Bacteria	2GK5V@201174,4DP47@85009,COG0531@1,COG0531@2	NA|NA|NA	E	Amino acid permease
fig|6666666.450534.peg.951	754252.PFREUD_12680	1.3e-229	802.0	Propionibacteriales	trmA	GO:0000049,GO:0001510,GO:0003674,GO:0003676,GO:0003723,GO:0003824,GO:0005488,GO:0005575,GO:0005622,GO:0005623,GO:0005737,GO:0005829,GO:0006139,GO:0006396,GO:0006399,GO:0006400,GO:0006725,GO:0006807,GO:0008033,GO:0008150,GO:0008152,GO:0008168,GO:0008173,GO:0008175,GO:0008757,GO:0009451,GO:0009987,GO:0010467,GO:0016070,GO:0016300,GO:0016740,GO:0016741,GO:0019843,GO:0030488,GO:0030696,GO:0030697,GO:…	2.1.1.190,2.1.1.35	ko:K00557,ko:K03215					ko00000,ko01000,ko03009,ko03016				Bacteria	2GIR3@201174,4DN2V@85009,COG2265@1,COG2265@2	NA|NA|NA	J	Belongs to the class I-like SAM-binding methyltransferase superfamily. RNA M5U methyltransferase family
fig|6666666.450534.peg.952	888439.HMPREF9240_00565	1.8e-11	75.1	Actinobacteria													Bacteria	28ZZN@1,2GXJY@201174,2ZMPZ@2	NA|NA|NA
fig|6666666.450534.peg.953	1171373.PACID_02490	7.4e-152	543.5	Propionibacteriales													Bacteria	2GIXK@201174,4DNXR@85009,COG0435@1,COG0435@2	NA|NA|NA	O	Glutathione S-transferase, N-terminal domain
fig|6666666.450534.peg.954	754252.PFREUD_12640	5.6e-106	390.2	Actinobacteria													Bacteria	2IQC7@201174,COG0454@1,COG0456@2	NA|NA|NA	K	PFAM GCN5-related N-acetyltransferase
fig|6666666.450534.peg.955	754252.PFREUD_12630	1.6e-149	535.4	Actinobacteria	cysK	GO:0000096,GO:0000097,GO:0003674,GO:0003824,GO:0004124,GO:0005488,GO:0005575,GO:0005576,GO:0005622,GO:0005623,GO:0005737,GO:0005829,GO:0006082,GO:0006520,GO:0006534,GO:0006535,GO:0006563,GO:0006790,GO:0006807,GO:0008144,GO:0008150,GO:0008152,GO:0008652,GO:0009058,GO:0009069,GO:0009070,GO:0009987,GO:0016053,GO:0016740,GO:0016765,GO:0016829,GO:0016846,GO:0019344,GO:0019752,GO:0019842,GO:0030170,GO:…	2.5.1.47	ko:K01738	ko00270,ko00920,ko01100,ko01110,ko01120,ko01130,ko01200,ko01230,map00270,map00920,map01100,map01110,map01120,map01130,map01200,map01230	M00021	R00897,R03601,R04859	RC00020,RC02814,RC02821	ko00000,ko00001,ko00002,ko01000				Bacteria	2GIXE@201174,COG0031@1,COG0031@2	NA|NA|NA	E	Belongs to the cysteine synthase cystathionine beta- synthase family
fig|6666666.450534.peg.956	754252.PFREUD_12630	4.6e-15	85.9	Actinobacteria	cysK	GO:0000096,GO:0000097,GO:0003674,GO:0003824,GO:0004124,GO:0005488,GO:0005575,GO:0005576,GO:0005622,GO:0005623,GO:0005737,GO:0005829,GO:0006082,GO:0006520,GO:0006534,GO:0006535,GO:0006563,GO:0006790,GO:0006807,GO:0008144,GO:0008150,GO:0008152,GO:0008652,GO:0009058,GO:0009069,GO:0009070,GO:0009987,GO:0016053,GO:0016740,GO:0016765,GO:0016829,GO:0016846,GO:0019344,GO:0019752,GO:0019842,GO:0030170,GO:…	2.5.1.47	ko:K01738	ko00270,ko00920,ko01100,ko01110,ko01120,ko01130,ko01200,ko01230,map00270,map00920,map01100,map01110,map01120,map01130,map01200,map01230	M00021	R00897,R03601,R04859	RC00020,RC02814,RC02821	ko00000,ko00001,ko00002,ko01000				Bacteria	2GIXE@201174,COG0031@1,COG0031@2	NA|NA|NA	E	Belongs to the cysteine synthase cystathionine beta- synthase family
fig|6666666.450534.peg.957	754252.PFREUD_12610	3.6e-202	710.7	Propionibacteriales			1.8.5.7	ko:K07393					ko00000,ko01000				Bacteria	2GIXK@201174,4DNXR@85009,COG0435@1,COG0435@2	NA|NA|NA	O	Glutathione S-transferase, N-terminal domain
fig|6666666.450534.peg.958	754252.PFREUD_12600	2.5e-240	837.8	Actinobacteria				ko:K03761,ko:K03762					ko00000,ko02000	2.A.1.6.2,2.A.1.6.4			Bacteria	2GIYR@201174,COG0477@1,COG0477@2	NA|NA|NA	EGP	Major facilitator superfamily
fig|6666666.450534.peg.959	754252.PFREUD_12590	0.0	1797.3	Propionibacteriales	acnA	GO:0003674,GO:0003676,GO:0003723,GO:0003729,GO:0003730,GO:0003824,GO:0003994,GO:0005488,GO:0005506,GO:0005575,GO:0005576,GO:0005618,GO:0005622,GO:0005623,GO:0005737,GO:0005739,GO:0005829,GO:0005886,GO:0006082,GO:0006091,GO:0006099,GO:0006101,GO:0006629,GO:0006631,GO:0008150,GO:0008152,GO:0008198,GO:0009060,GO:0009987,GO:0010035,GO:0010038,GO:0010039,GO:0015980,GO:0016020,GO:0016829,GO:0016835,GO:…	4.2.1.3	ko:K01681	ko00020,ko00630,ko00720,ko01100,ko01110,ko01120,ko01130,ko01200,ko01210,ko01230,map00020,map00630,map00720,map01100,map01110,map01120,map01130,map01200,map01210,map01230	M00009,M00010,M00012,M00173,M00740	R01324,R01325,R01900	RC00497,RC00498,RC00618	br01601,ko00000,ko00001,ko00002,ko01000				Bacteria	2GJD5@201174,4DPP4@85009,COG1048@1,COG1048@2	NA|NA|NA	C	Catalyzes the isomerization of citrate to isocitrate via cis-aconitate
fig|6666666.450534.peg.960	754252.PFREUD_12580	6.3e-37	159.5	Bacteria													Bacteria	COG4367@1,COG4367@2	NA|NA|NA	K	negative regulation of transcription, DNA-templated
fig|6666666.450534.peg.961	754252.PFREUD_12570	3.6e-91	340.9	Actinobacteria													Bacteria	2E8DB@1,2IHS0@201174,332RT@2	NA|NA|NA
fig|6666666.450534.peg.962	754252.PFREUD_12560	0.0	1325.5	Propionibacteriales	dxs	GO:0003674,GO:0003824,GO:0005488,GO:0005575,GO:0005622,GO:0005623,GO:0005737,GO:0005829,GO:0006081,GO:0006082,GO:0006090,GO:0006629,GO:0006644,GO:0006720,GO:0006725,GO:0006732,GO:0006733,GO:0006743,GO:0006744,GO:0006766,GO:0006767,GO:0006772,GO:0006790,GO:0006793,GO:0006796,GO:0006807,GO:0008150,GO:0008152,GO:0008299,GO:0008610,GO:0008614,GO:0008615,GO:0008654,GO:0008661,GO:0009058,GO:0009108,GO:…	2.2.1.7	ko:K01662	ko00730,ko00900,ko01100,ko01110,ko01130,map00730,map00900,map01100,map01110,map01130	M00096	R05636	RC00032	ko00000,ko00001,ko00002,ko01000			iEcSMS35_1347.EcSMS35_0456,iIT341.HP0354,iJN746.PP_0527	Bacteria	2GMFA@201174,4DNP5@85009,COG1154@1,COG1154@2	NA|NA|NA	H	Catalyzes the acyloin condensation reaction between C atoms 2 and 3 of pyruvate and glyceraldehyde 3-phosphate to yield 1-deoxy-D-xylulose-5-phosphate (DXP)
fig|6666666.450534.peg.963	754252.PFREUD_12550	1.2e-260	905.2	Propionibacteriales	rnd		3.1.13.5	ko:K03684					ko00000,ko01000,ko03016				Bacteria	2GKNM@201174,4DNGR@85009,COG0349@1,COG0349@2	NA|NA|NA	J	3'-5' exonuclease
fig|6666666.450534.peg.964	754252.PFREUD_12540	1.4e-112	412.1	Propionibacteriales													Bacteria	2AIF4@1,2GK8R@201174,318WM@2,4DQE6@85009	NA|NA|NA	S	Protein of unknown function (DUF3000)
fig|6666666.450534.peg.965	754252.PFREUD_12530	7.4e-89	333.2	Propionibacteriales				ko:K03976,ko:K19055					ko00000,ko01000,ko03016				Bacteria	2GKUX@201174,4DR3S@85009,COG2606@1,COG2606@2	NA|NA|NA	S	Aminoacyl-tRNA editing domain
fig|6666666.450534.peg.966	754252.PFREUD_12520	1.4e-88	332.0	Propionibacteriales	msrB		1.8.4.12	ko:K07305					ko00000,ko01000				Bacteria	2IHV0@201174,4DQU8@85009,COG0229@1,COG0229@2	NA|NA|NA	O	Peptide-methionine (R)-S-oxide reductase
fig|6666666.450534.peg.967	754252.PFREUD_12510	5.2e-172	610.1	Propionibacteriales			2.7.4.1	ko:K00937	ko00190,ko03018,map00190,map03018				ko00000,ko00001,ko01000,ko03019				Bacteria	2GKRN@201174,4DNFS@85009,COG2326@1,COG2326@2	NA|NA|NA	S	Polyphosphate kinase 2 (PPK2)
fig|6666666.450534.peg.968	754252.PFREUD_24680	8.6e-198	696.0	Propionibacteriales				ko:K07497					ko00000				Bacteria	2GJ3V@201174,4DUKR@85009,COG2801@1,COG2801@2	NA|NA|NA	L	Integrase core domain. Integrase mediates integration of a DNA copy of the viral genome into the host chromosome
fig|6666666.450534.peg.969	754252.PFREUD_12500	7.8e-149	533.1	Propionibacteriales													Bacteria	2GS51@201174,4DQ03@85009,COG2138@1,COG2138@2	NA|NA|NA	S	CbiX
fig|6666666.450534.peg.970	754252.PFREUD_12440	0.0	1367.4	Propionibacteriales	thrS	GO:0003674,GO:0003824,GO:0004812,GO:0004829,GO:0005575,GO:0005622,GO:0005623,GO:0005737,GO:0005886,GO:0006082,GO:0006139,GO:0006399,GO:0006412,GO:0006418,GO:0006435,GO:0006518,GO:0006520,GO:0006725,GO:0006807,GO:0008150,GO:0008152,GO:0009058,GO:0009059,GO:0009987,GO:0010467,GO:0016020,GO:0016070,GO:0016874,GO:0016875,GO:0019538,GO:0019752,GO:0034641,GO:0034645,GO:0034660,GO:0040007,GO:0043038,GO:…	6.1.1.3	ko:K01868	ko00970,map00970	M00359,M00360	R03663	RC00055,RC00523	ko00000,ko00001,ko00002,ko01000,ko01007,ko03016				Bacteria	2GKTC@201174,4DN38@85009,COG0441@1,COG0441@2	NA|NA|NA	J	Catalyzes the attachment of threonine to tRNA(Thr) in a two-step reaction L-threonine is first activated by ATP to form Thr-AMP and then transferred to the acceptor end of tRNA(Thr)
fig|6666666.450534.peg.971	754252.PFREUD_12430	2.4e-115	421.4	Propionibacteriales	hit	GO:0003674,GO:0003824,GO:0003877,GO:0004551,GO:0005575,GO:0005623,GO:0005886,GO:0006139,GO:0006725,GO:0006753,GO:0006793,GO:0006796,GO:0006807,GO:0008150,GO:0008152,GO:0008796,GO:0009056,GO:0009058,GO:0009117,GO:0009166,GO:0009987,GO:0015959,GO:0015961,GO:0015965,GO:0015967,GO:0016020,GO:0016462,GO:0016740,GO:0016772,GO:0016779,GO:0016787,GO:0016817,GO:0016818,GO:0018130,GO:0019438,GO:0019439,GO:…	2.7.7.53	ko:K19710	ko00230,map00230		R00126,R01618	RC00002,RC02753,RC02795	ko00000,ko00001,ko01000				Bacteria	2GJT5@201174,4DQ7R@85009,COG0537@1,COG0537@2	NA|NA|NA	FG	HIT domain
fig|6666666.450534.peg.972	754252.PFREUD_12420	7.7e-109	399.8	Propionibacteriales	pgsA1	GO:0003674,GO:0003824,GO:0003881,GO:0003882,GO:0005575,GO:0005618,GO:0005622,GO:0005623,GO:0005737,GO:0006629,GO:0006644,GO:0006650,GO:0006793,GO:0006796,GO:0008150,GO:0008152,GO:0008610,GO:0008654,GO:0009058,GO:0009987,GO:0016740,GO:0016772,GO:0016780,GO:0017169,GO:0019637,GO:0030312,GO:0040007,GO:0044237,GO:0044238,GO:0044249,GO:0044255,GO:0044424,GO:0044464,GO:0045017,GO:0046474,GO:0046486,GO:…	2.7.8.11,2.7.8.5	ko:K00995,ko:K00999	ko00562,ko00564,ko01100,ko04070,map00562,map00564,map01100,map04070		R01801,R01802	RC00002,RC00017,RC00078,RC02795	ko00000,ko00001,ko01000				Bacteria	2GYKW@201174,4DP2F@85009,COG0558@1,COG0558@2	NA|NA|NA	I	Belongs to the CDP-alcohol phosphatidyltransferase class-I family
fig|6666666.450534.peg.973	754252.PFREUD_12410	3.4e-168	597.4	Bacteria	htrB	GO:0003674,GO:0003824,GO:0005575,GO:0006629,GO:0006643,GO:0006664,GO:0008150,GO:0008152,GO:0008610,GO:0009058,GO:0009247,GO:0009987,GO:0016020,GO:0016740,GO:0016746,GO:0040007,GO:0044237,GO:0044238,GO:0044249,GO:0044255,GO:0046467,GO:0071704,GO:1901135,GO:1901137,GO:1901576,GO:1903509	2.3.1.241,2.3.1.265	ko:K02517,ko:K22311	ko00540,ko01100,map00540,map01100	M00060	R05146	RC00037,RC00039	ko00000,ko00001,ko00002,ko01000,ko01005				Bacteria	COG1560@1,COG1560@2	NA|NA|NA	M	Kdo2-lipid A biosynthetic process
fig|6666666.450534.peg.974	754252.PFREUD_12400	1.1e-217	762.3	Propionibacteriales	pimA	GO:0000026,GO:0000030,GO:0000287,GO:0003674,GO:0003824,GO:0004376,GO:0004377,GO:0005488,GO:0005575,GO:0005623,GO:0005886,GO:0006629,GO:0006643,GO:0006644,GO:0006650,GO:0006664,GO:0006793,GO:0006796,GO:0008150,GO:0008152,GO:0008610,GO:0009058,GO:0009247,GO:0009987,GO:0016020,GO:0016740,GO:0016757,GO:0016758,GO:0019637,GO:0043167,GO:0043169,GO:0043750,GO:0044237,GO:0044238,GO:0044249,GO:0044255,GO:…	2.4.1.345	ko:K08256			R11702		ko00000,ko01000,ko01003		GT4		Bacteria	2GKQ8@201174,4DNV1@85009,COG0438@1,COG0438@2	NA|NA|NA	M	Glycosyltransferase Family 4
fig|6666666.450534.peg.975	754252.PFREUD_12390	1.2e-106	392.5	Propionibacteriales	pgsA	GO:0003674,GO:0003824,GO:0006629,GO:0006644,GO:0006650,GO:0006793,GO:0006796,GO:0008150,GO:0008152,GO:0008444,GO:0008610,GO:0008654,GO:0009058,GO:0009987,GO:0016740,GO:0016772,GO:0016780,GO:0017169,GO:0019637,GO:0044237,GO:0044238,GO:0044249,GO:0044255,GO:0045017,GO:0046474,GO:0046486,GO:0071704,GO:0090407,GO:1901576	2.7.8.41,2.7.8.5	ko:K00995,ko:K08744	ko00564,ko01100,map00564,map01100		R01801,R02030	RC00002,RC00017,RC02795	ko00000,ko00001,ko01000				Bacteria	2GM3F@201174,4DQ8M@85009,COG0558@1,COG0558@2	NA|NA|NA	I	Belongs to the CDP-alcohol phosphatidyltransferase class-I family
fig|6666666.450534.peg.976	754252.PFREUD_12380	8.2e-140	503.1	Propionibacteriales		GO:0005575,GO:0005623,GO:0005886,GO:0005887,GO:0016020,GO:0016021,GO:0031224,GO:0031226,GO:0044425,GO:0044459,GO:0044464,GO:0071944											Bacteria	2GMS5@201174,4DR0G@85009,COG3879@1,COG3879@2	NA|NA|NA	S	Bacterial protein of unknown function (DUF881)
fig|6666666.450534.peg.977	754252.PFREUD_12370	2e-47	194.9	Propionibacteriales	sbp												Bacteria	2IKJW@201174,4DR0I@85009,COG3856@1,COG3856@2	NA|NA|NA	S	Protein of unknown function (DUF1290)
fig|6666666.450534.peg.978	754252.PFREUD_12360	1.7e-123	448.7	Propionibacteriales		GO:0005575,GO:0005576,GO:0005623,GO:0005886,GO:0005887,GO:0016020,GO:0016021,GO:0031224,GO:0031226,GO:0044425,GO:0044459,GO:0044464,GO:0071944											Bacteria	2GJ3C@201174,4DR07@85009,COG3879@1,COG3879@2	NA|NA|NA	S	Bacterial protein of unknown function (DUF881)
fig|6666666.450534.peg.979	754252.PFREUD_12350	2.1e-64	251.5	Propionibacteriales	gcvH			ko:K02437	ko00260,ko00630,ko01100,ko01110,ko01130,ko01200,map00260,map00630,map01100,map01110,map01130,map01200	M00532	R01221	RC00022,RC02834	ko00000,ko00001,ko00002			iNJ661.Rv1826	Bacteria	2IKN2@201174,4DR4B@85009,COG0509@1,COG0509@2	NA|NA|NA	E	The glycine cleavage system catalyzes the degradation of glycine. The H protein shuttles the methylamine group of glycine from the P protein to the T protein
fig|6666666.450534.peg.980	754252.PFREUD_12340	5.9e-67	260.0	Propionibacteriales													Bacteria	2GK99@201174,4DR1A@85009,COG1716@1,COG1716@2	NA|NA|NA	T	zinc-ribbon domain
fig|6666666.450534.peg.981	754252.PFREUD_12330	2.5e-127	461.5	Propionibacteriales	merR1	GO:0005575,GO:0005622,GO:0005623,GO:0005737,GO:0005829,GO:0008150,GO:0040007,GO:0044424,GO:0044444,GO:0044464											Bacteria	2HBV6@201174,4DQDI@85009,COG0789@1,COG0789@2	NA|NA|NA	K	helix_turn_helix, mercury resistance
fig|6666666.450534.peg.982	754252.PFREUD_12320	1.8e-78	298.5	Bacteria		GO:0005575,GO:0005618,GO:0005623,GO:0005886,GO:0016020,GO:0030312,GO:0044464,GO:0071944		ko:K03617,ko:K08999					ko00000				Bacteria	COG1259@1,COG1259@2	NA|NA|NA	K	PFAM Uncharacterised ACR, COG1259
fig|6666666.450534.peg.983	754252.PFREUD_12310	4.7e-103	380.6	Propionibacteriales	merR2												Bacteria	2GM67@201174,4DPQ2@85009,COG0789@1,COG0789@2	NA|NA|NA	K	helix_turn_helix, mercury resistance
fig|6666666.450534.peg.984	754252.PFREUD_12300	0.0	1932.5	Propionibacteriales	gcvP	GO:0003674,GO:0003824,GO:0004375,GO:0005488,GO:0005515,GO:0005575,GO:0005618,GO:0005622,GO:0005623,GO:0005737,GO:0005829,GO:0005886,GO:0008150,GO:0008152,GO:0016020,GO:0016491,GO:0016638,GO:0016642,GO:0030312,GO:0040007,GO:0042802,GO:0044424,GO:0044444,GO:0044464,GO:0055114,GO:0071944	1.4.4.2	ko:K00281,ko:K00282	ko00260,ko00630,ko01100,ko01110,ko01130,ko01200,map00260,map00630,map01100,map01110,map01130,map01200	M00532	R01221,R03425	RC00022,RC00929,RC02834,RC02880	ko00000,ko00001,ko00002,ko01000			iECIAI39_1322.ECIAI39_3318	Bacteria	2GJ11@201174,4DNP8@85009,COG0403@1,COG0403@2,COG1003@1,COG1003@2	NA|NA|NA	E	The glycine cleavage system catalyzes the degradation of glycine. The P protein binds the alpha-amino group of glycine through its pyridoxal phosphate cofactor
fig|6666666.450534.peg.985	754252.PFREUD_12280	1.3e-260	905.2	Propionibacteriales	yhjD	GO:0003674,GO:0005215,GO:0005319,GO:0005575,GO:0005623,GO:0005886,GO:0005887,GO:0006810,GO:0006869,GO:0008150,GO:0010876,GO:0015221,GO:0015920,GO:0016020,GO:0016021,GO:0022857,GO:0022884,GO:0031224,GO:0031226,GO:0033036,GO:0044425,GO:0044459,GO:0044464,GO:0051179,GO:0051234,GO:0055085,GO:0071702,GO:0071944,GO:1901264,GO:1901505		ko:K07058					ko00000				Bacteria	2GN79@201174,4DS0K@85009,COG1295@1,COG1295@2	NA|NA|NA	S	Virulence factor BrkB
fig|6666666.450534.peg.986	754252.PFREUD_12270	0.0	1090.9	Propionibacteriales	yhgE			ko:K01421					ko00000				Bacteria	2GKEM@201174,4DQ2G@85009,COG1511@1,COG1511@2	NA|NA|NA	S	YhgE Pip domain protein
fig|6666666.450534.peg.987	754252.PFREUD_12260	6.2e-143	513.5	Bacteria				ko:K01990		M00254			ko00000,ko00002,ko02000	3.A.1			Bacteria	COG1131@1,COG1131@2	NA|NA|NA	V	ATPase activity
fig|6666666.450534.peg.988	754252.PFREUD_12250	1.6e-106	392.1	Propionibacteriales													Bacteria	2GQPK@201174,4DR62@85009,COG1309@1,COG1309@2	NA|NA|NA	K	Bacterial regulatory proteins, tetR family
fig|6666666.450534.peg.989	754252.PFREUD_12240	1.1e-136	492.7	Actinobacteria	cobS	GO:0003674,GO:0003824,GO:0006725,GO:0006766,GO:0006767,GO:0006807,GO:0008150,GO:0008152,GO:0008818,GO:0009058,GO:0009110,GO:0009235,GO:0009236,GO:0009987,GO:0016740,GO:0016772,GO:0016780,GO:0017144,GO:0018130,GO:0019438,GO:0033013,GO:0033014,GO:0034641,GO:0042364,GO:0044237,GO:0044249,GO:0044271,GO:0044281,GO:0044283,GO:0046483,GO:0051186,GO:0051188,GO:0071704,GO:1901360,GO:1901362,GO:1901564,GO:…	2.7.8.26	ko:K02233	ko00860,ko01100,map00860,map01100	M00122	R05223,R11174	RC00002,RC00078	ko00000,ko00001,ko00002,ko01000				Bacteria	2GKM4@201174,COG0368@1,COG0368@2	NA|NA|NA	H	Joins adenosylcobinamide-GDP and alpha-ribazole to generate adenosylcobalamin (Ado-cobalamin). Also synthesizes adenosylcobalamin 5'-phosphate from adenosylcobinamide-GDP and alpha-ribazole 5'-phosphate
fig|6666666.450534.peg.990	754252.PFREUD_12230	1.4e-124	452.2	Propionibacteriales	cobU		2.4.2.21,2.7.1.156,2.7.7.62	ko:K00768,ko:K02231	ko00860,ko01100,map00860,map01100	M00122	R04148,R05221,R05222,R06558	RC00002,RC00033,RC00063,RC00428	ko00000,ko00001,ko00002,ko01000				Bacteria	2GM8Q@201174,4DQRD@85009,COG2087@1,COG2087@2	NA|NA|NA	H	Cobinamide kinase / cobinamide phosphate guanyltransferase
fig|6666666.450534.peg.991	754252.PFREUD_12220	0.0	1719.5	Propionibacteriales	cobB	GO:0005575,GO:0005623,GO:0005886,GO:0008150,GO:0016020,GO:0040007,GO:0044464,GO:0071944	2.6.1.9,4.1.1.81,6.3.5.11,6.3.5.9	ko:K00817,ko:K02224,ko:K04720	ko00340,ko00350,ko00360,ko00400,ko00401,ko00860,ko00960,ko01100,ko01110,ko01120,ko01130,ko01230,map00340,map00350,map00360,map00400,map00401,map00860,map00960,map01100,map01110,map01120,map01130,map01230	M00026	R00694,R00734,R03243,R05224,R05815,R06530	RC00006,RC00010,RC00517,RC00888,RC01301	ko00000,ko00001,ko00002,ko01000,ko01007				Bacteria	2GJ3R@201174,4DN94@85009,COG0079@1,COG0079@2,COG1797@1,COG1797@2	NA|NA|NA	H	Catalyzes the ATP-dependent amidation of the two carboxylate groups at positions a and c of hydrogenobyrinate, using either L-glutamine or ammonia as the nitrogen source
fig|6666666.450534.peg.992	754252.PFREUD_12210	6.9e-115	419.9	Propionibacteriales	cobO		2.5.1.17	ko:K19221	ko00860,ko01100,map00860,map01100	M00122	R01492,R05220,R07268	RC00533	ko00000,ko00001,ko00002,ko01000			iNJ661.Rv2849c	Bacteria	2GNJQ@201174,4DNYI@85009,COG2109@1,COG2109@2	NA|NA|NA	H	ATP:corrinoid adenosyltransferase BtuR/CobO/CobP
fig|6666666.450534.peg.993	754252.PFREUD_12200	8.9e-278	962.2	Propionibacteriales	cobQ	GO:0003674,GO:0003824,GO:0006725,GO:0006766,GO:0006767,GO:0006807,GO:0008150,GO:0008152,GO:0009058,GO:0009110,GO:0009235,GO:0009236,GO:0009987,GO:0017144,GO:0018130,GO:0019438,GO:0033013,GO:0033014,GO:0034641,GO:0042364,GO:0044237,GO:0044249,GO:0044271,GO:0044281,GO:0044283,GO:0046483,GO:0051186,GO:0051188,GO:0071704,GO:1901360,GO:1901362,GO:1901564,GO:1901566,GO:1901576	6.3.5.10	ko:K02232	ko00860,ko01100,map00860,map01100	M00122	R05225	RC00010,RC01302	ko00000,ko00001,ko00002,ko01000			iHN637.CLJU_RS15780,iJN678.cbiP,iYL1228.KPN_03184	Bacteria	2GJ1W@201174,4DPU3@85009,COG1492@1,COG1492@2	NA|NA|NA	H	Catalyzes amidations at positions B, D, E, and G on adenosylcobyrinic A,C-diamide. NH(2) groups are provided by glutamine, and one molecule of ATP is hydrogenolyzed for each amidation
fig|6666666.450534.peg.994	754252.PFREUD_12190	2.7e-196	691.0	Propionibacteriales	cobD		6.3.1.10	ko:K02227	ko00860,ko01100,map00860,map01100	M00122	R06529,R07302	RC00090,RC00096	ko00000,ko00001,ko00002,ko01000				Bacteria	2GMB8@201174,4DNIT@85009,COG1270@1,COG1270@2	NA|NA|NA	H	Converts cobyric acid to cobinamide by the addition of aminopropanol on the F carboxylic group
fig|6666666.450534.peg.995	754252.PFREUD_12180	1.6e-92	345.5	Bacteria			3.1.3.85,5.4.2.11,5.4.2.12	ko:K01834,ko:K15634,ko:K22306	ko00010,ko00260,ko00680,ko01100,ko01110,ko01120,ko01130,ko01200,ko01230,ko04922,ko05230,map00010,map00260,map00680,map01100,map01110,map01120,map01130,map01200,map01230,map04922,map05230	M00001,M00002,M00003	R01518	RC00536	ko00000,ko00001,ko00002,ko01000,ko04131,ko04147				Bacteria	COG0406@1,COG0406@2	NA|NA|NA	G	alpha-ribazole phosphatase activity
fig|6666666.450534.peg.996	754252.PFREUD_12170	2e-230	804.7	Propionibacteriales	otsA	GO:0003674,GO:0003824,GO:0003825,GO:0005488,GO:0005575,GO:0005618,GO:0005622,GO:0005623,GO:0005737,GO:0005829,GO:0005886,GO:0005975,GO:0005984,GO:0005991,GO:0005992,GO:0006793,GO:0006796,GO:0006950,GO:0008150,GO:0008152,GO:0008194,GO:0009058,GO:0009311,GO:0009312,GO:0009987,GO:0016020,GO:0016051,GO:0016311,GO:0016740,GO:0016757,GO:0016758,GO:0016787,GO:0016788,GO:0016791,GO:0030145,GO:0030312,GO:…	2.4.1.15,2.4.1.347,3.1.3.12	ko:K00697,ko:K16055	ko00500,ko01100,map00500,map01100		R02737,R02778	RC00005,RC00017,RC00049,RC02748	ko00000,ko00001,ko01000,ko01003		GT20		Bacteria	2GMX7@201174,4DNDY@85009,COG0380@1,COG0380@2	NA|NA|NA	G	Glycosyltransferase family 20
fig|6666666.450534.peg.997	710685.MycrhN_2941	6.1e-257	892.9	Mycobacteriaceae													Bacteria	237B6@1762,2GJK7@201174,COG3464@1,COG3464@2	NA|NA|NA	L	transposase
fig|6666666.450534.peg.998	754252.PFREUD_12170	1.8e-50	204.9	Propionibacteriales	otsA	GO:0003674,GO:0003824,GO:0003825,GO:0005488,GO:0005575,GO:0005618,GO:0005622,GO:0005623,GO:0005737,GO:0005829,GO:0005886,GO:0005975,GO:0005984,GO:0005991,GO:0005992,GO:0006793,GO:0006796,GO:0006950,GO:0008150,GO:0008152,GO:0008194,GO:0009058,GO:0009311,GO:0009312,GO:0009987,GO:0016020,GO:0016051,GO:0016311,GO:0016740,GO:0016757,GO:0016758,GO:0016787,GO:0016788,GO:0016791,GO:0030145,GO:0030312,GO:…	2.4.1.15,2.4.1.347,3.1.3.12	ko:K00697,ko:K16055	ko00500,ko01100,map00500,map01100		R02737,R02778	RC00005,RC00017,RC00049,RC02748	ko00000,ko00001,ko01000,ko01003		GT20		Bacteria	2GMX7@201174,4DNDY@85009,COG0380@1,COG0380@2	NA|NA|NA	G	Glycosyltransferase family 20
fig|6666666.450534.peg.999	754252.PFREUD_12160	3.6e-157	560.8	Propionibacteriales	otsB		3.1.3.12	ko:K01087	ko00500,ko01100,map00500,map01100		R02778	RC00017	ko00000,ko00001,ko01000				Bacteria	2GMKW@201174,4DNQI@85009,COG1877@1,COG1877@2	NA|NA|NA	G	Removes the phosphate from trehalose 6-phosphate to produce free trehalose
fig|6666666.450534.peg.1002	754252.PFREUD_12120	2.5e-175	621.3	Propionibacteriales													Bacteria	2HEZY@201174,4DQGC@85009,COG1397@1,COG1397@2	NA|NA|NA	O	ADP-ribosylglycohydrolase
fig|6666666.450534.peg.1003	1184609.KILIM_155_00010	5.7e-255	887.1	Dermatophilaceae													Bacteria	2GJK7@201174,4F7MV@85018,COG3464@1,COG3464@2	NA|NA|NA	L	Transposase
fig|6666666.450534.peg.1004	754252.PFREUD_12110	3.1e-88	331.3	Actinobacteria				ko:K03086					ko00000,ko03021				Bacteria	2H4XN@201174,COG0568@1,COG0568@2	NA|NA|NA	K	sigma factors are initiation factors that promote the attachment of RNA polymerase to specific initiation sites and are then released
fig|6666666.450534.peg.1005	754252.PFREUD_12100	1.8e-11	73.9	Bacteria													Bacteria	COG0346@1,COG0346@2	NA|NA|NA	E	lactoylglutathione lyase activity
fig|6666666.450534.peg.1006	754252.PFREUD_12090	5.9e-134	483.4	Actinobacteria	thiD		2.5.1.3,2.7.1.49,2.7.4.7,3.5.99.2	ko:K00941,ko:K03707,ko:K14153	ko00730,ko01100,map00730,map01100	M00127	R02133,R03223,R03471,R04509,R09993,R10712	RC00002,RC00017,RC00224,RC00652,RC02832,RC03255,RC03397	ko00000,ko00001,ko00002,ko01000,ko03000				Bacteria	2IA0S@201174,COG0819@1,COG0819@2	NA|NA|NA	K	Catalyzes an amino-pyrimidine hydrolysis reaction at the C5' of the pyrimidine moiety of thiamine compounds, a reaction that is part of a thiamine salvage pathway
fig|6666666.450534.peg.1007	754252.PFREUD_12080	0.0	1249.2	Propionibacteriales	dnaG	GO:0005575,GO:0005623,GO:0005886,GO:0008150,GO:0016020,GO:0040007,GO:0044464,GO:0071944		ko:K02316	ko03030,map03030				ko00000,ko00001,ko01000,ko03032				Bacteria	2GJFX@201174,4DN6K@85009,COG0358@1,COG0358@2	NA|NA|NA	L	RNA polymerase that catalyzes the synthesis of short RNA molecules used as primers for DNA polymerase during DNA replication
fig|6666666.450534.peg.1008	754252.PFREUD_12070	1.4e-145	522.3	Bacteria				ko:K03086,ko:K03087,ko:K03093	ko02026,ko05111,map02026,map05111				ko00000,ko00001,ko03021				Bacteria	COG0568@1,COG0568@2	NA|NA|NA	K	sigma factors are initiation factors that promote the attachment of RNA polymerase to specific initiation sites and are then released
fig|6666666.450534.peg.1009	754252.PFREUD_12060	8.5e-99	366.3	Bacteria													Bacteria	2EFFR@1,3398G@2	NA|NA|NA
fig|6666666.450534.peg.1010	754252.PFREUD_12040	2e-230	804.7	Propionibacteriales	pfp		2.7.1.90	ko:K00895	ko00010,ko00030,ko00051,ko01100,ko01110,ko01120,ko01130,map00010,map00030,map00051,map01100,map01110,map01120,map01130		R00764,R02073	RC00017	ko00000,ko00001,ko01000				Bacteria	2GK6W@201174,4DPPT@85009,COG0205@1,COG0205@2	NA|NA|NA	G	Catalyzes the phosphorylation of D-fructose 6-phosphate, the first committing step of glycolysis. Uses inorganic phosphate (PPi) as phosphoryl donor instead of ATP like common ATP-dependent phosphofructokinases (ATP-PFKs), which renders the reaction reversible, and can thus function both in glycolysis and gluconeogenesis. Consistently, PPi-PFK can replace the enzymes of both the forward (ATP-PFK)…
fig|6666666.450534.peg.1011	1380356.JNIK01000001_gene2282	2e-07	62.4	Frankiales													Bacteria	2E4ST@1,2GSCH@201174,32ZM5@2,4ETEF@85013	NA|NA|NA
fig|6666666.450534.peg.1012	754252.PFREUD_12020	1e-113	416.0	Propionibacteriales	yciO	GO:0005575,GO:0005622,GO:0005623,GO:0005737,GO:0005829,GO:0044424,GO:0044444,GO:0044464	2.7.7.87	ko:K07566			R10463	RC00745	ko00000,ko01000,ko03009,ko03016				Bacteria	2GNEW@201174,4DNCR@85009,COG0009@1,COG0009@2	NA|NA|NA	J	Belongs to the SUA5 family
fig|6666666.450534.peg.1013	754252.PFREUD_12010	1.2e-98	365.9	Actinobacteria	gluP		3.4.21.105	ko:K19225					ko00000,ko01000,ko01002				Bacteria	2GJYG@201174,COG0705@1,COG0705@2	NA|NA|NA	NU	Rhomboid family
fig|6666666.450534.peg.1014	754252.PFREUD_12000	5.3e-155	553.5	Propionibacteriales													Bacteria	2GIUS@201174,4DREC@85009,COG2120@1,COG2120@2	NA|NA|NA	S	GlcNAc-PI de-N-acetylase
fig|6666666.450534.peg.1015	754252.PFREUD_11990	1.8e-195	688.3	Propionibacteriales	pac			ko:K07184					ko00000				Bacteria	2I2N7@201174,4DQ83@85009,COG1938@1,COG1938@2	NA|NA|NA	S	PAC2 family
fig|6666666.450534.peg.1016	754252.PFREUD_11980	6.9e-139	500.0	Propionibacteriales				ko:K05833		M00247			ko00000,ko00002,ko02000				Bacteria	2GNP6@201174,4DUW4@85009,COG1101@1,COG1101@2	NA|NA|NA	S	ATPases associated with a variety of cellular activities
fig|6666666.450534.peg.1017	754252.PFREUD_11970	8.5e-160	569.7	Actinobacteria				ko:K05832		M00247			ko00000,ko00002,ko02000				Bacteria	2I8VW@201174,COG4120@1,COG4120@2	NA|NA|NA	S	Belongs to the binding-protein-dependent transport system permease family
fig|6666666.450534.peg.1018	754252.PFREUD_11960	5e-163	580.5	Actinobacteria				ko:K01989,ko:K05832		M00247			ko00000,ko00002,ko02000				Bacteria	2GKNV@201174,COG2984@1,COG2984@2	NA|NA|NA	S	ABC transporter substrate-binding protein
fig|6666666.450534.peg.1019	754252.PFREUD_11950	4.6e-122	443.7	Actinobacteria			3.1.3.73,3.1.3.85	ko:K02226,ko:K22306	ko00860,ko01100,map00860,map01100	M00122	R04594,R11173	RC00017	ko00000,ko00001,ko00002,ko01000				Bacteria	2I9GN@201174,COG0406@1,COG0406@2	NA|NA|NA	G	phosphoglycerate mutase
fig|6666666.450534.peg.1020	754252.PFREUD_11940	0.0	1185.2	Actinobacteria	glnS	GO:0003674,GO:0003824,GO:0004812,GO:0004819,GO:0005575,GO:0005622,GO:0005623,GO:0005737,GO:0005829,GO:0006082,GO:0006139,GO:0006399,GO:0006412,GO:0006418,GO:0006425,GO:0006518,GO:0006520,GO:0006725,GO:0006807,GO:0008150,GO:0008152,GO:0009058,GO:0009059,GO:0009987,GO:0010467,GO:0016070,GO:0016874,GO:0016875,GO:0019538,GO:0019752,GO:0034641,GO:0034645,GO:0034660,GO:0043038,GO:0043039,GO:0043043,GO:…	6.1.1.18	ko:K01886	ko00970,ko01100,map00970,map01100	M00359,M00360	R03652	RC00055,RC00523	ko00000,ko00001,ko00002,ko01000,ko01007,ko03016			iECIAI39_1322.ECIAI39_0637	Bacteria	2H1TZ@201174,COG0008@1,COG0008@2	NA|NA|NA	J	tRNA synthetases class I (E and Q), anti-codon binding domain
fig|6666666.450534.peg.1021	754252.PFREUD_11930	9.3e-132	476.1	Propionibacteriales			1.17.1.9,1.7.7.2	ko:K00123,ko:K00367,ko:K18558	ko00630,ko00680,ko00720,ko00910,ko01100,ko01120,ko01200,map00630,map00680,map00720,map00910,map01100,map01120,map01200	M00173,M00531	R00402,R00519,R00791	RC00045,RC02796,RC02812	ko00000,ko00001,ko00002,ko01000				Bacteria	2GJ62@201174,4DR20@85009,COG0243@1,COG0243@2	NA|NA|NA	C	molybdopterin cofactor binding
fig|6666666.450534.peg.1022	754252.PFREUD_11920	4.9e-63	246.9	Propionibacteriales	hisI	GO:0008150,GO:0040007	3.5.4.19,3.6.1.31	ko:K01496,ko:K11755	ko00340,ko01100,ko01110,ko01230,map00340,map01100,map01110,map01230	M00026	R04035,R04037	RC00002,RC01055	ko00000,ko00001,ko00002,ko01000			iNJ661.Rv1606	Bacteria	2IKKU@201174,4DR51@85009,COG0139@1,COG0139@2	NA|NA|NA	E	Catalyzes the hydrolysis of the adenine ring of phosphoribosyl-AMP
fig|6666666.450534.peg.1023	754252.PFREUD_11910	4.7e-293	1013.1	Propionibacteriales	trpE		4.1.3.27	ko:K01657	ko00400,ko00405,ko01100,ko01110,ko01130,ko01230,ko02024,ko02025,map00400,map00405,map01100,map01110,map01130,map01230,map02024,map02025	M00023	R00985,R00986	RC00010,RC02148,RC02414	ko00000,ko00001,ko00002,ko01000				Bacteria	2GKJT@201174,4DQ56@85009,COG0147@1,COG0147@2	NA|NA|NA	E	Part of a heterotetrameric complex that catalyzes the two-step biosynthesis of anthranilate, an intermediate in the biosynthesis of L-tryptophan. In the first step, the glutamine- binding beta subunit (TrpG) of anthranilate synthase (AS) provides the glutamine amidotransferase activity which generates ammonia as a substrate that, along with chorismate, is used in the second step, catalyzed by the…
fig|6666666.450534.peg.1024	754252.PFREUD_11900	2.5e-150	538.1	Propionibacteriales	trpC		4.1.1.48,5.1.3.9	ko:K01609,ko:K01788	ko00400,ko00520,ko01100,ko01110,ko01130,ko01230,map00400,map00520,map01100,map01110,map01130,map01230	M00023	R02087,R03508	RC00290,RC00944	ko00000,ko00001,ko00002,ko01000				Bacteria	2I4VZ@201174,4DX2K@85009,COG3010@1,COG3010@2	NA|NA|NA	E	Belongs to the TrpC family
fig|6666666.450534.peg.1025	754252.PFREUD_11890	2.4e-239	834.3	Propionibacteriales	trpB	GO:0000162,GO:0003674,GO:0003824,GO:0004834,GO:0005575,GO:0005622,GO:0005623,GO:0005737,GO:0006082,GO:0006520,GO:0006568,GO:0006576,GO:0006586,GO:0006725,GO:0006807,GO:0008150,GO:0008152,GO:0008652,GO:0009058,GO:0009072,GO:0009073,GO:0009308,GO:0009309,GO:0009987,GO:0016053,GO:0016829,GO:0016835,GO:0016836,GO:0018130,GO:0019438,GO:0019752,GO:0034641,GO:0040007,GO:0042401,GO:0042430,GO:0042435,GO:…	4.2.1.20	ko:K01696	ko00260,ko00400,ko01100,ko01110,ko01130,ko01230,map00260,map00400,map01100,map01110,map01130,map01230	M00023	R00674,R02340,R02722	RC00209,RC00210,RC00700,RC00701,RC02868	ko00000,ko00001,ko00002,ko01000				Bacteria	2GM7Z@201174,4DN45@85009,COG0133@1,COG0133@2	NA|NA|NA	E	The beta subunit is responsible for the synthesis of L- tryptophan from indole and L-serine
fig|6666666.450534.peg.1026	754252.PFREUD_11880	3.7e-165	587.4	Propionibacteriales	trpA	GO:0005575,GO:0005623,GO:0005886,GO:0008150,GO:0016020,GO:0040007,GO:0044464,GO:0071944	4.2.1.20	ko:K01695	ko00260,ko00400,ko01100,ko01110,ko01130,ko01230,map00260,map00400,map01100,map01110,map01130,map01230	M00023	R00674,R02340,R02722	RC00209,RC00210,RC00700,RC00701,RC02868	ko00000,ko00001,ko00002,ko01000				Bacteria	2GN6T@201174,4DNGE@85009,COG0159@1,COG0159@2	NA|NA|NA	E	The alpha subunit is responsible for the aldol cleavage of indoleglycerol phosphate to indole and glyceraldehyde 3- phosphate
fig|6666666.450534.peg.1027	754252.PFREUD_11870	1.1e-189	669.1	Propionibacteriales	lgt	GO:0003674,GO:0003824,GO:0005575,GO:0005623,GO:0005886,GO:0005887,GO:0006464,GO:0006807,GO:0008150,GO:0008152,GO:0008961,GO:0009058,GO:0009059,GO:0009249,GO:0009898,GO:0009987,GO:0010467,GO:0016020,GO:0016021,GO:0016740,GO:0016757,GO:0018065,GO:0018193,GO:0018205,GO:0019538,GO:0031224,GO:0031226,GO:0034645,GO:0036211,GO:0042157,GO:0042158,GO:0043170,GO:0043412,GO:0044237,GO:0044238,GO:0044249,GO:…	2.1.1.199	ko:K03438,ko:K13292					ko00000,ko01000,ko03009				Bacteria	2GKSS@201174,4DP3T@85009,COG0682@1,COG0682@2	NA|NA|NA	M	Transfers the N-acyl diglyceride group on what will become the N-terminal cysteine of membrane lipoproteins
fig|6666666.450534.peg.1028	754252.PFREUD_11860	0.0	2986.1	Propionibacteriales	gltB	GO:0003674,GO:0003824,GO:0005575,GO:0005622,GO:0005623,GO:0005737,GO:0006082,GO:0006520,GO:0006536,GO:0006537,GO:0006541,GO:0006807,GO:0008150,GO:0008152,GO:0008652,GO:0009058,GO:0009064,GO:0009084,GO:0009987,GO:0015930,GO:0016053,GO:0016491,GO:0016638,GO:0019676,GO:0019740,GO:0019752,GO:0043436,GO:0043648,GO:0043650,GO:0044237,GO:0044238,GO:0044249,GO:0044281,GO:0044283,GO:0044424,GO:0044464,GO:…	1.4.1.13,1.4.1.14,1.4.7.1	ko:K00265,ko:K00284	ko00250,ko00630,ko00910,ko01100,ko01110,ko01120,ko01130,ko01230,map00250,map00630,map00910,map01100,map01110,map01120,map01130,map01230		R00021,R00093,R00114,R00248,R10086	RC00006,RC00010,RC02799	ko00000,ko00001,ko01000				Bacteria	2GN09@201174,4DP8G@85009,COG0067@1,COG0067@2,COG0069@1,COG0069@2	NA|NA|NA	E	GXGXG motif
fig|6666666.450534.peg.1029	754252.PFREUD_11850	4.2e-291	1006.5	Propionibacteriales	gltD	GO:0005575,GO:0005622,GO:0005623,GO:0005737,GO:0005829,GO:0005886,GO:0008150,GO:0016020,GO:0040007,GO:0044424,GO:0044444,GO:0044464,GO:0071944	1.4.1.13,1.4.1.14	ko:K00266	ko00250,ko00910,ko01100,ko01110,ko01120,ko01130,ko01230,map00250,map00910,map01100,map01110,map01120,map01130,map01230		R00093,R00114,R00248	RC00006,RC00010,RC02799	ko00000,ko00001,ko01000			iJN678.gltD,iNJ661.Rv3858c,iSB619.SA_RS02450	Bacteria	2GJ0A@201174,4DNI1@85009,COG0493@1,COG0493@2	NA|NA|NA	E	Dihydroprymidine dehydrogenase domain II, 4Fe-4S cluster
fig|6666666.450534.peg.1030	754252.PFREUD_11840	1.2e-104	386.0	Bacteria													Bacteria	COG3247@1,COG3247@2	NA|NA|NA	U	response to pH
fig|6666666.450534.peg.1031	754252.PFREUD_11830	0.0	2397.5	Propionibacteriales	dnaE	GO:0005575,GO:0005618,GO:0005623,GO:0005886,GO:0008150,GO:0016020,GO:0030312,GO:0040007,GO:0044464,GO:0071944	2.7.7.7	ko:K02337	ko00230,ko00240,ko01100,ko03030,ko03430,ko03440,map00230,map00240,map01100,map03030,map03430,map03440	M00260	R00375,R00376,R00377,R00378	RC02795	ko00000,ko00001,ko00002,ko01000,ko03032,ko03400				Bacteria	2GJ1P@201174,4DTRE@85009,COG0587@1,COG0587@2	NA|NA|NA	L	Bacterial DNA polymerase III alpha subunit
fig|6666666.450534.peg.1032	754252.PFREUD_11820	2.8e-131	474.6	Propionibacteriales													Bacteria	2DVYJ@1,2HZGU@201174,33XQ4@2,4DSRP@85009	NA|NA|NA
fig|6666666.450534.peg.1033	754252.PFREUD_11810	1.3e-90	339.0	Propionibacteriales	ybaK	GO:0002161,GO:0003674,GO:0003824,GO:0005575,GO:0005622,GO:0005623,GO:0005737,GO:0005829,GO:0006139,GO:0006399,GO:0006450,GO:0006725,GO:0006807,GO:0008150,GO:0008152,GO:0009314,GO:0009628,GO:0009987,GO:0010165,GO:0010212,GO:0016070,GO:0016787,GO:0016788,GO:0034641,GO:0034660,GO:0043170,GO:0043906,GO:0043907,GO:0044237,GO:0044238,GO:0044424,GO:0044444,GO:0044464,GO:0046483,GO:0050896,GO:0052689,GO:…		ko:K03976					ko00000,ko01000,ko03016				Bacteria	2IHS8@201174,4DQRV@85009,COG2606@1,COG2606@2	NA|NA|NA	S	Belongs to the prolyl-tRNA editing family. YbaK EbsC subfamily
fig|6666666.450534.peg.1034	754252.PFREUD_11800	7.6e-56	223.0	Propionibacteriales	ydfK			ko:K07150					ko00000				Bacteria	2GM75@201174,4DPPY@85009,COG1811@1,COG1811@2	NA|NA|NA	S	Protein of unknown function (DUF554)
fig|6666666.450534.peg.1035	754252.PFREUD_11800	7.8e-39	166.4	Propionibacteriales	ydfK			ko:K07150					ko00000				Bacteria	2GM75@201174,4DPPY@85009,COG1811@1,COG1811@2	NA|NA|NA	S	Protein of unknown function (DUF554)
fig|6666666.450534.peg.1036	754252.PFREUD_11790	2.8e-238	830.9	Propionibacteriales	hisD	GO:0000105,GO:0003674,GO:0003824,GO:0004399,GO:0005575,GO:0005618,GO:0005622,GO:0005623,GO:0005737,GO:0005829,GO:0006082,GO:0006520,GO:0006547,GO:0006725,GO:0006807,GO:0008150,GO:0008152,GO:0008652,GO:0009058,GO:0009987,GO:0016053,GO:0016491,GO:0016614,GO:0016616,GO:0018130,GO:0019438,GO:0019752,GO:0030312,GO:0034641,GO:0040007,GO:0043436,GO:0044237,GO:0044238,GO:0044249,GO:0044281,GO:0044283,GO:…	1.1.1.23,1.1.1.308	ko:K00013,ko:K15509	ko00340,ko01100,ko01110,ko01230,map00340,map01100,map01110,map01230	M00026	R01158,R01163,R03012	RC00099,RC00242,RC00463	ko00000,ko00001,ko00002,ko01000			iNJ661.Rv1599	Bacteria	2GKKA@201174,4DMY2@85009,COG0141@1,COG0141@2	NA|NA|NA	E	Catalyzes the sequential NAD-dependent oxidations of L- histidinol to L-histidinaldehyde and then to L-histidine
fig|6666666.450534.peg.1037	754252.PFREUD_11780	1.2e-227	795.4	Propionibacteriales	hisC	GO:0005575,GO:0005618,GO:0005623,GO:0005886,GO:0008150,GO:0016020,GO:0030312,GO:0040007,GO:0044464,GO:0071944	2.6.1.9	ko:K00817	ko00340,ko00350,ko00360,ko00400,ko00401,ko00960,ko01100,ko01110,ko01130,ko01230,map00340,map00350,map00360,map00400,map00401,map00960,map01100,map01110,map01130,map01230	M00026	R00694,R00734,R03243	RC00006,RC00888	ko00000,ko00001,ko00002,ko01000,ko01007				Bacteria	2GJ9W@201174,4DPP5@85009,COG0079@1,COG0079@2	NA|NA|NA	E	Belongs to the class-II pyridoxal-phosphate-dependent aminotransferase family. Histidinol-phosphate aminotransferase subfamily
fig|6666666.450534.peg.1038	754252.PFREUD_11770	1.3e-100	372.5	Propionibacteriales	hisB	GO:0000105,GO:0003674,GO:0003824,GO:0004401,GO:0004424,GO:0005488,GO:0005515,GO:0006082,GO:0006520,GO:0006547,GO:0006725,GO:0006793,GO:0006796,GO:0006807,GO:0008150,GO:0008152,GO:0008652,GO:0009058,GO:0009987,GO:0016053,GO:0016311,GO:0016787,GO:0016788,GO:0016791,GO:0016829,GO:0016835,GO:0016836,GO:0018130,GO:0019438,GO:0019752,GO:0034641,GO:0040007,GO:0042578,GO:0042802,GO:0043436,GO:0044237,GO:…	1.1.1.23,2.6.1.9,3.1.3.15,4.2.1.19	ko:K00013,ko:K00817,ko:K01089,ko:K01693	ko00340,ko00350,ko00360,ko00400,ko00401,ko00960,ko01100,ko01110,ko01130,ko01230,map00340,map00350,map00360,map00400,map00401,map00960,map01100,map01110,map01130,map01230	M00026	R00694,R00734,R01158,R01163,R03012,R03013,R03243,R03457	RC00006,RC00017,RC00099,RC00242,RC00463,RC00888,RC00932	ko00000,ko00001,ko00002,ko01000,ko01007			iECO111_1330.ECO111_2746,iECS88_1305.ECS88_2121,iJN746.PP_0289,iLJ478.TM1039,iSB619.SA_RS14130,iUMNK88_1353.UMNK88_2570	Bacteria	2GKMD@201174,4DNSZ@85009,COG0131@1,COG0131@2	NA|NA|NA	E	Imidazoleglycerol-phosphate dehydratase
fig|6666666.450534.peg.1039	754252.PFREUD_11760	4e-127	460.7	Propionibacteriales	hisH	GO:0000105,GO:0000107,GO:0003674,GO:0003824,GO:0005575,GO:0005618,GO:0005623,GO:0006082,GO:0006520,GO:0006547,GO:0006725,GO:0006807,GO:0008150,GO:0008152,GO:0008652,GO:0009058,GO:0009987,GO:0016053,GO:0016740,GO:0016757,GO:0016763,GO:0016874,GO:0016879,GO:0016884,GO:0018130,GO:0019438,GO:0019752,GO:0030312,GO:0034641,GO:0040007,GO:0043436,GO:0044237,GO:0044238,GO:0044249,GO:0044281,GO:0044283,GO:…		ko:K02501	ko00340,ko01100,ko01110,ko01230,map00340,map01100,map01110,map01230	M00026	R04558	RC00010,RC01190,RC01943	ko00000,ko00001,ko00002,ko01000				Bacteria	2GIYS@201174,4DPJU@85009,COG0118@1,COG0118@2	NA|NA|NA	E	IGPS catalyzes the conversion of PRFAR and glutamine to IGP, AICAR and glutamate. The HisH subunit provides the glutamine amidotransferase activity that produces the ammonia necessary to HisF for the synthesis of IGP and AICAR
fig|6666666.450534.peg.1040	754252.PFREUD_11750	6.3e-131	473.4	Propionibacteriales	hisA	GO:0000105,GO:0000162,GO:0003674,GO:0003824,GO:0003949,GO:0005575,GO:0005622,GO:0005623,GO:0005737,GO:0006082,GO:0006520,GO:0006547,GO:0006568,GO:0006576,GO:0006586,GO:0006725,GO:0006807,GO:0008150,GO:0008152,GO:0008652,GO:0009058,GO:0009072,GO:0009073,GO:0009308,GO:0009309,GO:0009987,GO:0016053,GO:0016853,GO:0016860,GO:0016861,GO:0018130,GO:0019438,GO:0019752,GO:0034641,GO:0040007,GO:0042401,GO:…	5.3.1.16,5.3.1.24	ko:K01814,ko:K01817	ko00340,ko00400,ko01100,ko01110,ko01130,ko01230,map00340,map00400,map01100,map01110,map01130,map01230	M00023,M00026	R03509,R04640	RC00945	ko00000,ko00001,ko00002,ko01000				Bacteria	2GJ4V@201174,4DMXV@85009,COG0106@1,COG0106@2	NA|NA|NA	E	1-(5-phosphoribosyl)-5- (5-phosphoribosylamino)methylideneamino imidazole-4-carboxamide isomerase
fig|6666666.450534.peg.1041	754252.PFREUD_11740	7.7e-207	726.1	Bacteria				ko:K18566	ko00332,ko01130,map00332,map01130		R10745,R10746	RC00004,RC00096	ko00000,ko00001,ko01000				Bacteria	COG0454@1,COG0456@2	NA|NA|NA	K	acetyltransferase
fig|6666666.450534.peg.1042	754252.PFREUD_11730	2.4e-131	474.9	Propionibacteriales	yebC	GO:0005575,GO:0005622,GO:0005623,GO:0005737,GO:0005829,GO:0044424,GO:0044444,GO:0044464											Bacteria	2GJ4G@201174,4DN3U@85009,COG0217@1,COG0217@2	NA|NA|NA	K	Transcriptional regulatory protein
fig|6666666.450534.peg.1043	754252.PFREUD_11720	5.2e-86	323.9	Propionibacteriales	ruvC	GO:0000725,GO:0003674,GO:0003824,GO:0004518,GO:0004519,GO:0004520,GO:0004536,GO:0005575,GO:0005622,GO:0005623,GO:0006139,GO:0006259,GO:0006260,GO:0006261,GO:0006281,GO:0006310,GO:0006725,GO:0006807,GO:0006950,GO:0006974,GO:0008150,GO:0008152,GO:0008821,GO:0009058,GO:0009059,GO:0009987,GO:0016787,GO:0016788,GO:0016889,GO:0016894,GO:0031297,GO:0032991,GO:0033554,GO:0034641,GO:0034645,GO:0043170,GO:…	3.1.22.4	ko:K01159	ko03440,map03440				ko00000,ko00001,ko01000,ko03400				Bacteria	2GJI5@201174,4DQAA@85009,COG0817@1,COG0817@2	NA|NA|NA	L	Nuclease that resolves Holliday junction intermediates in genetic recombination. Cleaves the cruciform structure in supercoiled DNA by nicking to strands with the same polarity at sites symmetrically opposed at the junction in the homologous arms and leaves a 5'-terminal phosphate and a 3'-terminal hydroxyl group
fig|6666666.450534.peg.1044	754252.PFREUD_11710	7.7e-106	389.8	Propionibacteriales	ruvA	GO:0000217,GO:0000400,GO:0000724,GO:0000725,GO:0003674,GO:0003676,GO:0003677,GO:0003678,GO:0003824,GO:0004386,GO:0005488,GO:0005515,GO:0005575,GO:0005622,GO:0005623,GO:0005886,GO:0006139,GO:0006259,GO:0006281,GO:0006302,GO:0006310,GO:0006725,GO:0006807,GO:0006950,GO:0006974,GO:0006996,GO:0007154,GO:0008150,GO:0008152,GO:0009314,GO:0009378,GO:0009379,GO:0009432,GO:0009605,GO:0009628,GO:0009987,GO:…	3.6.4.12	ko:K03550	ko03440,map03440				ko00000,ko00001,ko01000,ko03400				Bacteria	2GN17@201174,4DQ7Y@85009,COG0632@1,COG0632@2	NA|NA|NA	L	The RuvA-RuvB complex in the presence of ATP renatures cruciform structure in supercoiled DNA with palindromic sequence, indicating that it may promote strand exchange reactions in homologous recombination. RuvAB is a helicase that mediates the Holliday junction migration by localized denaturation and reannealing. RuvA stimulates, in the presence of DNA, the weak ATPase activity of RuvB
fig|6666666.450534.peg.1045	754252.PFREUD_11700	5e-190	670.2	Propionibacteriales	ruvB	GO:0006950,GO:0006974,GO:0007154,GO:0008150,GO:0009432,GO:0009605,GO:0009987,GO:0009991,GO:0031668,GO:0033554,GO:0050896,GO:0051716,GO:0071496	3.6.4.12	ko:K03551	ko03440,map03440				ko00000,ko00001,ko01000,ko03400				Bacteria	2GJZF@201174,4DP63@85009,COG2255@1,COG2255@2	NA|NA|NA	L	The RuvA-RuvB complex in the presence of ATP renatures cruciform structure in supercoiled DNA with palindromic sequence, indicating that it may promote strand exchange reactions in homologous recombination. RuvAB is a helicase that mediates the Holliday junction migration by localized denaturation and reannealing
fig|6666666.450534.peg.1046	754252.PFREUD_11690	3.4e-83	314.3	Propionibacteriales	yajC	GO:0005575,GO:0005623,GO:0005886,GO:0005887,GO:0016020,GO:0016021,GO:0031224,GO:0031226,GO:0031522,GO:0032991,GO:0044425,GO:0044459,GO:0044464,GO:0071944		ko:K03210	ko02024,ko03060,ko03070,map02024,map03060,map03070	M00335			ko00000,ko00001,ko00002,ko02044	3.A.5.1,3.A.5.2			Bacteria	2GXK0@201174,4DSPJ@85009,COG1862@1,COG1862@2	NA|NA|NA	U	Preprotein translocase subunit
fig|6666666.450534.peg.1047	754252.PFREUD_11680	6.6e-288	996.1	Propionibacteriales	secD	GO:0005575,GO:0005576,GO:0005618,GO:0005622,GO:0005623,GO:0005737,GO:0005829,GO:0005886,GO:0005887,GO:0006810,GO:0008104,GO:0008150,GO:0015031,GO:0015833,GO:0016020,GO:0016021,GO:0030312,GO:0031224,GO:0031226,GO:0033036,GO:0042886,GO:0044424,GO:0044425,GO:0044444,GO:0044459,GO:0044464,GO:0045184,GO:0051179,GO:0051234,GO:0071702,GO:0071705,GO:0071944		ko:K03072,ko:K12257	ko02024,ko03060,ko03070,map02024,map03060,map03070	M00335			ko00000,ko00001,ko00002,ko02044	2.A.6.4,3.A.5.2,3.A.5.7			Bacteria	2GJTT@201174,4DP94@85009,COG0342@1,COG0342@2	NA|NA|NA	U	Part of the Sec protein translocase complex. Interacts with the SecYEG preprotein conducting channel. SecDF uses the proton motive force (PMF) to complete protein translocation after the ATP-dependent function of SecA
fig|6666666.450534.peg.1048	754252.PFREUD_11670	4.5e-217	760.4	Propionibacteriales	secF	GO:0005575,GO:0005618,GO:0005623,GO:0005886,GO:0005887,GO:0006810,GO:0008104,GO:0008150,GO:0015031,GO:0015833,GO:0016020,GO:0016021,GO:0030312,GO:0031224,GO:0031226,GO:0033036,GO:0042886,GO:0044425,GO:0044459,GO:0044464,GO:0045184,GO:0051179,GO:0051234,GO:0071702,GO:0071705,GO:0071944		ko:K03072,ko:K03074,ko:K12257	ko02024,ko03060,ko03070,map02024,map03060,map03070	M00335			ko00000,ko00001,ko00002,ko02044	2.A.6.4,3.A.5.2,3.A.5.7			Bacteria	2GJRS@201174,4DPBJ@85009,COG0341@1,COG0341@2	NA|NA|NA	U	Part of the Sec protein translocase complex. Interacts with the SecYEG preprotein conducting channel. SecDF uses the proton motive force (PMF) to complete protein translocation after the ATP-dependent function of SecA
fig|6666666.450534.peg.1049	754252.PFREUD_11660	6.6e-93	346.7	Actinobacteria	apt		2.4.2.7	ko:K00759	ko00230,ko01100,map00230,map01100		R00190,R01229,R04378	RC00063	ko00000,ko00001,ko01000,ko04147				Bacteria	2IM7C@201174,COG0503@1,COG0503@2	NA|NA|NA	F	Catalyzes a salvage reaction resulting in the formation of AMP, that is energically less costly than de novo synthesis
fig|6666666.450534.peg.1050	754252.PFREUD_11650	0.0	1562.7	Propionibacteriales	relA	GO:0003674,GO:0003824,GO:0005488,GO:0005575,GO:0005618,GO:0005623,GO:0005886,GO:0006139,GO:0006163,GO:0006164,GO:0006725,GO:0006753,GO:0006793,GO:0006796,GO:0006807,GO:0006950,GO:0007154,GO:0008150,GO:0008152,GO:0008728,GO:0008893,GO:0009058,GO:0009116,GO:0009117,GO:0009119,GO:0009150,GO:0009152,GO:0009163,GO:0009165,GO:0009259,GO:0009260,GO:0009267,GO:0009405,GO:0009605,GO:0009987,GO:0009991,GO:…	2.7.6.5,3.1.7.2	ko:K00951,ko:K01139	ko00230,map00230		R00336,R00429	RC00002,RC00078	ko00000,ko00001,ko01000,ko03009				Bacteria	2GJYQ@201174,4DNJH@85009,COG0317@1,COG0317@2	NA|NA|NA	KT	In eubacteria ppGpp (guanosine 3'-diphosphate 5-' diphosphate) is a mediator of the stringent response that coordinates a variety of cellular activities in response to changes in nutritional abundance
fig|6666666.450534.peg.1051	754252.PFREUD_11640	1.3e-210	738.8	Propionibacteriales													Bacteria	2GJBD@201174,4DNC8@85009,COG1196@1,COG1196@2	NA|NA|NA	D	Domain of Unknown Function (DUF349)
fig|6666666.450534.peg.1052	754252.PFREUD_11630	5.1e-130	470.3	Propionibacteriales	ycbL		3.1.2.6	ko:K01069	ko00620,map00620		R01736	RC00004,RC00137	ko00000,ko00001,ko01000				Bacteria	2GJU0@201174,4DNMS@85009,COG0491@1,COG0491@2	NA|NA|NA	S	Metallo-beta-lactamase superfamily
fig|6666666.450534.peg.1053	754252.PFREUD_11620	4.1e-253	880.2	Propionibacteriales	hisS		6.1.1.21	ko:K01892	ko00970,map00970	M00359,M00360	R03655	RC00055,RC00523	ko00000,ko00001,ko00002,ko01000,ko01007,ko03016				Bacteria	2GIYJ@201174,4DP1N@85009,COG0124@1,COG0124@2	NA|NA|NA	J	Histidine--tRNA ligase
fig|6666666.450534.peg.1054	754252.PFREUD_11610	1.9e-152	545.0	Actinobacteria	budA	GO:0003674,GO:0003824,GO:0016829,GO:0016830,GO:0016831,GO:0047605	4.1.1.5	ko:K01575	ko00650,ko00660,map00650,map00660		R02948	RC00812	ko00000,ko00001,ko01000				Bacteria	2IBRH@201174,COG3527@1,COG3527@2	NA|NA|NA	Q	Belongs to the alpha-acetolactate decarboxylase family
fig|6666666.450534.peg.1055	754252.PFREUD_11600	1.5e-205	721.8	Actinobacteria													Bacteria	28IW2@1,2IA78@201174,2Z8UC@2	NA|NA|NA
fig|6666666.450534.peg.1056	754252.PFREUD_11590	0.0	1243.8	Propionibacteriales	aspS	GO:0005575,GO:0005618,GO:0005623,GO:0030312,GO:0044464,GO:0071944	6.1.1.12	ko:K01876	ko00970,map00970	M00359,M00360	R05577	RC00055,RC00523	ko00000,ko00001,ko00002,ko01000,ko01007,ko03016,ko03029				Bacteria	2GJHU@201174,4DPC4@85009,COG0173@1,COG0173@2	NA|NA|NA	J	Aspartyl-tRNA synthetase with relaxed tRNA specificity since it is able to aspartylate not only its cognate tRNA(Asp) but also tRNA(Asn). Reaction proceeds in two steps L-aspartate is first activated by ATP to form Asp-AMP and then transferred to the acceptor end of tRNA(Asp Asn)
fig|6666666.450534.peg.1057	754252.PFREUD_11580	9.2e-259	899.0	Propionibacteriales	rarA			ko:K07478					ko00000				Bacteria	2GKDP@201174,4DP5Q@85009,COG2256@1,COG2256@2	NA|NA|NA	L	MgsA AAA+ ATPase C terminal
fig|6666666.450534.peg.1058	754252.PFREUD_11570	1.5e-183	648.7	Actinobacteria	ldh1		1.1.1.27	ko:K00016	ko00010,ko00270,ko00620,ko00640,ko01100,ko01110,ko01120,ko01130,ko04922,map00010,map00270,map00620,map00640,map01100,map01110,map01120,map01130,map04922		R00703,R01000,R03104	RC00031,RC00044	ko00000,ko00001,ko01000,ko04147				Bacteria	2H3WC@201174,COG0039@1,COG0039@2	NA|NA|NA	C	Belongs to the LDH MDH superfamily
fig|6666666.450534.peg.1059	754252.PFREUD_11560	0.0	1781.1	Propionibacteriales	alaS	GO:0003674,GO:0003824,GO:0004812,GO:0004813,GO:0005488,GO:0005575,GO:0005618,GO:0005622,GO:0005623,GO:0005737,GO:0005829,GO:0005886,GO:0006082,GO:0006139,GO:0006396,GO:0006399,GO:0006400,GO:0006412,GO:0006418,GO:0006419,GO:0006518,GO:0006520,GO:0006725,GO:0006807,GO:0008033,GO:0008150,GO:0008152,GO:0009058,GO:0009059,GO:0009451,GO:0009987,GO:0010467,GO:0016020,GO:0016070,GO:0016597,GO:0016874,GO:…	6.1.1.7	ko:K01872	ko00970,map00970	M00359,M00360	R03038	RC00055,RC00523	ko00000,ko00001,ko00002,ko01000,ko01007,ko03016				Bacteria	2GIUG@201174,4DP1M@85009,COG0013@1,COG0013@2	NA|NA|NA	J	Catalyzes the attachment of alanine to tRNA(Ala) in a two-step reaction alanine is first activated by ATP to form Ala- AMP and then transferred to the acceptor end of tRNA(Ala). Also edits incorrectly charged Ser-tRNA(Ala) and Gly-tRNA(Ala) via its editing domain
fig|6666666.450534.peg.1060	754252.PFREUD_11550	1.9e-95	355.1	Propionibacteriales	yqgF	GO:0000966,GO:0000967,GO:0003674,GO:0003824,GO:0004518,GO:0004527,GO:0004529,GO:0004536,GO:0005575,GO:0005622,GO:0005623,GO:0005737,GO:0005829,GO:0006139,GO:0006259,GO:0006364,GO:0006396,GO:0006725,GO:0006807,GO:0008150,GO:0008152,GO:0008296,GO:0008408,GO:0009987,GO:0010467,GO:0016070,GO:0016072,GO:0016787,GO:0016788,GO:0016796,GO:0016895,GO:0022613,GO:0034470,GO:0034471,GO:0034641,GO:0034660,GO:…		ko:K07447					ko00000,ko01000				Bacteria	2IQB0@201174,4DR7E@85009,COG0816@1,COG0816@2	NA|NA|NA	L	Could be a nuclease involved in processing of the 5'-end of pre-16S rRNA
fig|6666666.450534.peg.1061	754252.PFREUD_11540	7.7e-230	802.7	Propionibacteriales	mltG			ko:K07082					ko00000				Bacteria	2GKGQ@201174,4DN3K@85009,COG1559@1,COG1559@2	NA|NA|NA	S	Functions as a peptidoglycan terminase that cleaves nascent peptidoglycan strands endolytically to terminate their elongation
fig|6666666.450534.peg.1062	754252.PFREUD_11530	3.1e-223	780.8	Propionibacteriales	aroC	GO:0000166,GO:0003674,GO:0003824,GO:0004107,GO:0005488,GO:0005575,GO:0005622,GO:0005623,GO:0005737,GO:0005829,GO:0006082,GO:0006520,GO:0006725,GO:0006807,GO:0008150,GO:0008152,GO:0008652,GO:0009058,GO:0009072,GO:0009073,GO:0009423,GO:0009987,GO:0010181,GO:0016053,GO:0016829,GO:0016835,GO:0016838,GO:0019438,GO:0019752,GO:0032553,GO:0036094,GO:0043167,GO:0043168,GO:0043436,GO:0043648,GO:0043650,GO:…	4.2.3.5	ko:K01736	ko00400,ko01100,ko01110,ko01130,ko01230,map00400,map01100,map01110,map01130,map01230	M00022	R01714	RC00586	ko00000,ko00001,ko00002,ko01000			iAF987.Gmet_0976	Bacteria	2GJJN@201174,4DPU4@85009,COG0082@1,COG0082@2	NA|NA|NA	E	Catalyzes the anti-1,4-elimination of the C-3 phosphate and the C-6 proR hydrogen from 5-enolpyruvylshikimate-3-phosphate (EPSP) to yield chorismate, which is the branch point compound that serves as the starting substrate for the three terminal pathways of aromatic amino acid biosynthesis. This reaction introduces a second double bond into the aromatic ring system
fig|6666666.450534.peg.1063	754252.PFREUD_11520	9.1e-311	1072.0	Propionibacteriales	aroB	GO:0003674,GO:0003824,GO:0003856,GO:0005488,GO:0005507,GO:0005575,GO:0005618,GO:0005622,GO:0005623,GO:0005737,GO:0005829,GO:0005886,GO:0006082,GO:0006520,GO:0006725,GO:0006807,GO:0008150,GO:0008152,GO:0008270,GO:0008652,GO:0009058,GO:0009072,GO:0009073,GO:0009423,GO:0009987,GO:0016020,GO:0016053,GO:0016829,GO:0016835,GO:0016838,GO:0019438,GO:0019752,GO:0030312,GO:0040007,GO:0043167,GO:0043169,GO:…	2.7.1.71,4.2.3.4	ko:K01735,ko:K13829	ko00400,ko01100,ko01110,ko01130,ko01230,map00400,map01100,map01110,map01130,map01230	M00022	R02412,R03083	RC00002,RC00078,RC00847	ko00000,ko00001,ko00002,ko01000				Bacteria	2GIUZ@201174,4DN6F@85009,COG0337@1,COG0337@2	NA|NA|NA	E	Catalyzes the conversion of 3-deoxy-D-arabino- heptulosonate 7-phosphate (DAHP) to dehydroquinate (DHQ)
fig|6666666.450534.peg.1064	754252.PFREUD_11510	6.7e-104	383.3	Actinobacteria	efp	GO:0003674,GO:0003676,GO:0003723,GO:0003746,GO:0005488,GO:0005575,GO:0005622,GO:0005623,GO:0005737,GO:0006412,GO:0006414,GO:0006518,GO:0006807,GO:0008135,GO:0008150,GO:0008152,GO:0009058,GO:0009059,GO:0009987,GO:0010467,GO:0019538,GO:0034641,GO:0034645,GO:0040007,GO:0043043,GO:0043170,GO:0043603,GO:0043604,GO:0044237,GO:0044238,GO:0044249,GO:0044260,GO:0044267,GO:0044271,GO:0044424,GO:0044464,GO:…		ko:K02356					ko00000,ko03012				Bacteria	2GJMS@201174,COG0231@1,COG0231@2	NA|NA|NA	J	Involved in peptide bond synthesis. Stimulates efficient translation and peptide-bond synthesis on native or reconstituted 70S ribosomes in vitro. Probably functions indirectly by altering the affinity of the ribosome for aminoacyl-tRNA, thus increasing their reactivity as acceptors for peptidyl transferase
fig|6666666.450534.peg.1065	754252.PFREUD_11500	3.8e-108	397.5	Actinobacteria	nusB	GO:0008150,GO:0040007		ko:K03625					ko00000,ko03009,ko03021				Bacteria	2IM3D@201174,COG0781@1,COG0781@2	NA|NA|NA	K	Involved in transcription antitermination. Required for transcription of ribosomal RNA (rRNA) genes. Binds specifically to the boxA antiterminator sequence of the ribosomal RNA (rrn) operons
fig|6666666.450534.peg.1066	754252.PFREUD_11480	9.1e-228	795.8	Propionibacteriales	carA	GO:0000050,GO:0003674,GO:0003824,GO:0004088,GO:0005575,GO:0005622,GO:0005623,GO:0005737,GO:0005829,GO:0005951,GO:0006082,GO:0006139,GO:0006206,GO:0006207,GO:0006220,GO:0006221,GO:0006520,GO:0006525,GO:0006526,GO:0006541,GO:0006725,GO:0006753,GO:0006793,GO:0006796,GO:0006807,GO:0008150,GO:0008152,GO:0008652,GO:0009058,GO:0009064,GO:0009084,GO:0009112,GO:0009117,GO:0009165,GO:0009218,GO:0009220,GO:…	6.3.5.5	ko:K01955,ko:K01956	ko00240,ko00250,ko01100,map00240,map00250,map01100	M00051	R00256,R00575,R01395,R10948,R10949	RC00002,RC00010,RC00043,RC02750,RC02798,RC03314	ko00000,ko00001,ko00002,ko01000			iAPECO1_1312.APECO1_1950,iNJ661.Rv1383,iUTI89_1310.UTI89_C0036,iYO844.BSU15510,ic_1306.c0040	Bacteria	2GKFA@201174,4DNY4@85009,COG0505@1,COG0505@2	NA|NA|NA	F	Belongs to the CarA family
fig|6666666.450534.peg.1067	754252.PFREUD_11470	0.0	2199.9	Propionibacteriales	carB	GO:0000050,GO:0000166,GO:0003674,GO:0003824,GO:0004087,GO:0004088,GO:0005488,GO:0005524,GO:0005575,GO:0005622,GO:0005623,GO:0005737,GO:0005829,GO:0005886,GO:0005951,GO:0006082,GO:0006139,GO:0006206,GO:0006220,GO:0006221,GO:0006520,GO:0006525,GO:0006526,GO:0006725,GO:0006753,GO:0006793,GO:0006796,GO:0006807,GO:0008144,GO:0008150,GO:0008152,GO:0008652,GO:0009058,GO:0009064,GO:0009084,GO:0009112,GO:…	6.3.5.5	ko:K01955	ko00240,ko00250,ko01100,map00240,map00250,map01100	M00051	R00256,R00575,R01395,R10948,R10949	RC00002,RC00010,RC00043,RC02750,RC02798,RC03314	ko00000,ko00001,ko00002,ko01000			iAF1260.b0033,iBWG_1329.BWG_0031,iECDH10B_1368.ECDH10B_0034,iECDH1ME8569_1439.ECDH1ME8569_0031,iECUMN_1333.ECUMN_0034,iEcDH1_1363.EcDH1_3566,iJN746.PP_4723,iJO1366.b0033,iJR904.b0033,iPC815.YPO0482,iY75_1357.Y75_RS00170,iYL1228.KPN_00041	Bacteria	2GK5N@201174,4DNSQ@85009,COG0458@1,COG0458@2	NA|NA|NA	F	Carbamoyl-phosphate synthetase ammonia chain
fig|6666666.450534.peg.1068	754252.PFREUD_11460	1.7e-207	728.4	Propionibacteriales	pyrD	GO:0000166,GO:0003674,GO:0003824,GO:0004152,GO:0004158,GO:0005488,GO:0005575,GO:0005622,GO:0005623,GO:0005737,GO:0005829,GO:0005886,GO:0006139,GO:0006206,GO:0006207,GO:0006220,GO:0006221,GO:0006725,GO:0006753,GO:0006793,GO:0006796,GO:0006807,GO:0008150,GO:0008152,GO:0009058,GO:0009112,GO:0009117,GO:0009165,GO:0009218,GO:0009220,GO:0009259,GO:0009260,GO:0009987,GO:0010181,GO:0016020,GO:0016491,GO:…	1.3.1.14,1.3.5.2	ko:K00254,ko:K02823,ko:K17828	ko00240,ko01100,map00240,map01100	M00051	R01868,R01869	RC00051	ko00000,ko00001,ko00002,ko01000			iEC042_1314.EC042_1029,iECIAI39_1322.ECIAI39_2202,iECUMN_1333.ECUMN_1134,iEcSMS35_1347.EcSMS35_2174,iPC815.YPO1415,iYL1228.KPN_00974	Bacteria	2GKC6@201174,4DP48@85009,COG0167@1,COG0167@2	NA|NA|NA	F	Catalyzes the conversion of dihydroorotate to orotate with quinone as electron acceptor
fig|6666666.450534.peg.1069	754252.PFREUD_11450	1.7e-148	531.9	Propionibacteriales	pyrF	GO:0003674,GO:0003824,GO:0004590,GO:0006139,GO:0006206,GO:0006207,GO:0006220,GO:0006221,GO:0006725,GO:0006753,GO:0006793,GO:0006796,GO:0006807,GO:0008150,GO:0008152,GO:0009058,GO:0009112,GO:0009117,GO:0009165,GO:0009218,GO:0009220,GO:0009259,GO:0009260,GO:0009987,GO:0016829,GO:0016830,GO:0016831,GO:0018130,GO:0019438,GO:0019637,GO:0019693,GO:0019856,GO:0034641,GO:0034654,GO:0044237,GO:0044238,GO:…	2.4.2.10,4.1.1.23	ko:K01591,ko:K13421	ko00240,ko00983,ko01100,map00240,map00983,map01100	M00051	R00965,R01870,R08231	RC00063,RC00409,RC00611	ko00000,ko00001,ko00002,ko01000			iHN637.CLJU_RS17585	Bacteria	2GKWK@201174,4DNH0@85009,COG0284@1,COG0284@2	NA|NA|NA	F	Belongs to the OMP decarboxylase family. Type 2 subfamily
fig|6666666.450534.peg.1070	754252.PFREUD_11440	3.4e-49	200.7	Propionibacteriales	mihF		2.7.4.8	ko:K00942	ko00230,ko01100,map00230,map01100	M00050	R00332,R02090	RC00002	ko00000,ko00001,ko00002,ko01000				Bacteria	2IKPU@201174,4DRRY@85009,COG0099@1,COG0099@2	NA|NA|NA	J	integration host factor
fig|6666666.450534.peg.1071	754252.PFREUD_11430	2.3e-113	414.8	Propionibacteriales	gmk	GO:0003674,GO:0003824,GO:0004385,GO:0005488,GO:0005515,GO:0005575,GO:0005622,GO:0005623,GO:0005737,GO:0005829,GO:0006139,GO:0006163,GO:0006725,GO:0006753,GO:0006793,GO:0006796,GO:0006807,GO:0008150,GO:0008152,GO:0009058,GO:0009116,GO:0009117,GO:0009119,GO:0009123,GO:0009126,GO:0009132,GO:0009135,GO:0009150,GO:0009161,GO:0009165,GO:0009167,GO:0009179,GO:0009185,GO:0009259,GO:0009987,GO:0015949,GO:…	2.7.4.8,4.1.1.23	ko:K00942,ko:K01591	ko00230,ko00240,ko01100,map00230,map00240,map01100	M00050,M00051	R00332,R00965,R02090	RC00002,RC00409	ko00000,ko00001,ko00002,ko01000			iAPECO1_1312.APECO1_2813,iIT341.HP0321,iPC815.YPO0040,iSBO_1134.SBO_3729,iSFV_1184.SFV_3881,iSFxv_1172.SFxv_4016,iUTI89_1310.UTI89_C4193	Bacteria	2GK2M@201174,4DQBB@85009,COG0194@1,COG0194@2	NA|NA|NA	F	Essential for recycling GMP and indirectly, cGMP
fig|6666666.450534.peg.1072	754252.PFREUD_11420	2.7e-58	231.1	Propionibacteriales	rpoZ	GO:0003674,GO:0003824,GO:0003899,GO:0005575,GO:0005618,GO:0005622,GO:0005623,GO:0005737,GO:0005829,GO:0006139,GO:0006351,GO:0006725,GO:0006807,GO:0008150,GO:0008152,GO:0009058,GO:0009059,GO:0009987,GO:0010467,GO:0016070,GO:0016740,GO:0016772,GO:0016779,GO:0018130,GO:0019438,GO:0030312,GO:0030880,GO:0032774,GO:0032991,GO:0034062,GO:0034641,GO:0034645,GO:0034654,GO:0040007,GO:0043170,GO:0044237,GO:…	2.7.7.6	ko:K03060	ko00230,ko00240,ko01100,ko03020,map00230,map00240,map01100,map03020	M00183	R00435,R00441,R00442,R00443	RC02795	br01611,ko00000,ko00001,ko00002,ko01000,ko03021,ko03400				Bacteria	2IQHU@201174,4DRNP@85009,COG1758@1,COG1758@2	NA|NA|NA	K	Promotes RNA polymerase assembly. Latches the N- and C- terminal regions of the beta' subunit thereby facilitating its interaction with the beta and alpha subunits
fig|6666666.450534.peg.1073	754252.PFREUD_11410	5.9e-219	766.5	Propionibacteriales	metK	GO:0003674,GO:0003824,GO:0004478,GO:0005488,GO:0005515,GO:0005575,GO:0005618,GO:0005622,GO:0005623,GO:0005737,GO:0005829,GO:0005886,GO:0008150,GO:0016020,GO:0016740,GO:0016765,GO:0019899,GO:0030312,GO:0035375,GO:0040007,GO:0044424,GO:0044444,GO:0044464,GO:0071944	2.5.1.6	ko:K00789	ko00270,ko01100,ko01110,ko01230,map00270,map01100,map01110,map01230	M00034,M00035,M00368,M00609	R00177,R04771	RC00021,RC01211	ko00000,ko00001,ko00002,ko01000				Bacteria	2GJ4U@201174,4DN34@85009,COG0192@1,COG0192@2	NA|NA|NA	H	Catalyzes the formation of S-adenosylmethionine (AdoMet) from methionine and ATP. The overall synthetic reaction is composed of two sequential steps, AdoMet formation and the subsequent tripolyphosphate hydrolysis which occurs prior to release of AdoMet from the enzyme
[truncated: 1,202 more rows]
