# Supplementary material for: Sequencing and Analysis of the Genome of Propionibacterium freudenreichii T82 Strain: Importance for Industry
Source: Biomolecules. 2020 Feb 24;10(2):348. doi: 10.3390/biom10020348 (PMC7072396; doi:10.3390/biom10020348)
Supplement: Supplementary file 1 [file biomolecules-10-00348-s001.zip › Supplementary materials/DSM 20271.xls]

## Sheet: Sheet1
contig_id	feature_id	type	location	start	stop	strand	function	aliases	figfam	evidence_codes	nucleotide_sequence	aa_sequence
NZ_CP010341.1	fig|6666666.450534.peg.1	peg	NZ_CP010341.1_232_1707	232	1707	+	Chromosomal replication initiator protein DnaA			isu;DNA_replication_cluster_1	atggacggtgtgactcgggctacagacagtgctcaaggggcccccgacctccctgatgcgtggaagcacgtgctctctgacttcggtggccgcgacaaggcctacctcaggggtgccaaggccctcaccgtgcatgagtccaccgtgatgatcgcggtgcccaatgactacacgcgcgagaacatcgaatcgaagctgcgcgacaccatcgagtcgcgcctgtccgatgtgtaccaccgcgagatgcgcctggccatcaccgtcgagccgagcctggagctcgacctgcgtccccccgaacgcgacgaggaggccgagcgcgaggtggagccggtgcagttcatcccgcgccaggacgccccggcgccgagcctgcgtgcggtggagaccccgcaaccg…	MDGVTRATDSAQGAPDLPDAWKHVLSDFGGRDKAYLRGAKALTVHESTVMIAVPNDYTRENIESKLRDTIESRLSDVYHREMRLAITVEPSLELDLRPPERDEEAEREVEPVQFIPRQDAPAPSLRAVETPQPASAESADDTAIADGRLNPRYTFDNFVIGSSNRFAHAAAVAVAEAPGKAYNPLMIYGESGLGKTHLLHALGHYVRNYYSNVRVKYVSTEEMTNEFINAVGENRTAEFRRKYRDDVDVLLIDDIQFLEGKTQTQEEFFYTFNALHNAQRQIVLTSDRPPKALEQLESRLRSRFEWGLITDIQPPDPETRIAILQRKAAADNLSVPPGVLEFIASKIQTNIRELEGALIRVTAFASLNREEVSLAVAEQVLRDLIPDGAEADVTAPTII…
NZ_CP010341.1	fig|6666666.450534.peg.2	peg	NZ_CP010341.1_3151_1682	3151	1682	-	Uncharacterized MFS-type transporter				atgacgataatcctgaggcagtccccgggcgcccccgaggcacccgagtccgatgcgcgccgaccaagcgggcgcgccggccacggcctggcgatggtgatcatcgccgccgccctccccaccctgatgaccgccctggacgacctggtgatgacctttgcgttgccggtgatccagaaggcgatgaacgcctcggtgacgcagttgcagtggttcgtgaacgcctacacgatcgttttcgcggcgctcttgttgcccgcggccgcgttgggtgaccgcttcggacgccgtcgcgtcttcctcatcggcatcaccgtgttcaccggcgcctccgcctgggccgcggtgagtggttcatcggccatgctcatcgcggcgcgtgccgtggagggggccggg…	MTIILRQSPGAPEAPESDARRPSGRAGHGLAMVIIAAALPTLMTALDDLVMTFALPVIQKAMNASVTQLQWFVNAYTIVFAALLLPAAALGDRFGRRRVFLIGITVFTGASAWAAVSGSSAMLIAARAVEGAGAAAIVTLSLALLADMVPPAKRPMAIGIWGGVNGIGTAAGPIVGGAVIQGLHWSAIFWINVPVGVVAIVLALVSLRGAAAARGSQERRGIDLLGMALGIASIFMLVWTIVEAPDHGWTSARTLLGLAVALVCIVCFLMRERRARSAFLPVAMFRDRVFSAANAATFLFAGGVFGAIFLLSQFLEVSMGYSALGAGWRAAPWTLMPMVMAPIVGLIVQRIGVRLVLMIGLGLEAVALLWMALVLSPGVTYGAVIAPMFVGGVGMGLSF…
NZ_CP010341.1	fig|6666666.450534.peg.3	peg	NZ_CP010341.1_3393_4010	3393	4010	+	Transcriptional regulator, MerR family			idu(2);Cobalt-zinc-cadmium_resistance	atgcgcatctcggagctggcgcatgcggcgaaggtgccgctgccaaccgtgaagtactaccaacgcgaggggctgcttccccccggacgggcggtcaacgcccgcgagtcgcagtacggcgaggagcacctgtcccggctgcgcgtggtgcgcgtcctggtcaccgggctgggcctgaccattgcccaggtgcgtcatgtgctcgacgtgctcgacggcccccagcgcgatccctaccaggcgatgggcgaggcgacgaagaacctgccgctcacggcaccggcgtcgcagaccagcacccccgacgatgacgtcgccatggtgcgcgccctgggtttcacccacatcatcgatccgcagttggccggccagctcggcaatgccctgcgctgggcggcc…	MRISELAHAAKVPLPTVKYYQREGLLPPGRAVNARESQYGEEHLSRLRVVRVLVTGLGLTIAQVRHVLDVLDGPQRDPYQAMGEATKNLPLTAPASQTSTPDDDVAMVRALGFTHIIDPQLAGQLGNALRWAAESGVSVTPELLGAYLDATRQIARADFEVIPRTNSRESVSFAVVGTVVMEPVLLALRRLAHEELAQEMEDDEG
NZ_CP010341.1	fig|6666666.450534.peg.4	peg	NZ_CP010341.1_5188_4007	5188	4007	-	Sulfolipid sulfoquinovosyldiacylglycerol biosynthesis protein				atgcgcgtcgccatgttcaccgaggtcttcctgcccaaggtcgacggggtggtcacccggctcacccacaccctggagcagctcggcgagatcggccatgaggtgctcgtcttcgcgcccgggaatccaccggccagccatgcgggtcaaccggtgtcgcgggtgcgctccttctcgctgcgccccatctatcccgagatcaaggtggggctgcccacaccgagcatcgccgacaagatggtgcactttcgtcccgacgtggtgcatgcggtcaaccccgtggcgctggcggcgttcggcgtcgaggtggccgtgcatcgcaggctgccgctgttggcgagctatcacaccgacctggccgactacctgggcaagctgggcgtcgggtgggcgcggcgt…	MRVAMFTEVFLPKVDGVVTRLTHTLEQLGEIGHEVLVFAPGNPPASHAGQPVSRVRSFSLRPIYPEIKVGLPTPSIADKMVHFRPDVVHAVNPVALAAFGVEVAVHRRLPLLASYHTDLADYLGKLGVGWARRPMVGWTRFLHNRAQVNLCTSPTMVRRARRRGVRHVELWPKAVDVQTFRPGRASAAMRARLTDGHPDARLLIYVGRLSREKDLADLVEPMRVLGAQGYRLAMVGSGPARAELERAFVGTPTVFTGYLAGSELAAAYASADAFVFPSTTETLGLVALESMASGVPVIAAAAGGLPDVIHDGTDGFLVTPHDGAGFADRARRLLGDDDAARRLRTLMAVAARAEAERHDWAAATRSLVERYREAIERHGIERARGGRSRRGPG
NZ_CP010341.1	fig|6666666.450534.peg.5	peg	NZ_CP010341.1_6449_5202	6449	5202	-	UDP-sulfoquinovose synthase (EC 3.13.1.1)				atgaagattgtggttctcggtggcgacggcttctgcgggtggcccgcaagcctgcacctgtcggcgctgggcaacgaggtgaccatcgtcgacaacttctcccgacgccgcatcgacgaggaactcggggccggatcactgacccccatccgctcgaacgccgagcgccgtgctgcctgggccgaggccaccggacgccatctcgacctggtggagctcgacgtcgccaccgactacgagcgcctgctcgacctgctggtcacgctgcgtcccgacgccatcgtgcacttcgccgaacagcgctcggcgccctattccatgaagtcatcgcgccacaagcgctacacggtgaacaacaacgtcaacgccaccgacaatgtgctgtgcgccatcgtcgaa…	MKIVVLGGDGFCGWPASLHLSALGNEVTIVDNFSRRRIDEELGAGSLTPIRSNAERRAAWAEATGRHLDLVELDVATDYERLLDLLVTLRPDAIVHFAEQRSAPYSMKSSRHKRYTVNNNVNATDNVLCAIVESGLDIHLVHLGTMGVYGYGTAGMKIPEGYLDVAVNGEAGEMHREILYPTSPGSIYHMTKVLDQDLFAYYAKNDALRITDLHQGIIWGTSTPETQLDERLVNRFDYDGDYGTVLNRFLVQAAVGYPLTVHGTGGQTRAFIHIQDMTRCIELALANPPERGVRVKIFNQMTETHRVRDLAAMVARLTGAVVENVPDPRNEADENELHVTAEAFLDLGLHPTTLSQGLLGEINQTAAKYRDRVDFAHIPARSLWTKDRQPGIPAAYRED…
NZ_CP010341.1	fig|6666666.450534.peg.6	peg	NZ_CP010341.1_6920_7864	6920	7864	+	ABC transporter, ATP-binding protein				gtgaccgtcgtgcccccacaagacagtccacgagcacgtcgtgccgcagccgacgatccgggtgtatcagacggcgttcccgaagcgacgtccgccgccctgcatgccgacgagcagcccccgctgggcgaggtccccgtaccgcgggatgacaactcggagatcgctgcgtacaccagggacctgaccaaggtctacggcagcggcgacgccgaggtggtggcgctcgaccatgttgacgtcgacttcttcaaggcacgcttcaccgccgtgatgggcccctcggggtcgggcaagtcaacgctgatgcactgcgtggccggcctggacgcacccacctcaggcgaggtggtgatcggcgacaccaacatcgccaccctcaaggactccaggctcacc…	MTVVPPQDSPRARRAAADDPGVSDGVPEATSAALHADEQPPLGEVPVPRDDNSEIAAYTRDLTKVYGSGDAEVVALDHVDVDFFKARFTAVMGPSGSGKSTLMHCVAGLDAPTSGEVVIGDTNIATLKDSRLTELRRDRIGFVFQSFNLIPTLTALENIELPMAIAGRKPDPEWLDHVIDIVGLRSRLKHKPSQLSGGQQQRVACARALVGKPDIIFADEPTGNLDSAASAEILGFLASSVTDLGQTIVMVTHDPTAAAYANRALFLADGRIVADMDDPDRDKVLARMVELSSPVDASAPGASTQAAGPSTVQG
NZ_CP010341.1	fig|6666666.450534.peg.7	peg	NZ_CP010341.1_7866_10424	7866	10424	+	ABC transporter, fused permease protein				atgtggaaggcgtcgtggaagtccctgatgggacacaaggtccggctgctgttgtccgccctgtcggtggtgttgggcatcgccttcctgtcgggtgcgctcaccttcaccggcatgctgtcgaacaccttcgccgcgatcacccagggcacgatcgccgatgtgtcggtgggggtgaagggcacccagagcattgactcggtggtgaccccggattacacgaagaaccacctgaccaacgccgatatcgaccgcatccgcggcgtggcgggtgtggagtcagcctcggggcagatcacccagatgaacacggtctacctgttgggcaccaacaacaaggtggtcggcatggccgggccaccgtcgatcgccagcaatttcaccaccgagccggcaatg…	MWKASWKSLMGHKVRLLLSALSVVLGIAFLSGALTFTGMLSNTFAAITQGTIADVSVGVKGTQSIDSVVTPDYTKNHLTNADIDRIRGVAGVESASGQITQMNTVYLLGTNNKVVGMAGPPSIASNFTTEPAMNHKPGIEVRSGQAPTTDDEVAVDPSSLERSGYHLGDTVKLLANGQTITKKLVGTAAWGSGGSAGAAYVFFDDVTASQLFMGGAPGYMQAAVTVKAGSDVDAVTKAVAAAVPDGFEAVPGHQVADQLKTALDQAMDFVNIFLGVFAAISLVVACFLIVNTFSMLVAQRSRELALYRALGASRGQVARSVIFEALLTGLVGGVIGVGLGAFLAYGIGEAVTAAGMDMVSSVPMPSWQNALLSVVIAVVVTVVAAWFPSRRASRVPPIA…
NZ_CP010341.1	fig|6666666.450534.peg.8	peg	NZ_CP010341.1_11057_11203	11057	11203	+	hypothetical protein				gtggaatcgggtcgcctggggaagctgcgcacaccggtggacaaactgttgataacttcgctgatcggagccgatgtgcggtgtttcctgcttgtcgggctgtggtgttgtggcggttcgcgtgccggggcgccaccgacggagtga	MESGRLGKLRTPVDKLLITSLIGADVRCFLLVGLWCCGGSRAGAPPTE
NZ_CP010341.1	fig|6666666.450534.peg.9	peg	NZ_CP010341.1_12172_11396	12172	11396	-	hypothetical protein				atgaccccgcgacatcacagagctgcgggcaccccatcggccggcaatagcggcgagcggacgccgatgcacccatggaatggtcgtgtggacgcggcgttgccccgtcaatcccgcgggatggcggcgatatcccgcgcggacgaggaccgggtgaagaaaatagcggttccggcacgaaatcccttgtgccaatcccttatctctgcgagatcacctatggcgctgccttatcgcgctcccttatggcgctccctgaaagcaccccgcaatgtgttcacgcgttgttcacccattccgaccgccttgccgaccgcccgacgtcccgcccgacgtcactctgacgccgcctgcggtgaccgccgccgggccgaagaaatcgagcgcgtagggcagcga…	MTPRHHRAAGTPSAGNSGERTPMHPWNGRVDAALPRQSRGMAAISRADEDRVKKIAVPARNPLCQSLISARSPMALPYRAPLWRSLKAPRNVFTRCSPIPTALPTARRPARRHSDAACGDRRRAEEIERVGQRTHGFPASWPQGLDGDLGSASGHRFLRWQPQQRSAPIAGRGEGVPRRPAASRPTWDGTAATPDGGIDRRIADRPRPEPLARRDRRRTHPGKSCATGGIRPQDLCCAGPVTVGAVVTFVSVDKRARS
NZ_CP010341.1	fig|6666666.450534.peg.10	peg	NZ_CP010341.1_12300_13460	12300	13460	+	DNA polymerase III beta subunit (EC 2.7.7.7)			isu;DNA_replication_cluster_1	gtgaagatcacagtcgagcgcgatgtcatggcggaggctgttgcctgggtggcacgcagcctgcccaatcgcccgagcgttccgatccttgccggcctgctcatgagggccacggggagccagctcgtgctgtcgagcttcgactatgagaccagtgcacgcatcaccattgacgcgcaggtcgatgaggagggcgaggccctcgtctcggggcgcctgctgtcagagatcgcccgcagcctgcccaatcgtccggcccgcttcaccgccaactccaaccacgtggaactggtgtgtggctcggcccgcttcaccctgcagatgctgccggtggaggactacccgcagctgcccgagatgcccgccgagagcggcaccgtccccagcgacgagttcacc…	MKITVERDVMAEAVAWVARSLPNRPSVPILAGLLMRATGSQLVLSSFDYETSARITIDAQVDEEGEALVSGRLLSEIARSLPNRPARFTANSNHVELVCGSARFTLQMLPVEDYPQLPEMPAESGTVPSDEFTRSVAQVVVAAGRDELLPVFTGVRIEINDDRLSLLATDRYRMALKELTWNPATTQAESAALVPARVLSESARSMGGGEAVALALSNGIEGEGLIGLSGEGAGGRRELTTRLLDGEFPKVRHLMDIKPNVTVRVKTEEVLESVKRVSLVAERNTSVRMVIEDDRIALDAATGDQAQATEAIEAQVNNVAGGEMAVSAVGFNPRYLTDALSALDTPYVQFSFTAPGKPCLVQGLPDVDGEPEADYKHVIMLMRLPG
NZ_CP010341.1	fig|6666666.450534.peg.11	peg	NZ_CP010341.1_13534_14835	13534	14835	+	DNA recombination and repair protein RecF			isu;DNA_repair,_bacterial_RecFOR_pathway icw(2);DNA_replication_cluster_1	atgttcgtcgagcacctcgagctgaaggactttcgttcctacgaggccgccaagctcgatatcggcccgggtgtgtcggtgttcgtggggcccaacggccacggcaagaccaacctggtggaggccgtcgaatacctgtcgacgctgtcgagccaccgggtgtcggccgatgcgccattgatccgcgccggcaccagccaggcgatcgtcagggcgctggtggtggcgggtcgcgacgacccccgcaagctgctgctggagctcgagatcaacgccggacgcgccaaccatgcgcgcatcaaccgggcgccggtgcggcggatgcgcgatttcatcggggcgctgcgcacggtggtgttcagccccgaggacctggcgatggtgaagggcgatcccacc…	MFVEHLELKDFRSYEAAKLDIGPGVSVFVGPNGHGKTNLVEAVEYLSTLSSHRVSADAPLIRAGTSQAIVRALVVAGRDDPRKLLLELEINAGRANHARINRAPVRRMRDFIGALRTVVFSPEDLAMVKGDPTDRRAFLDALVITRWPRLAGVKSDYDRVLRQRNTLLKTLARRSSRVDGGDVATLDVWNERLAQFGAELLAARLATLSDLMPYARASYAAIAPVNNRVDARYKSSLGGLSELLGYATDGAPGELPEAADTDDEVRTPAPGPDQLAVLMMDAMAARRGDELARGVTLVGPHRDDVTLTIGTLPAKGYASHGESWSLALALRLGSLDMLRADDVEPVLVLDDVFAELDVTRRDRLADAVAKAEQVLVTAAVGSDVPGQLNGQRFDVDLRG…
NZ_CP010341.1	fig|6666666.450534.peg.12	peg	NZ_CP010341.1_15122_15610	15122	15610	+	Zn-ribbon-containing, possibly RNA-binding protein and truncated derivatives			icw(1);DNA_replication_cluster_1	gtggccaccagcgtggcccaccagctgtcggggatgttgcccccggccaggttgggcccgcgcaagaagggcagaaagcgccgtcggcgtgcccgactgttcgacgaggagcgatccggtgccggccccgatgtgcgcgacccgcaggcggtcggatcggcgatggagaagctcgtcaacgagcgtggctggcgcacccagttgggcctgcgcctgatcgtcgggcgctgggccgagttggtggggccgacgaatgccgcccattcgcgtcccgagagctatcgcgaccgggtgttggtggtgcgggccgagtcgagcacctgggcgtcggcattgcggctgctggcgccccagctggtggcggagctgaatcgtcgcctgggcgatggttcggtgatc…	MATSVAHQLSGMLPPARLGPRKKGRKRRRRARLFDEERSGAGPDVRDPQAVGSAMEKLVNERGWRTQLGLRLIVGRWAELVGPTNAAHSRPESYRDRVLVVRAESSTWASALRLLAPQLVAELNRRLGDGSVIRVDVRGPAAPSWRHGRRTVNGRGPRDTYG
NZ_CP010341.1	fig|6666666.450534.peg.13	peg	NZ_CP010341.1_15657_15794	15657	15794	+	hypothetical protein				gtgacgccccgacgggccggctctggcaaggggattcgtggcgaatccggccgccccacggtcaccacggtgggcgcatgtgaccacgatgtgaaagtcggggacagggtcttcacaggaacctatgagttccagtaa	MTPRRAGSGKGIRGESGRPTVTTVGACDHDVKVGDRVFTGTYEFQ
NZ_CP010341.1	fig|6666666.450534.repeat.1	repeat	NZ_CP010341.1_17175_18282	17175	18282	+	repeat region				cggcgatgtcaaggcgtcgaagcaacatggggctcgccggcgagcagtcgagcgaatgcctcggtgggcgtgagatagcccagtcggcggcggggtcgattgttgatctcctcggcgatggtggtgaggtagggctggtgatcggggatcaccgtgcccttgggcagatactcccggtagagccggttcgtgttctcgttgctgggcctctgccagggcgagtggggatcggcgaagtagaccggcatcgccgtggccagggagaccttcgcgtgctgggccatctcgctgccctggtcccacgccaacgatgccttcatcatctcgggcaagtcgttgaaaaactcgatgaccgcgtcagcggttggctcggcgtgtttcgaggacagggccagcagc…
NZ_CP010341.1	fig|6666666.450534.peg.14	peg	NZ_CP010341.1_18217_17183	18217	17183	-	hypothetical protein				atggcgcgggtggggttgtcgttcagtgacaggtcggagatctcgacggcctcgaaagcgggctggtcggtgcggaggatcgcccgtcacctggggcgttgcccgtcggtgatcttgcgggagcttcaccggaactcgacgaagacccgcggctaccaggccgtgaccgcagacgtcagagcgcagcgtcggcgggctcgcccgcagcagcggaaggtcgcgggggatccggtgctgcaggcgagggtggaggcggatctggccgcgtcgtggacgccgaacgagatagcgggccggttgcgtctggaggcgacagacccgaccgttgaacgcatggcgaactctgctgacgcacgcggccgaaccgtctccggtgaggctatctaccagtacatctac…	MARVGLSFSDRSEISTASKAGWSVRRIARHLGRCPSVILRELHRNSTKTRGYQAVTADVRAQRRRARPQQRKVAGDPVLQARVEADLAASWTPNEIAGRLRLEATDPTVERMANSADARGRTVSGEAIYQYIYAIPKGELARKGIFLQSKRTKRRPRTTGRTRGGPIVGMVPIAERGEDAAQRRVPGHWEGDLIIGKNGTSCAATLVERMSGFTGLLALSSKHAEPTADAVIEFFNDLPEMMKASLAWDQGSEMAQHAKVSLATAMPVYFADPHSPWQRPSNENTNRLYREYLPKGTVIPDHQPYLTTIAEEINNRPRRRLGYLTPTEAFARLLAGEPHVASTP
NZ_CP010341.1	fig|6666666.450534.peg.15	peg	NZ_CP010341.1_18271_18636	18271	18636	+	S-layer protein precursor				atgacaccaccgacgttctcggatgtggccccgtcgaatcagttctacaaggagatcgagtgggccgcgagcaccgctatcaccactggttggcctgatggcacgttccgtccgacgactccggtggcgcgtgatgcgatggctgctttcttgtatcggcgtgccgggtctcctgctttcctggctcctggtgttccgtcgttcactgatgtgggtgcggggaacatgttctatcagcagatcgagtggatgaagtcgactggtgtgtccacgggttgggttgatgggacgtatcgtccattggacgctacgaaccgtgacgcgatggcagcattcctgcaccgctacagcaacatcgggaagtaa	MTPPTFSDVAPSNQFYKEIEWAASTAITTGWPDGTFRPTTPVARDAMAAFLYRRAGSPAFLAPGVPSFTDVGAGNMFYQQIEWMKSTGVSTGWVDGTYRPLDATNRDAMAAFLHRYSNIGK
NZ_CP010341.1	fig|6666666.450534.peg.16	peg	NZ_CP010341.1_18918_19901	18918	19901	+	hypothetical protein				atgaggagttccgcgcgcggcgtggagaattcggccgcgaacattgagcaatcgtcggcgcgggccgcggcggcatccgaccggaccgccgagaactcggcccgcaccgccagggcgtcagaggacacggcgcgttcggcgcgttcggcgcgcagtgcggccaccgcttcatgggtcagcgctggattcgccgccgtctcggccatccagaacgcacgtgccgcccgggcagccgaggaacagaccgccatcacgcagtcgatggccgcacaggaacagacccaccagttcgccatgtggcgccagaccgaggagggcaagcagtacgtggcgtggcgcaaccaggccattccgctggcgcaactgctgcgcgatcgccagacgcagtggcagctggcg…	MRSSARGVENSAANIEQSSARAAAASDRTAENSARTARASEDTARSARSARSAATASWVSAGFAAVSAIQNARAARAAEEQTAITQSMAAQEQTHQFAMWRQTEEGKQYVAWRNQAIPLAQLLRDRQTQWQLAWAQAIGNAQDSVSAQELEHMKPHTVQVRSGRLKIAAVILFILGGFGLITTLAGASMTRVTVLGVAGPLLLALLMLAVAVYLTVNGKRRRQEEQTGITWMNTELRSIVAAEAAQRVARFGFDPLAVPQGYTGFAWGATFDPSAYADQLMWMIINGPVNFPEPDELPALVMPDVLAPNPAFRPEVNAALADFQQQS
NZ_CP010341.1	fig|6666666.450534.peg.17	peg	NZ_CP010341.1_20322_22364	20322	22364	+	DNA gyrase subunit B (EC 5.99.1.3)			isu;DNA_gyrase_subunits isu;DNA_topoisomerases,_Type_II,_ATP-dependent isu;DNA_replication_cluster_1 isu;Resistance_to_fluoroquinolones	gtgagtgaacagctgaacgaatcagccgtgactgagaagaccgaagacgagaagaggatggacgccctcaccctcacagacaccgaggacgactcggttgacggcgagtacggcgctgacgagatccaggtgctggaaggcctggaggccgtgcgcaagcgtcccggcatgtacatcggctcaaccggcgaacgcggcctgcaccacctggtgcgcgagatcgtcgacaactccgtggacgaggccctggccggctatgccgactccatcgaggtgacgctgctcaacggcggcggctgccgcgtggtggacaacggccgtggcatccccgtggccgagcaccccgccgagcacatctccacgctcaccctggtgctcaccgtgctgcacgccggcggc…	MSEQLNESAVTEKTEDEKRMDALTLTDTEDDSVDGEYGADEIQVLEGLEAVRKRPGMYIGSTGERGLHHLVREIVDNSVDEALAGYADSIEVTLLNGGGCRVVDNGRGIPVAEHPAEHISTLTLVLTVLHAGGKFGGGGYKVSGGLHGVGSSVVNALSSRFDADVYRDGYHWHQSFTLGDPVAPVERLEETERTGTTITFYPSADIFETTDFSYETLATGFREIAFLNKGLRIAITDERTDHVDEDGKQLHDVFKFDNGLVDYVTFLNGNRETMTPVIDVEAHAPEVGMGVEVAMQWNTSYVTSLHTFANTINTREGGTHEEGFRAALTTTINKWGENWGLIKKREDRVSNDDIREGLTAIVSVKLVNPQFEGQTKTRLGNTEARGFVQRAVNERLGDW…
NZ_CP010341.1	fig|6666666.450534.peg.18	peg	NZ_CP010341.1_22411_25146	22411	25146	+	DNA gyrase subunit A (EC 5.99.1.3)			icw(1);DNA_gyrase_subunits icw(1);DNA_topoisomerases,_Type_II,_ATP-dependent icw(1);DNA_replication_cluster_1 icw(1);Resistance_to_fluoroquinolones	atgagcgaaacaccacaaggccccggcgacaacgccgagacgcccaccaacaaccagcgggcccgcaagggctccggcgtcgatgccatcgccggccccgccaagggccgcgtcgacccggttgacctcacctccgagatccagaactcgttcctcgactatgcgatgagcgtgatcgtcgagcgtgccctgcccgatgtgcgcgacggcctcaagcccgtgcatcgccgcgtgatctacacgatgtacgacggcggctatcgtcccgaccgcggctggaacaagtgctcgcgcgtcgtgggcgatgtgatgggcaagtaccacccgcacggcgactcggccatctacgacaccctggtgcgcctggcccagccgtgggccatgcgctatccgctggtg…	MSETPQGPGDNAETPTNNQRARKGSGVDAIAGPAKGRVDPVDLTSEIQNSFLDYAMSVIVERALPDVRDGLKPVHRRVIYTMYDGGYRPDRGWNKCSRVVGDVMGKYHPHGDSAIYDTLVRLAQPWAMRYPLVSGQGNFGSPGNDGAAAMRYTECRMAPLAMEMVRDIDQGTVDFQPNYDNRDTEPTVLPARFPNLLVNGSTGIAVGMATNIPPHNLREVNEAVQWFLEHPEASDEELLEASMARVKGPDFPNGALIVGRKGIEDAYRTGRGSVTMRAVINIEEDRKGRTELVVTELPYMCNPDNLAQKIADLVNSGRLTGISDIRDDSSARTGQRLAIMLKRDAQPRVVMNNLYKHTQLQDTFGCNMLALVDNVPRTLRLDQFIRYWVLHQIEVIVRR…
NZ_CP010341.1	fig|6666666.450534.peg.19	peg	NZ_CP010341.1_25368_26252	25368	26252	+	hypothetical protein				ttgtcaccttcctcaagcaactcgcatgacctggagcccaccgtctccgaccagtcactgtcggttgcccgacgactcatgcgcggccagggccgtgcatcaatgcttgcctaccgcatggaccccgcacagtccgtgcaatcgatggcccatggcgtcgacgccaagggccgcttcctcgtgtcgtggatcggcaatgcctgctgcccggtccccgaatcggccgaggtgaatcctgtgcgcaccgggggccagcccgagccggtgccggtgcgcctggagatcctgcgtcaatcacctgatccgatgacgcggatcgctgcagcgagcctccacctgctcggctcgctgtatgtcttgagcgacgatgagcgcatcgacctgctcgccgagcgcgca…	MSPSSSNSHDLEPTVSDQSLSVARRLMRGQGRASMLAYRMDPAQSVQSMAHGVDAKGRFLVSWIGNACCPVPESAEVNPVRTGGQPEPVPVRLEILRQSPDPMTRIAAASLHLLGSLYVLSDDERIDLLAERALPTMVGDVAGMRGAHVGVLVSDRVLLHDCYGVTPLSFDALVGESADAAPVFPTMADDLEAFECVACLAEPTLRRVCDSVMCGLLRGRVHSTKAVVNPCPAVADKVFCVDVDQTGILFMRVLNGRATSVVADFSRNVHSLEGLDAEVSALVESSTLVDDYCV
NZ_CP010341.1	fig|6666666.450534.peg.20	peg	NZ_CP010341.1_26658_26383	26658	26383	-	hypothetical protein				atggaaaccgccatcaagtcctgttccacctcggcctgcgccttcaaccacaacggctgcaccgcattcgccgtcaccatcggtggcagcgacgcgaagcccacctgccgcaccttcatcgaactcgacgcccgcggcggcctgtcgtcggccaatggcaaggtcggtgcctgccagcgtctcgagtgcacgcacaacaaggacctcatgtgcaccgcaagctccatcgaggtcggtggctcgcaggctgattgcctcgcctaccaggccaagtag	METAIKSCSTSACAFNHNGCTAFAVTIGGSDAKPTCRTFIELDARGGLSSANGKVGACQRLECTHNKDLMCTASSIEVGGSQADCLAYQAK
NZ_CP010341.1	fig|6666666.450534.peg.21	peg	NZ_CP010341.1_26899_27696	26899	27696	+	COG1355, Predicted dioxygenase				atggtgaccaggccgacagcagtggccggcagcttctatccgggccagcgggggcggctcgcccgcgagctgaacacgctcttcgagcaggcggatcgtccaccggcgcaggtgagcccggccagggtgaaggcgatcgtggtgccgcacgccggctatgtctactcgggcaccacggccgcaaccggctacgaactgctgcggggacgccccatcaaccgcgtggtggtgctggggcccacgcaccgggtggggatccgcggcatggcgcttgccggtgccgacgccttcgacacgccgctgggctccgtgccggtcgatcccgacctcaccgccatcgccgaggcggtgccgttggtggtgacgcgtcccgatgtgcacgcccgggaacacagcctg…	MVTRPTAVAGSFYPGQRGRLARELNTLFEQADRPPAQVSPARVKAIVVPHAGYVYSGTTAATGYELLRGRPINRVVVLGPTHRVGIRGMALAGADAFDTPLGSVPVDPDLTAIAEAVPLVVTRPDVHAREHSLEVQLPFIRTVLPQASVLPVAVGDALPDEVAALLDAVWGESDTAIVISSDLSHYHSYDDARKLDAGTIDKVLALDDTVAPNRACGCFSLNGLLLASGEHHLTPTLLSARNSGDTAGDKGRVVGYASFAFQADQ
NZ_CP010341.1	fig|6666666.450534.peg.22	peg	NZ_CP010341.1_27761_28333	27761	28333	+	COG2078: Uncharacterized ACR				atgaatgacatccccgcgggtgcccgcgagaccctcatcgacatggcgcgcggagccatcgagcgccagttcggcatgaccgtgcaccaccgcgagcaggcaaccggcgagctggcgaagtggttggcgcgtccgggcgcgtcgttcgtcacgctgaccctcgacgggcggctgcgcggctgcatcggcaccctggaggcctatcggccgctgggccaggacgtgcgcgacaatgcggtgctcgccgccttccacgaccggcgcttcaccccgctgcgggttgccgaataccccggactgcacgttgaggtgtcggtgttgtcggcgcccgagccgatggaggtgaccagcgaggcggacgcgatccgccagctgcgtcccggcgtcgacggggtggtg…	MNDIPAGARETLIDMARGAIERQFGMTVHHREQATGELAKWLARPGASFVTLTLDGRLRGCIGTLEAYRPLGQDVRDNAVLAAFHDRRFTPLRVAEYPGLHVEVSVLSAPEPMEVTSEADAIRQLRPGVDGVVLTEGSHRATYLPQVWDQLPDPHEFLSTLREKAGLAPDRWGPDTRLARYAVTAFEDTR
NZ_CP010341.1	fig|6666666.450534.peg.23	peg	NZ_CP010341.1_28330_29418	28330	29418	+	COG1180: Radical SAM, Pyruvate-formate lyase-activating enzyme like				atgacgacctcgcccacccgacgggaccccgcgggcacggacagggccgtccacgacaccgatgggctgcccggacgcaccgcccgctggtggcatgcgctgcccgacggacggctgcgctgtgagctgtgcccgcgcgaatgcaccctgcgcgacggccaacgcggcttctgcttcgtgcgcgcccgccacggcgacgagatccgcctggacacctacgggcactgctcgggcctggcggtcgaccccatcgagaagaagccgctcaaccacgtgctgcccgggtcgcgggtgctcagcttcggcaccgccggctgcgacctggcctgccgcttctgccagaactgggagatctccacggcccggtcgatgaccgcggtgggcgtgccggccatgccc…	MTTSPTRRDPAGTDRAVHDTDGLPGRTARWWHALPDGRLRCELCPRECTLRDGQRGFCFVRARHGDEIRLDTYGHCSGLAVDPIEKKPLNHVLPGSRVLSFGTAGCDLACRFCQNWEISTARSMTAVGVPAMPRDIAHDASARGCSAVAFTYNDPVVFAEYAMDTARAVNEQQMLSIAVTAGYINPEPRDEFFACMDAANIDLKGFTEGFYRRITGGRLDVVLDTIDAVVHNGRTWVELTTLLIPGMNDSDEELRAMCGWIVRQLGPDVPLHFTAFHPSNRMRDVPPTTATSVERARQIALDAGIHFVYTGNVHDPAGQTTWCPQCGTALIERDGYRVGPVRLDDLGRCRSCGYALPGIFRR
NZ_CP010341.1	fig|6666666.450534.peg.24	peg	NZ_CP010341.1_29575_30093	29575	30093	+	hypothetical protein				atggctgacaattccgatgccacaaccgcgaaggcggatggcggctcgcgacgcttcgcgcgtcccggcagccgacgcaggtcggggcgcaagccggcgctgtccttcgccacgctgaaggagaaggccggggccggacgtcccgagggtcccacgcgcaaggcgcagctgcgcatctcgcgggtcgacccgtggtcggtgatgaagacctcattcctgttctcggtggtcggcggcatcgcgttgatcattgcggtgtgggtgttgtggggcatcatcagcctgtccggtggcctcaacgccatgcagcagggcatcacggccatggtcggcgccgatagtggcggcgggtccaacctggccaactatgtgaccatgtggcgcgtgctggggttcacc…	MADNSDATTAKADGGSRRFARPGSRRRSGRKPALSFATLKEKAGAGRPEGPTRKAQLRISRVDPWSVMKTSFLFSVVGGIALIIAVWVLWGIISLSGGLNAMQQGITAMVGADSGGGSNLANYVTMWRVLGFTVLVSVVSIVLVTAITTLFSFVYNVAANVIGGLEVTLAED
NZ_CP010341.1	fig|6666666.450534.rna.1	rna	NZ_CP010341.1_30167_30243	30167	30243	+	tRNA-Ile-GAT				gggcctatagctcagttggttagagcgcgtccctgataaggacgaggtcactggttcaagtccagttaggcccacca
NZ_CP010341.1	fig|6666666.450534.peg.25	peg	NZ_CP010341.1_31411_30731	31411	30731	-	hypothetical protein				atgtctagcatcaccgatgcattccgcaagttcatggcagacaagaaggccgccgatgcctacaccaacccgagcctgtcagcgagcggcctggccgagtaccgagagaagcagatcgcgccaacccgcgaatgggtcatctcggaggtgaaggtggcgctggcccgggaagagaaggctcagcaggctctcaacgatcagttcgccaaggacctggcgccgtcgtccgatccccagaccgtcatcgcccgagagttgacctggcagcggctttcggcacgtatcgcagccgggacggcgaacgtcgacacaatcgccccgtccgcctccgcccacgagctggagaccctggccacgatcggcgcccacgagctgcccgaggacgaggccgcgtacatc…	MSSITDAFRKFMADKKAADAYTNPSLSASGLAEYREKQIAPTREWVISEVKVALAREEKAQQALNDQFAKDLAPSSDPQTVIARELTWQRLSARIAAGTANVDTIAPSASAHELETLATIGAHELPEDEAAYIPEAVVRAYPALPENQELYGALASQLATAQQEAGVARAAHKIALGGELDSQDLLGLADGDPDLFRELDDADALPVTNVQPFGQRQQLTSADVAV
NZ_CP010341.1	fig|6666666.450534.peg.26	peg	NZ_CP010341.1_31740_31456	31740	31456	-	hypothetical protein				atgagcgcgaagcgccccgcaatccctggcttcaagacagagctctgccccgtctgcaacgagctgttctcgggcacatcggcgggggacctgcaccgggttggtgactactacgaccaccacgacccgcagcgcccctacataccgcgccgctgcctcacacccgacgagatagccgccaagggcctcgtgcggaatgccaagggcgtatggcactggcccggaagtgacgattggaggcccaccgtcgcagatctcccagccgcgcagcccgatcccgcataa	MSAKRPAIPGFKTELCPVCNELFSGTSAGDLHRVGDYYDHHDPQRPYIPRRCLTPDEIAAKGLVRNAKGVWHWPGSDDWRPTVADLPAAQPDPA
NZ_CP010341.1	fig|6666666.450534.peg.27	peg	NZ_CP010341.1_33524_31944	33524	31944	-	hypothetical protein				atgctgagccctgacgagatactggccgagacggccgagaaggacgcggagaccgttccggctccagctaccgctcctggccaggaggatcctgtctctgccgactacgtccgccggaccgtggcgggcgtgctgggcgacctcgacaagctcgaagccctggcacctggggatcgcaccgagcgcggcgacgggtgggactcgggatgcttcgctgtcgcctgccagctcgtccgcgctgctaactctggcacggactacacgatcgagcaggccgagaaggacttcaagaatcgctgcccgacggacgacgggttcggtcctgacagggtggcgcacaagtggagcgacgcgctcgagaaggcaggcgacgatcctcttcatccccagaatcccagc…	MLSPDEILAETAEKDAETVPAPATAPGQEDPVSADYVRRTVAGVLGDLDKLEALAPGDRTERGDGWDSGCFAVACQLVRAANSGTDYTIEQAEKDFKNRCPTDDGFGPDRVAHKWSDALEKAGDDPLHPQNPSADEDFGPYMSGKPEPGREAGGKDELRELIDREKLRQQARQIAARELKAEGRESTIPPIVTLDALASEPDDAPVYFVEQVWPMDGHIVLAAQFKAGKTTLVGNVTRAIVDGVPLLNRFAPMPGQWRTAIIDDELSRNMLRRWLTQQGIVNQDRVSIVPLRGRVSSFDILDEDVRHQWADLLRGHQVLILDCLRPLMDALGLDEDHDAGRILDALDSLVAEAGIPNLLVVHHMGHSGERSRGDSRILDWPDATWKLTKEHDQQGNTED…
NZ_CP010341.1	fig|6666666.450534.peg.28	peg	NZ_CP010341.1_34039_33518	34039	33518	-	hypothetical protein				atgactgagccaaccacgtatgccgtcgcgcgtgccccacgcaaggactccaaggtctggaccaacggctccatgacctgggacgagattatcgaggtggttcggcatcccgcaaaccacaaggaatgcgggtgctggctgtttggcacactcatgcgcgacccgctgaccggtgaggtgtaccgccggaagacgaccatcctgtcccgctcagcggtcctgctggatgccgacgcggcctggcccgatcttcccgacaaagttctggcgctcggagtgcggtgccttgtgcacagcacctggagaagcaggcccaaggccccccgctaccgcatcatcatcccgctatcgcgcccggtgatgcccgacgagtacacgatcatcgctggcaagctcatc…	MTEPTTYAVARAPRKDSKVWTNGSMTWDEIIEVVRHPANHKECGCWLFGTLMRDPLTGEVYRRKTTILSRSAVLLDADAAWPDLPDKVLALGVRCLVHSTWRSRPKAPRYRIIIPLSRPVMPDEYTIIAGKLIRQLGTEQFDQTCADPIQFSFLPSNNRRWNDYEIYEGADAC
NZ_CP010341.1	fig|6666666.450534.peg.29	peg	NZ_CP010341.1_34338_34036	34338	34036	-	hypothetical protein				atggttcacgagccgacgtgcccggcaggcctcaaggccgaccgcgcccaggcccgcgatgaagcgtggttcatccttcatcctggccaggatagctatgagcgcgacacgacgtggggtgaacgcgcagaggcagagacgatgggcgtcgcccttccaactcgtgtccggatcaccgagctacgaccgggctggcggtcccgccagttcctctacgacggtggcgacgaccatgccaacttcgtctcgctggaatttgagcagcagacacgccagcggccctacggtggtgactcccgatga	MVHEPTCPAGLKADRAQARDEAWFILHPGQDSYERDTTWGERAEAETMGVALPTRVRITELRPGWRSRQFLYDGGDDHANFVSLEFEQQTRQRPYGGDSR
NZ_CP010341.1	fig|6666666.450534.peg.30	peg	NZ_CP010341.1_34689_34468	34689	34468	-	hypothetical protein				atgaccacctcagccttcaccccgcaggaccgctccgccgcgctccagcagcacggaaagttcgtgggctatccccaggcagcagagctcctcggctgctccgtgcgcaccctcaagcgcctgaccgccgacggtcagctgccgtgctaccgcatcggccggacccgcactctgcgcgtcaagacggccgatgtcctctcactcgtagagagggtggcctaa	MTTSAFTPQDRSAALQQHGKFVGYPQAAELLGCSVRTLKRLTADGQLPCYRIGRTRTLRVKTADVLSLVERVA
NZ_CP010341.1	fig|6666666.450534.peg.31	peg	NZ_CP010341.1_34970_34686	34970	34686	-	hypothetical protein				atgtccaaatctacccatccgaagaggccctaccgacagctcattgaccccaatctcgatcaccgtagagaccccgccatcgcggatgccaaggcccgcctggctcggctctacgtgggcaacccaacgcccgaccctgccgccgtggccaaggcaaagggcgaaatcaacacggttgtgctggctcgccacattgccgacgcgctcgccaaggggccagccttcacgccggagcagaccgacttcctcgcgtccatgctgctcgatgcggcggtggaacgatga	MSKSTHPKRPYRQLIDPNLDHRRDPAIADAKARLARLYVGNPTPDPAAVAKAKGEINTVVLARHIADALAKGPAFTPEQTDFLASMLLDAAVER
NZ_CP010341.1	fig|6666666.450534.peg.32	peg	NZ_CP010341.1_36421_35225	36421	35225	-	Phage integrase, site-specific tyrosine recombinase # Pham107				atgaagcgccgtcggaagtccacgctgggcaccatcatggccaaggaccgaggattcaaggcccgctactggcgtctgggagtgctgcacacgccggggcacactttcgccagcttcgagctcgcggaccagtggctcatcggcgagcaacttctcatcgaccgtgacgagtggactcctcccgcgcaacgccgcgcggttgaggaagccgaccagatcacgttcggtgtctactccgcacgctggatcgagcaccggcaggttcgtgggcgaccgctcaaggcccgcaccgcagcggactaccgggccatgcgtgctcatgccctggctcggttcctcgacgtgccgatcaccgccatagaccgggctcaaacgctggcatggtacgagtccatggac…	MKRRRKSTLGTIMAKDRGFKARYWRLGVLHTPGHTFASFELADQWLIGEQLLIDRDEWTPPAQRRAVEEADQITFGVYSARWIEHRQVRGRPLKARTAADYRAMRAHALARFLDVPITAIDRAQTLAWYESMDPGAPVARSHAYALFRSILASAVEDGIIATNPVHVRGASGGRRHPEVELFTVEQVGQLADLMPPQHRAAVLIAAWCGLRFGELAALRRSDIELNDTGGYISVARGIVTVDGHQQVTTPKSDSGERRVPIPRNIWPDLREHLKRYAQWGKDGLLFPPTTPGTDYLTPGQLYGHRPTYDKDGNVKKQGGGYYRARHMLGRDDLSFHKLRHFAATNYAVAGATTKELMTLMGHADPEIAMRYQHAAHSRIAELADRVSELSKVQSSGTS
NZ_CP010341.1	fig|6666666.450534.peg.33	peg	NZ_CP010341.1_36796_37197	36796	37197	+	hypothetical protein				gtgacctacgaccgcatccagaaggcggtgaagcgggccatgcgctcggcgcccgtcgagcacgagggggtgctggcgctgcagaccgagcgcgccatcctcaccttccagctgatcgccgaggcggaactgctgcgcgtggcggccctgatcggcctgcgcctgcgcgccgacgacagcgccgctgccgccatcgaggccatcaaccggctcaactcgcagtcggtcgacggcacgatctacctgtatcccagcgacgaccccggcacgcgcagcgtcggcatcgactccttcatcccggttgaccagggactcaccgatgcccagctcaatcgatcggtggcgctggcgctgtcgtcgatcggcgacctgatcggggccctccccgggccctcggac…	MTYDRIQKAVKRAMRSAPVEHEGVLALQTERAILTFQLIAEAELLRVAALIGLRLRADDSAAAAIEAINRLNSQSVDGTIYLYPSDDPGTRSVGIDSFIPVDQGLTDAQLNRSVALALSSIGDLIGALPGPSD
NZ_CP010341.1	fig|6666666.450534.peg.34	peg	NZ_CP010341.1_37212_37670	37212	37670	+	hypothetical protein				atgttcttcaccaggaaaacagtcgcgacgccggccatgacgcccgaccggctcgccgaggccctcgacgggctgcccgaggtgttcgtcctcgacgacgcagggaactaccactaccgcgacgacgtgggcattgcggtgcaactgggctacaacgacgattcgaccctgctggaggcgcatttcacgggcgtgcccgtggtgcaggagctgatgccgcgcgcgctcgacatggtgaaccagtggaacctggccgcgcgtcccgtgcgcgcctacctgggccgggtgtccgaggagttgcccttccaggcgccccacctgcgtgccatcctcaccaccggggtcggcgtcaccgacgggcagctggtcagctggttgcgtcgctgcgacgaagggatc…	MFFTRKTVATPAMTPDRLAEALDGLPEVFVLDDAGNYHYRDDVGIAVQLGYNDDSTLLEAHFTGVPVVQELMPRALDMVNQWNLAARPVRAYLGRVSEELPFQAPHLRAILTTGVGVTDGQLVSWLRRCDEGIGAFNDHLRQFFSQVGTPGN
NZ_CP010341.1	fig|6666666.450534.peg.35	peg	NZ_CP010341.1_37901_37707	37901	37707	-	hypothetical protein				atgtcggcacccgatgccaatcgcatccccaccgtggtggtggtgctcatcgacggcgccaagccggggttgatcgcccggtggcgccacactccgcagggttgggagggcctggtggcccaggcgggtggggtcgacgacttctatgccgagtggttgccggccacccggctgcggcccgccaatgtcacctga	MSAPDANRIPTVVVVLIDGAKPGLIARWRHTPQGWEGLVAQAGGVDDFYAEWLPATRLRPANVT
NZ_CP010341.1	fig|6666666.450534.peg.36	peg	NZ_CP010341.1_38390_39172	38390	39172	+	hypothetical protein				atgcacgcaacggcaccggatgacgcgcgggttcccggggatgccgagcgtccggtgccccgacgccgggtgacgatccgcgacgtcgcacgcgcctccttcacatcggtggccaccgtctccgtggcgctgtccggcggcgccggcgtggccgccgagactcgcgcccatgtgcaggaggtggcagaccggctgggttggcgtcccaacaggtacgcgtcgaacctgcgcaagaccgactcgcggctcatcggcttcgtctgcgaggtggaacaggtgttccagatgggcctggtggactcgctgtacgttgccgcgcaacgcaagggcctggagctcgtgctcgcgggcgcgaccgcccaccacgacgagcgcacctgcgtcgacgaatcgctgcgc…	MHATAPDDARVPGDAERPVPRRRVTIRDVARASFTSVATVSVALSGGAGVAAETRAHVQEVADRLGWRPNRYASNLRKTDSRLIGFVCEVEQVFQMGLVDSLYVAAQRKGLELVLAGATAHHDERTCVDESLRARCQAIILTGSGLTEAEMSELAGAVPLVSLCRLVHAPGVNVVVSDDRMGLGQAVDHLSQLGHRRIYYADGGPAYPLAASRSNAYLSAMDACGLGDNARVIEGGNTAADGVRAAGRVLDCKPLPTAVI
NZ_CP010341.1	fig|6666666.450534.peg.37	peg	NZ_CP010341.1_39307_39465	39307	39465	+	hypothetical protein				gtgcaggacccccggcggctggcagaggccgccatcgacctggtggccgcccggatcaatgggccgcaggggtcgggcgacaatccgacgtcggaggagttggtggtgctgcccaccgagttgcgcgtccgcaagacgacggccccacccaagcgctga	MQDPRRLAEAAIDLVAARINGPQGSGDNPTSEELVVLPTELRVRKTTAPPKR
NZ_CP010341.1	fig|6666666.450534.peg.38	peg	NZ_CP010341.1_39843_40226	39843	40226	+	Myo-inositol 2-dehydrogenase (EC 1.1.1.18)			icw(2);Inositol_catabolism	gtgtcagagaagacattgggcgttggcgtgatcagcctgggttggatgggccggttgcacacccgcggatacaagacattggccgagaaattccccgaactcgacgcccggatccggctggtgagcgtctgcgatcccgtggaggcgaaccaggccttcgccaccgagcacctcggcttcgcccgcgccgtcgccgggtaccaggaactgctcgacgaccccgaggttgacgtggtgtcgatctgctcgccgaactacctgcaccgcgagatcgccctggccaccgtggccgccggcaagcctttctggatcgagaagccatgggcacctcggccgcccagtcccgcgagatcgccgaagccgccgcggccgccggcctggtga	MSEKTLGVGVISLGWMGRLHTRGYKTLAEKFPELDARIRLVSVCDPVEANQAFATEHLGFARAVAGYQELLDDPEVDVVSICSPNYLHREIALATVAAGKPFWIEKPWAPRPPSPARSPKPPRPPAW
NZ_CP010341.1	fig|6666666.450534.peg.39	peg	NZ_CP010341.1_40223_41032	40223	41032	+	Myo-inositol 2-dehydrogenase (EC 1.1.1.18)			icw(2);Inositol_catabolism	gtgaccagcgtcggcttcaactaccgtcacaccccggacatcgagaaggcccgcgaggtgatccggtcgggacgcctgggccgcatcaccaatgtgcgctgctggctgatcgccgactacgcctcgtcgccgctcggcccgctcacctggcgctacgaccccgacaaggccggctccggcgtggtgggtgacctgatgagccacggcgccgacctggtgcagtacctgtgcggacgcatctcaccggtctccgcactcaccgacaccttcatcaccgaacgcccgatccccaccaaggtgggcgtcggccactccggctgggaggtctccgacgaactcggcccggtgggcaacgaggactatgtggccatgatcgcccggctcgactccggcgcggtt…	MTSVGFNYRHTPDIEKAREVIRSGRLGRITNVRCWLIADYASSPLGPLTWRYDPDKAGSGVVGDLMSHGADLVQYLCGRISPVSALTDTFITERPIPTKVGVGHSGWEVSDELGPVGNEDYVAMIARLDSGAVGTFESSRVSVGPRAEYIIEVYGTDGSLRWNFEHLNDLEVCLGADNEFQGYTRVMAGPTFPNFSRFQPGAGTSMGFDDLKAIEAAQFIESVLTGKQLAPSAADGWAAAEVDQATVASARDGQWHDVAPVTGPTTYDA
NZ_CP010341.1	fig|6666666.450534.peg.40	peg	NZ_CP010341.1_41049_42701	41049	42701	+	Major myo-inositol transporter IolT			idu(2);Inositol_catabolism	atgagcacaaacaatcagctcgacatccggctggacatgccgcgcgccgagctcgatgccgccgtcgccaaggtgccggccgggggcaagcaccgctccatcggcctgatcgccctggtggcgacgctcggatcattcctgttcggctatgacaccggcgtgatctcgggcgcactgccctatatgtacatgcccttcggggcccacggactggagatcaccgccagcgaggagggctggatcggcggcacgttgctggtcggcgcagccgtcggtgcactgatcggcggacgcctgtcagaccgctacggacgacgccacaacatcctgctgctcgccttcatcttcgcgatcggcgccatcggcacggccctggcacccaacatctgggtgatgtac…	MSTNNQLDIRLDMPRAELDAAVAKVPAGGKHRSIGLIALVATLGSFLFGYDTGVISGALPYMYMPFGAHGLEITASEEGWIGGTLLVGAAVGALIGGRLSDRYGRRHNILLLAFIFAIGAIGTALAPNIWVMYPMRFVLGFAVGGASATVPVYLSETAPKRIRGRIVAIDQVMIVTGQLLAFTFNALIDNAVGGPQLDVAGNTQGHLQTGTQTWDNVLALQTSQGGPFDPAAWHSFVNALLVDGGNGMAWRVMLMLCTIPAIALWIGMRFMPESPRWYAANRRYYESIGALKQVRDPHRDGDPADEFDEMLVSHRREEGQKKGTFGDIWRTPWLRKLFLVGVFLAICNQTTGVNTVMYYAPKVLQYAGMGTSASITAQTANGIMSVIGCSVALWLIGRF…
NZ_CP010341.1	fig|6666666.450534.peg.41	peg	NZ_CP010341.1_42736_42903	42736	42903	+	hypothetical protein				atgtggtgggtggccggttcggggggatcggccacccaccctcatccccgaacccccgacgagttctcgcccaccccggtgatgacccgcgaacgcgcgacccgatcgggttgcgcgttcgtgcgtgcgtcaatgcccccgggaacagcgacgcggattattggctga	MWWVAGSGGSATHPHPRTPDEFSPTPVMTRERATRSGCAFVRASMPPGTATRIIG
NZ_CP010341.1	fig|6666666.450534.peg.42	peg	NZ_CP010341.1_43574_42915	43574	42915	-	Two-component transcriptional response regulator, LuxR family				atgatgtccggcccggcggtgcgggtggtgctggccgaggactccacgctgctgcgcgagggcctggtgcggctgctcgacgaggccgggttcgaggttgccggcgcctatggcgatgccgagcagttgctggccgacgtgggccgggcgcgtcccgatgtggcgatgctcgacgtgcgcctgccgccggatttcaccgatgagggcatccgggcggcattgcggctgcgtcgcgaccatcccggggtggcgatcctgatcctgtcgcaatacctcgagtcgttgtatgccgaggagctgttcgccagcgggcagggcggcctgggctatctgctcaaggagcgggtgacgtcgctggattcgctcaccgacgcgatccgacgcgtccatgccggcggc…	MMSGPAVRVVLAEDSTLLREGLVRLLDEAGFEVAGAYGDAEQLLADVGRARPDVAMLDVRLPPDFTDEGIRAALRLRRDHPGVAILILSQYLESLYAEELFASGQGGLGYLLKERVTSLDSLTDAIRRVHAGGTALDPQVVSGLLRSKHDPLAALTAREAQSLELMAQGYSNTEIARQMHIGVGTLEKHIAAVFAKLGLADTGTEHRRVRAVLAWLRAQ
NZ_CP010341.1	fig|6666666.450534.peg.43	peg	NZ_CP010341.1_45072_43594	45072	43594	-	hypothetical protein				atgacctcaatcagtggttccccagcctccctgcgcactgcgaacggagaccccaccgtgacccgatccgatgcgccaactgaaccgccgtcgctcatgctcggcggggtgtggtcgtggcgccatgtgcccggccgactcggctacctgctcggcggcctgccatgggcggtggtcaccttcagcgtgctcatctccctgctgtccgccggcatcccgctgctgatcctcacgcccctgggcatggcctgcctgtgggcgctggtgatctgcgcacgcgccgtcggcgccggtgagcgcgcacgcctgcggtgggccggaaccaccccgatcgaggcacccgcccctgccccgagcggtagtcccacgctgtggcgccgggcgtggcaggcgatcctg…	MTSISGSPASLRTANGDPTVTRSDAPTEPPSLMLGGVWSWRHVPGRLGYLLGGLPWAVVTFSVLISLLSAGIPLLILTPLGMACLWALVICARAVGAGERARLRWAGTTPIEAPAPAPSGSPTLWRRAWQAILDVDAWRAVAHNVVNFIVSMVSFSLVAVWLAVIAQGVSTWLDTHWIRLSADINTLGDLLLPASMRSAMGVHIADTALAVIALVTLPVLTFALVWMHRLLGGALLSANKSRELTRRISELNRRVGKLADAHSASADAEGEALRRLERNVHDGPQQQLLRMQMDLDTAKRHLADDPQRAAAMLDELRDRSQDTLEELRDLSRGLVHPLLVERGLGAALESLAERATLPVRVTNHLPEQLDRPQGIEQTSAQGLLLATSELLANVAKHAQ…
NZ_CP010341.1	fig|6666666.450534.peg.44	peg	NZ_CP010341.1_46608_45274	46608	45274	-	L-Proline/Glycine betaine transporter ProP			idu(1);Proline,_4-hydroxyproline_uptake_and_utilization	atgaccacgattcccgcggccgcgccgccggcaccgcgtcaatccgcgttccgtaccctgctgggtaccggcgtcggcaacgcgctggaatggtacgactggaacatctacgccagtttcgccatctacatgtcccgcgaactgttcagctcgaaggaccccacgtcggcgttcctggagacgatgggcatcttcgccgtcgccttcgtggcgcgtcccttcggtggtgccttcttcggctggctggccgaccgcatcggccgcaagcacgccctggcgatcgccgtgatcttcgcctcgggtggctcgctgctcatcgcggtgtgcccgacctaccaccaggtgggtgcctggtcgtcgctgatcctgttgttggcgcggctgatccagggcctggcg…	MTTIPAAAPPAPRQSAFRTLLGTGVGNALEWYDWNIYASFAIYMSRELFSSKDPTSAFLETMGIFAVAFVARPFGGAFFGWLADRIGRKHALAIAVIFASGGSLLIAVCPTYHQVGAWSSLILLLARLIQGLAHGGELPSAQTYLSEMAPPNRRGLWASAIYVTGSFGLTLGLLFGVVLRDTLGSDAMNQYGWRIPFAAGAVLGVFAFWIRERMEETEAFEDEKKAGELKKSLVREVLKHKKIALQVIGMTCGLTVAYYIWSVSTASVAQKNLGYSTNDAFGASIIGNLVFMVSLPLWGMFSDRFGRKTNMLIAMIGCAVLYVPLNNMVRGGNEFWRLVVAICVMLVLLGAYLAIAPAAYAEMFPTEVRATAFGVPYAIAIALFGGTAPYIMSAWAATP…
NZ_CP010341.1	fig|6666666.450534.peg.45	peg	NZ_CP010341.1_47838_46627	47838	46627	-	Peptidase M20D, amidohydrolase				atgccgcttggcccagacccgtatctcgtctccatccaggacgagctggtggcgctacgccacgaactgcaccagatcccggaggtcggtctcgacctgccccagacccaacagcgcgtcctcaaggcgctcgagggactgccgctggagatcaccctgggcaagaagctgagctcgatcaccgcagtgctgcgcggcaaggccccctcgaacggcccccgtaggacggtgctgctgcgcggcgacatggacgcgctgcccgtggtcgagcagaccggactggcctgggccagcaccaacggcgccatgcacgcctgcggccacgactgccacatgaccggcctggtgggcgccgcccgcgccctgtcgcacaaggtcgacgagctgcccggcgacgtg…	MPLGPDPYLVSIQDELVALRHELHQIPEVGLDLPQTQQRVLKALEGLPLEITLGKKLSSITAVLRGKAPSNGPRRTVLLRGDMDALPVVEQTGLAWASTNGAMHACGHDCHMTGLVGAARALSHKVDELPGDVVFMFQPGEESDRGAELMIAEGVLDAAGKRVDAAYGLHVWSGLDKAGIFYCRPGTIMASSDMADFEFVGKGGHGSAPHLAVDPVPAMAEVITALQVMIARHFNIWDPVVITCGHVEAGVARNIIPETATIEATMRAFSKQAQQQLFDMVPRVVTDVAASHGVTANVKLTNLYPATINHDEGAALVAKTATDLFGADHFVEMANPMGAAEDFSLVLEQVPGAFAILPATPPDKDPAQVHGNHSPFALYDDSVLLDAAALLSELATRTL…
NZ_CP010341.1	fig|6666666.450534.peg.46	peg	NZ_CP010341.1_48265_48378	48265	48378	+	hypothetical protein				gtggtggtgggccggtggtggccgacggcgatgcagcgggtggacgcgggtcgccggcgggggatggcatttcgccgacttgggatgatgggtgccgtgaggcacttcctgtga	MVVGRWWPTAMQRVDAGRRRGMAFRRLGMMGAVRHFL
NZ_CP010341.1	fig|6666666.450534.peg.47	peg	NZ_CP010341.1_48375_50267	48375	50267	+	Heterodimeric efflux ABC transporter, permease/ATP-binding subunit 1				gtgaccggtaccgatacgaccggctcccccgcggccggcacccccgcaaccggacatgttgcagctgggcgacatcgtgcagctggacaacgtgcagccggaacccgtcgggcccgctggtgggcgacgttgtggccgcacggcctggcgggtgtggcacctgaccaggacgccaccctgatcgaccttgcgacgctgcgttccagcggtgccgtcctgcgcgccatggtgcgccgcgatccactcaagttcagcctcggggcactgggggccgcgctggtgagcgtggcgaatgtgtccatcccgctggccatgggacgcgccgtgcaggtgggcctggtggaccaccggttcagcgggttcgcgctgtggctgggcgtggtggcactggcctatctg…	MTGTDTTGSPAAGTPATGHVAAGRHRAAGQRAAGTRRARWWATLWPHGLAGVAPDQDATLIDLATLRSSGAVLRAMVRRDPLKFSLGALGAALVSVANVSIPLAMGRAVQVGLVDHRFSGFALWLGVVALAYLLRAGATTLRLHSNMSASMLQHDMRVQALARTVDPTGLGSARRLPGDLLTVMITDARTTSRALVALTGVPGQLVTLIGALVALLLIDWRLSVAVLVLTPLLVLMSLKGLAPIQERTRAERRAEAAAAGIAADLTEGLRVVQGLGASARASSRFRTASQTGLAATLRTRTARGIYNAVVSGAVGIFTALLTLLGAVLALNGQITIGALVTVVGLGQTLAPPLRSLGVDTASTLASARASADRVRELVATPPAQQFGTADEPPAGPVHL…
NZ_CP010341.1	fig|6666666.450534.peg.48	peg	NZ_CP010341.1_50267_52234	50267	52234	+	Heterodimeric efflux ABC transporter, permease/ATP-binding subunit 2				atgcgcgcccatggtccggtctggctgccgcgcggccccgcgaaccgctggctgcccctggcgtccggacgccagatcgctgcgcaggtgcgctcccattcccacggcctgtggcggtggctcgtgctggccgtggtggccatgaccatctcggcgctcacctcgctggcgctgccggtggccaccggcatggtggttgaccaggtgcgtacccacggtccgctgagcgggctgatcgcgccgggcgtcatggtggtcacggccgtgatcatcggagccgtcgcctcgggtgccggccaggcgctcaccccgtcgtatttcgccgcggtgctggcccggctgcgtgaggacatgctggcccgcgcgctcgacctcgaccagcagctgatcgagcaggcc…	MRAHGPVWLPRGPANRWLPLASGRQIAAQVRSHSHGLWRWLVLAVVAMTISALTSLALPVATGMVVDQVRTHGPLSGLIAPGVMVVTAVIIGAVASGAGQALTPSYFAAVLARLREDMLARALDLDQQLIEQAGSADLVARVGDDVATVRDSVNAGLPRMVNTSILLVVAASGLAAMSPLFLLPLAAGAVVFTASVRWFLKRAPAIYRNERQASARQSQDILSTLHGLDAVRAFGLAGLRTGIVARSSWQAVRWELRGRFLSNALVVRLVIGEAVVIIGQLLVSYPLVTGGHVSVGQASAAGLLLLSLMGPLRFLLMFIDDLQAAYASLQRIVGVLGVDAHHAPQGDDSFAAPTDGAGAGQPGAGSPAGARSGVGPSDTGPVESRPVGVGPMDTGAMEA…
NZ_CP010341.1	fig|6666666.450534.peg.49	peg	NZ_CP010341.1_52458_53573	52458	53573	+	Alanine dehydrogenase (EC 1.4.1.1)			icw(1);Pyruvate_Alanine_Serine_Interconversions	atgcgtatcggagtgcctacagagatcaagaacaacgagttccgcgtggcgattacaccggccggcgtccacagcctggcggcgcacggccacgaagtattcgtccagaagggggccggtgagggctcgtcgatcaccgacgaggagttcaccaaggccggcgccaccatcctcgacaccgccgagcaggtctgggacgacgccgagatgatcatcaaggtgaaggagcccatcgccagcgaatacggcctcatgcgcgagggccagctgctgttcacctacctgcacctggccgctgaccgtccgctcaccgaggagctgctgcgccgcaaggtgacgtcgatcgcctacgagacggttgagctcgccgacggctccctccccctgctggcccccatg…	MRIGVPTEIKNNEFRVAITPAGVHSLAAHGHEVFVQKGAGEGSSITDEEFTKAGATILDTAEQVWDDAEMIIKVKEPIASEYGLMREGQLLFTYLHLAADRPLTEELLRRKVTSIAYETVELADGSLPLLAPMSEVAGRLSAQVGAYNLMQPYGGRGVLLGGASGVKKGRAVVLGGGTAGFCSARVLDGMGADVTIFDVDAARMEYIEDITHGDIHTEYSTPFAVEEACVLADLVVGSVLVPGARTPKLVSHELVTKMKKGSVLVDIAIDQGGCFEDSHPTTHADPTFKVEGSIFYCVANMPGAVPFTSTYALTNATLRYAQLLADKGWEEAIRLRHDLALGLSTYDGQLFTDGVGEALGIDVEPLSTVLG
NZ_CP010341.1	fig|6666666.450534.peg.50	peg	NZ_CP010341.1_53941_55479	53941	55479	+	D-serine/D-alanine/glycine transporter			idu(1);Glycine_and_Serine_Utilization idu(1);Pyruvate_Alanine_Serine_Interconversions	atggcactggattggactggtataccacctgaggtggaccttcctgacggtgaacctgaactgagtcgcgggctgaagaatcgccatctccagctcatagccataggtggtgcgatcggaaccggcctgttcctgggcgctggccgcaccatccacctggcaggcccgtcgatcgtcctggtttatgtgatcatcggtttcttcttgttcttcgtcatgcgcgcgatgggtgagctgctcctgtcgaacctggcgtacaagtcgttcgcggacttcgcgaccgacctgatcggcccctgggccggcttctacatcggctggacgtactggatgtgctgggtggtgatcggcatcgccgacacgacggccatctgtggatacctggccctgtggttcccc…	MALDWTGIPPEVDLPDGEPELSRGLKNRHLQLIAIGGAIGTGLFLGAGRTIHLAGPSIVLVYVIIGFFLFFVMRAMGELLLSNLAYKSFADFATDLIGPWAGFYIGWTYWMCWVVIGIADTTAICGYLALWFPDLPKWIPALCVVLLLTGLNMVAVRVFGELEFWFAMIKIVTIIALILVGAYLAFTAFQPPMAGAPAASFAHMWDRGGFFPTGFAGFMAGFQIAIFSFQGIEMAGTAAAETADPEHNLPKAINSIPARVLIFYVLALIVIMSVQPWDLIDPNNSPFVEMFSFIGVLIAFHVINFVVLTSAASSANSGVFSTSRIMYGLAREKNAPKRFAKLSGRHIPRNALFLTALCISPSIILVMLSDSVMDAFSLVAGISSVLYLSVWGLIVACYI…
NZ_CP010341.1	fig|6666666.450534.peg.51	peg	NZ_CP010341.1_56895_55696	56895	55696	-	putative lipoprotein				atgccacgtcgccttcaccccaccagccggttcagccggcgaggggcacttgccgccgtcgcggtgggtgctggcgcagtagggctggccgcctgttccaaggcgcgccccggctcaaccggcgcatcggcatcgagcaaggggcccgccacccccaccctgtcgctgaccgccccgcacggcctcgacgccgtgctgccgcaggacgcgctcaccgtggccgtcaatgacggcaccctgaagtccatcgtggtggccgacagcaatggcaacgcctacagcggccagctcaacggcagcacctggacctgcgaccgcgccttctggccggcagcgaactacaacgtgaccgtcgaggccaccgacgccaaggacggcccgcacacgctcaccgcgtcg…	MPRRLHPTSRFSRRGALAAVAVGAGAVGLAACSKARPGSTGASASSKGPATPTLSLTAPHGLDAVLPQDALTVAVNDGTLKSIVVADSNGNAYSGQLNGSTWTCDRAFWPAANYNVTVEATDAKDGPHTLTASFTTAKVETIVYSPVYVQQGLGVGMPVYIQFNSPITDKAIRADIERHATVTTSPVQEGSWGWVENRILMWRPKTYWQAGSTAKVSLAFAGLVVGDGLYLADDTNYSISFGEAHVLRCNNSSQYMGVYQNDNLVKNLPVSTGTAAHPTLSGTKVIMEKLTSMIMDSSTYGVPATSAEGYKLKVDSCQRVTWSGEFIHAAPWSVAQQGNTPSSHGCVNVSPTEAAWLMSFTQVGDPVEFTGGGPSFQPGDGVGCWVYDWDSWQQRSALV
NZ_CP010341.1	fig|6666666.450534.peg.52	peg	NZ_CP010341.1_56910_57047	56910	57047	+	hypothetical protein				atgttgcgccggcgggccggcttggagatggacgattctgcgggggtgatcggcttggcgggtccgaccacacaggtgcggggctggacctttcgcatcccggtgaatgcagtgcggcgggagatgtcacccgcctga	MLRRRAGLEMDDSAGVIGLAGPTTQVRGWTFRIPVNAVRREMSPA
NZ_CP010341.1	fig|6666666.450534.peg.53	peg	NZ_CP010341.1_57141_57479	57141	57479	+	Acylphosphate phosphohydrolase (EC 3.6.1.7), putative			isu;Pyruvate_metabolism_II:_acetyl-CoA,_acetogenesis_from_pyruvate	gtgctgggccagggatcggtgggtggccgccgcaggccccacaatggagccatgtcaaggggtgtggaaaacctgcgtgcggtgcggcttgtggcgtccggacgcgtgcagggcgtcggcttccggtggcaggcccgtcagcaggcccgcgcgctgggtatcgacggctgggtgaagaaccgcggcgacgggcgtgtcgagatggtggcccagggcgagcgcacagccgtcggacggttcatcgcctgggcgcgcagcggccccggttacggatacgtggagcacctcgaggtcaccgacgagcccgtccggggcatgaccggcttcgacgtccgctga	MLGQGSVGGRRRPHNGAMSRGVENLRAVRLVASGRVQGVGFRWQARQQARALGIDGWVKNRGDGRVEMVAQGERTAVGRFIAWARSGPGYGYVEHLEVTDEPVRGMTGFDVR
NZ_CP010341.1	fig|6666666.450534.peg.54	peg	NZ_CP010341.1_58209_57526	58209	57526	-	FIG000605: protein co-occurring with transport systems (COG1739)			isu;CBSS-224308.1.peg.3555	atgtcgcagtcggtggagcccgcgtcgtcgggcgaccgcttcgtgacgctgcgcgcaccgatgcgcaatgaacaggagatcaagcggtcccggttcattgcctgcctgtatccggtgtccagttcgcagcaggcccgcgagcacatcgccgagctgcgcaaggagttctacgacgcacggcaccgcccgagcgccttcgtgctcggcgccgggcacaccgaggcgcgcaccagcgacgacggggaaccggccggcaccgcgggcgcaccgatgctgcaggcgctcgtggcccaccacacggcaccgggacggcgggacctgtcggacgtgctcgcagtggtggtgcgctatttcggcggcatcaaattgggcgccggcggcctgacaagggcatatggc…	MSQSVEPASSGDRFVTLRAPMRNEQEIKRSRFIACLYPVSSSQQAREHIAELRKEFYDARHRPSAFVLGAGHTEARTSDDGEPAGTAGAPMLQALVAHHTAPGRRDLSDVLAVVVRYFGGIKLGAGGLTRAYGGAVSEALTRASFVVRQRMQLVDVHLPLAEAGAIEAALRNSSLHVVATRWTSTEGIVQVAHVPGEDELTREAVAALTGGLARLIDAGSEWTTRAL
NZ_CP010341.1	fig|6666666.450534.peg.55	peg	NZ_CP010341.1_58340_58849	58340	58849	+	Nitroreductase				atggcagacatcaccccactgttggcagaccgctggagcccccacgcattcgacaagacccacgtgatctccgaggaccaggtgcaactgttgctcgaggcggcccgctgggcgccgtcggcaatgaaccgccagccctggtcgttcgtggtcggcgtgcgcgacgacgacgtcttcgcccgcctgcgccccgccatcgagggcttctccgactgggcgctggacgcgtcggcaatcatcctcggcgcctatcagaacgccggaagtgagcctgactacgccctttacgacctcgggcagtcgatggcccacctgaccgtgcaggccgaggcactgggcctgcacgtgcgccagttcgccaccttcgaccgccccatggccggacgcgccttcaacatc…	MADITPLLADRWSPHAFDKTHVISEDQVQLLLEAARWAPSAMNRQPWSFVVGVRDDDVFARLRPAIEGFSDWALDASAIILGAYQNAGSEPDYALYDLGQSMAHLTVQAEALGLHVRQFATFDRPMAGRAFNIAAPWEPIIMAAVGLPAPGQKPEGRARKPLSELTAWQ
NZ_CP010341.1	fig|6666666.450534.peg.56	peg	NZ_CP010341.1_59167_60735	59167	60735	+	hypothetical protein				gtggccaatggttccgcaaccactgacccctcaccggcccctcgccaccgcatccggcgtcggctgatcccgctcgacgggcacggcgacatccggttgggcgtcctcgccgcactgctgtgcatgatcggctcgtggtacgtgtcgacgtggctcgacgagtcggccaccgcgcacatcatcagctatccccccgcgcagatgaatgggctgttcacctggaccgaccttgtgtacgcgccctactactacctgatgcactactggacggcgctggtgggcatcaatccgttcaccctgcgcctgcccagcgtgctggcggtcggcgtcggcacggccgccatggccgccactggccgggtgctggtggcacgtcgtggccagctgctctatgccgcc…	MANGSATTDPSPAPRHRIRRRLIPLDGHGDIRLGVLAALLCMIGSWYVSTWLDESATAHIISYPPAQMNGLFTWTDLVYAPYYYLMHYWTALVGINPFTLRLPSVLAVGVGTAAMAATGRVLVARRGQLLYAACFALLPRVMAMGIEARPYALAAMFVACAVWLVVLIGRRPTAWRVIGLTAAMALAVYAQMYAVLPVIGLTLVGLLTIRTRHRWLVAAAAVAAGTLCLPFGVAAVGQLRQVGWIADLSHDWFDHALVESWAASRTNVNVTATDLVPHVIAVTMAVLAALLVVLALVSRFSGTAAERAGRRPGVARMLWAMVPIVLTVVVLWTYSLLATDVLLARYFTAAAPFYAVVLAEATMALRWRWARVVPVLLLVGALALAGFQRRPYAKVTWED…
NZ_CP010341.1	fig|6666666.450534.peg.57	peg	NZ_CP010341.1_61351_60773	61351	60773	-	hypothetical protein				gtggcgggcacgctcgggcaggcgctgatcggccaggagatctacgaccgctacctgatcacactggtgccgctgttgtgcgggccgctgttgggatcgctggcggcacggccggctgcgacgtccgccgcctcgccgggagcctcggccactccccgggccgtccctccgcggtcttcgagcccttcaagggccagcgtgccgacgacctcccggtgggccggcgccgtgggattggtggtcgtcgcggcgctgagctggtcggtgaccgccagcacactggcccgcgacggggcccagtggcgggcagccgaacgactcgtggcccgcggtgtgtccgccaccgacatcgacgccggcttcgagtggttgggctggcactcgtcacggccgatggtc…	MAGTLGQALIGQEIYDRYLITLVPLLCGPLLGSLAARPAATSAASPGASATPRAVPPRSSSPSRASVPTTSRWAGAVGLVVVAALSWSVTASTLARDGAQWRAAERLVARGVSATDIDAGFEWLGWHSSRPMVTGSGVVGAHGYTSSFADTRACYTVSQSPLPDMAMVETVHYPSFAVAGSSTLWVQRSADC
NZ_CP010341.1	fig|6666666.450534.peg.58	peg	NZ_CP010341.1_62340_61324	62340	61324	-	hypothetical protein				atgagccagccgggccatgaggtcgagctggccgacgacgcccaccactcaccccggccccgctcgacgacgggctccctgcgtcgcgagctcgtggcgatcggactggtggccgcgctggtggcactcatcggactcaccccgctgctgaccaacagccacttctactggtacgacgactcggccggtggcgcctacgggcaatggttcgagctcggccgtcagatctcgcacgggcattggccactgctcaacccgagcgcgtggatggcgggcaactacaccgtggaacagttcgggctgctcaacccggtggtgatcgtgatcggcctgatcacccagctggtgtcgaatgcggccgtgatggccaccggcgtcaagctgttcttcatgatggtc…	MSQPGHEVELADDAHHSPRPRSTTGSLRRELVAIGLVAALVALIGLTPLLTNSHFYWYDDSAGGAYGQWFELGRQISHGHWPLLNPSAWMAGNYTVEQFGLLNPVVIVIGLITQLVSNAAVMATGVKLFFMMVGGAGVYALARQFGARRCLSVMAGVAAPLGGFTLFLDATSWVTNLEVWAYFPWVLWGLWRFIVQKKSYWPAFAAGYLTITVAYVQGTVMVVFAFVAFLIWCAIRRTASRALRTVLAGLPMGLLTLALYLPAAPMPAPNTAVRRSLRRRCGTRCWCSPACRRACSSARRCRRACAPPGRRLRHEVGASTRSPRQRQACWWRARSGRR
NZ_CP010341.1	fig|6666666.450534.peg.59	peg	NZ_CP010341.1_64427_62337	64427	62337	-	hypothetical protein				atgagctggctcggcttctgtgcactcgtcgcagcctcagtggtgctgctggtgctgcccggcggcatcgtgaaccgttgcgcgaaactgtcgtggaaggtctccctggcgctcgcgccgggcgtgtccaccgccatcatcgccgcgtcggccatcgtcgccaacaaggtgggcctgggctggaacctgctgccgccggcactgctgacggtggtgtgtgcgctcggctgcctggcggtgcgttggctggcacatcgcctcgtggacgcacgcacgggccatgccccgcacgccgacggcgcaccgggcccgcggcgcgtcgcggcgtccgccgcatccgcatccgcgtcgcctagttctgcggcgtcgcccggctcccccgaggtgaccgggtccgcc…	MSWLGFCALVAASVVLLVLPGGIVNRCAKLSWKVSLALAPGVSTAIIAASAIVANKVGLGWNLLPPALLTVVCALGCLAVRWLAHRLVDARTGHAPHADGAPGPRRVAASAASASASPSSAASPGSPEVTGSATRGAPRPLATGWWLGAGALGMVLTCWHIITILGRPDNFSQSFDNVFHLSAIRWILDNSNGSSLAITMTTGDNPAAFYPLAWHDVATLALKMVHSTDVVAANNAMVVAVPAVVWVLGCFYLLHVLGRVNAPALVAAGLMVGAFPAFPYLPASWGVLYPNMFGIALIPATIALAYQALGLGEHRTPLRSALPVGLLAMFGMAIAHPNTIALFCVVLIPMLATWLTRILRARDSDQPRWQRRGAIGLTALAALVIIAIWAKIRPPEDAA…
NZ_CP010341.1	fig|6666666.450534.peg.60	peg	NZ_CP010341.1_65352_64483	65352	64483	-	Glucose-1-phosphate thymidylyltransferase (EC 2.7.7.24)			isu;dTDP-rhamnose_synthesis isu;Rhamnose_containing_glycans	atgaagggcatcattctggcgggcggcacgggaagccgattgcacccgatcaccatgggcaccagcaagcaattggtgccggtgtatgacaagccgatggtgtactacccgctgtcgacgctgatgttcgctggcatccgcgacgtgctggtgatcaccacccccgaggacgccgattccttccaccgactgctcggtgacggctcgggcttcggcatcaacctcacctacgcggtgcaggacgcccccaagggcctggcgcaggcattcaccatcggcgccgacttcatcggtggcgacaaggtggccctggtgttgggcgacaacatcttctacggccccgggctgggcacgcgcctggcccgcaacaccgacgtcgagggcgcggcgatcttcggc…	MKGIILAGGTGSRLHPITMGTSKQLVPVYDKPMVYYPLSTLMFAGIRDVLVITTPEDADSFHRLLGDGSGFGINLTYAVQDAPKGLAQAFTIGADFIGGDKVALVLGDNIFYGPGLGTRLARNTDVEGAAIFGYWVADPQAYGVVEVNALGMAVSIEEKPAEPRSHLAVPGLYFYDNDVVGFARNLAPSPRGELEITDINRIYMAANRLHVEVLPRGTAWLDTGTFDSLNDASDFVRTIQARQGLQVGCPEEIAWRQGWLSDDDLLERARLLAKSGYGDYLAQLVAIGH
NZ_CP010341.1	fig|6666666.450534.peg.61	peg	NZ_CP010341.1_65516_66262	65516	66262	+	Glycosyl transferase, family 2				atgaccagaacgctgatcatcatgcctgcctggaacgaggacgaggtcatcggcgacacgatcagggagctgcgctcggtgctgcccgacatcgacctgctcgtggtcaacgacggctccaccgatgccaccgtgagcgtggccgaggcggcgggcgcgctggtgctcaacctgccctacaacatgggtgtgggcggcgcgatgcgggccggctacaagtacgcgcgccgcttcgactacgaccaggccatccaggtggactccgacggccagcatgatccgcgcgatgtacgcacggtgttggcgggcctcaagcaggccaacatcagcatcggggcgcgtttcgccggccgtggcgaatacacggtgcgcggtccgcgggcctgggcgatgcgcttc…	MTRTLIIMPAWNEDEVIGDTIRELRSVLPDIDLLVVNDGSTDATVSVAEAAGALVLNLPYNMGVGGAMRAGYKYARRFDYDQAIQVDSDGQHDPRDVRTVLAGLKQANISIGARFAGRGEYTVRGPRAWAMRFLAGIVSRLAHYKLTDITSGFRAADRLAIEQYCRHFPVEYLGDTIDSLVVAIRSGLTVCQVPVEMRPRQAGTPSHNPLKAALYLSRAVVSLFIAMTRRPVKHDPSLRAAHGEEAAL
NZ_CP010341.1	fig|6666666.450534.peg.62	peg	NZ_CP010341.1_66259_66684	66259	66684	+	hypothetical protein				gtgaaaagcaccatcttcttcgtgatcctcaccgtgatcatgctgttcgtcgtgggcaacctgttgcgcagccgccgcatccgcgagcgctatgcggtgctgtgggtgctcgtggggctgttcatgctggtgctggtggccttccccgtgctgctcgaccggttggcccacctggtgggcatcgccgtgccgtcgaacctgctgttcatcctggtgatcgccatgctgctgggcatcaccctgcagttgaccctcgaggtgtcgcgcgccgaggaccgcagccgcgtgctcgccgagaacgttgccatcctcaacctcgagatgcgcgaggccgggctcacccacctgccgacgcatggcgcgcccggcgacgagatgagcgacaccaccgacgatggg…	MKSTIFFVILTVIMLFVVGNLLRSRRIRERYAVLWVLVGLFMLVLVAFPVLLDRLAHLVGIAVPSNLLFILVIAMLLGITLQLTLEVSRAEDRSRVLAENVAILNLEMREAGLTHLPTHGAPGDEMSDTTDDGPEGPDASR
NZ_CP010341.1	fig|6666666.450534.peg.63	peg	NZ_CP010341.1_66823_67704	66823	67704	+	Glycosyl transferase, family 2				atgactgttgatgtgctgttccccttctacggcgacgtggagctgatgaagcaggcggtgcacagcgtgctgcgccagagccatcgcgacttccggctgatcgtcatcgacgacggttaccccgacgcgtcgatccccggctggttcgccgcgctgggcgacgaccgcgtgtcgtatgagcgcaacgccaccaacctcggagcgaacggcaactaccgcaaggcactcacccgggtgaccaacgagctggtggtggtgatgggcgccgacgacgtgatgctgcccaactacctgcagtggctcgtcgaccgtgccggggagcaccccgaggtgcagatcttccagcccggcgtcgtggtgatcgacgagcacggcagtggcgtcaatggccttgtcgac…	MTVDVLFPFYGDVELMKQAVHSVLRQSHRDFRLIVIDDGYPDASIPGWFAALGDDRVSYERNATNLGANGNYRKALTRVTNELVVVMGADDVMLPNYLQWLVDRAGEHPEVQIFQPGVVVIDEHGSGVNGLVDAVKSVYRPRGSGVRVLTGEALAVSLLRGDWLYFPSVGWRAETITSIGFREGYDVVQDLALALDVAMHGGSLLVDSQLAFMYRRHSSSDSSVRALSGTRFDEERRFFENMAAEMAERGWNHAARVARLHLSSRFHAATLLPGALRHGNREGLRNLGRHLVK
NZ_CP010341.1	fig|6666666.450534.peg.64	peg	NZ_CP010341.1_67715_68506	67715	68506	+	Glycosyl transferase, family 2				atgcccacggattcgtccgacgccaccccacgggggatggtcagcgtatgcatggccacctacaacggggccgccttcgtcaccgagcagatcgcctcgatcctgccgcaactcgcagccggcgatgagctggtcatcgtcgatgacgcctcccgtgacgacacggtcgaggtgatctcgcgccttgacgatccacgcatccggctggtggcacgcgacgagaaccggggctatgtgcgcaccttcgaacaggctctcggcctggcgcgcggcgaatacctgttcctgtgcgaccaggacgacgtatggatccccgggcgcgtcgacatcatggtggaggcgcttggcgagcaccaggtgattgcgtccaacctggcgaccctggggggccctgaccgc…	MPTDSSDATPRGMVSVCMATYNGAAFVTEQIASILPQLAAGDELVIVDDASRDDTVEVISRLDDPRIRLVARDENRGYVRTFEQALGLARGEYLFLCDQDDVWIPGRVDIMVEALGEHQVIASNLATLGGPDRIPGPFWITDWRVSSRDSDHSVRNLVQLLAGLQCYWGCAMAVRRDALDYLLPFPRFLDETHDQWIGLCGNMAHSMGHVDARTVWRRIHDSNLTPTQPRGLIPALRSRLMLLRCLAVAWQRGLHVGNPRKHG
NZ_CP010341.1	fig|6666666.450534.peg.65	peg	NZ_CP010341.1_68521_70428	68521	70428	+	hypothetical protein				gtgaaccatgcgggtctgtcgccggtggcggtggtggtgtcgctgttcaaccccccaccgcaggtcgtcgagcggtgcgcgggttgggtgcagtcgatcgggccggtgttcgccgtggacgacggctcgccagacccggccgtgcaccgcgtgctcgatgcgctggtggcgcacggcgtcacggtgctggtgaaccaccgcaacgaggggatcgcccgggccctcaacgtgggcatatcccgcgccctgcgcgatgtcgcacccgcgtggatcctgaccatggaccaggattccgaactcggtgacggctatctcgcggcggcgcaggccacgttggccacggcccggcgaaaagaccgggtgggcatgctgtgtgcggagtggatcggtgacctgcgc…	MNHAGLSPVAVVVSLFNPPPQVVERCAGWVQSIGPVFAVDDGSPDPAVHRVLDALVAHGVTVLVNHRNEGIARALNVGISRALRDVAPAWILTMDQDSELGDGYLAAAQATLATARRKDRVGMLCAEWIGDLRAPTIRSRGVVEVREPIQSGMLMRVSMLRQLGLFDESLFIDAVDTDFVARARQRRWSAVPIVGGHLHHALGQTVPVTVRGRPLTWRGRQRHITYHPPLRSYYTARNQLHLAGRYAFRCPGVPLRTYATQATILASLAAFARDRRLQCTALGLGVRDALLARYGSIGIGASRALGLPEPGANPAPGAVPRNFERQPVVAQILLSTWNGQEYVAELLESLLRQETQAQVRILVRDDGSTDDTLTVLDGFAERDPRITVVRGENRGVDRS…
NZ_CP010341.1	fig|6666666.450534.peg.66	peg	NZ_CP010341.1_71693_70416	71693	70416	-	hypothetical protein				gtgaatcgtgacaacgcgggcgccgccaccgaggtggtgcgtcggctcgccggcttcaccggctggccgctgctgtcgctggtcactccgttggtggcgacgccgatcatcgcgcgcttcgtgggcgacggctggtcgggcgttgtcgcggccatgtccatcggcacattcggcatgagcctggccacctggggttggagctatgtggggcccgccatggtggcccaggcctccgaggccgaacgctcccgcctgtacaccgagagcgtctacagccgcctgctcatgctggccttcgtgctgccggccaccgtggtggtcacgctgctgctcgcgccggcctccgtccgactccccgcggcactcgtggcgtgcgcattcacaatgggggccctgtcg…	MNRDNAGAATEVVRRLAGFTGWPLLSLVTPLVATPIIARFVGDGWSGVVAAMSIGTFGMSLATWGWSYVGPAMVAQASEAERSRLYTESVYSRLLMLAFVLPATVVVTLLLAPASVRLPAALVACAFTMGALSPQWFCIGVGRPKLLGLYDTLPRVIGTIVSVPIMLWTRSMIAYPVLLIIAILVALWLFPRRVITTAPSSPVSLGDAWRSIRSMTSIASASLVGVAYAYAPVPIATALLLSIDSSRFASADQLYRYALFAVTALGNALQGWTLEVEGASGRRRHHAAIALHLLLGLLGAVGIALLGPWATQVLFGPQVAAGFALTSWYALAFLFISASTPFLRNLLVPNGRQRTVLLATSVAALFGIIAMVFAGLHHSAAGIAAGLALSEAVIMAATV…
NZ_CP010341.1	fig|6666666.450534.peg.67	peg	NZ_CP010341.1_73131_71941	73131	71941	-	hypothetical protein				atggcgatggcgggcgtgggacgaagactggtcggccgacgggggcaactcgcctatgcggccgcctacggactgctcccccgcacactgctcatggccatcgaagcacggccctatgcgatgtcgtcgatgttcgcggcgctcgcactgttgctcgtggtggtctatcgccggcgcccctcgtggctgcgttgggtgggccttgtgctggccattgcggccgcgatgctggtgcacctgtatgcggcgcttcccatggctggcctggttgctgccgcctggttcttcaccaagggcaggcgacgatggatgctcgccgccgccgggatcgtcagcgccgcgttggtcgcgccgttcggcgtggcgacctcacgccaactgggccagatcggatggttg…	MAMAGVGRRLVGRRGQLAYAAAYGLLPRTLLMAIEARPYAMSSMFAALALLLVVVYRRRPSWLRWVGLVLAIAAAMLVHLYAALPMAGLVAAAWFFTKGRRRWMLAAAGIVSAALVAPFGVATSRQLGQIGWLASEKYSLIETALVQSWAASRTPPVPEISDRVPDAIAAAMAVVAAILLIAVVVESRGRHLRRLAFALVPVATGVGILWIASLVWTNVLQGRYLTPVAPFFAMALAELAIHAQRRWIRGLVILLMVGSLTLFGFQQRTYAKASGTDYNLMSRVMRQSARAGDGFLIDPIQDWVFSYRGAVSVDPGAFSTLIDLAQPTKPPLDFAWAHDPPELNLAAQEWLPPRIWVASWHTRRAVYGSQLAELGYHSVYAKSGVPQGHTITLWEK
NZ_CP010341.1	fig|6666666.450534.peg.68	peg	NZ_CP010341.1_75087_73627	75087	73627	-	dTDP-4-dehydrorhamnose 3,5-epimerase (EC 5.1.3.13) / dTDP-4-dehydrorhamnose reductase (EC 1.1.1.133)			isu;dTDP-rhamnose_synthesis icw(1);dTDP-rhamnose_synthesis isu;Rhamnose_containing_glycans icw(1);Rhamnose_containing_glycans isu;Capsular_heptose_biosynthesis	atggcgcttgaccacgagaagcagctggccgccaccaccaccccgattccgggcttcctggtgttcgacctcaccgtgcacggcgacaaccggggctggttcaaggagaactggcagcgcgccaagatgaccgcgctgggtctgcccgacttcggcccggtgcagaacaacatctcgttcaacgatgaggtgggcgtcacccgcggcatccatgccgagccctgggacaagttcatctcggtggccaccggccgcgtcttcggcgcctgggtggacctgcgcgagggtcccagcttcggcaccgtgttcacctgcgagatcgatcccggcgtggccgtctacgtgccgcggggcgtgggcaacgcctaccagacgctggagccgaacaccgcctacacc…	MALDHEKQLAATTTPIPGFLVFDLTVHGDNRGWFKENWQRAKMTALGLPDFGPVQNNISFNDEVGVTRGIHAEPWDKFISVATGRVFGAWVDLREGPSFGTVFTCEIDPGVAVYVPRGVGNAYQTLEPNTAYTYLVNAHWSPEAKYTFLNLADETVAIDWPIALDDAILSDKDRAHPRLDAVTPFPPAMPRVLVTGAHGQLGRALMAQLPDAGFLPVGVDLDKLNIADRASVDAYDWSTVDVIVNAAAWTDVDGAETAQGRPRAWAANATGPANLARVATEHGLTLVHISSEYTFDGTRAPHREDEMPSPLGVYGQSKAGGDAAVAATPRHYLVRTSWVVGEGKNFVRTMVDLAGRGIAPKVVDDQVGRLTFTTDLAAGIIHLLRHGAAWGTYNLSNEG…
NZ_CP010341.1	fig|6666666.450534.peg.69	peg	NZ_CP010341.1_76090_75092	76090	75092	-	dTDP-glucose 4,6-dehydratase (EC 4.2.1.46)			icw(1);dTDP-rhamnose_synthesis icw(1);Rhamnose_containing_glycans	atggctcgactactcgtcaccggcggtgccggtttcatcggctccaacttcgttcaccatgtgctcgaccacaccgacgacacggtggtggtgctcgacaagctcacctacgccggaaatatgggctcgctggagggccttccggccgaccgctacagcttcgtcaagggagacgtctgcgatcgtgagctcgtcgacaagctggtagcggatgccgatgccgtggttcacttcgccgccgaatcgcacaatgacaattcgctcctcgacccggcgcccttcgtgcagacgaatctggtgggcaccttcagcctgctggaggccgtccgcgcccatgacgtgcgctatcaccacatctccaccgatgaggtctacggcgacctcgccctggacgatccg…	MARLLVTGGAGFIGSNFVHHVLDHTDDTVVVLDKLTYAGNMGSLEGLPADRYSFVKGDVCDRELVDKLVADADAVVHFAAESHNDNSLLDPAPFVQTNLVGTFSLLEAVRAHDVRYHHISTDEVYGDLALDDPAKFEPETAYNPSSPYSSTKAGSDLLVRAWVRSFGVRATISNCSNNYGPRQHVEKLIPRQITNIIDGVRPRLYGDGLNVRDWIHVDDHNAAVLTILDKGRYGETYLIGADGELNNKTVIEKILVAMGQPADAYDHVTDRPGHDRRYAIDSTRLRTELGWQPHYRDFDAGLAHTIDWYRANESWWRPQKAAVEAKYAAQGH
NZ_CP010341.1	fig|6666666.450534.peg.70	peg	NZ_CP010341.1_79964_76221	79964	76221	-	hypothetical protein				atggatggcgccgacggcgagctcggcctggccactgcatcggagaccccccttaccggtggtggcgtctggcagcagttccagcatggacgcatctactggtcgcaggccaccggcgcgcatgccatcaagggcggcatcggcgatacctatgtcgcgttgggcgatgccgcgctgaccaagctcggtctgcccacctacgatgaggtgaagctgcctgacggttggtaccagcagttccagaacgctggcatctactggaccaatgacggcggaaaggtcgtcaccagcgatgtggcggcaaagtacgccgccctgggcaagaccacgtccgcaaccgcgacggcgtcgagcgcgccgtctgcaaccgcttccacgtcgacagcaaccacggccacg…	MDGADGELGLATASETPLTGGGVWQQFQHGRIYWSQATGAHAIKGGIGDTYVALGDAALTKLGLPTYDEVKLPDGWYQQFQNAGIYWTNDGGKVVTSDVAAKYAALGKTTSATATASSAPSATASTSTATTATSANSAADATTKTSSNSSAANTASAKSTAQPTTAATSASTPATPTPANSSSSSSASPATPSAAAPSTTQSPTAQAPTTQAPTSAIADAVAPSAQIATSGAIGDLYNQLGGANGVLGAATSSETALSGGGAWQQFANGRIYWSQATGAHAIKGGIGDVYFAMGDSALTDIGLPTGDERDLGNGMWVQQFQNGRIFWSGATGGHATNGDIAAAYAALGDSAYSYLGLPTADPVSVRSGVMQSFQSGRIFWSPTTGAHIVHGGINDTYTS…
NZ_CP010341.1	fig|6666666.450534.peg.71	peg	NZ_CP010341.1_80548_81735	80548	81735	+	UDP-galactopyranose mutase (EC 5.4.99.9)			isu;LOS_core_oligosaccharide_biosynthesis	gtgcaagcagacttggtggtcgtgggcgctggcctgttcggcctgaccatcgcggagcgcgcggccaatgagctcggtctcaaggtggtggtgctcgatcggcgggaccatatcgggggcaatgcctattccgagaaggacgaggccaccggcattgaggtgcaccgctatggcgcgcatctgttccacacctccaatgagaaggtgtgggagtacgtcaaccagttcaccgacttcaccggctatgtgcaccacgtgtacacaaaccatcagggcgaagtcttcccgatgcccatcaatctgggcaccatcaaccaattcctgcgctcggcactgtcgccagcacaggcccgtgactgggtgcgcgaacaggccggagaactcgccggcacgaacccg…	MQADLVVVGAGLFGLTIAERAANELGLKVVVLDRRDHIGGNAYSEKDEATGIEVHRYGAHLFHTSNEKVWEYVNQFTDFTGYVHHVYTNHQGEVFPMPINLGTINQFLRSALSPAQARDWVREQAGELAGTNPTNLNDKGIQLIGRPLYEAFIKYYTGKQWQTDPKDLPASIISRLPVRYTYDNRYFNDTHEGLPVHGYTAWFERMITNPNIEVRLNTDFFDDSQEYSKSKVIGSIPVIYTGPVDRYFDYADGNLGWRTIDLKEEILDIEDFQGCSVMNYPDADVDFTRIIEFRHFHPERDYTKDATVIMREYSRFAGRDDEPYYPVNTAEDRETLLKYRERVKHESQILFGGRLGSYKYLDMHMAIGSALSMYENKVRPHFANGEALVSGGVDE
NZ_CP010341.1	fig|6666666.450534.peg.72	peg	NZ_CP010341.1_81732_83744	81732	83744	+	Bifunctional beta-1,5/1,6-galactofuranosyltransferase GlfT2 in cell wall galactan polymerization (EC 2.4.1.288)				gtgagcgtcagcacggcaaagcagcccatggtctccgacttcagcgacaccccggtgtcgtcggtcgagagcaatggctaccgggttgccacccgggtgatcttccccagcgacgccgacctcgacgtgatgccgctgtacatcgacctcgacgaggacgagtcggagtcgcacatccacccagaggacgtgcgtggacgcgactcgatcgccgtgcgccccggcgtgcgcatgagcctcggctcctatttcaatgccttccccgccagctactggcgtcggtggagcgtcgtgcgcacggtgcgcctggtggtcaacacctccgggcagggcaccgtcgtggtgtacaagtcgaacgcgcgcggcaaccgccagcgcgtgcagtcggtgcaggtgtcg…	MSVSTAKQPMVSDFSDTPVSSVESNGYRVATRVIFPSDADLDVMPLYIDLDEDESESHIHPEDVRGRDSIAVRPGVRMSLGSYFNAFPASYWRRWSVVRTVRLVVNTSGQGTVVVYKSNARGNRQRVQSVQVSGEHNQQVFDLPLETFGDGGFYWFDLVAGDNEMVLESAQWWVPTASQPHGTATFATTTLNKPDYVVKNLRAMAGDVSLRDVVDEILIIDQGTKKVAEYAGFDEVKAELGDQLVVIDQANLGGSGGFSRGMYEGATRGKSDYVILLDDDISLETESIIRLVTFADMCKKPTLVGGHMFDLFNRTVLHTYGEVVEPYYWQPALPHPDQSLGHDFVHGGGKPDDGGLRSTEWLHQRTDVDYNGWWMDLIPVSVIKEIGLSLPVFIKWDDA…
NZ_CP010341.1	fig|6666666.450534.peg.73	peg	NZ_CP010341.1_83749_84633	83749	84633	+	ABC-2 type transporter				gtgagttcgtctgatctggcgtcgctgccgttgcatgcccccgggcactccaacggcctgctcgacgtgccgaagtggcacttcctcctcaacctgttggtgaagaaggaactgcgcgtccgctaccgcggctcggtgcttggcatgctgtggagctacgtcaagccggccgtgcagctgctcgtctactacatggcgatgggtaagttcctgcgcctgtcggcgtcgatgaccaactacgtcatctacctgttcgccggcatggtgatgatcaacttcttcaatgaggtgatgggcaacaccacccgctcgatcgtcaacaatgcgccactggtgggcaagatctacctgccccgcgaattgttcccggtgtcgagcctgtgggtggcgttcgtgcac…	MSSSDLASLPLHAPGHSNGLLDVPKWHFLLNLLVKKELRVRYRGSVLGMLWSYVKPAVQLLVYYMAMGKFLRLSASMTNYVIYLFAGMVMINFFNEVMGNTTRSIVNNAPLVGKIYLPRELFPVSSLWVAFVHFVPQLAVLLLGALIVGWRPTMLNVMAGLLSIAMVAIFALGLGLAFAAWNVMFRDAENLVDLIAMVALWVSPVFYNWSMVQSVVPGWLWNIYQCNPLAMSVELSHYAFWVPTRGVTATRSMAELMPPHWVMWSGVALLISLIILVLGQMVFRANEGKFAQEL
NZ_CP010341.1	fig|6666666.450534.peg.74	peg	NZ_CP010341.1_84633_85403	84633	85403	+	ABC transporter				atgagcgagcctgttgaatccacggtgatggtcgatcccaacctggtggtcgcgcggctgcgcgatgtggacaagcgcttcaccctgcaccacacgcactccatcaaggagtacttggtgtggacgatgaagggccgcaagggcgagctctcggagagcttcctggccctcgacgacgtcaacctcgacatccaccagggcgagtcggtggcgctgctgggcttcaacggctcgggaaagtccacctcactgaagctgctgtcgggcgtcatgatgcccgacaagggcgaggtggccattcgtggccgcatcgccggcctgatcgaggtgggcgccggcttccatcccgacctcaccgggcgtgagaacgtctacctcaacggcgcgatcctcggcatg…	MSEPVESTVMVDPNLVVARLRDVDKRFTLHHTHSIKEYLVWTMKGRKGELSESFLALDDVNLDIHQGESVALLGFNGSGKSTSLKLLSGVMMPDKGEVAIRGRIAGLIEVGAGFHPDLTGRENVYLNGAILGMSESEIDEKFQRIVDFSEIEKFIDTEVKFYSSGMFLRLAFAVAAHSEPDIFLIDEILTVGDEPFQRKCIAKIKELKAGGQTLVVVSHDLDMVRGICDRGVVLAQGRVTFDGDVDDAVEFLRSTE
NZ_CP010341.1	fig|6666666.450534.peg.75	peg	NZ_CP010341.1_87924_85516	87924	85516	-	hypothetical protein				atgcgggtagcgcttctgtgcgaggttgaccaggcggtttatcacgtcggcgacgaggccatcggaatcgccagcgcggcacagctgcggcagcgcggacacgaggtggtgatgatctcgcgtcaggagaagtacggacccggcgggcagccacacgccgagtcgatcccggcactcaccttcccctggccgctggacgagcgcgaccgctacctggccgagatccgcaaggtgctgtcgggaaaccacgtggccctgcctgccaaggacaagctgttcaagatcatgaaccagctgcgcggcgtcgacgccctggtgatcggtggcggcggcagcctcaactccaacttcggctggctggtctatgagcgcctggccaccgccctggtggcgtccttc…	MRVALLCEVDQAVYHVGDEAIGIASAAQLRQRGHEVVMISRQEKYGPGGQPHAESIPALTFPWPLDERDRYLAEIRKVLSGNHVALPAKDKLFKIMNQLRGVDALVIGGGGSLNSNFGWLVYERLATALVASFLDIPVVLSGQSLGPFLLLSDRAALKELLELCQLVGVRDADSYRLATQLCPEHPAIFQTLDDAVLLDADWDHPKANRISVTLGDNAEPFAEHDYVSIMAALIDGLAQRTGAEVEFVPHMADPDRPRSDVRIHKLVAAQMSHQATLLPIEQAVDATTRLAASRWALTTRFHPVVFGLLSGTPVLPITLGRYARSRVDGALANWGRSNASVPFAALWDPATGALRADVADAVLDALVAGADAERSAALAVRPERLDAASRWWDQVVAVL…
NZ_CP010341.1	fig|6666666.450534.peg.76	peg	NZ_CP010341.1_88957_88100	88957	88100	-	Putative glycosyltransferase				atgacggcgttcagcgtgctgctgccggtctacgccggcgacgagccggagttcttcgcccgcgcactggcgtcgatcagcaccgaccagatcctgcgtcccaatgagatcgtgatcgtgcgcgacgggccggtgccgcccgagttggaagaggtgatcgcccacgcgtccgacggcagtgccgtgggggacatccccgtgacgctggtgcgcatcaaccggaaccggggcctggccgccgccctcgagctgggcctggaggcatgccgctacgagatcgtggctcgcgccgacgccgacgacatctcggtgccacaccggttctcacgccaactcccggtgatcgccggcgacgcgccgggcgagcccgacggctacgacctggtgggctcggccatc…	MTAFSVLLPVYAGDEPEFFARALASISTDQILRPNEIVIVRDGPVPPELEEVIAHASDGSAVGDIPVTLVRINRNRGLAAALELGLEACRYEIVARADADDISVPHRFSRQLPVIAGDAPGEPDGYDLVGSAIQEFNDDEHHPGMVRRLPQDGDEIRRVAHFRDPFNHPTVVYRKSAVARAGGYQHLSKMEDYWLFARMLQCGARVTNLPDPLVLYRVGSGAYKRRGGVEMLGSELALQRAFVRSGFVSHLVGARNVAVRGLYRLVPTGLRQRAYRTMMRLVGRR
NZ_CP010341.1	fig|6666666.450534.peg.77	peg	NZ_CP010341.1_89916_88954	89916	88954	-	Putative glycosyltransferase				atgaagcccacccccggtaacccgccccgcatcgttgcggtggtcgtggcctggaaccgtcgtgagctgctcacccagtgccttgatggcctggccggccagacccggccggccgatgccgtcatcgtcgtggacaatgcgtccaccgatggttccggcgacatcgcccgcgatcacccggtggtcaccgaggtgatcaccatgcccaccaataccggtggggcaggcggcttcaccaccggcatcgccgccgccatggcgcgtcagcgggccgacggcatctggatcatggacgacgacaccgtgcccaccagcaccgccctgcaggcccttctcgacacggcccggctctatccccgcgagcttgccgtgctggccagccgcgccgactggtccgac…	MKPTPGNPPRIVAVVVAWNRRELLTQCLDGLAGQTRPADAVIVVDNASTDGSGDIARDHPVVTEVITMPTNTGGAGGFTTGIAAAMARQRADGIWIMDDDTVPTSTALQALLDTARLYPRELAVLASRADWSDGREHPMNTPRTRLDASPREKADAARLGCRPIRSASFVSILINAEAVRECGLPMADYFLWNDDFEYTARLLRHHEGLYVPASRVRHLTRAFGDSGADPGPRFYQEVRNKVWLFTRSRALTRWEKLIYGASTLRRWAHTLRTSGNRRVLSRGLRTGLRDGLRAGPRSNGRVLAGTPAESDIEALAKEPA
NZ_CP010341.1	fig|6666666.450534.peg.78	peg	NZ_CP010341.1_90526_90140	90526	90140	-	Thioredoxin			idu(3);CBSS-315749.4.peg.3658 idu(3);Glycine_reductase,_sarcosine_reductase_and_betaine_reductase	gtggccgtggtgctcgccttcggcggctaccgcaagctcaccgacggccgggcccgtgaggccgccctcgacgaacccaccctgggccccaccgagctcggcacaccgctgggttccaccgcaaccttcgtgcagttctcgtcgaaggtgtgcgcgccgtgcgtggccaccggcaggttgctgtcgggcctcaccgcccagcgtgacgacgtgaaccacgtggagatcgacggcgaggaacgcctcgacctggtgcgcgagttcggcatcaaccgcacccccaccgtcttcctgctcgaccccgatggcgccatccgctatcgcttcgtcgggccctcacgcaaggccgagttcgtcgacgcattggcggaactacaggccgcctga	MAVVLAFGGYRKLTDGRAREAALDEPTLGPTELGTPLGSTATFVQFSSKVCAPCVATGRLLSGLTAQRDDVNHVEIDGEERLDLVREFGINRTPTVFLLDPDGAIRYRFVGPSRKAEFVDALAELQAA
NZ_CP010341.1	fig|6666666.450534.peg.79	peg	NZ_CP010341.1_91070_90561	91070	90561	-	hypothetical protein				atgtctgcaacagctgcctccgctcccctcaccgggcgtgtccggcccggccccgggcaggttgacgtgcgcgggccccgcttcggcgccgcgatcacctcggtgctgctcatcgccgccctcgtgctcggcccgtggcccggcgtgatcgtgctggccatccagacgctcgccttcgcggcgggcgcggtgctgggcgtctcgcgccagccctacggcctgttcttccgcagcgtcgtgcgtccgcgcatcgcaccggccagcgaattcgaggacgccgcagcgccccgcttcgcccagggcgtcggactggccttcgccatcgccggacttgccggcgtcgtcttctcgctgccggtgctgttctacgtggccgtcgcgttcgccctggtggcagcg…	MSATAASAPLTGRVRPGPGQVDVRGPRFGAAITSVLLIAALVLGPWPGVIVLAIQTLAFAAGAVLGVSRQPYGLFFRSVVRPRIAPASEFEDAAAPRFAQGVGLAFAIAGLAGVVFSLPVLFYVAVAFALVAAGLNALFGFCLGCEMYLLGKRLFGSSRPSTGNATQTG
NZ_CP010341.1	fig|6666666.450534.peg.80	peg	NZ_CP010341.1_92983_92189	92983	92189	-	hypothetical protein				atggatctcgcgcgcaacccgaagctgtacaagtcgacgacggcgtccatcgcccgcaatatggtgcggatggcgctgataaggcctgccgtcgacgccgccatcaaggtgcacgtgcacgggctggaacaccttgacgggctggagtcgccgttcatcgtgacgcccaaccattcgggccatttcgacggccccctggtgatgttgacgatgcccaagcggctcaccaagaacctggcgaccggtgcggccgccgactatttcttcaaccactggtacaaggccttcggcacgcagctgctgatgaacgccttccccgtggaccgcggctcgatgcatggccatcgcggcctggcgtcggcgctgctcgagagcggcatctcgctgctgatcttcccc…	MDLARNPKLYKSTTASIARNMVRMALIRPAVDAAIKVHVHGLEHLDGLESPFIVTPNHSGHFDGPLVMLTMPKRLTKNLATGAAADYFFNHWYKAFGTQLLMNAFPVDRGSMHGHRGLASALLESGISLLIFPEGTRSRTGGMGRFKPGTAALAISHNVPIVPVALVGAWAAWPPSRARWVPGRPDVHVVYGSPMRADPGEIAHAFSERVRRKIIEMHDTTARAYSMPTQAEMMHLAAIEGAKKDIEAEQKKKRSRDKKHRDDE
NZ_CP010341.1	fig|6666666.450534.peg.81	peg	NZ_CP010341.1_93879_92983	93879	92983	-	Short-chain dehydrogenase				atggacggcccgcccggcaccacccggcgggccgtccgctgcgctcctgtggaacgtcaatcgctccgcttctcggctagattggagaacatgcctactgcactggtcaccggcggcagcagcggtatcggctatgcattcgccaccgagctcgcccgccgcggatacgacctggtgttggtggcgcgcgacccacagcggttgggatcggccgcccgtgcggtgcgcaacaagttcggcgtgcaggtgcacgagctcagcgccgacctgtccgaccacgacgacatcgcccgcgtcgagcaggtcttcgccgaccggcccatcgacctgctcgtgaacgacgccggattcgccgcccacgacgacctgctgagcgacgactggtcggggcaggtgcgg…	MDGPPGTTRRAVRCAPVERQSLRFSARLENMPTALVTGGSSGIGYAFATELARRGYDLVLVARDPQRLGSAARAVRNKFGVQVHELSADLSDHDDIARVEQVFADRPIDLLVNDAGFAAHDDLLSDDWSGQVRALDLMCLAVLVLSGAAAREMVKRGRGEIINISSMNSLIPADNYAAIKAWVNSYTEGLAARLDGTGVHANVTITAWVKTEFHAAAGLDRPRIPDWVWVPVKSVVRLALADVRRGKVRSVPTLRWRFAAWVLQHGPLALPRRVSHWVQSEHDNNRIGGPDEPRPEDV
NZ_CP010341.1	fig|6666666.450534.peg.82	peg	NZ_CP010341.1_95082_93892	95082	93892	-	Acetate kinase (EC 2.7.2.1)			icw(1);Pyruvate_metabolism_II:_acetyl-CoA,_acetogenesis_from_pyruvate icw(1);Ethanolamine_utilization icw(1);Fermentations:_Lactate icw(1);Fermentations:_Mixed_acid isu;CBSS-257314.1.peg.752 icw(1);Threonine_anaerobic_catabolism_gene_cluster	atggccaagcccatcctggtgctcaactgtggttccagttccatcaagtaccagctgatcgacccggacgaggagaccgtgctcgccaagggcctcgtcgagcgcatcggtgacgccggcaacggcatcgtcacccacgagaccgacggccaggagtggaccatcaccccgcagctgcacaaccacaccgtggcgctgcaggccgtgttcaagatgttcgacgaccacggccccggcctgaagaacgtgaccgccgtggcacaccgtgccgtgcacggtggcgaccgcttcgccgcacccgtggtgatcgacgacgaggtgatcgcgaccatgcaggagctcgtgccgctggcgcccctgcacaatccggccgtgatcgagggcatccgggcagcgcag…	MAKPILVLNCGSSSIKYQLIDPDEETVLAKGLVERIGDAGNGIVTHETDGQEWTITPQLHNHTVALQAVFKMFDDHGPGLKNVTAVAHRAVHGGDRFAAPVVIDDEVIATMQELVPLAPLHNPAVIEGIRAAQSLLGNVPHVAIFDTAFFTQLPEEAYTYAIDRDLAKRNAIRKYGFHGTSHQYVSQQVPAVVGTDLGELNQIVCHLGNGASISAIKGGKPIDTSMGLTPLAGLVMGTRSGDIDPGVFAYAARSEGWSTERIDSELNKNSGMLGLTGDTDMRDVEAAFEKGDEAAVTGMNVYIHRLVFYIGGYAALLGRLDTLTFTAGVGENSSFVRKMVCDRLAGLGVVLDEAKNEARDKAPHLISAPESKVKVLVVRTNEELAMAKQTEHLLAS
NZ_CP010341.1	fig|6666666.450534.peg.83	peg	NZ_CP010341.1_96775_95243	96775	95243	-	BioD-like N-terminal domain / Phosphate acetyltransferase (EC 2.3.1.8)			isu;Pyruvate_metabolism_II:_acetyl-CoA,_acetogenesis_from_pyruvate isu;Ethanolamine_utilization isu;Fermentations:_Lactate isu;Fermentations:_Mixed_acid isu;Threonine_anaerobic_catabolism_gene_cluster	gtgaccacatctgtatttgttgcgtcccccgacggccgcgttgaccttaattccgcggcacaggctattgccaaggcgctgggacgccaggaatcctcgaccacggttttcaccccgctgagccacacggccggcgctgcggtgggcgccaccttcgccgacttcaccaacgacgaggatgccgcccgcgcggccatcctcgagcgctgcgccgccatcgacggagcagtcgtcgcggtgggcaccgactacaccggccccaccgcacccaccgagctggcgctcaacgccagcctcgccgccgacctggcgctgccggtgatcctcgtggttgatgccgcgcagggccccgagttcgctgcggcctacgcctgcaccaccaccgcggccttcgccaag…	MTTSVFVASPDGRVDLNSAAQAIAKALGRQESSTTVFTPLSHTAGAAVGATFADFTNDEDAARAAILERCAAIDGAVVAVGTDYTGPTAPTELALNASLAADLALPVILVVDAAQGPEFAAAYACTTTAAFAKEHATVAGVVFTNGAAPTLNGLPTASLDGNLEPLLANAAATKVTTRTPAHFNYELMSRAKSELKTIVMPESEDLRILEAASITLARGTANIVLLGERDEVIANAKAHGFDVSGAKIISMNDPQLIESYAAKFAELRAKKGVTLDQARETMKDGAYFGTMMVYMGAADGLVSGANHTTANTIRPALQFIKTKPGTKTVSGAFLMSLADRVLLFADCAVTIDPTPEQLADIAIASNETAKMFGIDPRIALLSYSTGTSGKGPEVDAVRE…
NZ_CP010341.1	fig|6666666.450534.peg.84	peg	NZ_CP010341.1_97103_97231	97103	97231	+	hypothetical protein				atgtggccacgacgaactcgtgaaggcgggaaatatggcatgcccgcaatgcgggcgagcatccgcggcttcgcggtgctcggcgcggcgatgacagtgatcctgtcaatgttctctgttcaagagtaa	MWPRRTREGGKYGMPAMRASIRGFAVLGAAMTVILSMFSVQE
NZ_CP010341.1	fig|6666666.450534.repeat.2	repeat	NZ_CP010341.1_97369_98801	97369	98801	+	repeat region				ggctcttcacgaacgagggtgtagcgcgggtctgaatccgccggcttcgagcagcgaccgagcgatgtagtggctgaggttgcggaagccgagggccgtgccgcggaggtgttcgagtcggccgttgatcgcttcggtggggccgttgctggtgccggggcggtcgaagtagccgagcacgtccgaagcgcgctgtgtgagggtgcgggcgagtttgcggatctcgacgagctgctccgggacgctggcgctgatcttgtcgatcgtgtgcgcgaggaagaatctgcccaggccgcggtccttgtcccggtaggcggtgatcatgtcttggtagatgccccacgtcgcttcgacctcgacgtgcctgtcctcggcgaacagggcatctagccgcgcctg…
NZ_CP010341.1	fig|6666666.450534.peg.85	peg	NZ_CP010341.1_98682_97375	98682	97375	-	Mobile element protein				gtgtcacaccctactttcactacaccttgcctgaccacgttctgcggtctcgacgagctcggcctggaggctgtcgggcagcgtctggacccggatcgggcggtgatcgagtgccgtgtcgtggagccggaccggtggtgccgcgagtgtggatgcgagggcgccccgcgcgacacggtgatccgtcggctcgcgcatgagccattcgggcatcggcccacgaccctgctgatccgggtccggcgctacaaatgctgcgggtgtgggcgggtctggcggcaagacaccacggccgccgcgccggtacgggcgaagatctcccgcggtgggttggcgtgggggctggcgggcttggtcctcgatcatctctcggtcacgcgtgtcgcggcagggctgggg…	MSHPTFTTPCLTTFCGLDELGLEAVGQRLDPDRAVIECRVVEPDRWCRECGCEGAPRDTVIRRLAHEPFGHRPTTLLIRVRRYKCCGCGRVWRQDTTAAAPVRAKISRGGLAWGLAGLVLDHLSVTRVAAGLGVSWSAANDAILAEGRRRLIDDPARFEGVTTIGVDEHVWRHTRHGDTYVTVIIDLTPVRDKTGPARLLDMVAGRSKAVFKTWLAARPKPWREGIEVVAMDGFTGFKTAAAEELPDAAPVMDPFHVIRLAGDALENCRRRVQHDVFGRRGMKGDPLYQARRTLLTGAGLLTDKQQARLDALFAEDRHVEVEATWGIYQDMITAYRDKDRGLGRFFLAHTIDKISASVPEQLVEIRKLARTLTQRASDVLGYFDRPGTSNGPTEAINGR…
NZ_CP010341.1	fig|6666666.450534.peg.86	peg	NZ_CP010341.1_98817_99272	98817	99272	+	hypothetical protein				atgcgcctttattcgaagatggcatttctgggcctgtgcgtcagtctcttggcagttggtggctgttcaagaagccacgacgataattcgatggacggattccagaccgaggcggagtacaacgccgaggcggcgagtctcgcctggcctcccggacgttccgctccaagcccctggcatcacctggagaccgatgtccacaacgagaagggggtcggcgtcaccgacgctgaccgtcagtggctctgtgcctgggaggtccattatttggaagatcccgccacgcggggcggtagtgcgctggccgaactcaagaaattcaagggcctccacgcctacaccaaggcctatgacgtttctgcgaaggaatcgtttgacaaggccctcggctcgctggag…	MRLYSKMAFLGLCVSLLAVGGCSRSHDDNSMDGFQTEAEYNAEAASLAWPPGRSAPSPWHHLETDVHNEKGVGVTDADRQWLCAWEVHYLEDPATRGGSALAELKKFKGLHAYTKAYDVSAKESFDKALGSLELGDAGPLQRDVTVNCMVE
NZ_CP010341.1	fig|6666666.450534.peg.87	peg	NZ_CP010341.1_100705_99413	100705	99413	-	Mobile element protein				gtgacccctgacctgaccacgttctgccgtctcgacgagctcggccttcaagccgtcgggcagctgctcgaggctgatcgggcggtgctggagtgccgcgtcgtcgaggacgacccgtggtgtcggaagtgcggcgcggagggcgtgccgcgtgacacggtgacgcggccgctggcgcatgagccgttcgggcatcggccgacgacgctgctggtccgggtgcgccgctaccggtgcacgcactgccgccggacctggcggcaggacacgtcgaaggcggcggcgcccagggagaagatctcccgcggcgggatcgggtgggcactcacggcgatcgtggtcgaccacctcaccgtctcccgcgccgcagcagggctcggggtgtcgtggcataccgcg…	MTPDLTTFCRLDELGLQAVGQLLEADRAVLECRVVEDDPWCRKCGAEGVPRDTVTRPLAHEPFGHRPTTLLVRVRRYRCTHCRRTWRQDTSKAAAPREKISRGGIGWALTAIVVDHLTVSRAAAGLGVSWHTANTAIIAEGKRRLIDDPARFDGVTTIGVDEHVWRHTRFGEKYVTVIIDLTPARNKTGPARLLDMVEGRSKQVFKEWLAARPAEWSSRIEVVAMDGFSGFKTAAAEELPDAVPVMDPFHVVRLAGDALDRTRQRVQQDTLGHRGHAGDPLYGVRRTLHTGASFLTKKQTARLDAVFAAEEHVEVEATWGIYQRIVAAYREPDKNKAKEMMRAVIDSVSNGVPALLKEIRRLGRTLKQRAADILAFFDRPGTSNGPTEAINGRLEHLRG…
NZ_CP010341.1	fig|6666666.450534.peg.88	peg	NZ_CP010341.1_100751_100897	100751	100897	+	hypothetical protein				gtgagaacttccatcctggaagacctcgacgcctatccgcgaaccagccggcggtcccgggctacaccctcaactgcgaagagccccgtaagttcacgattcgtgaagcctgaatcgcgggaacacgcggattcatgcccgctatag	MRTSILEDLDAYPRTSRRSRATPSTAKSPVSSRFVKPESREHADSCPL
NZ_CP010341.1	fig|6666666.450534.peg.89	peg	NZ_CP010341.1_101336_100968	101336	100968	-	hypothetical protein				atgttcggcgtcgcgatcctcttgtgtgatctgctcagcgcggcattgtcctactggccgcttgtgatgatcggactcgtcctcatgcaggtcaaggccaacgtcatcggtccagcggagcacattgtcggtgccggcgaggacagcttggccttcatggttttctacgtcgtcagcgcaatcgtggtgctgatgttggccgtgcttccggcagtgatcggcaacctggccctgcgccgccgggcgggctggccaccacgtgtctgcgtcgcggtcgccgccgccgtgatcctcgcaccggccgtcgctgcggtagtggccccgctgaccatgaacgagatctggtacagagcaacacactggtggtag	MFGVAILLCDLLSAALSYWPLVMIGLVLMQVKANVIGPAEHIVGAGEDSLAFMVFYVVSAIVVLMLAVLPAVIGNLALRRRAGWPPRVCVAVAAAVILAPAVAAVVAPLTMNEIWYRATHWW
NZ_CP010341.1	fig|6666666.450534.peg.90	peg	NZ_CP010341.1_102328_101438	102328	101438	-	putative peptidoglycan binding domain protein				atgtcctacgggtacagcgggaacctagggtttaccctcccctcaaactgggcatttgaccagatctctacgatcactgttggaagtggcactggtgcaatcgagatcgataacgacatctattccggacgggacacgggacaagcatccgtcaatgcccttccgtccggagaggttctggacgttgccttcgacatgtcgcaagaggccagcctcgccagcgacatggacgcctattgcgacaccgtcacttccaacaccatagggctcatccacggcagtccaacggacgttgtgggagatgtccttcagcacgacacactgatcacaaacctgtctagagcgtgggggatcaggaaagctctcatccaggctgtgtctttctgggagtactggaag…	MSYGYSGNLGFTLPSNWAFDQISTITVGSGTGAIEIDNDIYSGRDTGQASVNALPSGEVLDVAFDMSQEASLASDMDAYCDTVTSNTIGLIHGSPTDVVGDVLQHDTLITNLSRAWGIRKALIQAVSFWEYWKTTALDPAADAVVESTYVYLEALEAWEANPIGVAPTPPVVMSQDSSTGFAQIFSATAIWAHNWALGQGLISGSTWDASDWHTVWAVWQDLHGDDDYNLSAVPQVLMAGAADVGITGSPRLDYTSAQITSILARYNGTGSAAADYGQEVRGVYNVFEQYNAALRG
NZ_CP010341.1	fig|6666666.450534.repeat.3	repeat	NZ_CP010341.1_102419_103900	102419	103900	+	repeat region				tcgtaactgttcagctggtgggttcgggggtctggcggggtgtgcggcgtgtcgcgtcgctggtccgggggctggaggtggagtattcggggcatgccgcggtcgcgtaaacccacctatgacgagctggtcgggctggtggccgcccaggcggcccagatcgctgagttggaacgccaactcgggtcgacctcgcgcaactcgtcgaagccaccctcggcagacgggttggccaagccggccccgaaatccttgcggcgcccctcagaacggcacccgggcggccagcccggccatccgggtgcggccctgcgccaggtcgatcatcccgatcacatcgtgacccacgccccggaccggtgcccggcctgcggcggggtcctggacgagtgctgcgac…
NZ_CP010341.1	fig|6666666.450534.peg.91	peg	NZ_CP010341.1_105066_103834	105066	103834	-	putative peptidoglycan binding domain protein				atgtacgcactaacacgcgcgctacagcacgaggttggcttaacggctctatcggacaactttgggaccggcacgctctccgcccttacggcgataggaaatatcgggccaagcacatcgaacgcgaacatcgcgaacatatacaatattgtggtcggcgggctctattgcaagggatacaacggcgacaatggaaacctcgacggtacctggacgacgaccacaacggctgccgtaactagcctgcaatcagatatcggagttcctacaacgggcacagtcagccccaaggtgttcaaggcgctcttgacgatggacgcgtatatcctgatcggcacgggcaccggccctgtccgtgaagtccaacggtggatgaacgccacctatatcgataagtcg…	MYALTRALQHEVGLTALSDNFGTGTLSALTAIGNIGPSTSNANIANIYNIVVGGLYCKGYNGDNGNLDGTWTTTTTAAVTSLQSDIGVPTTGTVSPKVFKALLTMDAYILIGTGTGPVREVQRWMNATYIDKSWFYIIPADGSYSRDVQEALVYAIQDELGVAGANGNYGPGTRAAVAAQPNITVGSSDAAGHYWVRLFQAALRFNTYDASFTGTFTSADSSIVLSFQAFCLLTVNGQGDYETWSSLLVSNGDPTRNGRAADCASEVTAARASALVADGRVVVGRYLTNVEGSTLNKKIQTGELSVILGAGLRVFPIFQTLGDSLSYFSDAQGYSDAGDAVQAATGYGFKRGTTIYFAVDVDVLGDDIPGSIIPYFQGVNRAMQRFGNLVTVQVVAGVQ…
NZ_CP010341.1	fig|6666666.450534.repeat.4	repeat	NZ_CP010341.1_105490_106719	105490	106719	+	repeat region				ggctcttcgtcattcagcgtggtttggtgaggctggcctgagtggtttgaagcgctgagagggtgtgtcggtgctggtgagaggggtcggggccttcttgaatgggaagcgttcagactcacccgttcgaagaagaccccgaccgtgttccacactacctgcactcatcccggctactgcacgctcgctgatgccatcgctgacctccccggcttccacgtcacgcgtgtggaccgctcacctgcgggcctgcgtctgaacgtcgagaccgaccctggcatcgtgttctgtcccgcctgtggggtccaggctgtggcggatggtcgccaacaacgtctcctccacgacatcggtgtcttcggtgtccctgtcctcctcgtgtggtccaggcgcacctgg…
NZ_CP010341.1	fig|6666666.450534.peg.92	peg	NZ_CP010341.1_105634_106983	105634	106983	+	Mobile element protein				gtgttccacactacctgcactcatcccggctactgcacgctcgctgatgccatcgctgacctccccggcttccacgtcacgcgtgtggaccgctcacctgcgggcctgcgtctgaacgtcgagaccgaccctggcatcgtgttctgtcccgcctgtggggtccaggctgtggcggatggtcgccaacaacgtctcctccacgacatcggtgtcttcggtgtccctgtcctcctcgtgtggtccaggcgcacctggcggtgcaggcaacactcctgcccccaggtctcgtggggggaagagacgcagttggctccaccccgcaagcacttcacgacccgagccatcacctgggctgtgaaccagcttctcacccgagacgttgtcatctccgccctggcc…	MFHTTCTHPGYCTLADAIADLPGFHVTRVDRSPAGLRLNVETDPGIVFCPACGVQAVADGRQQRLLHDIGVFGVPVLLVWSRRTWRCRQHSCPQVSWGEETQLAPPRKHFTTRAITWAVNQLLTRDVVISALARDLQVGWRTLWKAIEGPLQERLKEISDQASVEALGLDEHVWRHCGPHKNRMITGVVDHTRPKRGKDGKTKPFARLLDVQVGRSGAVAEDWLASQGKEFASKILIAAIDPYRGYANAISATLKEADMVVDIFHVTKLASQALDEVRRRVQQDTLGRRGHAKDPLYRARRLLLTGASHLTEKMATKLDALLQEGDPNWEVTITWTVYQKLIDAYQQPDSHDMVTLIDALKDCPIPEVARLGRTLKSWKREILAYWHTDRSNAGPTEAI…
NZ_CP010341.1	fig|6666666.450534.peg.93	peg	NZ_CP010341.1_107075_107647	107075	107647	+	hypothetical protein				atgaccgccccaacactgagcaaagagcggagtaccgtcctacatccgcgggtacggttcatcgtgttctacacgatcagctgcgtcatgcagtccgccgtacggacgatcgagatgatcttcttcgtgttggcggtctgtgtcaccgttgtggagatcttcgccctgaccggcgtgcgcgaggcagagcacagcctggtcgggctggcaatcacgatcctcagcctgatcatgatgccgggcctggcctggttcgagttccgcaccggccgcgctcggttcccgcagcgtccaggccgaggcgacacagctgctgtgtatctgtctgtccgacacggtcctgatcggcctgctttcaaacagcctgctcggacgggcgccctcgtcgacgctgaacgc…	MTAPTLSKERSTVLHPRVRFIVFYTISCVMQSAVRTIEMIFFVLAVCVTVVEIFALTGVREAEHSLVGLAITILSLIMMPGLAWFEFRTGRARFPQRPGRGDTAAVYLSVRHGPDRPAFKQPARTGALVDAERECCAFARWGIDDSHRLLQLTVTTPSGQLQALNIPLRSHTPAAAAGLSCEPFTNPKTH
NZ_CP010341.1	fig|6666666.450534.peg.94	peg	NZ_CP010341.1_107861_107998	107861	107998	+	hypothetical protein				gtgaggcgcgggcgcaagcgtcgcgggagcaccgatccggtcccggcggtgttgccgcagatcatcgcggaggtcgtctccgatgagcacgttgtgctgtcggtgggcgggcagcgtttgtcgggtcttctcagatga	MRRGRKRRGSTDPVPAVLPQIIAEVVSDEHVVLSVGGQRLSGLLR
NZ_CP010341.1	fig|6666666.450534.repeat.5	repeat	NZ_CP010341.1_107982_109427	107982	109427	+	repeat region				cgggtcttctcagatgagggtgtaggtcggccgggcgcgtcggtccgcagatagacgtcgaggtctcccgacgatggaggttcctacgccatccatccgaaagacctcgacgtgtccgacgctaccccgccggccggcttcggccgccctgacctgaccgccttcgctcgactcgacggcctcggtctgagcgtgaccggacaacgacttgaaccggatcgtgcggtcctcgcgtgccgcgtggtggaaccagatcagtggtgccgacggtgcggcagcgaaggcgctgctcgtgacaccgtgatccggcggttggcccacgagccgctgggctggcgaccgaccgtgctggaagttgtagtgcgccgctaccgctgtgccgactgcggacacgtgtgg…
NZ_CP010341.1	fig|6666666.450534.peg.95	peg	NZ_CP010341.1_108093_109418	108093	109418	+	Mobile element protein				gtgtccgacgctaccccgccggccggcttcggccgccctgacctgaccgccttcgctcgactcgacggcctcggtctgagcgtgaccggacaacgacttgaaccggatcgtgcggtcctcgcgtgccgcgtggtggaaccagatcagtggtgccgacggtgcggcagcgaaggcgctgctcgtgacaccgtgatccggcggttggcccacgagccgctgggctggcgaccgaccgtgctggaagttgtagtgcgccgctaccgctgtgccgactgcggacacgtgtggcgccaagacaccagcgccgcggcggagccacgcgcgaagctctcgcgcaccgggctgcggtgggcgctggaagggatcgtggtcgcacacctcaccgtcgcccgtgtcgcc…	MSDATPPAGFGRPDLTAFARLDGLGLSVTGQRLEPDRAVLACRVVEPDQWCRRCGSEGAARDTVIRRLAHEPLGWRPTVLEVVVRRYRCADCGHVWRQDTSAAAEPRAKLSRTGLRWALEGIVVAHLTVARVAEGLGVAWDTANNAVLAEGKRLLINDPTRFEGVKVIGVDEHVWRHTRRGDKYVTVIIDLTPVRDGAGPARLLDMVEGRSKAAFKTWLADRDDAFRDAVEVVAMDGFTGFKTAAAEEIPDAVTVMDPFHVVRLAGDALDRCRRRVQLAIHGHRGFRDDPLYKSRRTLHTGADLLTDKQSDRLRALFVDDAHVEVEATWGVYQRMIAAYRHEDRQRGRELMEKLITDLSAGVPKVLTELTTLGRTLKKRAADVLAYFERPGTSNGPTEA…
NZ_CP010341.1	fig|6666666.450534.peg.96	peg	NZ_CP010341.1_109646_110659	109646	110659	+	hypothetical protein				atggcggttccgggggcgcggcgcgggcggcgtcgtgtggtggggattgtgttgttggtggtggcattggttgctgctggggctggtgtggtgtggctggtcgttgacggcaccggccacaaggacgcctcggcggtgcgggcctccgcgccggcgggtgggccggcgatggtgtcggtgcggcgtcaggacattgccccggtgctcacgagcacgagccagtcgagtgcgcagccgcattacctggtgacggccccggctgcgggccatattgagtacacgcgggggctgaccactgcggtgcaggccgcccagccggcaccggcggcgcaacccgttgccagtgcagccccggccaccgcagtcccggaggatggggcgcagccagcgccggccgcg…	MAVPGARRGRRRVVGIVLLVVALVAAGAGVVWLVVDGTGHKDASAVRASAPAGGPAMVSVRRQDIAPVLTSTSQSSAQPHYLVTAPAAGHIEYTRGLTTAVQAAQPAPAAQPVASAAPATAVPEDGAQPAPAAPATTAPVAAAPVVPKTAADVKAGEVLFWVDDLAVVAPADCLLQNWVSGEVDVPGDIPVAECTYPGFGLVTQIKPVDSYRILSGIVGAKGVFDDGPGPFDCPMLPATGGGDGGTPMVCLVPTTVRALAGVPGRVAIRSQLVAGALVVPRSAVRGLVDTGVVGLQQGNQIVQRTVKLGVTDGAVVQVIDGLSLDQQVTRDAPEVGS
NZ_CP010341.1	fig|6666666.450534.peg.97	peg	NZ_CP010341.1_110656_111348	110656	111348	+	hypothetical protein				gtgaccagccgcgtgggccccgccctggcgctggccggggtgcacaagggcgtcgacctgcccgacgggcagcgcttggagatcctgcgcggcgtcgacctggagattcccgccgccagctccaccgccatcgtcggacgctccggcagcggcaagtcaaccctgctgagcctcatgggactgctggcggcccccgacgcgggcaccatccagatcgacggcgtggccgccgccgggctgagcggcaagcagtccgcccggctgcgcaacggccacatcggcttcatcttccagaactattcgctggtgcccacctggaatgtcttccagaactgcgccctgccgctgctgtacagctctggggtgagcggacgccaacaacgcgaacgcgttcgctcg…	MTSRVGPALALAGVHKGVDLPDGQRLEILRGVDLEIPAASSTAIVGRSGSGKSTLLSLMGLLAAPDAGTIQIDGVAAAGLSGKQSARLRNGHIGFIFQNYSLVPTWNVFQNCALPLLYSSGVSGRQQRERVRSALAEMGLADRADALPGHLSGGEQQRVAIARALVTEPTVVLADEPTGALDQTTAEAVLDVLFATAQRTGTALVVVTHDDQVAARAQTRRELDGGRFVA
NZ_CP010341.1	fig|6666666.450534.peg.98	peg	NZ_CP010341.1_111345_112493	111345	112493	+	hypothetical protein				atgagaagcttcggtcgcgagctgtggtgggacctgctgggcaacaagaccaacttctggctgtcctgcctggccctgttcgtggcactgttctcgttcatcgccgtggtgtccaccggcacgctcgcccacgactcactgctggccaagaccctgatggtcgacggcgtgcccaccagctaccgggccgagatcgccccggccgcgctgcgcgccaactcgctcaccggccaactcgccgacgacgtatcggcatggaaccgcgccggcctggaatcggccgtggccatggacttcagccaacaactcgccggccaacccatcacggtgcgcgccatcgccggcaactaccaggcgatcaagcgcgtgaagctcaccgacggccgctggaaccaggcg…	MRSFGRELWWDLLGNKTNFWLSCLALFVALFSFIAVVSTGTLAHDSLLAKTLMVDGVPTSYRAEIAPAALRANSLTGQLADDVSAWNRAGLESAVAMDFSQQLAGQPITVRAIAGNYQAIKRVKLTDGRWNQARPYPGEVVANQPLAARQGSNTQLSLGTTSGAVEPFVVTGSLADGDARPVAYTDLTSYFATTGWYPTPATVELLFHTDKTPDQIAAAIAPSLTALGLATNDKPMRIDRVDSMADQVTMFTAAFTAVTLIGLVVAALGMMNVGLASVRERSRDFTIRRALGATQGRIIAQVLAETLATGIVATLAAIGTTWALLNVLLPRLLPPSWGLSVPAYPWPITLLAAAAGLTISAASGLIPALRVRKLELAAILRA
NZ_CP010341.1	fig|6666666.450534.peg.99	peg	NZ_CP010341.1_116049_112651	116049	112651	-	Putative helicase				atgaatgcgcgcagtcgaaccccggacatcactaggcagtggctacgtggactctcggagggaatactgcgggcccactatgggcaggatctgatcgatcaggcttccgcgctcagcgaaggcgctcgtgtcgtcacgaatctcgtggcagacggcgggcgcatcaaggccgacgtggccgattccagcagcggccagacccacgagttccaccccgagatccagctgatcggctacccggtgcgcatcgccacctggtctgatcgctgcgactgcgggaaccccaacccctgtgtgcacgcaacggccctgatgctcacggccaaggcggacgccaccgaggtggtcgccacgcaggcccccgtgcagcacggccacgagaaggcggcctgggagacg…	MNARSRTPDITRQWLRGLSEGILRAHYGQDLIDQASALSEGARVVTNLVADGGRIKADVADSSSGQTHEFHPEIQLIGYPVRIATWSDRCDCGNPNPCVHATALMLTAKADATEVVATQAPVQHGHEKAAWETALSPALPRFDSDGERELALQFEQVEGVAGFGADSRWRISALRAGPDGEWQRAHMSWHDINHPGITLAARADQLNALRGLERLATQGGRRAGDILLERMPPELWRVLRRAANTGVTFLHKLGDNAWAPVTVDDHPATLGLDIVAAPHSASASRPAGTSKPSGKNADDTTDTKDPSDFELRTILREGDTVEPFRSGWLLLGNPPHGLLRTEPRGALRLTPLADNVDASLRPLLEDSTALKLPAEDLPRFLGLYAPFLRDRMDLVSTDG…
NZ_CP010341.1	fig|6666666.450534.repeat.6	repeat	NZ_CP010341.1_116649_117757	116649	117757	+	repeat region				ccggtggtgtcatagcgtcgaagcaacactcccggtcggcgggggtctgatcggtggagtgtgcggatggcgcgggtggggttgtcgttcagtgacaggtcggagatctcgacggcctcgaaagcgggctggtcggtgcggaggatcgcccgtcacctggggcgttgcccgtcggtgatcttgcgggagcttcaccggaactcgacgaagacccgcggctaccaggccgtgaccgcagacgtcagagcgcagcgtcggcgggctcgcccgcagcagcggaaggtcgcgggggatccggtgctgcaggcgagggtggaggcggatctggccgcgtcgtggacgccgaacgagatagcgggccggttgcgtctggaggcgacagacccgaccgttgaacgc…
NZ_CP010341.1	fig|6666666.450534.peg.100	peg	NZ_CP010341.1_116715_117749	116715	117749	+	hypothetical protein				atggcgcgggtggggttgtcgttcagtgacaggtcggagatctcgacggcctcgaaagcgggctggtcggtgcggaggatcgcccgtcacctggggcgttgcccgtcggtgatcttgcgggagcttcaccggaactcgacgaagacccgcggctaccaggccgtgaccgcagacgtcagagcgcagcgtcggcgggctcgcccgcagcagcggaaggtcgcgggggatccggtgctgcaggcgagggtggaggcggatctggccgcgtcgtggacgccgaacgagatagcgggccggttgcgtctggaggcgacagacccgaccgttgaacgcatggcgaactctgctgacgcacgcggccgaaccgtctccggtgaggctatctaccagtacatctac…	MARVGLSFSDRSEISTASKAGWSVRRIARHLGRCPSVILRELHRNSTKTRGYQAVTADVRAQRRRARPQQRKVAGDPVLQARVEADLAASWTPNEIAGRLRLEATDPTVERMANSADARGRTVSGEAIYQYIYAIPKGELARKGIFLQSKRTKRRPRTTGRTRGGPIVGMVPIAERGEDAAQRRVPGHWEGDLIIGKNGTSCAATLVERMSGFTGLLALSSKHAEPTADAVIEFFNDLPEMMKASLAWDQGSEMAQHAKVSLATAMPVYFADPHSPWQRPSNENTNRLYREYLPKGTVIPDHQPYLTTIAEEINNRPRRRLGYLTPTEAFARLLAGEPHVASTP
NZ_CP010341.1	fig|6666666.450534.peg.101	peg	NZ_CP010341.1_117730_119466	117730	119466	+	S-layer protein precursor				atgttgcttcgacgccttgacatcgccaccagcccgacgcccacttcggcgttcgccaagggctcttcctacctgcccggtttcgacaccagctcggatcaggccaagtcggaatggttcttcggccgcgctcgtagccaggctgcctccatcaatggcagccttctctcggcttccggtggcgtgaacctgtacggcgactacgcctactccgattcccgtggcttcaagtacgacaacacgtacaagagcgagtccacggaaaactggggcattctcaacgacaaccagcttgagggtcaggacaaccgttcctactccgccaacgtcgtcatccatggcgccgttgccaacaactggctgatcaacttcgcttggtcgcccgaggccttcgccacg…	MLLRRLDIATSPTPTSAFAKGSSYLPGFDTSSDQAKSEWFFGRARSQAASINGSLLSASGGVNLYGDYAYSDSRGFKYDNTYKSESTENWGILNDNQLEGQDNRSYSANVVIHGAVANNWLINFAWSPEAFATHTLATVSDNGGKAYGGNTAVNTGFFNLKLGTIQQESNWPAVINGTSNTLASSQISDSTGWAIKSILGWDGQILDWTGMKFLPVLDLGVFSSADNVTLADQANGTKSVTASSTLNQGQFSLLGDLLKLKWGEGERTATATGVAGTATATTAPLSDITVSTIFGLGATIKPGATWDLSKLGLIGQAASVLADLSLGLPGQNKTVVADDGTHAEAHQTGLGITAGLKIAANTGQLLSFSATLGSQDVEAQAPEGGIVLPGAECNTQYFS…
NZ_CP010341.1	fig|6666666.450534.peg.102	peg	NZ_CP010341.1_119569_120288	119569	120288	+	hypothetical protein				atgagctcggaagacagcacccaggcaggcccccaacgcggcgaaacgcccgatggcggcaacaggaaaaaggcactgatcatcggcgcgatcgttgtcgcggtggtcgtgattgctgcggtcgtgttcttcgccgtgcgcggcagtggtaacagtggttcgtccaagtcggcctctgcagctgcatcgacgtccgtggcccaggcctcaggcgacatgggttcggcctccgccagtggtagttactccggcgtgatgcgctcgatgatcgatgaggagaagtcggccggtgtgcccagcctgaagcaggagcacgttgacatcccgcctgccgagaatggtggcaccggttactgcggtcgcatccaggacttcaagaagttcaccgatgcgaacagc…	MSSEDSTQAGPQRGETPDGGNRKKALIIGAIVVAVVVIAAVVFFAVRGSGNSGSSKSASAAASTSVAQASGDMGSASASGSYSGVMRSMIDEEKSAGVPSLKQEHVDIPPAENGGTGYCGRIQDFKKFTDANSQAGTVQTAQELNARWTEMANAAQKISDEAPDQGAKDAWKKYADATNAVNNAIGPVSNPDDVAKKLNDQGFATAFNNFNNSWNDLVKNYKDAIAGSCSVTLVGQATA
NZ_CP010341.1	fig|6666666.450534.peg.103	peg	NZ_CP010341.1_120520_121323	120520	121323	+	Endonuclease IV (EC 3.1.21.2)			isu;DNA_repair,_bacterial	atggcgctattgatcggatcgcacgtagagcaggaagaccccatcgcgggggcaagggtgcatggcgccgagattgcgcagatctccctgggcgatccacgaagttggaagggcccggtggtggagttccccggcggggcaccggcgctgcgcgaggccgcgcagcaggcgaacctgccgctggtggtgcacgcccccttcgtgatcaacgtggccagcaccaacaaccgcatccgcattccgagccgcaagctgctgcagaagcacgtcgatgcagccgccgagatcggagccctcggggtggtgatccacggcgggcatgtggtcaaggatgccgatccggccgatggcttcgcgcactggcacaaggcggtggacggcctggacgccaaggtgccg…	MALLIGSHVEQEDPIAGARVHGAEIAQISLGDPRSWKGPVVEFPGGAPALREAAQQANLPLVVHAPFVINVASTNNRIRIPSRKLLQKHVDAAAEIGALGVVIHGGHVVKDADPADGFAHWHKAVDGLDAKVPIFIENTAGGQHAMACTLEAIERLWDSISTAAAFAQVGFCLDTCHAHAAGLELHGLVDRIKAITGRIDLVHANDSRDAFGSGADRHANLGKGKADAAGIVEVVATSGAPAVVETPGGAEDQAADIVWLRDRIAQL
NZ_CP010341.1	fig|6666666.450534.peg.104	peg	NZ_CP010341.1_121320_123326	121320	123326	+	Long-chain-fatty-acid--CoA ligase (EC 6.2.1.3)			idu(2);n-Phenylalkanoic_acid_degradation idu(2);Fatty_acid_metabolism_cluster idu(2);Biotin_biosynthesis	atgaccgatcttcgcgaactgccgtcacagccattggcggtcgagccggcgcacgtcggcctgatggtgaaggcgagtgtgcaggccttcggtgaccgtcccgccacgcgcgtgctggtgggcaagcgatgggtggtggccagctaccgcgagctcgacgcccgcgccatgcagatcgccgcggcgctcatgtactccggtgtcgagaagggcgaccgggtgggtttctactcgcgcaatcgccccgaatggacccaggttgacctggcgtgccagttcatcggcgccgtctcggtgcccatctacgccaccgacaccgtcgatgaggtggtgtacatcgccaatgactgcggcatggtggtggcgtttgccggacgcgccgacgaggccgagcggatg…	MTDLRELPSQPLAVEPAHVGLMVKASVQAFGDRPATRVLVGKRWVVASYRELDARAMQIAAALMYSGVEKGDRVGFYSRNRPEWTQVDLACQFIGAVSVPIYATDTVDEVVYIANDCGMVVAFAGRADEAERMGQASERIPSLRRVISFDSCPRTDVTWLEYFAPSDRPVPEQVVSRINARLNKASGDDLFSIIYTSGTTGAPKGVKLAHRAIMSELGALHRSFPISTRDHSLCFLPLSHALERGWTCYLWAHGCMNTYVVDTRNVGEMMRRARPTLMVAVPKLFETVLAEVHKASAVTPRRKRILQWAVSVGQHLQFDYRQGRKPLLFWRAQLPLADRLVLRKIREAMGGQKTMLVSGGAPLRRETELFFGAAGLQILNGYGMTEAAPLISYNTHSAY…
NZ_CP010341.1	fig|6666666.450534.peg.105	peg	NZ_CP010341.1_124739_123366	124739	123366	-	Major myo-inositol transporter IolT			idu(2);Inositol_catabolism	gtggtgctggtggccacgatgggcgcactggccttcggcttcgacaccggcgtgatctcgggggccatccccttcctcaagctgcccaccgccgacggcggcctggcactgagcccgaacatggtcggctgggtcacctcatcgctggtgctgggagcggcgttcggcggcatcctgtcgggcggacttgccgaccgcaatggccgcaagaagaccctgctggtgctcgccgcgctgttcatcatcggcgcgctgggcacgtcgctggcgccgacggccgccgtgatggtgatcttccgcttcatcctgggactggccgtgggcggcgcgtccgccacggtgccggtgttcatcggcgagctggcgcccacccacatccgcggcaccctggtggcgcgc…	MVLVATMGALAFGFDTGVISGAIPFLKLPTADGGLALSPNMVGWVTSSLVLGAAFGGILSGGLADRNGRKKTLLVLAALFIIGALGTSLAPTAAVMVIFRFILGLAVGGASATVPVFIGELAPTHIRGTLVARNELTIVTGQLLAYTTNAVIANVFPGHPHAWRFMLVLCTLPALALFFGTFHLTESPRWLVSKGRRDDAEKVLWQLRHDDDVSEELNALEKHVQWTRREASTSFFDDLRVPWMRRITLIGIALAFLSQMTGVNSVMYYAPMILIDTGLGTNAALVATIGNGVVAVCSVAFGSIVLLPRFRRRPMLLIGQIGVTCALALIGAMFTVIAPGPTRAYLVLAFMMLFLFFMQGFVAVIFWLMLAEIFPLRIRGMAMGLAVIANWMANFLVAS…
NZ_CP010341.1	fig|6666666.450534.peg.106	peg	NZ_CP010341.1_125936_125139	125936	125139	-	Hydroxypyruvate isomerase (EC 5.3.1.22)			isu;Glycerate_metabolism	atgaccgcgagcccgttcacgttggcggcgtgtgctgagatggtctatctcgacctgccgttcgtcgagcgggtcgagcgcatcgccgcgcgcggcctgcaagtggagatgtggaactggaacgcccccgacaaggacctgaccgcgctggcggccaccggcgccgacatcgggtccatgaccggctacctcaccggtgacctggtgaccgacaccggacgccatgacttcctcgaatcggccagggcgtccatcgaggtcgcccacaccctgggagtgggccgcctgaacttccacggcaccggcctgggcgaccagggcctgcccgtcacacccgtcgagcacgtcaccggcgccatgtgggcccgggccaccctgaccctgcaggaactcgcccga…	MTASPFTLAACAEMVYLDLPFVERVERIAARGLQVEMWNWNAPDKDLTALAATGADIGSMTGYLTGDLVTDTGRHDFLESARASIEVAHTLGVGRLNFHGTGLGDQGLPVTPVEHVTGAMWARATLTLQELARLGADASVVFTMENLNLPVDHPGTPFSHPDDTRALVSAIDSPALRMNLDLYHAQIGDGQLIETCRQCLPWIGEIQVADVPGRCEPGTGEINYPRIAVALQQMGYTGVVAMEAWASGDPDRALDAFIDAFTPAG
NZ_CP010341.1	fig|6666666.450534.peg.107	peg	NZ_CP010341.1_126428_127450	126428	127450	+	Periplasmic binding protein/LacI transcriptional regulator				atgagcggctcatcaatggggcgtcgacccacgatgcgcgatgtggccagggcggccggcgtctcgcagtcgctggtgtccatcgtcttccggggcgctcccggtgccggcgcccagacccgcgaccgcgtgctcgcagccgcccgcgagctcggctatgtgcgcgacgagagtgcgcgctcgctgcgcgccagccaatccaccagcatcggggtgtgcttccagacgcgccagcccttccaccacgtgctgttggacgggatgtacgcccatacggccggcacgagccatcccctggtgttgtcggccgtctccgatgcccgtgacgaggcgaccgccatcaggggcctgttggcctaccgttgcggggcgctggtgttgctggggccgcgcggcgac…	MSGSSMGRRPTMRDVARAAGVSQSLVSIVFRGAPGAGAQTRDRVLAAARELGYVRDESARSLRASQSTSIGVCFQTRQPFHHVLLDGMYAHTAGTSHPLVLSAVSDARDEATAIRGLLAYRCGALVLLGPRGDEQSLSALAGDTPVVVVGRRVDDRSIDWVTSDDGLGMDQAVTHLRTLGHRRVLYLSCSRAAGGPDRLQAFHDAAAANGISRSVTVAEGEMTEQRGARAAERLLAGSIVPTAVIAFNDRVALGLMEVLIRRGVAVPKDLSVVGFDDSEIAQRDPVLMTSVHQDAESLARIAVERASQRIHPSSPPTDPHGTLVPTHLVVRSTSGEAPRR
NZ_CP010341.1	fig|6666666.450534.peg.108	peg	NZ_CP010341.1_127716_128288	127716	128288	+	Nicotinamidase (EC 3.5.1.19)			isu;NAD_and_NADP_cofactor_biosynthesis_global isu;Niacin-Choline_transport_and_metabolism	atgactgacaaggctttgctcgtggtggacgtgcagaacgactttgtcgagggcggggcccttggctgtgagggtgggaaggcggctgcggccgccatcacgcagctgatcgccgggctcgatccggccaccgaactggtcgcggcctcgcgcgatgatcacactcccggcagcgacaatggcgggcacatcagcgagcatcccgatttcgtggacagctggcccccgcactgcatcgacggcacgcccggtcaggcctacgcggagccctttgccacggcgcatcgcgatatcgaggtgcagaagggtcagggggtgccggcctattcggcgttcgaggggcacacggccgatggtcgcagccttgaccaggcgctgagggacgctggcgtgacgcag…	MTDKALLVVDVQNDFVEGGALGCEGGKAAAAAITQLIAGLDPATELVAASRDDHTPGSDNGGHISEHPDFVDSWPPHCIDGTPGQAYAEPFATAHRDIEVQKGQGVPAYSAFEGHTADGRSLDQALRDAGVTQLDVCGIATDYCVRASALDAVRLGYQVRLLGALCAAVNPESGARAVDEMRDAGVTIVA
NZ_CP010341.1	fig|6666666.450534.peg.109	peg	NZ_CP010341.1_128669_129529	128669	129529	+	ABC transporter, substrate-binding protein (cluster 3, basic aa/glutamine/opines)				atgacccatgtatccgtgacccgtccacgccgcatcggcgcccttgccctggccgcggcggcggccgtcgccctgtccgcgtgtggtgccagcggcatgctggcgcaatcaccaccgaccgacgccgacgtcgccaccggcaccgggccatcggccgggcggcctgccgcaacgaggtcggccagcgcctcggtgaaggccgaccccgccctggcagcgctggtgccccaggagatccgggactccggcgaactggtggtggacagcaatcccaccctgccgcccatgtcattcaaggccgatgacggcacggtcgccggcgtcgatgctgacctggcgaaggccatcgcgggtcggctcgggctgaggccccaggtgcagccgtactcactggacgga…	MTHVSVTRPRRIGALALAAAAAVALSACGASGMLAQSPPTDADVATGTGPSAGRPAATRSASASVKADPALAALVPQEIRDSGELVVDSNPTLPPMSFKADDGTVAGVDADLAKAIAGRLGLRPQVQPYSLDGSSWHVIGRSLGDADISVSNSVITASSRWNWKNVQYMKTGLRWIVRAGNPTGFNADRLCGHALQYEANYDEGGNRPSIAAAHVAQRVKECAKLGLPEAHANGVHNVDEEATAVTDGSVEAAVMESPAAEYVVARSNGALELAGTSGRQPSMEFS
NZ_CP010341.1	fig|6666666.450534.peg.110	peg	NZ_CP010341.1_129823_130734	129823	130734	+	ABC transporter, substrate-binding protein (cluster 3, basic aa/glutamine/opines)				atgttcatttcgcgcttccgtcgtgcggctgcggtcggcctggccgccgtcaccgcattgtccgccactgcctgtagcggttcctcgtcgtcgtccagctcatccgcgagctcggcgctgccctcggtgagcgcagactccaccctggtgaaccaggtgcccgagaagttcaagaccaagggcaccctgcaggtgggcaccaacgccaccttcgcgccgatcgagttcatggccgaggacggcaagaccatcgtcggcctggacgccgacctgtccaaggccgtggcgtccaagctcggactgcaggtgcagatgcagcaggccgagttcggcaccatcatcctgggtgtcacctccggcaagttcgacatgggcgccagcggcttcaccatcaactcc…	MFISRFRRAAAVGLAAVTALSATACSGSSSSSSSSASSALPSVSADSTLVNQVPEKFKTKGTLQVGTNATFAPIEFMAEDGKTIVGLDADLSKAVASKLGLQVQMQQAEFGTIILGVTSGKFDMGASGFTINSERIQQVNMVQYMKAGLRWAVQNGNPKKVDVNELCGRTVSVQRDTVSADQLAEKAKACTDAGKAAITQVVEDDQSKTTTDLNSGKSDAMLADSPIVDYAIEQSNGSLEALGDMYDAAPYGIVLAKGDTDMANLVSKALASLKQDGTYQKILDKWGNSAGGVDDFAVNPTVS
NZ_CP010341.1	fig|6666666.450534.peg.111	peg	NZ_CP010341.1_130901_131812	130901	131812	+	ABC transporter, substrate-binding protein (cluster 3, basic aa/glutamine/opines)				atgtcccgctcgtccctgcgtattgccactgccggcctggcggcagtcacgctgctgtccaccgccgcctgtagcgggtcgtcatcatcgacctcctcgtcgtcgacatccgccctgccgtcggtgagcgccgacgccaatctgtcgggccaggtgccgcagaagtacaagtccaagggcaccctggaagtgggcatggacgccagctatgcgcccaatgaattcgtcgccgaggacggcaagacgatcgtcgggctcgatgcggacatcgtgaacgcggtggcagcacgcctcggactcaagaccgagcgcgtcaatgccgacttcggcaccatcatcctgggggtcagctcgggcaagttcgacctgggcgccagctcgttcaccatcaacacggtg…	MSRSSLRIATAGLAAVTLLSTAACSGSSSSTSSSSTSALPSVSADANLSGQVPQKYKSKGTLEVGMDASYAPNEFVAEDGKTIVGLDADIVNAVAARLGLKTERVNADFGTIILGVSSGKFDLGASSFTINTVREEQVNMVQYMKAGTAWAVLKGNPKKIDVDNVCGQTVAVQKDTTQVDDLNARSKKCTDVGQPAVTQVVEVQQSKVTADLVSGKADAMLADSPVINYAIQQQGDQLERLGDMYDAAPYGLLVAKADTDMADLVSRALTSLKDDGTYKAILDKWGNASGSVDDYPVNPSVGG
NZ_CP010341.1	fig|6666666.450534.peg.112	peg	NZ_CP010341.1_131894_132874	131894	132874	+	ABC transporter, permease protein (cluster 3, basic aa/glutamine/opines)				atgagtgagcaagtgagcgcgggcacaaccgcacagacagccgagaagcggcccggccgtatcgacgccgttcccgtgcgtcacccctggcgctgggtcgccgtggcattcattgccgtgctcgtcgccatggtggtgcactccttcgtcaccaacccgcgatgggactgggccagcaccttcgagttcctgttccgtcccccgatcatcgaaggcctgatcaagggcaccatcttgggcaccgtgatcgcgatgatcatcggcgtcgggctcggcgtgttgctggccgtgctgcggctcagcaagaacccggtgctcaaatatgcgtcggccggcttcacgtggttcttccgggcgatcccgcgctatgtgttgctgacgatcctcggcgtggggctg…	MSEQVSAGTTAQTAEKRPGRIDAVPVRHPWRWVAVAFIAVLVAMVVHSFVTNPRWDWASTFEFLFRPPIIEGLIKGTILGTVIAMIIGVGLGVLLAVLRLSKNPVLKYASAGFTWFFRAIPRYVLLTILGVGLIYLYPTIDIGIPFGQQISHWLGLGWDMTWWHIDMRNVSSGIGIGALGLGLSESAYMAEIARAGIVSVDDGQTEAAEALGMSHRKTMRRIVLPQAMRVIVPPTGNEFIAMIKDTSLLAAIPVGMELFYQATIIANRTYKVMSAYVAATIWYLVVCSVLMFLQSLLEKRFGRGFSNGDDELNPRARRLLQKTGEH
NZ_CP010341.1	fig|6666666.450534.peg.113	peg	NZ_CP010341.1_132876_133703	132876	133703	+	ABC transporter, ATP-binding protein (cluster 3, basic aa/glutamine/opines)				atgagccaggacaacgcgtcacgcagcaccggatcgtcgtcgtcacgaggcgaggtggccgcggtcaacgcggtgaacgtgcacaagttcttcggccgcacccatgtgctcaagggcatcgacatggaggtggcgcccagcgaggtggtgtgcctgatcgggccctccggctcgggcaagaccaccttcctgcgctgcatcaaccagctggaggagatcgacgggggccgcatctgggtcaacggcgacctgatgggctattacgagaagaacgggcgcctgcacgtgctggacgacgcggcgaaggctcgccagcggcgtccgatcggcatggtgttccagaggttcaacctgttcccgcacatgaccgcagtgcagaacatcatcgaggcacccacc…	MSQDNASRSTGSSSSRGEVAAVNAVNVHKFFGRTHVLKGIDMEVAPSEVVCLIGPSGSGKTTFLRCINQLEEIDGGRIWVNGDLMGYYEKNGRLHVLDDAAKARQRRPIGMVFQRFNLFPHMTAVQNIIEAPTQVLGVSKADATSEAMNLLDQVGLADRAENYPSQLSGGQQQRVAIARALAMHPKLMLFDEPTSALDPELVGDVLKVMRDLAEEGMTMVVVTHEMAFARDVADRVVFMDAGKVVEEGTPDQVINHPSQERTQQFLSRMVADPHV
NZ_CP010341.1	fig|6666666.450534.peg.114	peg	NZ_CP010341.1_134566_135447	134566	135447	+	Transcriptional regulator, PadR family			idu(1);CBSS-1352.1.peg.856	atgcgttattacttcatgattcaggaagatccaaggtcgggcggccccggtccccgtggccatcacggccatggcggttgcggcggacgtcgggacttcgacggacctcgcggcagggacttcggcccccgcggcggcgactttgagggtccccgcggtggcggcgaccttgagggtccccgtgacggcttcggtcgtcggggtggacgcccgggcttcggcggacgcggtgagggagacccccgtggccgcggcgaggccggtggcttcggtggcgacggcttcggcggccccgagttcggtcccggcttcggccccggtccgcgcggcccgcgtggcggcatgggcttcggcccccgtggaccccaccatggccatcacggccgtggcaagggacgt…	MRYYFMIQEDPRSGGPGPRGHHGHGGCGGRRDFDGPRGRDFGPRGGDFEGPRGGGDLEGPRDGFGRRGGRPGFGGRGEGDPRGRGEAGGFGGDGFGGPEFGPGFGPGPRGPRGGMGFGPRGPHHGHHGRGKGRRGDVRAAVLNLLNEQSMTGYQLMGAIEEKSQGLWKPGPGSIYPALQLLADEGLITLTGADEAGKKPYAITDEGKKYLAEHPEQTKAPWDRVTRDLQGVLSLRPELEQLAAAVRQAATVAAEGQQAKVKDVLTRARKEVYRILASDEDDAGTNTPDGDSNN
NZ_CP010341.1	fig|6666666.450534.peg.115	peg	NZ_CP010341.1_137819_135705	137819	135705	-	NAD synthetase (EC 6.3.1.5) / Glutamine amidotransferase chain of NAD synthetase			isu;NAD_and_NADP_cofactor_biosynthesis_global isu;NAD_and_NADP_cofactor_biosynthesis_global	atgaatttctcgtcgctctacgaccagggcttcgcacgcgtcgccgccgcgaccagcaacaccgccatcgccgaccccgccaccaacgccacccgcgtgatcgagcacgcccggcgcatcgcggccacgggggcatccgtcatcgcgtttccggagctgtgcctcaccggctacgcgatcgacgacctcctgctgcaggacaccgtgctcgacgccgccctcgacgccttgcacaccgtggccgacgccacccgcgacctcgccgcgctgatcatcgtcggcgcaccgctgcgcaatggttcgcgcctgttcaactgcgcagtcgtcctgcaccacggcgacgtgctgggcgtggtgcccaagagctatctgccgacctaccgcgagttctacgagcgc…	MNFSSLYDQGFARVAAATSNTAIADPATNATRVIEHARRIAATGASVIAFPELCLTGYAIDDLLLQDTVLDAALDALHTVADATRDLAALIIVGAPLRNGSRLFNCAVVLHHGDVLGVVPKSYLPTYREFYERRHFADGADQGGVIDLGAHHPATENVGTDHRDANDPGAQAGEGPGDAADHLVVPFGPDLIFRADDLPDLAVHVEVCEDVWVPVPPSSLAALGGATVLVNISSSPITVGKAEQRHLLCRSTSSRNLAAYVYCAAGLGEPTTDLSWDGQTMIYENGRLLAETERFPTTPGESIADIDLDLLRQERLREGTFDDNARHERPAMRTIGFTLHPPRSDLGLRRPLERFPFVPSDPARLNQDCYEAYNIQVSALSQRLAAIGGAKVVIGISGG…
NZ_CP010341.1	fig|6666666.450534.peg.116	peg	NZ_CP010341.1_137987_139192	137987	139192	+	Putative aminotransferase				atggggtcacagatggatctgcaggatttcgtcgagcagtacgccgtcgagcgcaagggcaccgattcactcaaatgggacgccctgggccagcgcttcggcaatgccggcctgttgcccatgtgggtggccgacatggagttcaaggcccccgaggcggtgatcgaggcgctgcggacgcgcgtctcccacggtgcattcggctacacctatgtggacgatgcgtacttcgaggccttcgacgactgggcggcgcggcacaatgaggcccgcgtgcagcgtgactgggtgcgcttctccaccggcgtggtgtccagcttctactggatggtcaatgccttcacccagcccggcgatgcggtgctgctggcgacgccggtgtactacccgatgcacaat…	MGSQMDLQDFVEQYAVERKGTDSLKWDALGQRFGNAGLLPMWVADMEFKAPEAVIEALRTRVSHGAFGYTYVDDAYFEAFDDWAARHNEARVQRDWVRFSTGVVSSFYWMVNAFTQPGDAVLLATPVYYPMHNAVKDTGRKLVTTALQPDERGIYRYDMADMEQVITENSVKLFIMCSPHNPVGRVWTPEELVDVLELCRSHGVLVVSDEIHQDIILGERPFVAAQQVQDGAFTDNLITLNAASKTFNLAGLVHSHIIIPDKDLRARYDAWAKGYVQTETNIMGITATEAAWRHGQDWLDGLLAVVRRNEAEFRRRIGEVAPKAAIPPLEGTYLLWLDLREYVDRREVKKFIQDQCNLAVDYGEWFSPASRGFVRFNLATTPQIADEAISQLVEGLGTL…
NZ_CP010341.1	fig|6666666.450534.peg.117	peg	NZ_CP010341.1_139295_139741	139295	139741	+	Ribose 5-phosphate isomerase B (EC 5.3.1.6)			idu(2);D-ribose_utilization idu(2);Calvin-Benson_cycle idu(2);Pentose_phosphate_pathway	atgcgtattgcgatgggaagtgaccatgcaggtttcgagctcaaggaacacctgaagggctacctgcaggacaagggtcacgacgtgattgatgtgggcacccacagcacggagagcgtcgactaccccgtgtatggcgccggggcggcacgcaaggtggccgccggtgaggccgatcgcgcgatcgtggtgtgtggcaccgggttgggcatcggcatggccgccggcaaggtgcccggcatccgctgcgccatcgtctccgaggtgtactccgcgcagatgtcgcgcctgcacaatgacgccaatgcgctcgcgctgggtgcgcgggtgatcggcaccggcgtggccgaggaaatcgtcgacgtgtggaccaccaccgacttcctgggcggacgccac…	MRIAMGSDHAGFELKEHLKGYLQDKGHDVIDVGTHSTESVDYPVYGAGAARKVAAGEADRAIVVCGTGLGIGMAAGKVPGIRCAIVSEVYSAQMSRLHNDANALALGARVIGTGVAEEIVDVWTTTDFLGGRHGRRVDMIEDPPALDA
NZ_CP010341.1	fig|6666666.450534.peg.118	peg	NZ_CP010341.1_140034_141044	140034	141044	+	4-hydroxythreonine-4-phosphate dehydrogenase (EC 1.1.1.262)			isu;Pyridoxin_(Vitamin_B6)_Biosynthesis	atgagcaccattccccgcattgcaatgacaatcggtgacccctcgggagttggcccggagatcgcagtcaagatcctcagcaagcctgaaaaccgcgacaaggcgctcgtctcgctgctggcctctcccgaggaggtggagtcgctcgccgcggaattcaaggtctccgtgccgctctcggacgttgccaagcagggctatgtgcaggccattgggacgacctacgacggtcccgcagccaagcgcggcgtcgcatcgatcgccggcggaaccagggcgatgctcgaccttgagcgtgcccttgagctgttcaagcaggaccaggccgatgcgatcctcttcgagtcgttgaacaagagtgccctgcacaatgccggcatgcacgagcaggatgaactg…	MSTIPRIAMTIGDPSGVGPEIAVKILSKPENRDKALVSLLASPEEVESLAAEFKVSVPLSDVAKQGYVQAIGTTYDGPAAKRGVASIAGGTRAMLDLERALELFKQDQADAILFESLNKSALHNAGMHEQDELRWFARILGYDGFTSELNFIPGLTTSRVTSHVAIKDVAAGINARSVHDAITLLNRVIQGTGIERPKLAVCALNPHAGESGQFGREEIDHIAPGIRLAQDEGVDAKGPFPCDTIFIKARAGEYDGVVTMFHDQGQIAMKLIGFDEGVTVQGGLPVPIATPAHGTAYEIVGQGIANDTPSQRAFDIATGLGRQTQEARVAAGNEQE
NZ_CP010341.1	fig|6666666.450534.peg.119	peg	NZ_CP010341.1_141050_142393	141050	142393	+	Gluconate transporter family protein				atgctccccgtcatcagtggggctgcggcgatcgttgttctgatcctcctgatcgtcaagctcaagctgcatcccttcattgccctcatgatttcgtccatcatccttggactcgtgaacgggttgggctccaccaagagcgtcagcacgttcaccaagggcttcggcgatcagctgtcggtctccggtgtcgtgatcggcctgggcgccatcatcggcggcctgctggtcagcagcggaggcggaaccaagatcgccgacatcatcatcgggaagagcaagaaggccctcatcccgatggcgatcggccttgtcgccctgatcatcgagctcccgaacctgttcgaggtcaccttcgtcctcatggtgccgattgtcttctcggtcgcgaagagcctg…	MLPVISGAAAIVVLILLIVKLKLHPFIALMISSIILGLVNGLGSTKSVSTFTKGFGDQLSVSGVVIGLGAIIGGLLVSSGGGTKIADIIIGKSKKALIPMAIGLVALIIELPNLFEVTFVLMVPIVFSVAKSLGKSPLYVAIPMAAGMMTAHGLLPPGPATIIGGTALGADLGMVTALGLIIAVPVFASGVWLFPKLMQKQYLTYAVNDGSEFDQSATAGEDRSPSLAAALTSVLLAPAMMVIGTLGDAVFPKSSIAWTVTHFMGNAVISLLIAALFSMVFLGLRLGMSGNKVLGLSKTSLKPIVNVLLIIGAGGGLKAMLEGVGLSKIIATTTAEWAIPMVLLAWLIAALFRIALGSGTVAVTAAAGIVAPMLAQSDSVHKAMMVLAICTGSMIFSHV…
NZ_CP010341.1	fig|6666666.450534.peg.120	peg	NZ_CP010341.1_142438_143418	142438	143418	+	AP endonuclease, family protein 2				atgccccacaaggtggaatgggtccggcgcatcttccgtgcccaatcccttgacgaagaaagaaccctcatgctcaatgcagaagaatggcccattgcgtgcaaggtcaactttggacccaccacggaactgggtgaacccgtcgccagtgccccggcgaaggtgtggcgcgagcagctcgcccaggtggccgacctcggattcaagtacatcgacccgatggatgactgggtgcccttggctgatctggacgccggccggtttgcccagttccggcaagtgctcaccgacacgcatctgagcgttgcggccatctcaatcggccgtcacagcatcgttgacgtggatcggggcagggagaacctgcaaaccatccaccggacgatcgacagggccgct…	MPHKVEWVRRIFRAQSLDEERTLMLNAEEWPIACKVNFGPTTELGEPVASAPAKVWREQLAQVADLGFKYIDPMDDWVPLADLDAGRFAQFRQVLTDTHLSVAAISIGRHSIVDVDRGRENLQTIHRTIDRAAELGASVVDLGFMQALTPAQRGALWFWLAEGHHDDPTLRPLAIERVRELADHAERRGIELSLEMYEDTFLGTPQDAVRFINDVDHPAVGLNPDIGNLVRLHRPMPSAREMYSQVLPYANYWHIKNYIRDEDPMTGSYMSAPAPLKYGVINYREIIRMAIRLGFRGAFMTEQYGGDWLGVGAENADYIRQVIRSA
NZ_CP010341.1	fig|6666666.450534.repeat.7	repeat	NZ_CP010341.1_143756_145187	143756	145187	+	repeat region				ccggctcttcacgaacgagggtgtagcgcgggtctgaatccgccggcttcgagcagcgaccgagcgatgtagtggctgaggttgcggaagccgagggccgtgccgcggaggtgttcgagtcggccgttgatcgcttcggtggggccgttgctggtgccggggcggtcgaagtagccgagcacgtccgaagcgcgctgtgtgagggtgcgggcgagtttgcggatctcgacgagctgctccgggacgctggcgctgatcttgtcgatcgtgtgcgcgaggaagaatctgcccaggccgcggtccttgtcccggtaggcggtgatcatgtcttggtagatgccccacgtcgcttcgacctcgacgtgcctgtcgtcggcgaacagggcatctagccgcgcc…
NZ_CP010341.1	fig|6666666.450534.peg.121	peg	NZ_CP010341.1_145071_143764	145071	143764	-	Mobile element protein				gtgtcacaccctactttcactacaccttgcctgaccacgttctgcggtctcgacgagctcggcctggaggctgtcgggcagcgtctggacccggatcgggcggtgatcgagtgccgtgtcgtggagccggaccggtggtgccgcgagtgtggatgcgagggcgccccgcgcgacacggtgatccgtcggctcgcgcatgagccattcgggcatcggcccacgaccctgctgatccgggtccggcgctacaaatgctgcgggtgtgggcgggtctggcggcaagacaccacggccgccgcgccggtacgggcgaagatctcccgcggtgggttggcgtgggggctggcgggcttggtcctcgatcatctctcggtcacgcgtgtcgcggcagggctgggg…	MSHPTFTTPCLTTFCGLDELGLEAVGQRLDPDRAVIECRVVEPDRWCRECGCEGAPRDTVIRRLAHEPFGHRPTTLLIRVRRYKCCGCGRVWRQDTTAAAPVRAKISRGGLAWGLAGLVLDHLSVTRVAAGLGVSWSAANDAILAEGRRRLIDDPARFEGVTTIGVDEHVWRHTRHGDTYVTVIIDLTPVRDKTGPARLLDMVAGRSKAVFKTWLAARPKPWREGIEVVAMDGFTGFKTAAAEELPDAAPVMDPFHVIRLAGDALENCRRRVQHDVFGRRGMKGDPLYQARRTLLTGAGLLTDKQQARLDALFADDRHVEVEATWGIYQDMITAYRDKDRGLGRFFLAHTIDKISASVPEQLVEIRKLARTLTQRASDVLGYFDRPGTSNGPTEAINGR…
NZ_CP010341.1	fig|6666666.450534.peg.122	peg	NZ_CP010341.1_145195_145842	145195	145842	+	NADH oxidase				atgcgcttcctgacgcagatctaccgggccatgcgcgatgcgctgggtgatgatttcccgatcggactgaagctgaactcgtccgatggtgtggagggtggtttttcggaacaggacgccttgtcggtgatcgagacgatggcggccatggggctcgacctcgtggagatttcggggggaacctacacaaagccgccggtcgacgttgtggacggtgtcgaccctcgccgtggcacgatcttcctcctcgatttcgcccggcgcctgcagggcagggtcgacatccctgtggctctgaccggtggattcctggcggcccccgatatggaggaagtcctggccagtggggccgctgacatgatcggcatcggtcgcggtctggtggtgagtcccgacctg…	MRFLTQIYRAMRDALGDDFPIGLKLNSSDGVEGGFSEQDALSVIETMAAMGLDLVEISGGTYTKPPVDVVDGVDPRRGTIFLLDFARRLQGRVDIPVALTGGFLAAPDMEEVLASGAADMIGIGRGLVVSPDLPNKILDGGSHETVSLPRVTTPVSAVDRALGSILVISWYEHQMCRLAEGKQVASSGDATVALMSTLRSHGLGALAPRRNSGRK
NZ_CP010341.1	fig|6666666.450534.peg.123	peg	NZ_CP010341.1_145845_146189	145845	146189	+	Transcriptional regulator, ArsR family				atgactgcatcgcacgacgactgtgcgctcgagagcctgctgatcctcaatcagtgcatcccgctgtttgagaccctgaaggatcctgagcggcagtcgattctcgtgcgactcatcgagcacggcccgctgaccgtcaatgaggtggccgagagttcctcactgtcgcgtcccgctgtgtcacaccatctgaagattcttgagcgcaacggattggtctccatgacgaaggagggcacccgccggatctgtcgggcggagacccagaccgggctcagcctgctgaagcggctcgtgtcggctctggaggccgatctggctgaagtccccggcgtggcacactga	MTASHDDCALESLLILNQCIPLFETLKDPERQSILVRLIEHGPLTVNEVAESSSLSRPAVSHHLKILERNGLVSMTKEGTRRICRAETQTGLSLLKRLVSALEADLAEVPGVAH
NZ_CP010341.1	fig|6666666.450534.peg.124	peg	NZ_CP010341.1_146233_147786	146233	147786	+	Phosphopantothenoylcysteine decarboxylase (EC 4.1.1.36) / Phosphopantothenoylcysteine synthetase (EC 6.3.2.5)			isu;Coenzyme_A_Biosynthesis isu;Coenzyme_A_Biosynthesis	atgacatctgcctcatccacccattcgcgtgagcgtcacatcctgctgggggtgacgggcagcatcgctgctttcaaggccgcccaattggcgtctgactgggtgaaacagggccatcaggtgcgcgtgctgatgaccgctgccgccgcgcagttcgtgtcgccgctcaccttccagtcgctcacccaccagtcggtgcgcatcgcgatgttcgacgactcgggggccagccagaccgccaccgatgacggcatgcatgtgggaatcacccacattgacgatgccaaatgggccgatgtgttcgtgatcgcccccgccagtgccgatgtgatcgcccgcaccgcggccggcatggccaacgaccacctgaccgccaccctgctggccgccacctgtccc…	MTSASSTHSRERHILLGVTGSIAAFKAAQLASDWVKQGHQVRVLMTAAAAQFVSPLTFQSLTHQSVRIAMFDDSGASQTATDDGMHVGITHIDDAKWADVFVIAPASADVIARTAAGMANDHLTATLLAATCPVVLAPAMNTRMYDNPVTQRNMTTCRQLGMSFVEPSSGLLACEDVGKGRLAELSDIEWAVDEALEGMSAPRFDADVAGPGRSGAARAEAPRPTSDVESAGATPSDAGSSDAGPIDAAVIDAAMADAEPSTTLVVPDSVTSDVVVPDAGAMPPLRAGGPAGGAEGLLSGVRVLITAGPTREPIDPVRFLSNHSSGRMGYALASAAHDLGAAVTLVSGPVSLPEPAGVTMVQVQTAAEMFDAVTARFEQADLVVMAAAVADFAVAAQAD…
NZ_CP010341.1	fig|6666666.450534.peg.125	peg	NZ_CP010341.1_147976_147863	147976	147863	-	hypothetical protein				atgagtggtgtagagcatgggaatatcttgcaccgacggacgcgcggggacgccgccgctcacgaaaacgggcccgcgggacgcgtcgccccggtgcgtgctgacggccgatga	MSGVEHGNILHRRTRGDAAAHENGPAGRVAPVRADGR
NZ_CP010341.1	fig|6666666.450534.peg.126	peg	NZ_CP010341.1_147959_149107	147959	149107	+	Alanine racemase (EC 5.1.1.1)			isu;Pyruvate_Alanine_Serine_Interconversions isu;Alanine_biosynthesis	atgctctacaccactcatctcgagatcgaccttgatgcactgcgccacaacgcccgggccatcaagcagctggtgggtgaccgcaaggtgctggtggccgtgaaggccgatggctacggccacggcgcggtgcccatcgcccgcctgttccagcgcgagcacctggctgactggttgggcgtggccaccgtctcggaggcgatggcgctgcgcgagggcggcgtcaccctgccgatcctgaagctgtcccatgcgttccccgaggaactgcccaccgccatcgacgcggacattgcgctcaccgtggtggacgagcagagcgccgacgaggcggccgaggccgccaaggtggtgggcaagccggtgaacgtgcacctggcgctcgacaccggcatgcgc…	MLYTTHLEIDLDALRHNARAIKQLVGDRKVLVAVKADGYGHGAVPIARLFQREHLADWLGVATVSEAMALREGGVTLPILKLSHAFPEELPTAIDADIALTVVDEQSADEAAEAAKVVGKPVNVHLALDTGMRRIGAEPEHAVALARHIDEDALNLQGIFTHMPVSDTTQGYDFTVEELARFAKAVDDVQADRATRGLPAVPLVHAAASAGVLGHDLSGLTMVRPGIAIYGAYPDAQTPRTAALRPVVTMRSKVSFIKRIRAGETVSYGRTWTAPTDRWIATVPVGYADGFNRLNSNRGRMLINGRSFPVAGRVCMDQTMLDLGEADDHGVHRGDDVIIIGASGDEYISTDELAELAGTISYEVTAVIPPRVSRQYFDSAAE
NZ_CP010341.1	fig|6666666.450534.peg.127	peg	NZ_CP010341.1_149228_150733	149228	150733	+	hypothetical protein				gtgggcctctcgtcgtcggccattgcgcgtgccgacgacggcctgtggtacctcgaccagttcggcgtgcgcgacgcccatgcgcagggcctcgacggctccggcgtcaccatctcggtgatcgacagcccgctggtatcggactatccggccttgtcagacgccaatatcagctatgacacggtgccccagtcaacccgcgcgcccgctggtcgctcggagggatacgacgcctgctaccagaacgggcagaagatcgtcgcgtcgttcaagtcggggcaggcgatggacccggacgcccccggtgatccgatcttcatcacccatggcaccgagatgacctcgcggatcgttggcaacgggaagggctacggcagtgatcccgggttcgagggcatc…	MGLSSSAIARADDGLWYLDQFGVRDAHAQGLDGSGVTISVIDSPLVSDYPALSDANISYDTVPQSTRAPAGRSEGYDACYQNGQKIVASFKSGQAMDPDAPGDPIFITHGTEMTSRIVGNGKGYGSDPGFEGIAPRAAVKFFANSGGIGSGDVADNSCEGPDGSALGTDLATTGLGIARAVGAGARVVSMSFLTSVDADDYPGFLSALQHGVIMVSARDNSQEPGLPDMVGDPSRLTGLPGLVTVNSIGPSGPLAPSSDTTDGSVAILSPGNEVLIAPAMDTRVLDVANGGTSSAVANLSGMLTLALQKWPDATGNQIMQSLVANTRDSDGTATLDEGHERGFGVVDLTKLLAVDPTGYPDVNPILDQEVTRAAEHGETADMYDAQCAADSAQTTEYQF…
NZ_CP010341.1	fig|6666666.450534.peg.128	peg	NZ_CP010341.1_150912_151781	150912	151781	+	hypothetical protein				atggtcctgttggcaatagtgaatctggcagcggcggtgcttctcatcgcgatgggcgtcctgggtcagcggcacgccctgccgcgcaatggctgggcgggcatccgcaccgccaccacgatgaccaatgacgacacctgggacgcggctcatgtggcggcggccccggcgttcgtgatcggcggcctggtgcagttgctgctggccgccaccgcactggtgctcgccggcaacgacgacctgaacggcgccggcgtcgccatcgtgttcacggtcgtctggctggtgacgctcaccgcagcggtcgcgatggccgccgtcgtcggcgtccgggcgtcgaaggcggtgctcgtgcgccagcagcagcaactggtggcagtcggcgcgcacggccattcc…	MVLLAIVNLAAAVLLIAMGVLGQRHALPRNGWAGIRTATTMTNDDTWDAAHVAAAPAFVIGGLVQLLLAATALVLAGNDDLNGAGVAIVFTVVWLVTLTAAVAMAAVVGVRASKAVLVRQQQQLVAVGAHGHSASASDEVLGAEPPGEWISRDPARTVAAIVMALVPAALMMVLRSSVFADLPAKVPQHWGLSGPPDAWVSSNTAFWLGFVAACVLGVAAISVLLVARTARARRGYYSLFTIMAFIASGGWLASALYGIGIAIGGWQSGLIIAAAAVLGLVARYIVPDA
NZ_CP010341.1	fig|6666666.450534.peg.129	peg	NZ_CP010341.1_152629_151892	152629	151892	-	hypothetical protein				atggcccccaccattgcccccggaccatcagcgaacctgctgcgccggttggcggactatgccatcgacggcgtgggtccgttgccgggggcgcgcatggccgccgggcatgccctggagcacaagaccggagatgtcgaggcggccctcgacgcgctggtgcgcaatcacgtcgcgatggccggcgcgcagggcttcgtcaccaaccttggtggcgtggtcaccgcgattgccgccatccccgcgaacctggccgccgtggccgtggtgcagacgcgcatggtggccaccatcgcccacctgcgcggctacgacctgtcggacctgcgggtgcgcgaggcgatctggatgaccctgctgggacgccatgacgtggacgacctggtggctgccggcaag…	MAPTIAPGPSANLLRRLADYAIDGVGPLPGARMAAGHALEHKTGDVEAALDALVRNHVAMAGAQGFVTNLGGVVTAIAAIPANLAAVAVVQTRMVATIAHLRGYDLSDLRVREAIWMTLLGRHDVDDLVAAGKLPSTPLGVATAPVLDSALEQRIAEQVLATLVGRSGGKQTLAMMSKRIPLVGGGVGMATDGWFTWTVASYARDVFAPRRLPELPGPEQVVDEEQPAPQPESDVRDAEWSEEDD
NZ_CP010341.1	fig|6666666.450534.peg.130	peg	NZ_CP010341.1_153214_154518	153214	154518	+	Citrate synthase (si) (EC 2.3.3.1)			idu(1);Serine-glyoxylate_cycle idu(1);Glyoxylate_bypass	atgggcgagacggcaaggctcgaaatcgacggcgaggtctatgagctcccggtggtgcagggtactacgggtgagaaggccatcgacatcagcaagctgcgcaacaccaccggcctgatcaccctcgacgagggttacgccaacaccggctcatgccgttcggcgatcacccacatcgacggtgagaagggcgagctcagctatcgcggcatccccatcgagacgctcgccgagcactccaccttcatcgagaccgcctggctggtgatcttcggacgcctgcccaccgagttggagcgcgagcacttcagcgagctgctcagccagaacgcggcgctgcacacccagatgcgcgcccacttcgcggccttccccgagcaggcccacccgatggcgatc…	MGETARLEIDGEVYELPVVQGTTGEKAIDISKLRNTTGLITLDEGYANTGSCRSAITHIDGEKGELSYRGIPIETLAEHSTFIETAWLVIFGRLPTELEREHFSELLSQNAALHTQMRAHFAAFPEQAHPMAILSAMINAISTHDRPKIAPDDDATLERYAANLMSKVRTIAAGSYKTSIGEPLIYPRRDLLYTQNFLHMMFSLPYQEYEASPQAVHALNLFWLLHADHEQNCSTSTVRMVASGEANLYASCSAGVVALWGGRHGGANVATVQMLQRIRNEGLSPKQFLAQVKDKESNIRLSGFGHRIYKSYDPRARLLEKAATELLDATDSKDPLLPLAQELAAEALSDDYFAERSLYPNVDFYSGVILRAVGIPLNMFTVMFAIGRMPGWIANWREI…
NZ_CP010341.1	fig|6666666.450534.peg.131	peg	NZ_CP010341.1_154722_155339	154722	155339	+	PROBABLE RESUSCITATION-PROMOTING FACTOR RPFE				gtggtggacatgtcaaagacactctctcggatcgcatccgtcgcttcggttgccgcgctcgccggcagcatcaccgtcatcgccgggcagaacgcgtccgccgacagcgtgaactgggacgcagtcgcagcctgcgagtcgggcggcaactggggtaccaacaccgggaacggctaccagggtggcctgcagttctcgtccagcacctggaacgcatacggtggcggccagtacgcctccagcgccaaccaggcctcgcgtgaccagcagatcgcggtcgccgaaaaggtcctcgccggtcagggcattggtgcatggcccgtgtgcggcgccaacgccggttccgccggctcctacacgtcaaccaacaccggtggcaccgctgcttcgaccagcaac…	MVDMSKTLSRIASVASVAALAGSITVIAGQNASADSVNWDAVAACESGGNWGTNTGNGYQGGLQFSSSTWNAYGGGQYASSANQASRDQQIAVAEKVLAGQGIGAWPVCGANAGSAGSYTSTNTGGTAASTSNAASSTTRSTARTESTYTPARAASTGGNYTVQSGDTLSTIAAAHGTTWQALYAANKSNITDANLIYAGETLNV
NZ_CP010341.1	fig|6666666.450534.peg.132	peg	NZ_CP010341.1_155650_157707	155650	157707	+	hypothetical protein				atgacgcaggacaacagcggatctgccgagaagcccttccggctcggcacgaactaccaggtggagaccccactgggccacggcgtgatcggcaccacctggcggggcaccggcgtgggtggcgcagagctcgccttcaccgtgctcaacaagcgattcgcctcgaacccgcaggtggtgcgccatctgctggcacagcgtcccgtgctcgccaccgtgcgcggcgatcacgtggtgccggtggtcgacatggttgccgacgccgatgtggtggcggtggtctcgccctatatcaagggcaccgacctgcgctcccgcctcgacgacgagggcacgctgccgcccgccgaggcctgccgcatcatctccgagacggcccagggcctggcgacgctgcac…	MTQDNSGSAEKPFRLGTNYQVETPLGHGVIGTTWRGTGVGGAELAFTVLNKRFASNPQVVRHLLAQRPVLATVRGDHVVPVVDMVADADVVAVVSPYIKGTDLRSRLDDEGTLPPAEACRIISETAQGLATLHATGLTHRDVKPSNILLDDTQQPASAKVTDYAVGGIVEEWAGGGHSAVLASTPAYLSPEVIAGDPVTVQSDMYALGVVLYESLCGVTPFAPLQPEGTMQAILTLDPGRPRGVDDALWEVLSMLLNRDPRQRGSADALSWRLSELQNALADAPKLPRLDVSPPPSPLPQVMAFPGAAPTTAPHVVGQEPDVNQAGADQLAARDGATRGSAAGVLSAGAVIGAAAATVVPAQQAAAQPAQATSGPSDGAQVAGGQAVPGQAGLAEGQSG…
NZ_CP010341.1	fig|6666666.450534.peg.133	peg	NZ_CP010341.1_158116_158841	158116	158841	+	Leucyl/phenylalanyl-tRNA--protein transferase (EC 2.3.2.6)			isu;Protein_degradation	atgcttgcccatgtcttcggtcccgaggccagctggcccagccaggacctcgtgggcttcaccgagcagattgacgccggcctcacgatggccgcctatgcctcgggcctgttcccgatgcccctgcacgagtccgacttccacggcatgggctggtggtcgccgatgcagcgcggcatcatcccgttgccgtccctgcgcgtcagccattcgctgcggcaggccctgcgccgctatcgcaccaccatcgacacctccttcgacgaggtgttggccggctgtgccgaccccacgcgtcccggcagttggatcgacgacgacgtgaaggccatctacaccgggctgttcgagcgcggcgtggtgcactccgtggagacctgggacgacgacaaccgcctg…	MLAHVFGPEASWPSQDLVGFTEQIDAGLTMAAYASGLFPMPLHESDFHGMGWWSPMQRGIIPLPSLRVSHSLRQALRRYRTTIDTSFDEVLAGCADPTRPGSWIDDDVKAIYTGLFERGVVHSVETWDDDNRLVGGLYGVGLRGLFAGESMFHDREHGRDASKVALVRLVDTLSARPDGKALLDTQWLTPHLASLGGVEIPRHRYLELLDDALDAPETAWPAPGVFTRGRALPPAQGGSHA
NZ_CP010341.1	fig|6666666.450534.peg.134	peg	NZ_CP010341.1_158834_159697	158834	159697	+	Formamidopyrimidine-DNA glycosylase (EC 3.2.2.23)				atgcctgagctgccccaggtggaggccctggccgatttcctgcgcaccgatctggtgggttcggtgatcgaacgcctcgaggtgggcgcgatcagcgcgctgaagacctttgacccgccgcccgatgcgctggtgggccgcaccgtcaccgccatcaaccgcttcggcaagcacctcgacgtggatgccgggggcctgcacctggtgttccacctggcgcgggccggctggctggtgtggcgcgagaaggtgccgtccaccgtgatcaagccgggcaagagccgcatcgcgctgcgggtgcggctgcagggtggcgccggcttcgacctcaccgaggccggcacgcaacgcaagctggccgtgtggatcgtgcgcgacccccagcaggtgccgtcgatc…	MPELPQVEALADFLRTDLVGSVIERLEVGAISALKTFDPPPDALVGRTVTAINRFGKHLDVDAGGLHLVFHLARAGWLVWREKVPSTVIKPGKSRIALRVRLQGGAGFDLTEAGTQRKLAVWIVRDPQQVPSIASLGPDPMAPGFTPAVFRQILAGAGRAQLKGILRDQHVIAGIGNAYSDEILHDAKLSPFKPAANLTDDEVERLYAAIRDGLAAATERARGLAARDIKADKRAQLRIHGHAGDPCPVCGTPIASVNFADSSLQYCPVCQTGGKKLADRRMSKLLK
NZ_CP010341.1	fig|6666666.450534.peg.135	peg	NZ_CP010341.1_159983_161539	159983	161539	+	sugar kinase				atgccgagcaaggaggtcaccatgaccgagacaatgatgcccggaaaccagaccactgagatccccgaagcccgccccgtgccgttcgcgcgcgcgatcggtccgttcgtgctggccatggatatcgggtcgacgtccacccgcgcggcgctctacgacgcgatggcgcgtcccgtgctcgagcagaacgcagtggccgagcaccacttcgtggagggtgccgacggcacctcggagatcgacgccgaccagatggccgatgaggtggccgaggtgatcaccggggcgctggcaggtttggaggccggcaccgtgtctgccgtgtcgatggacaccttcgcggcgtccctcatctgcgttgacgcgcggggcaaggcgttgagcccgtgtatgacctac…	MPSKEVTMTETMMPGNQTTEIPEARPVPFARAIGPFVLAMDIGSTSTRAALYDAMARPVLEQNAVAEHHFVEGADGTSEIDADQMADEVAEVITGALAGLEAGTVSAVSMDTFAASLICVDARGKALSPCMTYADSRSAPQLAELRKVLDLDEAQQAVGVRLHTSYHPPRLLWIKQNHPEIWEHTAKFVSLGEYVFTKLAGVDACATSTMAWAGMLNRHSGKIDEYLLKNTDTRAEQYADIVDPDQPQVADRALADDRWPALAGAKWFPTIPDGYASNIGVGAVGAETVALSAATSGAMRVIVPGTPEKLPSGLWAYRVSRHESIVGGALNDVGRVMTWLITTFAPIDAAERDTALRAAPRPDTPLVLPFLTGERATGWSGNARAVFCGVTAASTPWDM…
NZ_CP010341.1	fig|6666666.450534.peg.136	peg	NZ_CP010341.1_162217_161570	162217	161570	-	hypothetical protein				atggcctttcagtccaagctccacagccctgatccacccagacgcgtgagcgcgcaagaactggcgcaacaacttcaccgcccagtggaagagatcatggctgcggcgcacactatcggagaattcgtcgagtccccccgcaaacgaacgcttgagagccccaccgttaatcagattcgtgcggagcttgatgagccgcagacgcccgctccgatcaagccgatcccccaatgggagcgacgaggcaccgcgccgacccgtaatacacgaggaacgagccaagcagtcctaggctctcgcttccatggcgagccggtactccgccgccgggaccgtttcgaaccatttcggactgaatcagctcatgatggtggcctccgagagacaaccgatgacgtt…	MAFQSKLHSPDPPRRVSAQELAQQLHRPVEEIMAAAHTIGEFVESPRKRTLESPTVNQIRAELDEPQTPAPIKPIPQWERRGTAPTRNTRGTSQAVLGSRFHGEPVLRRRDRFEPFRTESAHDGGLRETTDDVAMAWASASWSFFGFAEVEKDAWIAAGVQTTQAKKASLFREAGLLPSDLGKTLHGWSVIRRLNADESPRDIRQMLDREARKAA
NZ_CP010341.1	fig|6666666.450534.peg.137	peg	NZ_CP010341.1_165374_162315	165374	162315	-	Type I restriction-modification system, restriction subunit R (EC 3.1.21.3)			isu;Restriction-Modification_System isu;Type_I_Restriction-Modification	atgaccgattcctatgcggctccacgctacgcaccgatcgccgtcagcaacgaacgcaccgtcgttgcccaatatgttcctgagccctccgacgatgatcagggctatgagagcgaagctgcccttgaagcacacttcatcaagctcctgcaggagcaggcctatgaatacttgccgattcacagctccgacgggcttgtcgcgaacctgcgggcgcagctcgaagcactcaaccaggtcaccttcagcgacgacgaatgggcccgtttcttcgccgagtcaattgcaggaagccgcgacggcatcgttgagaagacccgccgcatccagcgcgagcacatccagttgctgcaccgcgacgacggcaccgacaagaacattctcctgctcgacaaggac…	MTDSYAAPRYAPIAVSNERTVVAQYVPEPSDDDQGYESEAALEAHFIKLLQEQAYEYLPIHSSDGLVANLRAQLEALNQVTFSDDEWARFFAESIAGSRDGIVEKTRRIQREHIQLLHRDDGTDKNILLLDKDQIHNNRLQVINQYATDSGARSNRYDVTILVNGLPMVQVELKRRGVAIREAFNQINRYQRDSFWADSGLYEYVQLFVISNGTFTKYYSNTTRATHVDQAAGSSRSRSQVSNTFEFTSWWADATNKAITDLVGFTRTFFSSHTLLAILTRYCVFDSDNKLLVMRPYQIAATERILNRIETSTNARQVGTVRAGGYIWHTTGSGKTLTSFKTAQLAIDMPTIDKVLFVVDRKDLDYQTMVEYERFQKGAVNSNASTRELKRQLDNPTAK…
NZ_CP010341.1	fig|6666666.450534.peg.138	peg	NZ_CP010341.1_166555_165371	166555	165371	-	Type I restriction-modification system, specificity subunit S				gtgagccgggttgaggagctggtcgagcggctgtgtccggatggagtcccgttccgccccctaggtgaagtcacccgaatccggaacggcaaagactacaaacacttgggcatcggtaccgtcccggtattcggcaccggcggcgtgatggcgcatgtggataccgcggcgttcgccggaccgtccgtcctcatcccccgaaagggatcactgaacaagctctactttgttgacacgcctttttggaccgttgacacgattttttacaccgagatcggccccgaactgaatccaaaattcttctattactacctggcgacccttcatctcgaagaaatgaatcaagccgggggcgtcccgagtctcacccagaccatccttaatagaattgggatccct…	MSRVEELVERLCPDGVPFRPLGEVTRIRNGKDYKHLGIGTVPVFGTGGVMAHVDTAAFAGPSVLIPRKGSLNKLYFVDTPFWTVDTIFYTEIGPELNPKFFYYYLATLHLEEMNQAGGVPSLTQTILNRIGIPVPPLVVQHEIVKILDTFTDLEAELEAELEAELEARRAQYEYYRDQLLSFNETPPSQIRWVTLNDTGIFYSGLTGKTKSDFDRGESLFIPYMNVFQNPTTDLTDTRHVSIGPDERQNRVQHGDILFTLSSENLNECATSSVIRGQPEANLFLNSFCFGLRPSHTDGLDLPYLSHVFRSRAFRKEIPKAAAGVTRFNVSRTRFGKLMIPIPPLDRQRAIGRTLDSFDTLVNGLTSGLPAELNARRQQYEYYRDKLLTFKELKS
NZ_CP010341.1	fig|6666666.450534.peg.139	peg	NZ_CP010341.1_168120_166552	168120	166552	-	Type I restriction-modification system, DNA-methyltransferase subunit M (EC 2.1.1.72)			icw(1);Restriction-Modification_System icw(1);Type_I_Restriction-Modification	gtgactgagtcgacgaaggaatccgaacgtgcagagctgcacaagaccatctggcgcatcgcgaacgacctgcgcggcagcgtcgatgggtgggacttcaagagctatgtgctgggcatgctgttctaccggttcatctcggagaacctgaccgcctatatcaacaagggcgagcatgcggcgggcgacgtcgatttcaactacgccgacctccccgattccgatgctgcgatggcgttgcgggagacggtggatgagaagggcttcttcatcctgccctccgaccttttcgagaacgtgcgccgcgacgccccgcacaacccgaacctcaatgagacgctcgccaatgccttcgccaatatcgagaattcggcggccgacacgtcgtcggagggcgat…	MTESTKESERAELHKTIWRIANDLRGSVDGWDFKSYVLGMLFYRFISENLTAYINKGEHAAGDVDFNYADLPDSDAAMALRETVDEKGFFILPSDLFENVRRDAPHNPNLNETLANAFANIENSAADTSSEGDLKGLFDDLDVNSNRLGNSVMQRNEKLVKLLDAVGDLPLGNFGEHTIDLFGDAYEYLMTMYASSAGKSGGEFYTPQEVSELLTRITVVGKTHVNKVYDPACGSGSLLLKFGQVLGQGGVRKGYFGQEINLSTYNLCRINMFLHGINYSDFDIALGDTLTEPKHWDEEPFEAIVSNPPYSIHWAGNDNPTLINDPRFSPAGVLAPKSKADLAFTMHILSWLAVNGTAAIVEFPGVLYRGGAERKIRKYLIDNNFVDTVIQLPPDLFFG…
NZ_CP010341.1	fig|6666666.450534.peg.140	peg	NZ_CP010341.1_169992_168175	169992	168175	-	Efflux ABC transporter, ATP-binding protein / Efflux ABC transporter, ATP-binding protein				atgatcacccttcgtggcgcgtcggtgcatttcggcgcacgggcggcgctggacgatttctccggctcgttcgcgccggggcaggtaacggcccttgtcggcggtgatggggccggcaagtccaccctgctgcgggtgctgaccggccgggtggcggcgacgccggcgcaatcgggagcggtgacgccacgcacccaactgggctatatgcccgccgacgccggggtgtggaacaacctgtcggtggcgcagaacatcgccttcgtggcgagggtcttcgccatgtcgcccgagcagacgagccagcgctcgcagctgctgttggcccgcgccggattggcgcaggtgggtgatcgggaagccggcaagctgtcgggcgggatgcgtcagaagctgggc…	MITLRGASVHFGARAALDDFSGSFAPGQVTALVGGDGAGKSTLLRVLTGRVAATPAQSGAVTPRTQLGYMPADAGVWNNLSVAQNIAFVARVFAMSPEQTSQRSQLLLARAGLAQVGDREAGKLSGGMRQKLGFVLATLHSPSVVLLDEPTTGVDPVSRGEIWSLIAGAAAEGATVVFATTYLDEAERCDQLFLLDQGRLVTSGTPDEVIASCPGTVWQAPASATGAADDVPRATSWRRGDQLFAWTPSGREAPAGFAASVPDLENTSIALLLAGGATLGADSLDDAATAPGHPRASDAPVVLASRVTKTFGDFTALHDVSLAVHPGEIVGLLGGNGAGKTTLMRCVLGLEQVASGRVLLFGQVPSIAVRRRLGYVAQGLGLYPTLSATENLRFTARVF…
NZ_CP010341.1	fig|6666666.450534.peg.141	peg	NZ_CP010341.1_171176_169989	171176	169989	-	Domain of unknown function / Efflux ABC transporter, permease protein				atgcgcgcactggttgtcaaggagttccaggagctcgtccgtgaccggcgcacgctggccatgttgttgctgttgccgttgttgctgctcgtgatcttcggctacgcggccaacttttcggtgagcaaggtgtcggtgacggtgatcggccgcgacgcccccaccctggccgacgatctgtcccgctatccggtggccggtcagaacctggacatcagcaccgccgcgggcgccactgaccccgagcagctgctgcgtgaacgccgcgccgacgtggtggtgcaggccgtcgaggagtcgacctccgcgacaccctccagcgcaccgatcagcgagcgcatgcacgtctatgccgacggctcgcgcctgttcgccgcccaggcggcgcagcgggcgttc…	MRALVVKEFQELVRDRRTLAMLLLLPLLLLVIFGYAANFSVSKVSVTVIGRDAPTLADDLSRYPVAGQNLDISTAAGATDPEQLLRERRADVVVQAVEESTSATPSSAPISERMHVYADGSRLFAAQAAQRAFTTLVAQDTQQHLAQIQAAAAAGAPAGSSAQGSAAVGSAAQAASNPGSVVTVLFNPDLKTSWVMVPGLIGLILTFIGTVITSIGLVRERETGTLEQLAVVPLRSSSIILGKIIPYFLLALFDMVLITAVGVWLFGVPFRGSLLLFAAAAVIFLFVVLGFGVLISTASQTTGQAIQLAIMTVLPQVLLSGLIFPLDSMAAGVRWIGYCLPLTWFNQIAQGIMLRDAPAGSLLWPFVILAAMAVVFFGIATLQMRFSLTHGGARA
NZ_CP010341.1	fig|6666666.450534.peg.142	peg	NZ_CP010341.1_172366_171377	172366	171377	-	2-dehydropantoate 2-reductase (EC 1.1.1.169)			idu(4);Coenzyme_A_Biosynthesis	atgaagtatgcagtgatcggcgccggcgcaatgggataccggtatggcgtcctgctccaggaaaatgctggcgtggatgtcgacttcgtcgatacctgggagccgaaccttgcgaaggttgccgaacagggcggggtttatgtctcgcgcgaccatgagggacgccacctcgtgccgatcaacctttatagccccgaggattacaagggcaatcctgatgtctggatcatcttcgtgaagcagatgcagctcgaaggggtgctcgagcggtgcgcacacctgttcaatgacaagcaggttgtcttctctgccatgaatggatatgggcacttcgagaagatccagaaatacttcagcgacgaccgcatctacggtggcacggcgatgatcgccaccgtg…	MKYAVIGAGAMGYRYGVLLQENAGVDVDFVDTWEPNLAKVAEQGGVYVSRDHEGRHLVPINLYSPEDYKGNPDVWIIFVKQMQLEGVLERCAHLFNDKQVVFSAMNGYGHFEKIQKYFSDDRIYGGTAMIATVLNGPGDVDFIGKSGAGEMHMCAYTEKVTDIEKKIAEDFKAANLNPIITENFMGTCMAKVIFNSVVNTLCTMYEITMGQFIEFDGAMAMAKQLIDEAYDVCDRAGIRLIESRQDELKSIDYVSRVGNPLHYPSMYQDMSKGRPTEVDYINGYIAKLGRENDYPAQTHEFLTRGVHLAELAWHIHKEEAEKVEAEQAA
NZ_CP010341.1	fig|6666666.450534.peg.143	peg	NZ_CP010341.1_172603_174336	172603	174336	+	Para-aminobenzoate synthase, amidotransferase component (EC 2.6.1.85) / Para-aminobenzoate synthase, aminase component (EC 2.6.1.85)			icw(1);Chorismate:_Intermediate_for_synthesis_of_Tryptophan,_PAPA_antibiotics,_PABA,_3-hydroxyanthranilate_and_more. icw(1);Chorismate:_Intermediate_for_synthesis_of_Tryptophan,_PAPA_antibiotics,_PABA,_3-hydroxyanthranilate_and_more. icw(1);Folate_Biosynthesis icw(1);Folate_Biosynthesis icw(1);Tryptophan_synthesis icw(1);Tryptophan_synthesis	atggtgcacagcaagcacggcccccggctgcaactgcatgtccgctcagtgcgcccggctcctgggacatcaccgtgggacgtcgaggcgctcttccggcggctgtcggacggtgcgaacgccgcgttctggctcgacagtgcacagtcggtgggcgcgcagtccgcggttgcgcagtccgcggttgcgcagcatgtcggaccccgaccggctggcacgacgtccgagcggggacgcttctccctgctcggcaccgacgccggtgacttgtcggaggtgctgcgctactgccgtcacgacgacgccggccacacccgcctgcaacgcggccacggtgccggacgggtcagccagacgctcgacggggacatcctcgacgtgttggccgaacggcttgcg…	MVHSKHGPRLQLHVRSVRPAPGTSPWDVEALFRRLSDGANAAFWLDSAQSVGAQSAVAQSAVAQHVGPRPAGTTSERGRFSLLGTDAGDLSEVLRYCRHDDAGHTRLQRGHGAGRVSQTLDGDILDVLAERLAARPIGEVPEGIPFAGGYIGYLGYEAKALVFPDDPTRHSPTPEGYWLRPQASIVIDHAINVAHLLVLTAEGDDDAAARWFGRLEDVLSRAGTTPSSPVPSRAAPTPTAPTATPPRVAGSWRLTRADYEEHVRRAQDFLRAGDSYEVCLTDTFEGPYPAGIDALDLYGVLRRINPAPYAAYLRFDTFGDHLEVLSASPEQFLKVRDDGLVSSKPIKGTAPRSADPAEDQRLAAELATDPKSRAENLMIADLLRNDLGRVCVTGSIRVP…
NZ_CP010341.1	fig|6666666.450534.peg.144	peg	NZ_CP010341.1_174434_175282	174434	175282	+	Aminodeoxychorismate lyase (EC 4.1.3.38)			idu(1);Chorismate:_Intermediate_for_synthesis_of_Tryptophan,_PAPA_antibiotics,_PABA,_3-hydroxyanthranilate_and_more. idu(1);Folate_Biosynthesis idu(1);Tryptophan_synthesis	gtgtggaacggcgaggccttcgtcgacgacgtgcgcgccatcgagccggccctcgacatcctggcagccgattcctggcgcagcagccacggcgccgccgcccatttcgacctgcactgcctgcgcttcgaggcgggcgtggcgcgctgggcgctcgacgccgggttgcccatccccagcgcccgcgaatgggcgtcgatgcggcgcgccatgatcgccgcaatcctgacggcccaccatgacacccaccgcgacgccggcctcgaaacgggacaggacctgttcccgcgcatcggctgggagatgatcggcggccacgccgggcccgtcttcgtgctgcgcatccgcgcctgcccgccgatgcgcgacgacaccaccctgctgtggaccggcctgacc…	MWNGEAFVDDVRAIEPALDILAADSWRSSHGAAAHFDLHCLRFEAGVARWALDAGLPIPSAREWASMRRAMIAAILTAHHDTHRDAGLETGQDLFPRIGWEMIGGHAGPVFVLRIRACPPMRDDTTLLWTGLTDPRLHPTVKGPDIERLGKLRGVAASRGCDDAILADPNRTVLEASTGSLVWWYEGKIVLPAHRERVLPGVTETMVARRAASLGMQVVRANARTDDWGSGQGVWFLNSVQGISPVTRVVIGSRAMHLAPFVATAEWRHWWGSQFRPYSPSL
NZ_CP010341.1	fig|6666666.450534.peg.145	peg	NZ_CP010341.1_176256_175576	176256	175576	-	hypothetical protein				atgtcccagcccatgccgcccgattcgtccggtcagaacgatcccgagggctgggtgcgcgatccgacggcaccgggtggctgggcgcccatcaggggctatcagccccgcccgggcggacatcccggccaggggcagtacggcaggcagggtgcggcgcccgatcaggggcagtacccgggtgcgcggcccggccaggggcaataccaggccccgccgccgttgcaggcccgccagccgatgcctccccagcatccgcaggccccgatgccgcagcaacgtccgcaggcgcccatgccccagcagccccagggccggccgcaacagccaccgcgctactccgacgaggcgcgtaacgatgcccgggcgagcctggaggccttcggcgagatggggccc…	MSQPMPPDSSGQNDPEGWVRDPTAPGGWAPIRGYQPRPGGHPGQGQYGRQGAAPDQGQYPGARPGQGQYQAPPPLQARQPMPPQHPQAPMPQQRPQAPMPQQPQGRPQQPPRYSDEARNDARASLEAFGEMGPQYSDAVIDSFLARVDSQLGAQHQQNAEIEKRKAKQEDKRRSGRTAALSISLGIAIPLTAIASDYGLVGMAMAWVGVLLVAFITTGFKWGRDDK
NZ_CP010341.1	fig|6666666.450534.peg.146	peg	NZ_CP010341.1_177469_176582	177469	176582	-	hypothetical protein				gtgtccctcggcgtccatgttgaagcagtagttgcccagggtggtcttggtgggacgcgactcgatgcggcacaggttcaccccgcgcaccgcgaactgctgcaggatgctgagcagcgcgccgggctcgtcatggcgcatataggccaccagcgtggtcttgtcggcgccggtggccagtgccgggcggccggggcgtcccaccagcacgaagcgggtgacggcggcgtcgttgtcggcgatgtcggtggccagcggcacgagcccgtagaggcgtccggcgatgggggcgcagacggctgcgtcgaaacccgaatcggggtcggagaccgcctgggcggcagctgccgtggagccgcgttcgatcacctcggcttcgggcaggtgcaggctcagcca…	MSLGVHVEAVVAQGGLGGTRLDAAQVHPAHRELLQDAEQRAGLVMAHIGHQRGLVGAGGQCRAAGASHQHEAGDGGVVVGDVGGQRHEPVEASGDGGADGCVETRIGVGDRLGGSCRGAAFDHLGFGQVQAQPVTHLRGRVRMGDDAVHLVEGGAGAGAQVEGDLHEHLLHDLQARRVEAAQVVDGCRDRALHRVLDGHHGGVDLLGAHRIECGGHGAEGRRLVLAHAEQGLMREGALRAEISEHGHEPTVTWQGAESRGVTAGGGARRGVRLHSFSRAASVGHSFGWALGAGVG
NZ_CP010341.1	fig|6666666.450534.peg.147	peg	NZ_CP010341.1_179226_177601	179226	177601	-	hypothetical protein				atgctctgggagaatcgcgatgtgaccacccgaccgttcagccgcttcactgcgtgggcgactgcggtcttcaccgcctgcttcctggcctggacgcgcctgacgctgcgcacccaggtgttcgcggggctggacgcctcgagcaatgtgccgcgcctggtgcgtgactccccggtggcccaggtggcgtccgcattcgcgatcgtggcgcatccggcggtgatgtgcctgctgctcgtggtgatcgccatctgggcgtggcgacgtcgcctgcgtcacctggcggtcacctcgctggtgtcgggcgcgctgacgatgctgatctgccaggccatcaaggcgtcggtgaaccgggcccggccgccctcgccgatggccgatgcgatcacctaccagggg…	MLWENRDVTTRPFSRFTAWATAVFTACFLAWTRLTLRTQVFAGLDASSNVPRLVRDSPVAQVASAFAIVAHPAVMCLLLVVIAIWAWRRRLRHLAVTSLVSGALTMLICQAIKASVNRARPPSPMADAITYQGSSYPSLHMAMATATAAVVVGVTTTTRQPRWAVVLWRLVGFAFVVAMGFDRWLMNAHHFTDIIAGVLLGAAVVSAVMLFARVRMLPLIVPRHPANAVRPRGGLCAVIYNPAKMRDEMVFRRQLVSELAGAHWEIPLWLPTTIAQPGAAQAREAIARGADLVVAAGGDGTVREVSGALAGSGIPMGIVPSGTANLLAKNVGIPIDMEDAISVAVGGEPTPLDLVRMVVDAQADKPLYFAVMAGIGFDARLMQRTNESLKKALGAAAYV…
NZ_CP010341.1	fig|6666666.450534.peg.148	peg	NZ_CP010341.1_179353_180627	179353	180627	+	Seryl-tRNA synthetase (EC 6.1.1.11)			isu;Glycine_and_Serine_Utilization isu;tRNA_aminoacylation,_Ser isu;CBSS-326442.4.peg.1852	atgatcgacccgaaattgttgcgcaccgatcctgaccgcgtccgccgttcccagcgggcccggggcgagtccgtcgagcttgttgaccaggccctggcggcagacgaggcgcgccgctcgtcgatcagcgccttcgagcaggcccgcgccgagcagaagtcgctgggcgcgttgatcgccaaggcctccggcgacgagcgcaatgcgctgctgtcgcgcaccaaggagctggccgcgaaggtgcgcgagctggacgcgtcggcccacgaggccgatgagcactacaccgaggtggtcaagcagttcggcaacatcgtcttcgaggacgtgccggagggcggcgaggacgacctgttcgtcatcgacaccgagggcacgccgcgcgacttcgccggcgag…	MIDPKLLRTDPDRVRRSQRARGESVELVDQALAADEARRSSISAFEQARAEQKSLGALIAKASGDERNALLSRTKELAAKVRELDASAHEADEHYTEVVKQFGNIVFEDVPEGGEDDLFVIDTEGTPRDFAGEGITIRDHLELGEMLDAIDMERGAKVSGSRFYYLKGPGAMLEFALIQFALHKALEWGLTPMIPPALVNPAAMEGTGFLGQAADDVYYLERDNQYLVGTAEVPLAAYHSDEILDSKELPLRYAGFSPAYRREAGSYGKDTRGIFRVHWFDKFEMFTYCRPEDAVAEHERLLAHEKEFISALGIPFEVLDVASGDLGLSAARKYDCYGWVPSQDKYREITSTSNCTEFQARRLNIRMRDGKQVTPLATLNGTLCAMTRMIVMILENYQQ…
NZ_CP010341.1	fig|6666666.450534.peg.149	peg	NZ_CP010341.1_180748_181428	180748	181428	+	hypothetical protein				atggaacacacggtcgatctggccggcgagtacctgctgttggtgctcgacgaccacaagggtggcttccgccaggacctgaccaccatcgattacacggttgcggccgccgagctggtcgacctggtgggcatgggcgccctcgagttcaccggcaccggcgagaaccgcaccttcgtgcccggtgagaaggcgccgcaggaccccctgctggccgagcttgccgagctggcagccggacgcagctacgacgaggccatcaccgcgctgagcggtggcgtctcggtgggcgacgacaagccccgctcactgcgcagcctggagttggaacggctggtgaacgccggcatcctgcgggcccagcacggcaagctgctcgggctcatcccgcgcacccgc…	MEHTVDLAGEYLLLVLDDHKGGFRQDLTTIDYTVAAAELVDLVGMGALEFTGTGENRTFVPGEKAPQDPLLAELAELAAGRSYDEAITALSGGVSVGDDKPRSLRSLELERLVNAGILRAQHGKLLGLIPRTRYPQADPTVELELRARLSGALVGTTDLDDRSRALIALLYAAHALGKAFPDLDQKRIWRRGKEIANESWEDDGLALALAQYATYMATLSAASLGR
NZ_CP010341.1	fig|6666666.450534.peg.150	peg	NZ_CP010341.1_184540_181568	184540	181568	-	PTS system, beta-glucoside-specific IIB component / PTS system, beta-glucoside-specific IIC component / PTS system, beta-glucoside-specific IIA component				atgacctcagatatcaacgccccagcagagatccttgccagcatcgggggcgccgacaacgtcgagaacctgacccattgcgccacccgcctgcgtttccagttgcatgacaactcgggcatcgacgagaagcaggtggagtcgatccccggcgtgatgggtgcggtctcgcagagcggcaaccgctaccaggtggtgatcggcggggcggtcgagagcgtctacaacgacatcatggcgctgcccgagatgaaggagggcggctcggcgaccggcacacagaagtccggcagcaatgccgacgtcaagagcgctgccaaggagaagggcccgcgcggcaggttcacctggctggacagcttcttcgacttcctgggtgattccttccggccgatcctg…	MTSDINAPAEILASIGGADNVENLTHCATRLRFQLHDNSGIDEKQVESIPGVMGAVSQSGNRYQVVIGGAVESVYNDIMALPEMKEGGSATGTQKSGSNADVKSAAKEKGPRGRFTWLDSFFDFLGDSFRPILGSLLGASLIITFMALMGTLGVIGNWADPRTELSPTWQFINLCWRCVFYFLPLMVAYNASKKLGADPWIGFAVMAVVMLPGFTSLGQYATHLTFAGSEINVVRLFGGHLPLTIFDYGSQVFPPLLMAAVLGPLYKLLKKIISPNVQLIFVPFLSMLIMIPLTAFLIGPLGVYAGAGLANGLKAVNDFSPFIFAILIPMLYPFMVPLGLHWPLNAIMLLNIQTLGFDFIQGPMGAWNFACFGATAGVLFLLVRDRDVTMRQTATGALA…
NZ_CP010341.1	fig|6666666.450534.repeat.8	repeat	NZ_CP010341.1_181629_181938	181629	181938	+	repeat region				tgggtgaccgaggcgaacttgcgggggttggtgaccagcacgggcgtgatcatggagtagccggctgattcgatcaccttgcggtcgaagcggacgaggacgtcgccggtggtgacgcggtcgccgcgggcgacgtggacgtcgaagccggtgccgcccaggttgacggtgtcgatgcccacgtggatgagcagttcgatgccgttgtcgagcttgatgccgaaggcgtgtccggtgtcctgggcgacgatgatcttgccgtcgcccggtgaggtgatcgtgtccccggtgggatcgatacccacaccca
NZ_CP010341.1	fig|6666666.450534.repeat.9	repeat	NZ_CP010341.1_182448_182757	182448	182757	+	repeat region				tgggtgaccgaggcgaacttgcgcgggttggtgaccagcacgggcgtgatcatggagtagccggctgattcgatcaccttgcggtcgaagcggacgaggacgtcgccggtggtgacgcggtcgccgcgggcgacgtggacgtcgaagccggtgccgcccaggttgacggtgtcgatgcccacgtggatgagcagttcgatgccgttgtcgagcttgatgccgaaggcgtgtccggtgtcctgggcgacgatgatcttgccgtcgcccggtgaggtgatcgtgtccccggtgggatcgatgcccacaccca
NZ_CP010341.1	fig|6666666.450534.peg.151	peg	NZ_CP010341.1_184790_186184	184790	186184	+	Metallo-beta-lactamase family protein, RNA-specific			isu;Ribonucleases_in_Bacillus	atgagcaaaccagtggccaccctcaccttcctcggcgcggcgcgcaccgtgaccggctcaaagttcctgctcgacctcaatgagcgccggctcatggttgacgccggcatgttccagggtgcccgggaatggcgtcgtcgcaattgggacgacttcccggtggacccggcgacgatcaccgacctgctcatcacccatgcccacatggaccacagtggctacattcccgccctggtcaagcacggcttccacggacgcatccactgcacgccccagacccgcgaactcaccgccatcgtgctgcgcgactcggcgaacctgcaggtgaacgaggcccgcgacgccgcacggggcggctattccaagcacaatccgccactgccgctctacgacgaggcc…	MSKPVATLTFLGAARTVTGSKFLLDLNERRLMVDAGMFQGAREWRRRNWDDFPVDPATITDLLITHAHMDHSGYIPALVKHGFHGRIHCTPQTRELTAIVLRDSANLQVNEARDAARGGYSKHNPPLPLYDEADVERSLPLFHDVAFDRDLDLGGGVHARFTRAGHILGSASIRVWLADDPQISVLFSGDLGRDQHPVLRRREEPEGATSVLIESTYGNREHPTGDEEDHEPLAGLIRRTIARGGSVLIPAFAVDRTEIVIKVLGEMQHAGRIPPVPIFINSPMGSAALDVYQGTGAHAELRADIDISALLNLPTLRDVRTKEESVALNRPAQPCIIISASGMATGGRVVHHLRHMLPDPRNAVVFTGYQALGTRGRSLVEGAKQIKMYGRYVPVKAEV…
NZ_CP010341.1	fig|6666666.450534.peg.152	peg	NZ_CP010341.1_186181_186900	186181	186900	+	Two-component transcriptional response regulator, LuxR family				gtgagcgccgtgcaggacgcccccggcgacgcgccgtgcatcctgatcgtcgaggacgaacactcgctggccaccgtgatggccggctatttcacccgcaacgggtaccgcgccgaggtggtcggtgacggactcgaggcggtggcggcagcccgtcgcctcgacccctcggtggtgatcctcgacctgggcctgccgagcctggacggtgtggaggtggcgtgtcgcatccgcaccttctctgattgctacatcctcatgctcaccgcccgcgccgacgaggtggatgagctcatcggcctgtcggtgggtgccgacgactacctcaccaagccgttcagcccgcggctgctgatcgcccgggtgcaggcgatgcaacgccgcccccgcagcgccatc…	MSAVQDAPGDAPCILIVEDEHSLATVMAGYFTRNGYRAEVVGDGLEAVAAARRLDPSVVILDLGLPSLDGVEVACRIRTFSDCYILMLTARADEVDELIGLSVGADDYLTKPFSPRLLIARVQAMQRRPRSAITPPDEQPLRIGELTIDPAAREVQLGTREIALTRTEFDLLAHLARNPRRAISRDELIEAVWGVGWSGDDQLVDTHIGHLRKKLGDSAANARFIETVRGVGYRMGQGR
NZ_CP010341.1	fig|6666666.450534.peg.153	peg	NZ_CP010341.1_187065_188186	187065	188186	+	Two-component system sensor histidine kinase				gtgctcacccgccgatcgatcgcgcgtcggttcctcaccggtgccgccgtggtggtgggcgtggcggtggtgaccatcttcgtggtggacgccctggtgagcccggcgatcttccatgcgcacctcatgcaggccgacctgtcgaaccccgagaccgtgctgcgtcacgtggaggagggcatgcgctcgtccaacatgatcgccctggcggtggcgatcctcatcgccgtgctggccgcgctgctcgtctcgctctacctggccacccgggtctcggcgtcgctggcacccctggccgccgccgcccgccaggtggccgccggcgactacaccgcacgggtggacgccggccccctgggcgcggagttcgacgagctcaccgaggcggtcaatgccatg…	MLTRRSIARRFLTGAAVVVGVAVVTIFVVDALVSPAIFHAHLMQADLSNPETVLRHVEEGMRSSNMIALAVAILIAVLAALLVSLYLATRVSASLAPLAAAARQVAAGDYTARVDAGPLGAEFDELTEAVNAMSQRLASVEQSRTRLFSDLAHEMRTPIAVVQAQLEGIEDGVVGVEDSIPVLRAQAERLTRLSSDIGLLSQAQEHALRYEFAPGEVASVVRGCVDDMALRYREAGVQLTLDVATHARAQLDTARFAQVITNLLANALNATVSAGRGRTGDRGGHVHVGVRRHGNEVAVQVRDDGVGISPEELPHVFDRFARVGPARDRSSGGFGIGLTVARAIMSAHHGRISADSPGPGRGATFTVTVPVLH
NZ_CP010341.1	fig|6666666.450534.peg.154	peg	NZ_CP010341.1_188895_188248	188895	188248	-	hypothetical protein				atgtcgcgccgcttcgccaccaccctcgccgccagtgccctgagcctcgtggtgcttgccggatgttccaccgccaccgccggcccgtcgtcaggcaccccctcgggcaccgtcgctgccggtgcggcgtcgaacaccagctccgctgccgccaacggttcggtggacgtggcgaaggccggcgtcgaggagctcaagggcgccgacgcgcgcacgttggtggacaagctggaggccaccccgctgagccagcgccgcaccgacctgcgggcctcggtgcgcgccgacgagctgcagttgtcggacacctcgggcaacaaggcgtcggtgaagatgccggccgaccagttctacctgtcgttcgcgccctatgtgaacaagacccatgactgcacctac…	MSRRFATTLAASALSLVVLAGCSTATAGPSSGTPSGTVAAGAASNTSSAAANGSVDVAKAGVEELKGADARTLVDKLEATPLSQRRTDLRASVRADELQLSDTSGNKASVKMPADQFYLSFAPYVNKTHDCTYHSLTTCKAELGNKQMHVTITDAAGATVIDQDLTAADNGFIGVWLPRNITGTLTVSYDGKSASQQISTAKADDPTCLTTLHLA
NZ_CP010341.1	fig|6666666.450534.peg.155	peg	NZ_CP010341.1_189229_189726	189229	189726	+	Thiol peroxidase, Tpx-type (EC 1.11.1.15)			isu;CBSS-257314.1.peg.752 isu;Thioredoxin-disulfide_reductase	atgtcaacgactgcattccaaggaacccccgtccacaccgtcggcgaactgccggccgtcggaagccaggcgcccgacttcgaactggtgggcaaggacctgtccaccatcaccctgaagtccctgcgtggacgccgcgtcgtgctgaacatcttcccgagcctcgacacgggcgtgtgcgccaccagcgtgcgcaccttcaacaagctggccgccgggctcgacaacaccaccgtgctggccgtgtcgaaggacctgcccttcgccgccgagcgcttctgcgtcgccgagggcattgagaacgtggtgcccgcctccgcgttccgcaagcattccttcagcaactacggcgtgctgatgaccgacggcccgctggccggactgctcgcgcgcagcgtc…	MSTTAFQGTPVHTVGELPAVGSQAPDFELVGKDLSTITLKSLRGRRVVLNIFPSLDTGVCATSVRTFNKLAAGLDNTTVLAVSKDLPFAAERFCVAEGIENVVPASAFRKHSFSNYGVLMTDGPLAGLLARSVVVIDENGTVVYNQLVPEIGNEPDYDDAVAALK
NZ_CP010341.1	fig|6666666.450534.peg.156	peg	NZ_CP010341.1_190640_189894	190640	189894	-	NAD-dependent protein deacetylase of SIR2 family			idu(1);Pyruvate_metabolism_II:_acetyl-CoA,_acetogenesis_from_pyruvate	gtgagtgcagatcagttgagcagaatacttgccccggcagaccacgtggtctttttcggcggcgcaggcgtgtccaccgagagcgggattcccgatttcaggtcggccaccggcctctacaagacgcaggccgggggcgaattcccgcccgaatacatgctctcgcacagctgctgggccgatcaccccgaagacttctatgccttctaccgcgagaacatgttgcatcccgaggcgaagccgaatgcggcgcactatgcgttggccaggcttgagaaggcgggccggctcaccgccgtggtcacccagaacatcgacgggctccaccagatggccggctcgaagagggtctatgagctgcacggctcggtgctgcgcaaccactgcgtcgattgccac…	MSADQLSRILAPADHVVFFGGAGVSTESGIPDFRSATGLYKTQAGGEFPPEYMLSHSCWADHPEDFYAFYRENMLHPEAKPNAAHYALARLEKAGRLTAVVTQNIDGLHQMAGSKRVYELHGSVLRNHCVDCHRSYPVEVIEQSTGIPRCTVCNGIIKPDVVLYEEGLDPDVMDGATRAIMAADVLIVGGTSLNVYPAAGLLEYYRGDKLVLINKSATPADNRAQLVIHDSIGKVLGQAVDEVLGDKA
NZ_CP010341.1	fig|6666666.450534.peg.157	peg	NZ_CP010341.1_190841_192550	190841	192550	+	Cell envelope-associated transcriptional attenuator LytR-CpsA-Psr, subfamily A1				atgagcgaagagccccagggcgggcatgtcgacgacccctcgtcggcctcccgcgcacgccgggctgcccgcgcggccgacgatcccggtgacggcgccaacacccccaggtatgccgactcggccgccaagcgccgcaggggacggctgcgtccccgctggggtcgcatcgccgccctcgccatggccctggtgctgttcgtcgtcgtggccgccgccggcatctacatctggcgcgccaacgccggcatcaagcgatccggcgcgatcgccgacaagacctcgcagagctccgacctcgacctgctggtgatggggctcgactcgcgcgtcgacgtcaacggcaatgccctgccctccgacatctacgacgccctgcattcgggcgacgcctccgac…	MSEEPQGGHVDDPSSASRARRAARAADDPGDGANTPRYADSAAKRRRGRLRPRWGRIAALAMALVLFVVVAAAGIYIWRANAGIKRSGAIADKTSQSSDLDLLVMGLDSRVDVNGNALPSDIYDALHSGDASDGGLNSNVLMYVHVPADGSQASVFAIPRDDYVDFPGCPDGVCKGKIKEAYGYAADAKTQELDKQGKTGQDAYQQARDAGRAAEVRTVEQFLGVEIDHFIEVTMVAFFQIAQVVQPITVCVNEKTVDTYSGADFKAGEQDINAEQAMAFVRQRRDTDNPDLAFTDLDRSRRQQAFIASLLVKLKKTNLLTNPGQLDKLVQVAQQNTVLDKNLKISQLTSLATSLEGSKLNFYTLPVESFGTADDGAAINVVDKAKIQGIVRSILHPGQ…
NZ_CP010341.1	fig|6666666.450534.peg.158	peg	NZ_CP010341.1_194640_193204	194640	193204	-	Argininosuccinate synthase (EC 6.3.4.5)			isu;Arginine_Biosynthesis_--_gjo isu;Arginine_Biosynthesis_extended	atgctggatgttgtgagtaaggttctgacatctcttccggtcggccagcgggtcggcatcgccttcagcggcggcctcgatacgagctgcgccgtcgcctggatgcgcgaaaagggcgccatcccctgcacctacaccgccgacatcggccagtacgacgagcccgacatcgcgtcggtgcccgggcgcgccggccagtacggggctgaactcagccgcctggtcgactgcagagaatcgctggtcgaggagggcctgtcggccctggcctgcggcgccttccacgtgcagagcgcgggtcgcgcatatttcaacaccaccccgatcggccgcgccgtcaccggcacgctgctggtgcgggccatgaacgacgacaacgtctccatctggggcgacggc…	MLDVVSKVLTSLPVGQRVGIAFSGGLDTSCAVAWMREKGAIPCTYTADIGQYDEPDIASVPGRAGQYGAELSRLVDCRESLVEEGLSALACGAFHVQSAGRAYFNTTPIGRAVTGTLLVRAMNDDNVSIWGDGSTYKGNDIERFYRYGLMANPSLRIYKPWLDEDFVSELGGRDEMSVWLQKRNLPYRDSKEKAYSTDANIWGATHEAKTLEHLDVSLETVEPIMGVKFWDPSVTIDTEDVTIGFEQGRPVTINGKKFDSAVDLVLEANKVGGRHGLGMSDQIENRIIEAKSRGIYEAPGMALLFIAYERLVNAIHNEDTIINYRNEGMRLGRLLYEGRWLDPQSLMIRESIQRWVASVVTGEVTLRLRRGEDYTIVNTDGPAFSYHPERLSMERVQDA…
NZ_CP010341.1	fig|6666666.450534.peg.159	peg	NZ_CP010341.1_195809_194802	195809	194802	-	Quinone oxidoreductase (EC 1.6.5.5)			idu(1);Quinone_oxidoreductase_family	atggtagcggacgcgcgggtctggcagtctggggacatgcacgcgatcacagtggacgaaccgggcggcgtcgatgtcatgagctgggccgaggtgcccatccccgatcccggaccgggcgaggtgctggtgcgcacgcaggctgcgggcgtgaaccgcggcgatgtgctgcagcgccaggggcactatcccccgccggccggcatcaccgacatcatgggcatggaggccctcggtgtcatcgagaagcttggcgacggtgtcgaggggcaccaggtgggcgagcaggtgctggcgctggtcagcggcggcgcctatgccgagttcttcgtggtgcccgcgggccagctgctgaagctgcccgccggcatcgacccgttggccgcggcgggactggtg…	MVADARVWQSGDMHAITVDEPGGVDVMSWAEVPIPDPGPGEVLVRTQAAGVNRGDVLQRQGHYPPPAGITDIMGMEALGVIEKLGDGVEGHQVGEQVLALVSGGAYAEFFVVPAGQLLKLPAGIDPLAAAGLVEVAATVVSNFDRVHLSAGETVLIHGGAGGIGTLAIQYAKALGAHVIVTAGSAKKLAYCRKLGADEGFDYHDDWEPQVMMATQDRGVDVILDIVGAKYLEANVRCLADDGRLVIIGMQKGTKGTLNIAVLLNKRGTVTATSLRFRSLASKAAICRRVEEAIWPLLSSGAIKPGNQTQVPMAHASKAHELLESGDNTGKIILVV
NZ_CP010341.1	fig|6666666.450534.rna.2	rna	NZ_CP010341.1_195833_195918	195833	195918	+	tRNA-Ser-TGA				ggcgaggtcgcatagtggacgagtgcagccgccttgaaagcggccgagcgaaagctccgtgggttcgaatcccaccctcgccgcca
NZ_CP010341.1	fig|6666666.450534.peg.160	peg	NZ_CP010341.1_196023_196460	196023	196460	+	hypothetical protein				atgagcagctacatcctgcgcccccgcataccgcgtcgtgcgttcgtgctgggcagtgcggccaccgtggtgggcctggtgctggtggtgatcgggctggtgcagaactgggcgatcctggcaatcatcgtgttggcggcgctgcttgccgtcggcctgctgacgctgctgatggtggcctactcgatggtcaaccaccgcatccacatcgacctcgacgcgaagggctaccgcgtgcacggtcccggcatggaccgacgcggcacctgggccaaggtcacccgggtggccgtgacgcccgatggttcacggctgatgattgcctccggaccggtgaagcgcacctacatcagctgccccaagggcggggacgatccggccatgcaggcgctgatcaag…	MSSYILRPRIPRRAFVLGSAATVVGLVLVVIGLVQNWAILAIIVLAALLAVGLLTLLMVAYSMVNHRIHIDLDAKGYRVHGPGMDRRGTWAKVTRVAVTPDGSRLMIASGPVKRTYISCPKGGDDPAMQALIKEISAHLPEHSRR
NZ_CP010341.1	fig|6666666.450534.peg.161	peg	NZ_CP010341.1_198488_196842	198488	196842	-	hypothetical protein				gtggggctgcgcgaaccgccaccgccaccgcccgaacccgaaccggcctcgctgcgcagtcgcttcgccgcgttcaccgagcgcagcgacgacaccggctcgcacggcttcggctggacgatgctgcgcaccacactcggctccctgatccccggcgccggcctgatcggcacccgcctcacgatgatcggcacgctgctgttcatgatgacggtggtcttcggctccggcgtgatcctggccgccgtggtgcacccgcccgcgctgatggccaccgtgatgaactcggtgggcctgaccgccatcggcatcatgttggtggccgtcacgatcatctggatggccatcgtcgccggcacctacctggtgacccggccgcggcgcatgaagcgctggcaa…	MGLREPPPPPPEPEPASLRSRFAAFTERSDDTGSHGFGWTMLRTTLGSLIPGAGLIGTRLTMIGTLLFMMTVVFGSGVILAAVVHPPALMATVMNSVGLTAIGIMLVAVTIIWMAIVAGTYLVTRPRRMKRWQRIAGAIVVFLMAALVGSVSSVGAAYAFESAIVVSDVFGNSKTRSQTRPLGDWANKDRVNILLLGGDSGADRDEDLGLRTDTVMLASINTHTGNTVFIQLPRNLENVPFPAGSDLAKVYPNGRVWDRSSGTEDNYMLNAVWNEVPLEHPELFRNTDQPGADATKLAVSGITGLTVDYYAMINIDGIQALVDAMGGVVVNINFPIAKGGHVDGYGDEECGVDGNLSVGPDQKLDGADAMWYARSRCNDPDYDYGRMRRQSCLVNAIIR…
NZ_CP010341.1	fig|6666666.450534.peg.162	peg	NZ_CP010341.1_198645_199685	198645	199685	+	hypothetical protein				gtgctcgccgagcggctcaccgcccagcgtgaggttggcgccccgctcggagcggggcgcggtcggtgtgccgggtgtgggggcgtgggtcgtcgggctggggggcgtcgggtcatggggtgctgggctgtggggtgcggcactgtgcggcgtggctgcggccgggggcgtggtcgcgggcgtgcgccgggaggctacgtgcttgtcgggtgcggacgcacgtggggtcggggcgtcgtgttggcgtccccggggtgtcgcggcggctggcggtgccggacgcgtgggtgcctgctcggccggggcgggggatggcgtcgtcgcatctgcggcggcggtgctgcggggggcatcggggtgggagaggtcgctttcgaccggcttgtggatcggcgcgga…	MLAERLTAQREVGAPLGAGRGRCAGCGGVGRRAGGRRVMGCWAVGCGTVRRGCGRGRGRGRAPGGYVLVGCGRTWGRGVVLASPGCRGGWRCRTRGCLLGRGGGWRRRICGGGAAGGIGVGEVAFDRLVDRRGAACVARTRALAGGMARSDRGLVSRGLGASTRPGAARCGARRGLRRRLAGAPLADVGFVRAHAAPRGAAGGRGICRCGRGCRRFGGCRRGGRRVLGLRAGPDAPRRARGAGRGGRGGVCIVGGAPDPAGSLNVVVCHVTHSSVAFFGRVEPSWPPARAVYACVGGPRRRPGLPGRAGPISSAGDVRQPSCRANMCEAHCDVKLGSSFALGPASR
NZ_CP010341.1	fig|6666666.450534.rna.3	rna	NZ_CP010341.1_199700_199792	199700	199792	+	tRNA-Ser-GCT				ggaggtgtcgcctagttggtctatggcgcccgcctgctaagcgggtttgggacacaaatcccatcgcgggttcgaatcccgccacctccgcca
NZ_CP010341.1	fig|6666666.450534.rna.4	rna	NZ_CP010341.1_199977_200052	199977	200052	+	tRNA-Arg-ACG			isu;tRNAs	gcgcccatggcttaacggatagagcatctgactacggatcagaaggttgggggttcgaatccctctgggcgcgcca
NZ_CP010341.1	fig|6666666.450534.peg.163	peg	NZ_CP010341.1_201773_200418	201773	200418	-	hypothetical protein				atggaagtctggcagaacaacgccttcgtcacggtgctggtgggaggcgtcgccttcctggtgctgttccttccctatgtggtgtggtcattccaccggttcggccagctgagcttccggcggatcatcgggtgggccgcagtgtgcgtctatttcaccggcctggccgtgtacacgctggtgccgttccccgaggacccgcaggccttctgcgcgtcgacgcacgtgggctacaacctgcatcccctcgagttcatcaccgatatccgcacgcagaccgccggcatgggcctgcggaccgcgctgaccagcgccgtggtgttgcaggtggtgttcaacgtggtgctgttcgtgccactcggcgtgctgctgcaccgctatttccggcgcggcgtgatc…	MEVWQNNAFVTVLVGGVAFLVLFLPYVVWSFHRFGQLSFRRIIGWAAVCVYFTGLAVYTLVPFPEDPQAFCASTHVGYNLHPLEFITDIRTQTAGMGLRTALTSAVVLQVVFNVVLFVPLGVLLHRYFRRGVITSTLIGLIVSVCIETTQYTGFFGLLPCAYRVADVDDVITNTAGTLIGALIAPLLLFWMPASRTLTSTRLVARPVTSMRRWVGMVVDGFLFYLIAASSSIAVLVAGRLLSWWPVEAEPEWISPAGDVVALLMVFVIPSLTGRGGSLGQRVVWLTPRWPAAAGSGDGSGGSVGADSSGGTVGGGWPDDAAPDGGQMGGGTYRGGSLDSGSASSGLLDSRTLANGPLWRRLARSLVVVGPLVATRVLQLFIGEPVSGALNALSTLVIVL…
NZ_CP010341.1	fig|6666666.450534.peg.164	peg	NZ_CP010341.1_201906_202589	201906	202589	+	Short-chain dehydrogenase				atggctgaacgcagagcggttctcatcaccggcgcaacccgtggcatcgggcgtgcgatcgccgacgagctggcggacgactggcatgtgctggtcggcggccggcatcccgaccaggtgaggaaggtggtgcaggccctgcccagcgccgagcccttcatcgccgacctcaccgacgccggcgcgatgcaggccgcagtggaacagatcggccacctcgacgcggtggtgcactcggccggcgcggtggtgatgggcccggtgtccgaactgagccgccaggactggcgcgacctctacgagatcaacgtggtggcggtggccgacctcaccgccgaactgctgcccaagctgcgcgaggcgcacggccaggtggttaccatcaactccggctcggga…	MAERRAVLITGATRGIGRAIADELADDWHVLVGGRHPDQVRKVVQALPSAEPFIADLTDAGAMQAAVEQIGHLDAVVHSAGAVVMGPVSELSRQDWRDLYEINVVAVADLTAELLPKLREAHGQVVTINSGSGFHTGPGQTCYAATKHALVAFTDGLREEERGVVRVTSVHPGRVDTDMQVDIQRQLGAQYQPERYLQPADVARAVELALTMRPGANVDTVSVRPAL
NZ_CP010341.1	fig|6666666.450534.peg.165	peg	NZ_CP010341.1_202586_203305	202586	203305	+	Glycerophosphoryl diester phosphodiesterase (EC 3.1.4.46)			idu(2);Glycerol_and_Glycerol-3-phosphate_Uptake_and_Utilization	gtgaccgccgtctgggcccaccgcggcgcctccgcggccgcccccgagaacaccctgcccgccttccaggcggccgccaccctgggtgccgacggggttgagctcgacgtgcaacgcacccgtgacggccagctggtggtctgccacgacgagacgatcgaccgcacgagcaatggcgtcggcaacctggctgattacaccttgtcgcagctcaaggagttcgacttctcggcgggccatccggagttcaccaatgtggccatccccacgctggccgaggtgttcgacgtgctcggccccaccgggctgatgatcaacatcgagctgaagaactcggtggtgccctatgagggcatggaggcccaggtgctcgcgctggtgcatgccgcggggtgggat…	MTAVWAHRGASAAAPENTLPAFQAAATLGADGVELDVQRTRDGQLVVCHDETIDRTSNGVGNLADYTLSQLKEFDFSAGHPEFTNVAIPTLAEVFDVLGPTGLMINIELKNSVVPYEGMEAQVLALVHAAGWDDKVFYSSFNHRSMRRLAERDYPVGLLYDSVLWRAAKYAAELGASALHPSGRAVRVNPGVVRAAHKRGLSVNVWTIDKPAQIQALLDLEVDAIITNVPDVALGVRDA
NZ_CP010341.1	fig|6666666.450534.peg.166	peg	NZ_CP010341.1_204214_203396	204214	203396	-	Shikimate 5-dehydrogenase I alpha (EC 1.1.1.25)			isu;Cluster_containing_Alanyl-tRNA_synthetase isu;Common_Pathway_For_Synthesis_of_Aromatic_Compounds_(DAHP_synthase_to_chorismate)	atgacccatcacgcagctgtcattggcagcccgatcgcgcattcgttgtcgccggtgttgcaccgtgcggcctaccagcagctcggcctgcacgactgggagtacgacgccatcgaggtgactcccgacaccctgggcgagttcatcgccagccgcgacaacagctgggccggcctgtcggtgaccgccccgctgaaggaggcgctcatcgagttcgggcgtcccgaccagcaatcgtcggagctgcagagcgccaacacgctgatcttcggacaccccaaccggctgttcaacaccgacgtgaccggcctgcgcgacgcgatggccagctacgacgtgatcatgcccggcaccgcggtgatcatgggggccggcgccaccgcccgcagcgccatctcg…	MTHHAAVIGSPIAHSLSPVLHRAAYQQLGLHDWEYDAIEVTPDTLGEFIASRDNSWAGLSVTAPLKEALIEFGRPDQQSSELQSANTLIFGHPNRLFNTDVTGLRDAMASYDVIMPGTAVIMGAGATARSAISTLVRLGCRVIRVVARDAGRAHASLDRVAALYGTDLEIVDWSGFDALGADSADVLISTAPVQYTPEEAAQLAAVSQVIFDIVYQNYPTNLSRAAIKAGRVSVDGVDLLVHQAIDQVRLMTGEEPLAEPLIEVCRAELAKR
NZ_CP010341.1	fig|6666666.450534.peg.167	peg	NZ_CP010341.1_204301_205350	204301	205350	+	hypothetical protein				atgtccacccagctgtgttatgtcagtggcaggcgcgacggcctcatcaccacggtgcgcttcgacgacaaggccgagaccgccgaggtcgtgtcgcggctcaacctcgggcccaagccgatgcccctggaactcaaccgcgaacgccggctgttgcgggtggccacgggcgccgatcccctgcgcgtcagcacgctcaagttgctgcccgacggcagttgccaggtgctcagcgaggtcaactgccccctgtcggccacctacctgagcttcacgcccgacgaccggatggccttcgtggtgagctaccacgccagccgcctggcctgggcgccggtgtgggacaaccacctgatcgacgattcggcctggcatgtggagcaggtgggcgagcaacca…	MSTQLCYVSGRRDGLITTVRFDDKAETAEVVSRLNLGPKPMPLELNRERRLLRVATGADPLRVSTLKLLPDGSCQVLSEVNCPLSATYLSFTPDDRMAFVVSYHASRLAWAPVWDNHLIDDSAWHVEQVGEQPHCVEPSPDGRHVYVVELGANRVQGFRVSDGELVADEQIGVQFEHGTGPRHLVFDASGEHGYLIEELGGHIVHLTRDPDSGRLTVAERVPYSDRADDLRPGVHVPSGSTPSLDDQTLRHWGAELALDPQRHWIVASERRASTLNLQALDDDGSFGARLDHVPTEKQPRGMGLIGDHHVIAGAELGDTATIYRVDDQLEPVAEVEGLGGPVWFASIGS
NZ_CP010341.1	fig|6666666.450534.peg.168	peg	NZ_CP010341.1_205455_206297	205455	206297	+	oxidoreductase of aldo/keto reductase family, subgroup 1				atgatcattcccaccacacccacccccaccgtcgaactgtcaggcggcaccaggatgccgatgctcggcatgggcacctggccgctgaagggcgaggagtgccgcgccgccgtggccagcgccatcgagcagggctaccggctggtcgacaccgctgaggcctacggcaacgaggaggccgtcggcaaggcggtgcgtgaggccggccccgatcgcgccgagatcttcgtcaccaccaagttctccaagcagtggcacagcaggaagggcgtgcatgaggccctggagcattccctggagcgcctcgggctcgattacgtcgacctgttcctgatgcactggccgatgcccggcgagggcagctacgttgacgcctaccgcggcatggtcgagctcaag…	MIIPTTPTPTVELSGGTRMPMLGMGTWPLKGEECRAAVASAIEQGYRLVDTAEAYGNEEAVGKAVREAGPDRAEIFVTTKFSKQWHSRKGVHEALEHSLERLGLDYVDLFLMHWPMPGEGSYVDAYRGMVELKEQGLAKAIGVSNFKVHHLDDLITEGMTPEVNQIQLDPSRPRLEVRDFLDNHDIVTEAWSPLGRGADGVLNAPAVLDAAKKHGITPAAAVLAWELNQGIVTIPKSANPEHQRTNLEAIGVELSAQEMKAIDALADPNAKIDDSDKTGN
NZ_CP010341.1	fig|6666666.450534.peg.169	peg	NZ_CP010341.1_208904_206451	208904	206451	-	ABC transporter, fused permease protein				atgctgcgccagccacgacaactcatcagcgcaggcatcgcgatcctgttgggggtggccttcgtggccgccaccttcgtgttcagcgcctcgttgaacgccggcatgaccaagctggtcgccggcatggtgggcgacgcgaaggttgccgtcagcccctcggaaaacacctacaccccggtgaccccgcagcaggccgataccgtcagcaaggtgccgggcatcacccgtgcgaagaagatcgtgcagggcagcgccaccctgcaggtcgacggccaggacaaccgggcgctgatcagctcgcagcccgacctgagctccgagaccacgctgttcgagggcacgctcgccaagggtgatggccaggtgagcatcagcaagtcagccgccgacgcctat…	MLRQPRQLISAGIAILLGVAFVAATFVFSASLNAGMTKLVAGMVGDAKVAVSPSENTYTPVTPQQADTVSKVPGITRAKKIVQGSATLQVDGQDNRALISSQPDLSSETTLFEGTLAKGDGQVSISKSAADAYHLKLGDKVTLETFDNQTFDETVVGIINAGNDAVTQPLASWVFAPTEQAMAMASTNGYNLVLLYGNGDDTALRDAVQSAQGVSDAQLTVRTGQDEVKAAMKQMTGSTNSIQYVLLGFAAIALFVGIIVIANTFSILVAQRVRQLALLRCVGATRNQVFGMVFGEAALLGLVGSVAGILAGFGLAAALIPLASKGAQIPLAFSISPAAVIVPLVVGVLITLAASISPARKATRVAPLAAMRPELAVGKAKRLGIVRAIIGVLLVAGGA…
NZ_CP010341.1	fig|6666666.450534.peg.170	peg	NZ_CP010341.1_209842_208904	209842	208904	-	ABC transporter, ATP-binding protein				atgacgaccatgacgcagccgacaacggccgcggtgcgcaccgtgcacctcacgaagatctacgggcagggtgacacacaggtgaccgccctggacgatgtgagcgtcgagttcatccgcggccagttcaccgccatcatgggcccctccggttcgggcaagtcgacgctgatgcactgtgctgccggcctcgacacccccaccagtggacaggtgttcatcggccaggtggacgccacctcgctgagcgacaccaacctcacgctgttgcggcgcgaacgcgtcggattcgtgttccaggcgttcaacctgctgcccacgatgaccgccgagcagaacatcctgctgccgctcaagctggcccacagcaagcccgacaggcaatggctcgacacgatc…	MTTMTQPTTAAVRTVHLTKIYGQGDTQVTALDDVSVEFIRGQFTAIMGPSGSGKSTLMHCAAGLDTPTSGQVFIGQVDATSLSDTNLTLLRRERVGFVFQAFNLLPTMTAEQNILLPLKLAHSKPDRQWLDTIVKVLGLQDRLSHRPAELSGGQQQRVAVARALITRPEVIFADEPTGALDSAASNELLDFLSRSVHELGQTIVMVTHDAHAAGFSDRVLRLADGRIVSDEPVNHPVAGQTPVPTTGFTAGAVAGATNYAPAPSTPPQMPTPQMPNPQMPPPQMPAPQAPAATPQRPDDANGTGLKRQAGDA
NZ_CP010341.1	fig|6666666.450534.peg.171	peg	NZ_CP010341.1_210883_210197	210883	210197	-	hypothetical protein				atgcccgatgagccgatccggctgctgctggccgacgaccaggagatggtgcgggtgggattccgcatggtgctcgactcccaacccgatatgaccgtggtcgccgaggcccccaatggccgcgacgccgtcgatgcggtgctgcgggccgcacccggacaggcccccgacgtcgccctgatggacatccggatgcccgtgctcgacggggtggccgccaccagcgagatcgtggccggcagcgacacccgcgtgctgatcctcaccaccttcgacctcgacgaatatgtctattcggcgctgcaggccggcgcctcgggcttcctgctgaaggacgccggacccaccgagctgctggccgccatccgggccgtggcctcgggcgactccgtggtggca…	MPDEPIRLLLADDQEMVRVGFRMVLDSQPDMTVVAEAPNGRDAVDAVLRAAPGQAPDVALMDIRMPVLDGVAATSEIVAGSDTRVLILTTFDLDEYVYSALQAGASGFLLKDAGPTELLAAIRAVASGDSVVAPSATRRLLERFVPTLPTAQSGGDTKKRLEALTDREREVLTLVGQGLNNTEIAETLFLGGATVKTHIGHILAKLELRDRVHMVVFAYDAGLVHPRG
NZ_CP010341.1	fig|6666666.450534.peg.172	peg	NZ_CP010341.1_212192_210873	212192	210873	-	Two-component system sensor histidine kinase				gtgcccagggtgaaacaggtcagcgactggttcggggcccatcccatgttcgccgactcggtatgggccggcctgatcggcattgcgagcctggtggccaccgccaacctcaacagccggtgggtccacatcagccccgtgccgacgttggaggtcctctccatcgtgtgggccctctctttcgccatcccgatgatctggcggcgcacccgtcccgtgctggcctgttggctgctgctgatcccccatgtggtgcagctggtggtcacctcgcaaccgatgccgggcaacatcacggtgatcatgatgatgtatgccgtggcggtgcacggctcgcagcgcgccggacgcatctggctgggcgtcggaatcctcgccgcggcggccgccgggctgcgg…	MPRVKQVSDWFGAHPMFADSVWAGLIGIASLVATANLNSRWVHISPVPTLEVLSIVWALSFAIPMIWRRTRPVLACWLLLIPHVVQLVVTSQPMPGNITVIMMMYAVAVHGSQRAGRIWLGVGILAAAAAGLRWSYQGNGLEQFLTVAIFNFLGLSALVLASWLLGAFNRERHATVASLRDRAEALERERDRFAELAAEQERSRISREMHDVVAHSLSVIVVQTDGIRYALDQPGDPAAQVEQARGALDTIGQTARTALRDTRALVGALRDGESVEMAPQPQLDDIPQLVASTANSGLPVELTIDGDPAWHAPLGPAQQAAAYRIVQESLTNVIKHAGPGAQAWVRLIHDPSGLTIWVRDDGQGTLDNDGLGHGLIGMRERVASSHGTLTARNRLDGGF…
NZ_CP010341.1	fig|6666666.450534.peg.173	peg	NZ_CP010341.1_213060_212356	213060	212356	-	putative secreted protein				gtggggcgcgaatcggcggacgtgaccttgggaggacggcgcaaccggatcatgacaacccaacggcatgccacgcgccggccccgtcggctcgtggccctggtggcggcactcgtcgccctggtgctcgtggcggcaggcgcggtgctggtggtgcgttcgctcaatgcgtcgcgtgacgcgccacgcgacatggccggcaatccggtgcgcttcgcgccgggcaataccccggccccctcgacaatcgaccagatgcaggtgcgcgacgccgattcggggcgcctgcaggtgccctcggtggggttggacgtgcccctgggctcgatgctggccgtcgacaatgtggtcaatcccccgggcttcacgcaggcctattgggtgcgcaatgtgggcgtg…	MGRESADVTLGGRRNRIMTTQRHATRRPRRLVALVAALVALVLVAAGAVLVVRSLNASRDAPRDMAGNPVRFAPGNTPAPSTIDQMQVRDADSGRLQVPSVGLDVPLGSMLAVDNVVNPPGFTQAYWVRNVGVAPADATSGTVYVVSHSVSRGRAPGNYLLNVDKGSSAVNPGDLIDVDGHDYIAQSWRAVGKTQLPAAQDLWDAVPGRLVLITCLEQPDGSSPDNLVVVAQLR
NZ_CP010341.1	fig|6666666.450534.peg.174	peg	NZ_CP010341.1_213138_213743	213138	213743	+	protein of unknown function DUF1211				atgaagagcactcgcttggaagcgttcagcgatggcgtgctggccatcatcatcacgatcatggtgttggagctgcacacccccgagggcaatggcttctccgacctggtgcatgagaccggcctgggcttcctcagctatttgctgagcttcgtctacgtcggcatctactggaccaaccaccaccattacttccaactggtggagcgggtcgacgggcgggtgctgtggggcaacctcaacctgctgttctggctgtcgctgctgccgatgaccaccgactggatggatgcctcagatctgtcacgcgtaccggtactgatctatggcgttgacctgctactggccgcggcgtcgtactggctgttgtcgcacacgctggtgcgtagccagccctcc…	MKSTRLEAFSDGVLAIIITIMVLELHTPEGNGFSDLVHETGLGFLSYLLSFVYVGIYWTNHHHYFQLVERVDGRVLWGNLNLLFWLSLLPMTTDWMDASDLSRVPVLIYGVDLLLAAASYWLLSHTLVRSQPSESLLNQALGDDRKGFWSPILYGIGIAAAAGADYLPGHLGVGIAIAMYLLTGLLWVIPDRRVERLVALS
NZ_CP010341.1	fig|6666666.450534.peg.175	peg	NZ_CP010341.1_213907_214221	213907	214221	+	hypothetical protein				gtgagcactgtcaacgttgagaacaacccgaagcagggacgctacgaagcacatatcgacggcgatctcgccggcttcgccgagtacatgttgtcgggtgacaagcttatcgtgttcacccacaccgaggtggagcccaacttcgagggccagggcgtgggcagcaagatcgcccgcttcgcgctggacgacgtccgcgacgatggttcgcgttcggtcctgccgctgtgccccttcatcaagggctggatcctgcgtcaccccgattacaaggacctcgtgtaccgcgccaagccgtccaatgtgaaggactga	MSTVNVENNPKQGRYEAHIDGDLAGFAEYMLSGDKLIVFTHTEVEPNFEGQGVGSKIARFALDDVRDDGSRSVLPLCPFIKGWILRHPDYKDLVYRAKPSNVKD
NZ_CP010341.1	fig|6666666.450534.peg.176	peg	NZ_CP010341.1_214310_214543	214310	214543	+	protein of unknown function DUF1271				atggcccgcaagacatacaccggccccgaggtcgacgtgaccttcgacggcgaggtctgccggcacgctgcggagtgcgtacgcggcatgcccgaggtcttcgacatcgacaagcgtccctggatcaacccgacggtggctgacacccctgagctggcacagcatctgcgcgatgtcgtctcgcgttgcccctccggtgcgctgcgcatcgtggagcatcccgtcgaggcatag	MARKTYTGPEVDVTFDGEVCRHAAECVRGMPEVFDIDKRPWINPTVADTPELAQHLRDVVSRCPSGALRIVEHPVEA
NZ_CP010341.1	fig|6666666.450534.peg.177	peg	NZ_CP010341.1_215051_214677	215051	214677	-	Peptidylprolyl isomerase, FKBP-type (EC 5.2.1.8)				atgactaatccgaacaagcccgaggtcacgctgcccgatgaggcacccgacgacctggtgatcgaagacatcgtggagggcactggcccggaggcgaaggccggcgacctggtggacgtgcactatgtgggcgtggccctgagcaacggccaggaattcgattccagctacggccgtggcgagccgctcagcttccagctgggtgtcggccaggtgatcagcggatgggacaatggcgtgcagggcatgaaggtcggtggccgacgccgcctcgtgatccccccgcagctcggctacggcgcgcgcggcgccggtggcgtgatcaagcccaatgagacgctcgtgttcgtctgtgacctggtgggcatccactaa	MTNPNKPEVTLPDEAPDDLVIEDIVEGTGPEAKAGDLVDVHYVGVALSNGQEFDSSYGRGEPLSFQLGVGQVISGWDNGVQGMKVGGRRRLVIPPQLGYGARGAGGVIKPNETLVFVCDLVGIH
NZ_CP010341.1	fig|6666666.450534.peg.178	peg	NZ_CP010341.1_215748_215125	215748	215125	-	Uridine kinase family protein YggC homolog				atgcgcacgatgaccgtttccgaatcgctgacggcagcccacgaattggcgaagcacggtgaacggcatctgctgggcctcaccggcgagcccggcgtcggcaagtcgaccctggcagcactgcttgccgccgacctcggcgccgacgcagtggccgtgtcgatggatggtttccatctcgcccagaaggagctcgaacggctcgggcgcgcgagccggaagggagcacccgacaccttcgattcgtggggctttctgtcgctgatgcagcggctcaccacaaatgacgccccggccgtctatgcgcccgagtaccaccgggaactccacaaccccgtggccggtgccatccgcgtggacaagcacgtgccgctggtgatcgccgagggcaactacctg…	MRTMTVSESLTAAHELAKHGERHLLGLTGEPGVGKSTLAALLAADLGADAVAVSMDGFHLAQKELERLGRASRKGAPDTFDSWGFLSLMQRLTTNDAPAVYAPEYHRELHNPVAGAIRVDKHVPLVIAEGNYLLLPGRPWGLAHDMFDEIWFLQTNQDLRHKRLINRHMAFGKTAQHAERWTLGPDERNARTVRAQIGRADAVIELS
NZ_CP010341.1	fig|6666666.450534.peg.179	peg	NZ_CP010341.1_215902_216498	215902	216498	+	DNA polymerase				gtgctggacctcgagaccacaggcttctcgcccgcccggggcgatcgcatcatcgagatcggcctggtgcgccttgacccgcagggccatgtggacgacgagtggtccacgctggtgaatccccggcgcacggtgcgcgccacgcgcgtgcaccacatcacctcggcggatgtcgcggcggcccccacaatggccgagctggcccccgggctcgtcgacaagctgcgtgaccgggtggtggtggcgcacaattcgtcgttcgacgtgggcttcctcaccgccgagctgcgtaccgccggcatgacgattccgcccgagccgattccctcggtgtgcacgatgcgccagtccacccgcttcctgcatgcccgcagccgtcggctggtcgattgctgtgag…	MLDLETTGFSPARGDRIIEIGLVRLDPQGHVDDEWSTLVNPRRTVRATRVHHITSADVAAAPTMAELAPGLVDKLRDRVVVAHNSSFDVGFLTAELRTAGMTIPPEPIPSVCTMRQSTRFLHARSRRLVDCCEAAGVSLRDAHSALGDARATAELFGHYLRAAGGELPWQDVVDRARRYPWPQALFVEPQTHLVQRPE
NZ_CP010341.1	fig|6666666.450534.peg.180	peg	NZ_CP010341.1_216850_218352	216850	218352	+	Cytochrome d ubiquinol oxidase subunit I (EC 1.10.3.-)			isu;Terminal_cytochrome_d_ubiquinol_oxidases isu;Terminal_cytochrome_oxidases	atggacgctcaggtactagcgcggtggcagttcggcatcaccaccgtctatcactacttctttgtgccgattacgctcggcatcacatggcttctggcgatccttcagacgctgtgggtgcgttcgggcaatgaccagtggcttcgcctggtgaagttcttcggcaagctcttcctgatcaacttcgcggccggtgtcgtgacgggcatcgtgcaggagttccagttcgggatgaactggtctgagtactcccggttcgtgggcgacatcttcggcgccccgctggccctcgaggccctgatcgccttcttcctcgagtcgacgttcgtcggcctgtggatcttcggctggaatcggcttcccaagggcctgcacctggccaccatctggctcaccgcg…	MDAQVLARWQFGITTVYHYFFVPITLGITWLLAILQTLWVRSGNDQWLRLVKFFGKLFLINFAAGVVTGIVQEFQFGMNWSEYSRFVGDIFGAPLALEALIAFFLESTFVGLWIFGWNRLPKGLHLATIWLTALGSFISSIFILAANSWMQNPVGAVYNAATGRAELSDFLALITNPVFLATLPHTIGAAFMTAGALLLGVSGWWLAKKRRDAQPADSLDTSTWRKSARFSAWVLILASLVTFISGDFQGKVEAEYQPMKLAAAEGLLETQESAPFSVVAIITTEGSGQDKTYHKVFSLDVPGVLSILAKNDPNAKVQGIQDLRESYLQEGYATDNGTQNALQSQFADELKAMPVDPVPNVMVNYYSFRLMIGLGVLAFIIGIATLVQTRRDHLPKGGK…
NZ_CP010341.1	fig|6666666.450534.peg.181	peg	NZ_CP010341.1_218369_219502	218369	219502	+	Cytochrome d ubiquinol oxidase subunit II (EC 1.10.3.-)			icw(1);Terminal_cytochrome_d_ubiquinol_oxidases icw(1);Terminal_cytochrome_oxidases	atgctcacgaattctcttattccgctgcaggcgagcctggacgcgtcgccgctgcagattgtgtggttcctgctcatcgcggtgctgtggatcggcttcttcttccttgagggcttcgacttcggcgtctcgatgctgtatcccatcctcggcaaggatcccaaggaacgccgggtgatgatcaacacgatcggacccacctgggacggcaatgaggtctggctgatcaccgctggtggcgccaccttcgcggccttccccggctggtacgcaaccctgttcagcggcctgtacctgccgctgttcctggtgctggtggggctgatcctgcgaggcatctcgttcgaataccgcgccaagatgcccgacgaccgttggcgcaatgccttcgacgcctgc…	MLTNSLIPLQASLDASPLQIVWFLLIAVLWIGFFFLEGFDFGVSMLYPILGKDPKERRVMINTIGPTWDGNEVWLITAGGATFAAFPGWYATLFSGLYLPLFLVLVGLILRGISFEYRAKMPDDRWRNAFDACASIGSLIVSLVFGIGFANFVKGMDVAPLTSAAFGEPNLYTGGFWALFSPFGLLGGVLFILLFCTHGSMFLALKTYGSIHDKTVKFVHTLAPVTVAVLLIFVLAANIFYGTSKNPYLGSLSTVLMWAAGLLSVVVLGLAALAQRAERNGWAFIGTGASILLMLAMIFVKMYGTLGFISADMSNPLNMVTASSSPLTLKLMTWFACFLVPVVLAYQGWSYWVFSKRLSTKEMPEHEHEPNVAEVHV
NZ_CP010341.1	fig|6666666.450534.peg.182	peg	NZ_CP010341.1_219526_223245	219526	223245	+	Efflux ABC transporter for glutathione/L-cysteine, essential for assembly of bd-type respiratory oxidases => CydD subunit / Efflux ABC transporter for glutathione/L-cysteine, essential for assembly of bd-type respiratory oxidases => CydC subunit				gtggccgggccgctcgacccgcgactggtcaagagggcgactgccaccaggggattcctggtggcagtcgcccttgtcggcgtcgccacggccttcctggtgctggcccaggcacgcctgatctccgacgccgtcgcgcatgtcttcgacacccacaacaccgatggcgtgctggccgcctgcggcctgttgatggccgtcttcgtggcacgtgcggggctcaactggctcaaccagtggctggcgcaccgcgcgtcggctgccgtgaagtcgcagttgcgcactgatgtgatgacggctcgcctggcgcgccccaccgatgcgtccacgcccaccggcacgctgatcaccctggtcacccaggggctggactcgctggacggctatttctccaagtac…	MAGPLDPRLVKRATATRGFLVAVALVGVATAFLVLAQARLISDAVAHVFDTHNTDGVLAACGLLMAVFVARAGLNWLNQWLAHRASAAVKSQLRTDVMTARLARPTDASTPTGTLITLVTQGLDSLDGYFSKYLPQLMMAVGVPLVVGVAILTQDLESTIIIAITVPLIPLFMALIGMATQKQVDRRFAVETRLANHFADLVAGLPTLQVFGRARAQLVGLRRTEAAHRTETMKTLRLAFLSSFVLELLSTLSVALVAVSMGFRVVAGHFDLRTSLFVLILTPEVYLPIRQVGVHFHDSADGTAAADKAFELIEAAEATHIGGDAPAPDPAAATINFNDLSVRYPGTGRPALAGFSCRVRPGEVVVLRGTSGGGKSTALSVLMGFQPATSGQIRVGDQD…
NZ_CP010341.1	fig|6666666.450534.peg.183	peg	NZ_CP010341.1_224775_223594	224775	223594	-	Acetylornithine deacetylase (EC 3.5.1.16)			isu;Arginine_Biosynthesis_--_gjo isu;Arginine_Biosynthesis_extended	atggcggtattcacacccgagcagcagctacggatcctgtcggacctggtggccatccagtcagcgaacgaccatgagctgcaggtggcgaactacctggcgaagctgctgggcgaccacgggatcaccgccacggtgctgccggccgagcccgacgcagaccacaagcaggccgaacccgaccgggccaacctggtggccgagatcggttcgggcgcaccggtgctggcgctgtcggggcacatggacaccgtgagcgttggcgatgccgacgcatggacgtccgaccccttcacggtgaccgaacgcgacgggctgctccagggtcgcgggaccaccgacatgaaggcgggcctggcggcgatggtgatcgcgatgatcgagctcaaggcgcagggc…	MAVFTPEQQLRILSDLVAIQSANDHELQVANYLAKLLGDHGITATVLPAEPDADHKQAEPDRANLVAEIGSGAPVLALSGHMDTVSVGDADAWTSDPFTVTERDGLLQGRGTTDMKAGLAAMVIAMIELKAQGLPRKGTLRLLASRAEEVGEYGAKELARAGYMRDADALVVGEPSGWNIIYTHKGSVDFRLRSQGTAAHSSMPEAGFNAIPPLMEVLVRAQQEFNARPASDPVLGELTFSTTVFHGGDQVNTIPDAAVAEVNVRTIPQFDNDEAIALLKGLVGEQNRRGARISLDPYMQEPVVQAPRDSLLVRLATKLGERISGVTTPVVGVAGVTDASSLLRGKGPDFPFMMFGPGNETMHTVNENIDKQMYLDFVQLYQRLFVEYLGQAG
NZ_CP010341.1	fig|6666666.450534.peg.184	peg	NZ_CP010341.1_226610_224913	226610	224913	-	Uncharacterized MFS-type transporter				atgaacgattcccctgccatccccgaccatgacgcgacggccaaccccggccgctcccagcgcagtgccaaccccggccgctcccagcgcgggggccaactgagcggactgcgcggcgagctgacggccgtgatcaccggcggcgtcatgccgatcatggactccacgatcgtggccatcggcatgccgaacctgatcgccgccttccactcgaacgccgccaccatgcaatgggtgtccaccggctacctgctcggactggccgtgaccgtgcccatcatgggctggctccaggcacgcctgggtgggcgctccctgtggatcgcgggcctggtggtcttcctggccgggtcggtggcctgcgccctgtcgtggaatgagatcagcctgatcgccttc…	MNDSPAIPDHDATANPGRSQRSANPGRSQRGGQLSGLRGELTAVITGGVMPIMDSTIVAIGMPNLIAAFHSNAATMQWVSTGYLLGLAVTVPIMGWLQARLGGRSLWIAGLVVFLAGSVACALSWNEISLIAFRVGQGMAAGMLMTLMQTLPVQEARRHGIEQIGSLISVISVPVATGPILGPVLGGLVLHWGSWHWLFLINVPIGLVAIVFALLWMPRDGGTPEGTTPRQSFDPLGFVLVSGGLVAILLALTNVATDGGFGHRSVLLPLGLGVVMLAAFLAEPRTRDPRRALIDISLMRYRSVASGAASYFLAGGTMYAAQFLLPMFWQQLRGHSVLVAALLLVPQGIGSLLSRLVAGPLTDRIGSRTVATAGFFLVALMTLPFAFVSASTSDALLSG…
NZ_CP010341.1	fig|6666666.450534.peg.185	peg	NZ_CP010341.1_226907_227044	226907	227044	+	hypothetical protein				atgcccgctcggattggttgggcagtcggccacccgaaccacccggtgaccgcggctgcgcgaccgggaccggccgccggtggccgcgggcagcccgggcgtcgtcccccgatgggccggggacgcctgtccggctga	MPARIGWAVGHPNHPVTAAARPGPAAGGRGQPGRRPPMGRGRLSG
NZ_CP010341.1	fig|6666666.450534.peg.186	peg	NZ_CP010341.1_227687_227064	227687	227064	-	Transcriptional regulator, AcrR family				atgactacttacgatgccaccggcatgctgatcatctcggtggcaatccgcgagatccggcgcgtcggataccgcaacctgtcgttgcgggaactggcggcgcgagccggcatgaccaccggggcgctgtaccgacgtttctcgggcaaggacgagttgttggcggccgccgccgcgtcggtgggccaacagatcgtcgaggaggcccaggccaggatggccggcctcacgccaacgccacatgagcgcctggtgctgctgggcgaggtgatgtcgaaccgcttcgagaaggaccgggagctgatggacttcctgttctccgcactgcccgtgggacgtttctggcagggcgtcaccaaacccgaccgcagctcgccgctgttggcactcaccctggac…	MTTYDATGMLIISVAIREIRRVGYRNLSLRELAARAGMTTGALYRRFSGKDELLAAAAASVGQQIVEEAQARMAGLTPTPHERLVLLGEVMSNRFEKDRELMDFLFSALPVGRFWQGVTKPDRSSPLLALTLDTLDALFGENVDHERQRELFVKASAFMQGYGLLIASGAVPYERQIFASAMTAFAQQAGALEVADAVKELYVQQPA
NZ_CP010341.1	fig|6666666.450534.peg.187	peg	NZ_CP010341.1_227918_228208	227918	228208	+	hypothetical protein				atgggcaacgacaaccccgatggttccgtccacgacgcggtggccgcagccgtcaaggtcgtccgggattccggactccccaatgagaccaactccatgttcaccaccattgaaggtagctgggacgagtgtatgcgcgtcgtgcacgattcctgcgcagccgtggaaaaagttgcaccgagggtctccctggtgctgaaggcggacatccgcccgggccacaccggcgagctcaccggcaaggtggagcgcctcgacgccgccctggagaagttggacgaatccaagtag	MGNDNPDGSVHDAVAAAVKVVRDSGLPNETNSMFTTIEGSWDECMRVVHDSCAAVEKVAPRVSLVLKADIRPGHTGELTGKVERLDAALEKLDESK
NZ_CP010341.1	fig|6666666.450534.peg.188	peg	NZ_CP010341.1_228534_230165	228534	230165	+	Pyridine nucleotide-disulphide oxidoreductase family protein associated with PFOR				atgtcacctgaacgtcgcgacatcacgcagttgcccgacctcacgaccggagaaggtcgcgttgggccggtgcgcacgcggatgcccatctatgttgacctgttgcccccctgtaacaacgcttgcccagcgggcgagaattgccaggagtggctgcggctggtcaaggaaacggacccggagtccgcatggcgtcagctcgtgcgcgacaacccgttccccgccattcacggtcgcgtgtgctaccacccctgcgagaccgcctgcaaccgcggcgacctcgattcggcggtctccatccactcggtggagcgctacctgggtgacctagctatcgagaagggctggggcttcgacaagccccgcaacaactccggcttccgcatcctcgtgatcggc…	MSPERRDITQLPDLTTGEGRVGPVRTRMPIYVDLLPPCNNACPAGENCQEWLRLVKETDPESAWRQLVRDNPFPAIHGRVCYHPCETACNRGDLDSAVSIHSVERYLGDLAIEKGWGFDKPRNNSGFRILVIGAGPAGLSAAYHLARLGHEVEIHDAGSQAGGMMRYGIPEYRLPRDVVDAEIKRVESLGVKIELNHHVKDLVAEQKSGHFDAVFVAVGAHLSRRVEIPSMDAGHMVDAVDFLRNVASGDKPVIGRRVAVYGGGNTAMDAARTARRLGAEDAVIIYRRTENEMPAHKEELEEAEREGVQVHWLRTINEMQQGDIKVEIMELDKDGKPHGTGKYETLAADTVIMAVGQVADTGFLHDIPGMQFNGDVVKVDPTTLMTDVPGIFAGGDAVP…
NZ_CP010341.1	fig|6666666.450534.peg.189	peg	NZ_CP010341.1_230171_233938	230171	233938	+	Pyruvate-flavodoxin oxidoreductase (EC 1.2.7.-)			idu(1);Methionine_Degradation idu(1);Pyruvate:ferredoxin_oxidoreductase	atgactacaactacccgtgggccggttcccggctcgaatggcatgcccgccaatccaggtctgagcggcgaggccgccaccgcaaccccgtcacccgttgacgtcgctgccggcgccaaggacgctgccgatgagctggcccagtcacgacgcgagcaggacatcacccatcagatgatctgcgacggcaacaccgccgcctctgatgtggccttccgcatcaatgagctgtgctcgatctacccgatcacgccgagctccccgatggccgaactggccgacgagtggagtgcccgcgaccgcatgaacatctggggccaggtgccccatgtgatggagatgcagtcggaggccggcgcggccggtgccatgcacggctccctgcagggcggcgccctg…	MTTTTRGPVPGSNGMPANPGLSGEAATATPSPVDVAAGAKDAADELAQSRREQDITHQMICDGNTAASDVAFRINELCSIYPITPSSPMAELADEWSARDRMNIWGQVPHVMEMQSEAGAAGAMHGSLQGGALATTFTASQGLLLMIPNMYKIAGELTSTVMHVAARSLATQGLSIFGDHQDVMACRQTGWAMLCSTGVQQCHDNALISQVATLRSRVPFMHFFDGFRTSHELNTCIQLTDDQLRSMVPDALVREHRERALSPDNPFIRGTAQNADVYFQGREAGNKYYDSVPGIVQDAMDEFAAMTGRQYHLADYYGAPDADRVIVIMGSGAETVQQTVSKLNEQGEKVGLVVIRLYRPFPTQAVLDCIPASVKKIAVLDRTKEPGSNGEPLFLDVVS…
NZ_CP010341.1	fig|6666666.450534.peg.190	peg	NZ_CP010341.1_233940_235088	233940	235088	+	Putative dihydropyrimidine dehydrogenase [NADP+], similar to dihydroorotate dehydrogenase				atgtcgatcaactacggaagtgacgcactggccgctgctgcggcctcggccgcggcgaagtcggtggcgggcaatgccaccaccgaccagctgatggccccgcgcgaggtgaacgcccaggtgacggtgcccaacaccaccgacctgagctcgaactacatgggcttgccgctgcgcaacccggtggtggcctcggccggtccgctcgcccagaccgtcgactcgatcaagacgctcgaggacgccggcgtgggtgcggtggtgatgcactcgttgttcgaggagcagctgcgctacgagagcgagcagatcgtccagcagaccgaggagcagtcggagagcttcgctgaagcgctcagctatttcccggtcaccgcgatcgcctcggtgggtgcgacg…	MSINYGSDALAAAAASAAAKSVAGNATTDQLMAPREVNAQVTVPNTTDLSSNYMGLPLRNPVVASAGPLAQTVDSIKTLEDAGVGAVVMHSLFEEQLRYESEQIVQQTEEQSESFAEALSYFPVTAIASVGATLSSQYLQVLEDGAKALEIPLIGSLNGASGGTWTAEARRMQDAGASAIELNIYLVPGDTSITGREVEDRHVEILRAVKDVVNIPVAVKLSPYFSSFGEVATSLCDAGADGLVMFNRFLQPDIDVNKREVVSGFELSSPEIGRLPRTWAAVLSGKVKSSLAVSGGVETRDDIVKGLLAGADVVMTTSALVRHGAAYAGRLIDGLRDYLRRSDLTLDQLRGMLAVPSDASASEYERSGYVSAIEKAKRRYGV
NZ_CP010341.1	fig|6666666.450534.peg.191	peg	NZ_CP010341.1_236760_235336	236760	235336	-	4-aminobutyraldehyde dehydrogenase (EC 1.2.1.19)			isu;Putrescine_utilization_pathways	gtggcgctcttgcagaacttcatcaacaaccgcttcgtcgcctcaaccagcagcgaatcattcaacctggttgatccggccaccgccgaagtcaccgggcaatcgcccgcgtcgaaccaggccgacgtcgacgccgcctacgccgccgcgaaggacgccacgcgcacctggggaaagatgatccccggcgaacgccaacgagccatgctgaaactggccgacgccatcgaggcgcacagcgacgagctggtggccgcccagagccgcaacaccggccagcccaagcacctgatcgcctccgaggaggtcacggtgggcgccgaccagatccgcttcttcgccggcgccgcccgcatcatggagggcctggcatcgggtgagtacatggagaacatgaac…	MALLQNFINNRFVASTSSESFNLVDPATAEVTGQSPASNQADVDAAYAAAKDATRTWGKMIPGERQRAMLKLADAIEAHSDELVAAQSRNTGQPKHLIASEEVTVGADQIRFFAGAARIMEGLASGEYMENMNSVIRREPIGVVGQVTPWNYPLMMAIWKIGPALAAGNTIVLKPSDTTPESTLLLAQLAAEFLPEGTFNVVLGRAATGAMVVGSKVPGLVSITGSVRAGIEVAKAAAENLTRCHLELGGKAPCIVFDDADVDAAAEALTTAGFFNAGQDCTSSTRLLVQAGVHDEFVAALAKYARSTRFGSPDDADALYGPLNNANQLARVQEAVDSLPAHAEVVTGGKQADRPGFYFEPTVLDGLNQDDALVQNEIFGPVLTVQTFDTEDQAVAMGN…
NZ_CP010341.1	fig|6666666.450534.peg.192	peg	NZ_CP010341.1_237259_237558	237259	237558	+	hypothetical protein				atgaagggctcaacgaagttgctcgtcatcggcgtcgtgctgttggtgctgggctgcggcgtcacattcctgcaatacctgaacttcaccagcgctgatcgtcagggacctgacggcccggagctgctgccgcttgccgtgctggacttcgcgatgtcgatctgcggctacctgggcgcggcactcaccgcggtggcgatcggcctcaaggtggcggccggcggagatgcccgggccgtgctgcccgacctggacgacgagctcgacgacgagatcgccctgggccgggggcccgcatga	MKGSTKLLVIGVVLLVLGCGVTFLQYLNFTSADRQGPDGPELLPLAVLDFAMSICGYLGAALTAVAIGLKVAAGGDARAVLPDLDDELDDEIALGRGPA
NZ_CP010341.1	fig|6666666.450534.peg.193	peg	NZ_CP010341.1_237593_237802	237593	237802	+	hypothetical protein				atgaggggctccacgaagatgatcatcgtcggagcggtgctcgtggtggccatcatggttgccggggaggtctggggtgccggaagctcttccggcggcacgacgctgtgggccgcgctcaacccggtgacccgattcggcctgctgctggggacgatgctcacggcggtgggcgtcggcatccgcgtgtggatgcgccgcaccaaatag	MRGSTKMIIVGAVLVVAIMVAGEVWGAGSSSGGTTLWAALNPVTRFGLLLGTMLTAVGVGIRVWMRRTK
NZ_CP010341.1	fig|6666666.450534.peg.194	peg	NZ_CP010341.1_237874_238245	237874	238245	+	hypothetical protein				atgaagagccgcaccgtggcccgtgtcgtccgcgtggcgctcgtggcgctgtgcgcgatcatcggggtcgtgctgctggtgatggggcgccatgtgctcggcgccgtcgtgctggtgggtggtgccggcctgctcggcatgggcacccaggtgatcggtgacccgcacgacatccatggcttgcccgccggggtgagcgctgccgacatcaaggcctatcgtcgggcccatcgcggagccaccatctccgacgcgatccgcgcgctgggcggggacgctcccggcggccccgaccgagacggcggccccgaccgacacgacgagggcggcggcaacggcgacgacggccggccgccgggtgccgggcaatga	MKSRTVARVVRVALVALCAIIGVVLLVMGRHVLGAVVLVGGAGLLGMGTQVIGDPHDIHGLPAGVSAADIKAYRRAHRGATISDAIRALGGDAPGGPDRDGGPDRHDEGGGNGDDGRPPGAGQ
NZ_CP010341.1	fig|6666666.450534.peg.195	peg	NZ_CP010341.1_238331_238531	238331	238531	+	hypothetical protein				atgaagctgaagaacatcatccaggccctgatcgccctgatcctgatcgtggccgccgtcgggctctacaaggtggggcaggtctggcccgcgtggatctgcgtggtcgtcggcatcgtggtggccgtctggggcggcaccgccagtggacgcacccgcagcgggcgtccccgcaacccggaacgcacccgctcggcctga	MKLKNIIQALIALILIVAAVGLYKVGQVWPAWICVVVGIVVAVWGGTASGRTRSGRPRNPERTRSA
NZ_CP010341.1	fig|6666666.450534.peg.196	peg	NZ_CP010341.1_238786_239433	238786	239433	+	hypothetical protein				atggccatatgcggctataatcgcgacatgagtagtgtctcagacctcgtcacactcgggcggatcgccgccaaccagcaaggcctcgtcaccgccacccaggcccgcgctgccggtgtcgacacccgccagatctggcgcctgagcagggccggggcactcgagcgggtgattcgcggcgtctaccgggtttgtggtgctccggcaacggacttccaggagatcaccgctacgtggctggccctgtccaatcccggacggcgcctcacagcggccggtaccaccgctgccaccctgtacggcatcggggatttcctgcgcaccgtccccgaattcatcgtggccggcgatccgtccacgacggtggaaaacgtgcgactgcgcaccgggcacgtcgac…	MAICGYNRDMSSVSDLVTLGRIAANQQGLVTATQARAAGVDTRQIWRLSRAGALERVIRGVYRVCGAPATDFQEITATWLALSNPGRRLTAAGTTAATLYGIGDFLRTVPEFIVAGDPSTTVENVRLRTGHVDQPRVRTLHGVPTLSPEQTIADLLAQHNDVSLVGDATVDALDKHLTTPQRVARALAPMAADHGLPDGDGSELLASILPAATAA
NZ_CP010341.1	fig|6666666.450534.peg.197	peg	NZ_CP010341.1_239430_240386	239430	240386	+	hypothetical protein				atgaagggccaagggccctacgtcgactggttcggcgtcgagagtgccatccagcaagcggcccgtcggcaggccgcggaccaccccggtgccagcgtcggtcagtatcttgaccacattcgcagggaccgcttcctctcccgcgtattcgccgatcctgaatcaggctggctcctcaaaggcggcaccgcgatgctggcccgcgtacccacggggcgccatacccgtgacgttgacctgtcaaccacacgagcaaccctcgatgaagccgtggaagacctcgcgcaccgggtcgcggtcgacatgggggaccatctgcggttccagttggagtcggagcgtcccggtctggccgtcacccagcccggcgtcctcgtcgccaggttgtcattcgcctgc…	MKGQGPYVDWFGVESAIQQAARRQAADHPGASVGQYLDHIRRDRFLSRVFADPESGWLLKGGTAMLARVPTGRHTRDVDLSTTRATLDEAVEDLAHRVAVDMGDHLRFQLESERPGLAVTQPGVLVARLSFACITDTGKRFDNVAVDLAVGPPPVGHIEHTRPADSPDRPRLISPPYAMFPLTDQLAEKVSTMMTPRPDGRPNSRAKDLVDVDIIAATQYVDLRELRLALAVQQQRANTDLGRHLRVPPHWEPRYQSLATGTSAAAVAPTFADAVDLAARFINPALDAVRTVRTTWEPEAMEWTVGTGSPAAGPHRGV
NZ_CP010341.1	fig|6666666.450534.peg.198	peg	NZ_CP010341.1_242683_240620	242683	240620	-	Efflux ABC transporter, permease/ATP-binding protein SCO2464				atgagcgtcaccaaggacgaggactcgacagtgagtggcaagaagaacaccaacaagccggccgccaacaagaggcctgactatgcacagagcgcctcccagagccggggccccggccccggtggtggacgcgctgccgccgtggagaaggcggtgaacttcggcccgtcgctgaagcgcctgttcggcgagatgaagcccgaccgggtgctcatcgtcgtggtgatggtgctcggcgccatcggcgtggccgccaacgtctatggccccaagttgctgggcaaggcggcgaatgccgtgttcgccggcgtgatcggcaagggcctgcccgccggggtgaccaaggaccagatcgtggccgcgctcacccagcagggtaagaccgaccaggcgtcgatg…	MSVTKDEDSTVSGKKNTNKPAANKRPDYAQSASQSRGPGPGGGRAAAVEKAVNFGPSLKRLFGEMKPDRVLIVVVMVLGAIGVAANVYGPKLLGKAANAVFAGVIGKGLPAGVTKDQIVAALTQQGKTDQASMIAKLDVIPGQGIDFTHLGHILLLCLALYVTAAVLTFIQAFIVNRVVQRAVYRMRDQISAKIDRLPLAYFDGQPAGELLSRVTNDMDNVQQSLQQTMSQVINSLLTLIGVIAMMLTVSWQLTLVTLCIVPLSLAVSIPIGKAAQKRFVGMWKSTGELNAKVEESYTGHALVKVFGRRREVEASFHDTNEEMYKASFGAQFISALIMPANFFIGNLNFVAIAVLGGLRVASGTMQLGDVTAFIQYSRMFTQPLTQITSMTNLLQSGVA…
NZ_CP010341.1	fig|6666666.450534.peg.199	peg	NZ_CP010341.1_244413_242680	244413	242680	-	Efflux ABC transporter, permease/ATP-binding protein SCO2463				atgctcgtaagactcatctggcgctatctgcgccattacaaggcggcggccgcgatcgtcatcgcggcccagctggtggcgaccgtctcgtcgctgctgctgccgaacctgaacgccaagatcatcgaccagggcgtctccaccggcgacaccggctacatctggcgcaccggcctgctgatgctggccatctcggtgggccagatcggcggccagatggtggcagcgttcttcggtgcgcgcctggccatgggcgtgggacgcgacatccgcgccgcgttcttcgaccgcaccctgaccttctcgcagcaggaggtgaaccgcttcggcgcccccagcctgatcacgcgcaacaccaatgacgtgcagcaggtgcagcagttgctgttgatgaccgcc…	MLVRLIWRYLRHYKAAAAIVIAAQLVATVSSLLLPNLNAKIIDQGVSTGDTGYIWRTGLLMLAISVGQIGGQMVAAFFGARLAMGVGRDIRAAFFDRTLTFSQQEVNRFGAPSLITRNTNDVQQVQQLLLMTAIMLIGAPITMVGAVFMALREDMGLSWIILAAIVALGVCVGIIVSRMSPLFGQNQLRLDAINRVLREQLSGIRVIRAFIREPSERKRFNAANTDIRQLGYRIGTLFAFLFPVVGLVMNLSSAAVWWFGGMRADNGQVQVGQLTAFMTYLMQVLMSVMMATVMSMIVPRASISAKRIMDVFLTKSSVVQAEHPVTELTGPAEMDFDHVEFSYPGAEAPVLHDISLELRPGTTTAVIGSTGSGKTTLVQLIPRLYDATKGKITINGVDT…
NZ_CP010341.1	fig|6666666.450534.peg.200	peg	NZ_CP010341.1_244982_244413	244982	244413	-	Transcriptional regulator, AcrR family				gtggccgaaggcaccatcttccgggtcttctcgtcaaagcaggacctgctcaacgcggtggtggccgatgtgctcgaccccacccccctgatcaaggccctcgacgagatgacccccgatgctgacctcgacgagcgggtgcaccacatcatcgagctgctccatcgcagcatgagcgatgtgcgcgccttcttcgccgccatccacgccatccccgcccatggcaagctgttccggggcagtacgctgtccaacccgaagaaccccgacccccaccatcccgacgcgtgcgacgacgcgggcagcgcatcacctgcccatccgccggtcgcccccgacgagcagatgcgcgcgaagcagcaacagaccgacctcgcgtcgcaggctgccgtcgaacgc…	MAEGTIFRVFSSKQDLLNAVVADVLDPTPLIKALDEMTPDADLDERVHHIIELLHRSMSDVRAFFAAIHAIPAHGKLFRGSTLSNPKNPDPHHPDACDDAGSASPAHPPVAPDEQMRAKQQQTDLASQAAVERALSPFADQLSVDLATAAGFLRSVTFATIHPFLMNGAPPMTPDQLSALLLHGLKKES
NZ_CP010341.1	fig|6666666.450534.peg.201	peg	NZ_CP010341.1_244969_245127	244969	245127	+	hypothetical protein				gtgccttcggccacgccggccgcccgggccacttgcttggtggtgaaggcatcaccgtgcgccaggaggaggggcctggccgcggcgatgatggattcccgccgttgttcggcggggagtggagcggcacgagtcacgaggaaccacggtaatgagtga	MPSATPAARATCLVVKASPCARRRGLAAAMMDSRRCSAGSGAARVTRNHGNE
NZ_CP010341.1	fig|6666666.450534.peg.202	peg	NZ_CP010341.1_246073_245183	246073	245183	-	Non functional Dihydropteroate synthase 2				atgcaacaacggccctcgcccctgcgactgggcacgcgcgtgttcagcacagcggcccccgcggtgatggccatcatcaatcgcacccccgacagcttctacgccccgggacgcttcaccgagctcgacgacgccctggcggcgctcgaccggtgcatcgaccagggtgccgacatcgtcgacgtcggtggcgtgcgcgccggccaggacggcccctgggtgggcgaggccgaggagatcacccgggtgcgccccttcctggcggcagcccggcaacgccatcccggcaccctgttcagcctcgacacctggcgcgccggcgttgcccgcgcctgcgccggcctgatcgacctggtgaacgacacctgggcgggcgccgatccgcaactgctgcgcgtg…	MQQRPSPLRLGTRVFSTAAPAVMAIINRTPDSFYAPGRFTELDDALAALDRCIDQGADIVDVGGVRAGQDGPWVGEAEEITRVRPFLAAARQRHPGTLFSLDTWRAGVARACAGLIDLVNDTWAGADPQLLRVAAEQHVGYVVSHTGGLAPRTDPVGVHYGDDSDAAVVQAVRTGLLDGAARALAAGLSPDQIVLDATLDFGKTTAHSLALVRHTDELAGLGHPLMMAISRKDFVGETLDLPVDQRLEGSLAATAVAAWQGAILFRAHDVQATRRVVDMVASIRGDRPPARAERGV
NZ_CP010341.1	fig|6666666.450534.peg.203	peg	NZ_CP010341.1_246326_247828	246326	247828	+	Aromatic amino acid transport protein AroP			idu(1);Aromatic_amino_acid_degradation	gtgagcaaccagcctgatcggccgcgcggagcacgcccgaccaccggcggcggggcgacggggcagcgggtgccgtccggcgcgccgagcgggttggacgacgatcccaccacccagcccgggctgcgccgcgggctgaagaaccgccacatccagctgatcgcgctgggtggggccatcggcaccgggctgttctacggctcggggcagtcgatcggccaggccggcccggcgatcctgctgtgctacctggtgggtggtgcggcgatcttcatggtgatgcgcgcgctgggcgagatgagcgtcgatacgccggtgaccggcgccttcagctactacgcctggcgcaactggggtgagcgcgccggcttcgtctcgggctggaactactggttcaac…	MSNQPDRPRGARPTTGGGATGQRVPSGAPSGLDDDPTTQPGLRRGLKNRHIQLIALGGAIGTGLFYGSGQSIGQAGPAILLCYLVGGAAIFMVMRALGEMSVDTPVTGAFSYYAWRNWGERAGFVSGWNYWFNFVAVSMAELTVVGKYVQFWAPGVPAWVSAAAFLVVVTLVNLVSVKAFGEFEFWFAIIKVVAIIAMIVLGALIITTGLGNGGHPIGVENLWVNDGFFPKGLWGVLLGLVIVMFSFGGVELIGITAGEAENPRTTIPRAINQVVWRILVFYVGAVFVMLCLFPWNQLGTSESPFVTIFDKIGITGAANILNLVVLTAAASAYNSGLYSNGRMLYSLARQHNAPRALMKVNRFGSPWVGVLVSSAVTAVAVVLTFLFPDTVFLYVMSIA…
NZ_CP010341.1	fig|6666666.450534.peg.204	peg	NZ_CP010341.1_247992_248351	247992	248351	+	hypothetical protein				atggctcagcagacccccgtgacgcaggcaggcgtcttcacgaacctcgccagcgaattgccggtggtgccgaagagcaccacctcgcgcgtggtgctcgacaacgacctgatccgggtggtcgagttcaccttcgacgccggcgagctgctcaccgagcacgcatcccccagggccgtggtggtgcagctgctcgagggcaccatgtcgttcaccgtggacggtgcggagagcaccctgcacgtcggcgatgtggtctacctggcgcccggcaccccgcacgcgctggtggccaccaccgcctgccgcatgagcctggtgatggttgaggccggcgcccacctggcgggtgagaactga	MAQQTPVTQAGVFTNLASELPVVPKSTTSRVVLDNDLIRVVEFTFDAGELLTEHASPRAVVVQLLEGTMSFTVDGAESTLHVGDVVYLAPGTPHALVATTACRMSLVMVEAGAHLAGEN
NZ_CP010341.1	fig|6666666.450534.peg.205	peg	NZ_CP010341.1_248351_249283	248351	249283	+	SAM-dependent methyltransferase				atggccagcaccggaatcgcgaccaacgggcccgcggccgggcggcggggtcgccgacgcggctggctgcgtcaggcccccgaggccttgaccgctggggccttggcccctgagactttgacttctgcgccgcccgccgacgaggtgcccgatgcgcgcctgcagggccactggctgctggcgtcgatgggcaagcgcgtgctgcgtcccggtgggttgcacctgacccacgagatgctcgaggccgccgccccccatgcgggcgaccgcatcgtggagttcgggcccggcgtgggactcaccgccgccgagttgctggcagcgcgtcccgcgttctatgtgggcatcgagcccaacaccgagggtcgcgcgaagcttgacgccgtgctttccgggcgt…	MASTGIATNGPAAGRRGRRRGWLRQAPEALTAGALAPETLTSAPPADEVPDARLQGHWLLASMGKRVLRPGGLHLTHEMLEAAAPHAGDRIVEFGPGVGLTAAELLAARPAFYVGIEPNTEGRAKLDAVLSGRPARVVTAEASASGLDAGSADLVVGEAMLTMSSPQQRRAIVAEAARVLAAGGRYAIHELALADTAPDPDRRTGRGEVSREISATIKVGATPVKLAVWRALLTDAGFDVVWQGTAPMRLLEPSRLIADEGPIGFARFATNMIRRPEARRRVLAMRNSFRAHKADLSAVAMVAVKRPTQH
NZ_CP010341.1	fig|6666666.450534.peg.206	peg	NZ_CP010341.1_249581_249465	249581	249465	-	hypothetical protein				atgggacatgcgagatcctggggtcgacgtcggtgggccggatggcaccggaaactcccgggtgccggatctcacagcttcaagaaaactcctgtgttggggtgccgtccactgtaa	MGHARSWGRRRWAGWHRKLPGAGSHSFKKTPVLGCRPL
NZ_CP010341.1	fig|6666666.450534.peg.207	peg	NZ_CP010341.1_249624_251267	249624	251267	+	Bis-ABC ATPase SCO6720				gtggtggttgatcacgccagcttcgagctgcccgacggccaacccgtgctcagcgatgtctccgccgcgttccctgccggccgcaccggcctgatcggcgacaacggcaccggcaagaccaccctgatgcgcctcattgccggagaactgacgcccaccgagggctcggtgcacgtcgccggcagctgctcctatctgccccaggacgtcacgagcgcagcggacatcagcgtggccgaccagctcggcatcaccgccatccggcaggccctgacccgcatcgaggccggctcggtggacgtgcacgactacgacctcgtcggcgacgactgggacgtggacgcccgcgcggtcgccgagctcgccggactcggcctgagggctgacgtcggctggctc…	MVVDHASFELPDGQPVLSDVSAAFPAGRTGLIGDNGTGKTTLMRLIAGELTPTEGSVHVAGSCSYLPQDVTSAADISVADQLGITAIRQALTRIEAGSVDVHDYDLVGDDWDVDARAVAELAGLGLRADVGWLDRPMSELSGGEAMGVALAATRLVRADVTLLDEPTNNLDAHARAALIGQLAHWPGAVIVVSHDRGLLEAVDAICELSWVGAGASRTQQVTMFGGNFSQFEAQREVQRAAAERELRSADAEVHRARAQMRAEQQRQQQRDRSARRENARGNVSKGERDFLANRAEKNTGGKKLMHNARLHDAEAARAAADAAARQPDVIRIPLPDTAVAPGKQIVQVKVGAGQQLRIDGPERIRVSGDNGTGKSMLLKLITGQVDAVPAGLFAAPVGL…
NZ_CP010341.1	fig|6666666.450534.peg.208	peg	NZ_CP010341.1_251408_253018	251408	253018	+	Lysyl-tRNA synthetase (class II) (EC 6.1.1.6)			isu;tRNA_aminoacylation,_Lys	atggtgagtgagcagcgtcccgaaaaggccccccagtcccgcggaaaccagtcagctggaaagcaatctggcggaaaccagtcccgcaagaacgagccccgcaagaacggggctgccgacgtcgagcaggaccttcccgagcagatgcgcatccgcgccgagaagcgccagcgcttcctcgacgagggcaagcaggcctacccggttgacctgcgtcgcgaccacacgctggccgaggtgcgcgccacctggggccacctggccgccggcgaggagacccaggacgaggtgaccatcggcgggcgggtgatcttcatccgcaattccggcaagctgtgcttcgccacgctccaggacggcttcactcccgaccaggacgccgagcgcttgcagatcatg…	MVSEQRPEKAPQSRGNQSAGKQSGGNQSRKNEPRKNGAADVEQDLPEQMRIRAEKRQRFLDEGKQAYPVDLRRDHTLAEVRATWGHLAAGEETQDEVTIGGRVIFIRNSGKLCFATLQDGFTPDQDAERLQIMLSKAEVGDESLAAWKADVDLGDFVWVRGRVIASKRGELSVMASEWKLASKALRPLPTLHNDLSEEARVRQRYNDLIVRPAARTMVRQRALITRKIRETLEEQGYLEVETPVLQSVHGGAAARPFTTHLNAFDIDMYLRIALELHLKRVMVGGADRVYEMGRVFRNEGVDSSHSPEFTMLEAYQSWGDQFTIAETLKSIIMKVAEALDIFEIPTDQGVIDLKGEWIWLPVYEGLSGEVGEEITTKTPVEHLRHIADAHKVDYDASWI…
NZ_CP010341.1	fig|6666666.450534.peg.209	peg	NZ_CP010341.1_253926_253204	253926	253204	-	Thioredoxin reductase (EC 1.8.1.9)			idu(1);pyrimidine_conversions idu(1);Thioredoxin-disulfide_reductase idu(1);Glycine_reductase,_sarcosine_reductase_and_betaine_reductase	atgagcgagttcccccaccaggaacatccgtcagaccagtttcccggaggccccgacgagcccacaaccagttctccggaatccgtcacggagttctgggaagagcgctacgcggggcccgagcacgtctggtcagcgctgccgaaccacaccttcgtgcaggttgtggcgagcctgacgccaggacgctccctcgacctgggctgcggcgagggcgccgacgccatctggctggccacccagggctggcaggccaccggctatgacatctcacagaccgcgatcggacgggcacagcaggccgccgccgagaagaacgtggccgacacgacgcacttcgaggccgtcaacctcgacgaatggtcgcaggcgcccctgcctgatgaccagggccgcggc…	MSEFPHQEHPSDQFPGGPDEPTTSSPESVTEFWEERYAGPEHVWSALPNHTFVQVVASLTPGRSLDLGCGEGADAIWLATQGWQATGYDISQTAIGRAQQAAAEKNVADTTHFEAVNLDEWSQAPLPDDQGRGQYNLITASFLQSPVALDRIRILQRAARLLVRGGHLLMVTHAAPPSWAPPEMASQGDFPKPEEDLKALDPDPRFFEVKLAETRRRPATDPTGKPATMNDAVILIQRIR
NZ_CP010341.1	fig|6666666.450534.peg.210	peg	NZ_CP010341.1_254071_255183	254071	255183	+	Branched-chain alpha-keto acid dehydrogenase, E1 component, alpha subunit (EC 1.2.4.4)			icw(2);Isoleucine_degradation icw(2);Valine_degradation	atggattccgatgacccgacgcagcccctgcagctgctgacacctgacggcacgctcgtcgacaatccacggttcccctgggagggcagcgacgaggatctcgtcgacatgctgcgccagatgaccaccgcccgccgtttcgacgtcgagggcgcggccctgcagcgtcacggcgaactcggcctgtgggcgcccctgtcgggccaggaggcctaccaggccgccgtcacccaggtgatgaagccccaggacatggtgttcggcacctaccgcgagcagtcgatcgccctgcagaagggcgtgccgctgggtgacatcctggccgtgtggcgcgggtcgagcctgtctcgctggatcgccagcgacgcccaggtggcgccctattacatgatcatcggc…	MDSDDPTQPLQLLTPDGTLVDNPRFPWEGSDEDLVDMLRQMTTARRFDVEGAALQRHGELGLWAPLSGQEAYQAAVTQVMKPQDMVFGTYREQSIALQKGVPLGDILAVWRGSSLSRWIASDAQVAPYYMIIGAQPLHAVGYAMGVARDKAKHPTDPANDAVTLTIYGDGASSQGDVNEALVYAASQQAPVVFLNVNNQWAISEPSSVQTRIPLYQRAMGFGIPGIRVDGNDPLACHAVLNWAFDEVRSGSGPVLVEAVTYRMGPHTTSDDPTKYRSSQVTEEWKAKDPIERLRSYLLERGLIDYAWTEKLNADLDTFGALVRDTCRALPNTPMSEVFDAVTADPGLYLSEQRADCLDWLATPPSEGAAE
NZ_CP010341.1	fig|6666666.450534.peg.211	peg	NZ_CP010341.1_255180_256154	255180	256154	+	Branched-chain alpha-keto acid dehydrogenase, E1 component, beta subunit (EC 1.2.4.4)			icw(1);Isoleucine_degradation icw(1);Valine_degradation	atgaccacactcacgctggcgaagggtctcaaccagggcctgcacgatgccatggacgaagatccccaggtgctcatgatgggcgaggacatcggcaagcttggtggtgtcttccgcatcaccgagggcctgctcgacgacttcggtgccgaccgggtgattgacaccccgttggccgaggcgggcatcatcggcaccgcgatcggcttggcgttgcgcggctatcgtccggtctgcgagatccagttcgacggcttcgtctacccgggcatcgaccagatcatcaaccagctggcccgctaccgctcgcgcacccacggacgccagagcctgccggtggtcgtgcgcattcccttcggcggcggcatcggctcacccgagcaccactccgaatcgccc…	MTTLTLAKGLNQGLHDAMDEDPQVLMMGEDIGKLGGVFRITEGLLDDFGADRVIDTPLAEAGIIGTAIGLALRGYRPVCEIQFDGFVYPGIDQIINQLARYRSRTHGRQSLPVVVRIPFGGGIGSPEHHSESPESHFVHTPGLHVVACSNPHDAYWMIRQSIACPDPVIFFEPKRRYYAKGEVDTSAPDLPLFSARIVRPGADLTLLTYGPMVQTCLDAARVASAEGRDVQVIDLRSLSPFDMATIRDALKRTRRAIVVHEAHRTLGPGAELAARLDEELWGELDAPVLRVTGYDTVYPPSRSEKGYLPDAERVLDAVDKSFDY
NZ_CP010341.1	fig|6666666.450534.peg.212	peg	NZ_CP010341.1_256165_257511	256165	257511	+	Dihydrolipoamide acyltransferase component of branched-chain alpha-keto acid dehydrogenase complex (EC 2.3.1.168)			isu;Isoleucine_degradation isu;Valine_degradation	atgcccgaatacaacatgcccgacccgggcgagggcctcaccgaggccgacatcgtcgaatggcacgtgaaggtcggcgaccaggtgaaggtcaacgacaacctgctcgacatcgagaccgccaagtcgctggtcgagctgccgtcgccgttcgccggcaaggtgaccaagatctatgccgaggcgggcaccaccgtggcggtgggtgcgccgatcgtcttcatcgacgacggcaccggccccgcccccgagcatgacggcggtgcgcccgcgcagggtgccgagccgggcgcccagtccagtccagcccaggccagttcagcccagtccagctcgaaccagtccggcccggcccagtccagcgcccctgcgccggccgcccagggtccggccaaggcg…	MPEYNMPDPGEGLTEADIVEWHVKVGDQVKVNDNLLDIETAKSLVELPSPFAGKVTKIYAEAGTTVAVGAPIVFIDDGTGPAPEHDGGAPAQGAEPGAQSSPAQASSAQSSSNQSGPAQSSAPAPAAQGPAKAAPAAARPDADEASAQRDLDGGMTGERLLSLDELPASKPTQQTVRQMLVGYGPADESTPSSTERRRRAHQVSRRGANERALRDEEIPVDTVRRLTARNVVHSRTSKVHTTAWVSTDVSGTMELVANLRKRREFKDLHVTALLVWCKAVCLAMRNNPMLNASWEDGSERIILHHDVNIGIAADTPRGLMVPVIKQAQNRDLLSMADELTRLVNLAKAGTLQPSDYRDGTFTITNVGGLGLDAGTPIINGSESAILAMGAITRQPWVVG…
NZ_CP010341.1	fig|6666666.450534.peg.213	peg	NZ_CP010341.1_258771_257737	258771	257737	-	hypothetical protein				atgcccgattacgagcagatcattccaagaatcctgaccggtgccggcaccggcgaccggcgtccatcggctgcgcctgccaaggcgcgcgtggtgggggcctatctcagccagcccctggaacaggtgaaacgccccgcctatgcgcacgcggtgctgcagctgccgggtgtcaccggcctggagattcccctgtgcaccaccatggcccgcgacgacgcgaagtggctcatggacgtgctcccacccggcgcgcgcaatatcgccaccctgatgggtgcctgcgacgaggcggccgccgacgaccccgccttcggcctggcctccaccgacccggccggacgcaaccgcgcgctcgacctgctgcagcaggcgcgccacagcatcgcccggatgacc…	MPDYEQIIPRILTGAGTGDRRPSAAPAKARVVGAYLSQPLEQVKRPAYAHAVLQLPGVTGLEIPLCTTMARDDAKWLMDVLPPGARNIATLMGACDEAAADDPAFGLASTDPAGRNRALDLLQQARHSIARMTERGQHVLALEVHSSPTHRDNVDGTSQEFAASLAQAADWDWGETALVVEHCDAARSSGGASKGFLTLDEEIDAVETVRALSPRTPVMMSINWGRSAIDTRNAGGPLTQIDRLRRHGLLAGVILSGASDRASSYGAPWTDAQLPAAAPDGSGEASSLLTPQRAVEAMERAGDHLLFDGVTFAIMPQWTPSQERLRYVRGLLSVMPRGHLSVAF
NZ_CP010341.1	fig|6666666.450534.peg.214	peg	NZ_CP010341.1_258832_259059	258832	259059	+	hypothetical protein				gtgggatgggggtattcccgaaccaacttgctttatcacatgttacacgcaaatttgcataaagctgttgcgaggtatgagaataattccacgatcggggccggggaaggcggggcggaacagaagacgggcatcaaagaaattgatcgatcaattgtttgtcacgtcatgacgggtgagcgtctgccggcaggaggggcgatctacttccccgggtcggcggcgtga	MGWGYSRTNLLYHMLHANLHKAVARYENNSTIGAGEGGAEQKTGIKEIDRSIVCHVMTGERLPAGGAIYFPGSAA
NZ_CP010341.1	fig|6666666.450534.peg.215	peg	NZ_CP010341.1_259374_259087	259374	259087	-	hypothetical protein				gtgccggagtcacagtcccgcaagaaggcccagcagaagaaggccgccaagaacaagcaggcagccgccaccaagagcgccaagaaccgcgaggccgtcaacgtctccagccgcgcctgggtgccgtgggtcttcgtgccgatgggcctgctcggagtgatctggctggtggtctactacatcggcggtcagcagatcccgctgatgtacgccctgagcaactggaacttcgtcatcgggctcggcctgatcgcaggcagcttcttcgtcgccacgctgtggaagtag	MPESQSRKKAQQKKAAKNKQAAATKSAKNREAVNVSSRAWVPWVFVPMGLLGVIWLVVYYIGGQQIPLMYALSNWNFVIGLGLIAGSFFVATLWK
NZ_CP010341.1	fig|6666666.450534.peg.216	peg	NZ_CP010341.1_259598_260287	259598	260287	+	hypothetical protein				atggccaccgtgctggtcggcgccctggccgggctgctgttcgtggccgcggccaccacctcgcacggatctgacctgcggcccacccgccagcaggacatggccgatctggtggccgcccaggccgcccacaattcacgggcgaggtcaaccgcctcggccctgcagtcccaggtcaacgagctgtccaaccatgacgccgaggcggcgggggtggcgtcggcctcgatggcctcggcggaggctgcggccggactgacggcggtgcgtgggccggtggtgcaggtgacgctcaccgatgccccgctcgacgagaacccggccggggtcgatcccgacatgttggtggtgcaccaacaggacatccagcaggtggtggatgccttgtgggccggcggt…	MATVLVGALAGLLFVAAATTSHGSDLRPTRQQDMADLVAAQAAHNSRARSTASALQSQVNELSNHDAEAAGVASASMASAEAAAGLTAVRGPVVQVTLTDAPLDENPAGVDPDMLVVHQQDIQQVVDALWAGGAEAMTIQGIRVISTTGVKCVGNTVILNGVPYSPPYVVAAIGDQQALEQSLAASRNVQIYKQYVLAYRLGYDQKRIADVTMPGYAGSVQLNQATPVR
NZ_CP010341.1	fig|6666666.450534.peg.217	peg	NZ_CP010341.1_260383_261027	260383	261027	+	Anthranilate synthase, amidotransferase component (EC 4.1.3.27) @ Para-aminobenzoate synthase, amidotransferase component (EC 2.6.1.85)			isu;Chorismate:_Intermediate_for_synthesis_of_Tryptophan,_PAPA_antibiotics,_PABA,_3-hydroxyanthranilate_and_more. isu;Chorismate:_Intermediate_for_synthesis_of_Tryptophan,_PAPA_antibiotics,_PABA,_3-hydroxyanthranilate_and_more. idu(1);Folate_Biosynthesis isu;Tryptophan_synthesis isu;Tryptophan_synthesis	atggcgcggattcttgtcatcgacaactacgactcgttcgtctacaacctggtgcagtaccttgcccagctgggcgcccgcgtcgaggtctggcgcaacgacgatgcgcgcttcgccaccccggggtgggcgaacggcttcgatggcatcctgctgtctcccggccccggcactcccgaggacgccggcgtctgcgtcgaggtggcacgcacgttgggcgagcagatgcccgtgttcggggtgtgccttggcctgcaggcgatggcggtggcctttggcggacgcgtggtgcgcgctcccgagccgcgccacggcaagatgagcatgatctcccacgacgggcagggcgtgttcgacgggctgcctgatccgttggaggtcacccgctaccactcgctg…	MARILVIDNYDSFVYNLVQYLAQLGARVEVWRNDDARFATPGWANGFDGILLSPGPGTPEDAGVCVEVARTLGEQMPVFGVCLGLQAMAVAFGGRVVRAPEPRHGKMSMISHDGQGVFDGLPDPLEVTRYHSLAVEPGSVPDVLDVTATSLDDQVIMALRHRELPVESVQFHPESVMTSNGYQLLANWLAACGDLGAPERAQGLSPLMTAVAGQ
NZ_CP010341.1	fig|6666666.450534.peg.218	peg	NZ_CP010341.1_261954_261070	261954	261070	-	Putative oxidoreductase				atggagtcagccaacgagatggagcacacgatgaggcatctgcagatttctggcgtatccgtgccggccatcggcatcggcacctggcacatgggtggcagcccggcgcgcttcgacgccgaatgcgacgccctgcgcgccggcatcgacgctggcgcgcgggtgatcgacaccgccgagatgtacggctcgggagcctctgaatcaatggtgggcacggccatcaagggccttgaccgctccgagctgttcatcatcaccaaggtgctgccgaacaacgcgtcccgcaagcagatggaacacagcctggacgcgagcctggcccgcctgggcaccgactacgccgacctgtacctgttgcactggcgcggcgaggtgccgctggaacagaccgtcgag…	MESANEMEHTMRHLQISGVSVPAIGIGTWHMGGSPARFDAECDALRAGIDAGARVIDTAEMYGSGASESMVGTAIKGLDRSELFIITKVLPNNASRKQMEHSLDASLARLGTDYADLYLLHWRGEVPLEQTVEEMQRLWHSGKIKSWGVSNFDLADMEELAALPHGNHVAANEDLYNLSSRGIEFELIGWQRSLDIPLIAYSPLGASGGERGAQEMRASPAVNKVAETHGVTPSQVLLAWVIRNGHTLAIPQTSNEDHMRDNIAAANLTLTDDDLTLLDQAFPPPRHKMPLDIL
NZ_CP010341.1	fig|6666666.450534.peg.219	peg	NZ_CP010341.1_265448_262053	265448	262053	-	FIG00945414: hypothetical protein				atgtccgtagtcgaacgccgccagatcaacgcagccatcaacctgaggctttcgttgctgggcctgccccatcccgacagcaatgctgagagccccgatgcgatccttgtggagccgctgctggcccgccagcgcgagttgagtcggcggttgaaggatcggctcagtgcccccgacctgcgcatccagcgcttcctcgacgactacctggccgactgcgatgagcacccccagctgccacgcaccaccttggtgctcgacgagccgggcctggcccgcggcctgtcgctgccggtggacggcgacgaattccattccgacatcgtggcgtcatatcgccttgtcaacggcgtattgcacaaccccaagcatgaccggcgcaccaccgccggggtgttc…	MSVVERRQINAAINLRLSLLGLPHPDSNAESPDAILVEPLLARQRELSRRLKDRLSAPDLRIQRFLDDYLADCDEHPQLPRTTLVLDEPGLARGLSLPVDGDEFHSDIVASYRLVNGVLHNPKHDRRTTAGVFHISTGGLPIPQDKVEVDKNVYARILARAFQAPDEELALPYTANLPEQAHCWASLLMRPTVLPAVPGRTTEKSYEVHFIVPGGLMCNLDFVEGIFGNAGDPYLPENDASLDPDSWTGHTGCVILAPHLTTMTKKSLGMPHYDDATERQRRDGQCWRHEDDLYNDGKAFKVCARDERGVIVTVIADNYFGYCKKEVKTQISYSANLLGGAEEEHSGGAEVYPAWNLNQDFTDRTPDDFTLADVISTNRELLDVRPEGYAVYKPEPNIV…
NZ_CP010341.1	fig|6666666.450534.peg.220	peg	NZ_CP010341.1_265606_266346	265606	266346	+	hypothetical protein				atgacacttcgtcgactcattgccccggcgttggttgccccggcactggccgccgccatcattgtgggcggttgcgccgcccagaacccccgcggcgacgcctcctcgtcgggggcgagcgcgtcggtgctcacccgcttggacctgcccgctcccggcggcacggtggacaaggcctcgttcgtcgcccggtgcgcgggcgcccagcagacgatcaagagctaccagacggtgatgaccaccaggacggtgaccccgcaggccggcacccaggagtcgaccaccactttccagtacgatttcaccgacgcggcgcgcccgaaggtgcgttccatcacgagtaccggcaccgagacgatctacatcggctcggacatgtggacgcgcgctgccggtgcc…	MTLRRLIAPALVAPALAAAIIVGGCAAQNPRGDASSSGASASVLTRLDLPAPGGTVDKASFVARCAGAQQTIKSYQTVMTTRTVTPQAGTQESTTTFQYDFTDAARPKVRSITSTGTETIYIGSDMWTRAAGAGWAHTTNSASAVVSGKGMDNYVGQVAGEIASVVYAGDEDVNQVRAHHFVFKPVVAPGSASPSVLAHDETGYWVDQDFRPVRVQTSVTTGGITSTTIMDSTQYGASFNIQAPAA
NZ_CP010341.1	fig|6666666.450534.peg.221	peg	NZ_CP010341.1_267792_266350	267792	266350	-	hypothetical protein				atgagcgaacgaaacgaccagtacaacgcacactcggctgagggtgcgggcaccggttcaaccacgcccgccggctcgggtcctgccatgcagcccccggcgacgcagcaatcctcggctgcccagcagggctggcaggccccccgggagacctgggacgcgacctggtcgccggcatcgctcgatgacggcagctccaccttcaacgccgacccgtcggcggctgcggcattcagcaatgctgcgggcaacgggggtggctacggcggatacccgcccgcaccgaatggcgcgaactggggcgtctatcccccctcgaacaatcacaagggccccaacaccaggttggccgccctgctcaccgcgctggtggtcgtgctcgccatggcggtcgcgctg…	MSERNDQYNAHSAEGAGTGSTTPAGSGPAMQPPATQQSSAAQQGWQAPRETWDATWSPASLDDGSSTFNADPSAAAAFSNAAGNGGGYGGYPPAPNGANWGVYPPSNNHKGPNTRLAALLTALVVVLAMAVALVAPNWSGSGIGQLPVSTPSATQPAQASPSTSSQRAVAQSQTTASEAQSKGVVLITTQTTSGAAAGSGMVLSSDGYVLTNYHVVETSTQITATVASTNKQYNATVVGRDATNDVALLKLDGASGLDTVTIDSDTVNTGDQVTAVGNSSGQGYLSAATGQVVSTSSSITVQNETSASQTETLTNVYETSTQAVPGDSGGPMFDAENEVMGITTAGETQTNSRTGQSSTVSSYAIPIARAMSIVKQIESGQSSGTVQVGPKAYLGVTVQ…
NZ_CP010341.1	fig|6666666.450534.peg.222	peg	NZ_CP010341.1_269670_268345	269670	268345	-	hypothetical protein				atgagcgaccagtacggaccccacccgcaccagccccgccgggacgacgccgcccgaaaccacgctggacccatccgcagcgcgacggaccctacccatggcgacccggatccgtgggctgccatgcccggccccgatgcacccagcccctgggcgcgctcttaccgccccgtgccgcatgcccaggtgtcggacgggcaagcgctgaacgacccaacaccggacagtcccacaccgaacggcccagcacccgacaacccagcaccgaacacgcaggtaccgacggcacccttcttcattcccggcgactatccaccgcccgcgccgggccagcagccctggggcggctacccggtacagcaggggcaggccagcttcgggggcgggtggacgccaccg…	MSDQYGPHPHQPRRDDAARNHAGPIRSATDPTHGDPDPWAAMPGPDAPSPWARSYRPVPHAQVSDGQALNDPTPDSPTPNGPAPDNPAPNTQVPTAPFFIPGDYPPPAPGQQPWGGYPVQQGQASFGGGWTPPPPGPGQSSWGGGWGPAPQPPRRRRGPLLLVIGLALVVFTGALFGSIGVLLRPTMPGLAPPASGAASWGNYTPFMPNASPNDPGATVRPTAPSAEQTDASGDQIRGVAIVEAMLSVTEGSAGTGMVIGDSGIVLTNYHVVQGTNGTINVTIASTGSTYSAKVLGHDKANDVALLSLNGASGLPTVKIDADGVRAGDQVTSVGNTDGRRKIMAAPGEVLSTNESILTRDEGSTATNQLSGVYETSSRAMHGDSGGPTYDSQTEVIGLT…
NZ_CP010341.1	fig|6666666.450534.peg.223	peg	NZ_CP010341.1_270300_271535	270300	271535	+	hypothetical protein				atgggcagctcgatcatctacacgccggcctacctgaagttcgtcttctacaacgagctgatggcggccctgcacatcaccaacgaacaggttggcacgctgctctcggcctacgccatcacggcgaccatctgttacctgccctcgggcatcgtggccgacaaggtgcgcgcccgcacgctgtcgtgggtgggcttcgcgctcaccgccttgctcaccttcgtctatgcgacgctgccgtcgtacaacacgctgatgttcgtgttcgtgggcatgggcctcaccacgatcctcatctggtggggcatccgcttcaaggtgatccgcctgatctccggtgagggcgagtactcgcgcaatatcggcctgtcctacggcctgtacggcgcagccggcctg…	MGSSIIYTPAYLKFVFYNELMAALHITNEQVGTLLSAYAITATICYLPSGIVADKVRARTLSWVGFALTALLTFVYATLPSYNTLMFVFVGMGLTTILIWWGIRFKVIRLISGEGEYSRNIGLSYGLYGAAGLVVGLVNTFIVTKLAASPEVGMRVLIIFLGILIAVLAVLSFLFIPRFAGEIGGDGTGFSFKGVGKALTMPVVWLSSACMFFVYFYYTGVTYTTPYLKGALGASAKLVLLIGTIRTYGITLFSGPVFGAIASKVGSPSRVITVGSVLAAVVLLGFVFLPQKPAIAVLAAVLVIFLGFVANGVFGIVSGQLTEGKVPLEVFGTASGLLSVVGFLPDTFSSTWFGKLMDQKGNAAYDDIFIILAISALIAGAIAVVLLWYVKKHKADEPL…
NZ_CP010341.1	fig|6666666.450534.peg.224	peg	NZ_CP010341.1_271977_272549	271977	272549	+	hypothetical protein				gtgcgtgccctggtggacgcacccgacgaatggggcatcgacgccgacgacatctcgctggccggcgactcgggtggggtcagcctggccttcggcgtggcgctgcacctgcgcgacgaggagaagctggccgaccggttgcgctgcatgctgctgtactacggcatctacggactcaccgattccgcatcacgccgcctgcttggtggcccctgggacggactgggcgacgacgacctgcagtactactacgacgcctacttcggctcgcccgaggacgtgtcctcgccctggttcaacgtcgtgggcgccgacctgggccatggcgtcccgccctgctacgtggccgcggcggcgctcgacccgctgcgcgatgattcccgcaccctggcggcccaa…	MRALVDAPDEWGIDADDISLAGDSGGVSLAFGVALHLRDEEKLADRLRCMLLYYGIYGLTDSASRRLLGGPWDGLGDDDLQYYYDAYFGSPEDVSSPWFNVVGADLGHGVPPCYVAAAALDPLRDDSRTLAAQLALAGVTNQYEEFAGVIHGFAHHTRMLSAARRLLAHSAQFFTEQGPDRSRDPEPARP
NZ_CP010341.1	fig|6666666.450534.peg.225	peg	NZ_CP010341.1_272680_273816	272680	273816	+	Crotonobetainyl-CoA dehydrogenase (EC 1.3.99.-)			isu;Carnitine_Metabolism_in_Microorganisms	atggatttctcattgaccgaagaccagcagctcatggtggacggcttcaccgagctgatgaacagtgaggcatgggagaagtacttccacgagtgtgacgagaactcggagtatcccgagcgctgggtcaaggcgatctgcgacctcggcttcgaccgcatcctgctgcccgaggaatacgacggcctgggcctgggctggcagacgttggccgccgcctatgaggcactcggccgcgccggtggccccacctacgtgctctaccagctgcccggctgggacagggtgatccgcgagggcaccgaggagcagaagaaggacatcctcaagttcgtcggcagtggcaagcagatgctcaactacgccatgaccgagcccagcgccgggtcgagctgggac…	MDFSLTEDQQLMVDGFTELMNSEAWEKYFHECDENSEYPERWVKAICDLGFDRILLPEEYDGLGLGWQTLAAAYEALGRAGGPTYVLYQLPGWDRVIREGTEEQKKDILKFVGSGKQMLNYAMTEPSAGSSWDDMSTTYSRKGGKVYLNGHKTFITSSMKVPYLVVMARDADNMGTYTEWFVDMSLPGITKEPLHKLGLRMDSCADIYFDNVELREEDLFGTEGNGFKRGVKDFDLERFEVALTNYGTAYCAFEDAAKYANQRVQGGEAIARKQLIQLKFADMKVDLTNMRNMLYEIAWKADNDQLGRGDCSMAKYYCSHASARVVDNALQTLAGVGVTGEHRVQRFYRDLRVDRVSGGTDEMMILAAGRGALRDYRS
NZ_CP010341.1	fig|6666666.450534.peg.226	peg	NZ_CP010341.1_273921_274367	273921	274367	+	Crotonobetainyl-CoA:carnitine CoA-transferase (EC 2.8.3.21)				gtgctcgacggtctcaaggtcatctattccgccgtggagatcgcagtgccgacggcctgcgagatcatgtcggagtggggtgctgacgtcacctggatcgagaacacccacaccggtgactcggtgcgcgacaccacctatgtcaaggagatggagcgccgcaaccagcgttccctgtcgatgaaccccttctccgacgagggcaaggagatcctgttcaagatcatcgaggacgccgacgtcttcgtggaatcgtcgaagggcccggcctgggcacgcaagggcatcaccgacgagatgctgtgggaacgcaatcccaagctcgtcatcgtgcatgtctccggcttcggccacacgggcgatcccgtgcgggtgaactcggctgcctatgacctcacc…	MLDGLKVIYSAVEIAVPTACEIMSEWGADVTWIENTHTGDSVRDTTYVKEMERRNQRSLSMNPFSDEGKEILFKIIEDADVFVESSKGPAWARKGITDEMLWERNPKLVIVHVSGFGHTGDPVRVNSAAYDLTVQDYAGYVYQNGTPD
NZ_CP010341.1	fig|6666666.450534.peg.227	peg	NZ_CP010341.1_274371_275114	274371	275114	+	Crotonobetainyl-CoA:carnitine CoA-transferase (EC 2.8.3.21)				atgacggcagcgccctacaccggcgactacttcaactcgttgatggtcgtcagctccgcgctggcagccgtcttccgggcgcagaagaccggcaagggcgagtccatcgacctggccatgtacgagaccatgctgcggatgggcgcgtactacatgatcgattacctcaatgccggcatcgagtacccgcgcgccggcggcaggaaccagaacctgtgcgccatcgggcagtacaagtgccgcaacggcgtgatcggcctgtgcgtctacggcgttccccagaacaagtacctgctcgaggcaatcgggctgggcgagctgtggggcaccgaggactatccggaggacacctcggccctgtggctgtcgtcgcccaaggcggaactcatcgagtcgaag…	MTAAPYTGDYFNSLMVVSSALAAVFRAQKTGKGESIDLAMYETMLRMGAYYMIDYLNAGIEYPRAGGRNQNLCAIGQYKCRNGVIGLCVYGVPQNKYLLEAIGLGELWGTEDYPEDTSALWLSSPKAELIESKLEEYLLARDVEDVEADFTAHKLAAQKCLSFEDILAEKHVQERGNFIEWQNAEGQDVKGLNTVPVFKNRPGQFWRPLPPLGYDTADLLAKAGFSPADIERFKASGKVRFGDQDES
NZ_CP010341.1	fig|6666666.450534.peg.228	peg	NZ_CP010341.1_275145_276740	275145	276740	+	Crotonobetaine--CoA ligase @ Carnitine--CoA ligase				atgtgggatgccgcggaagccggcgaggagctgtcgctgggagccatctgggaccaccaggtgcgctcccggcgcacggccgagttcctcgtgttcggtgaccctgacaccgggcaggtgcgcacatacagctacggcgaattcgacgcctgggtgaaccaggtggcccatgtgctgaccgacgccggcgtcggccagcgcacccgggttgccgtgcacctgtacaactccccggagttcatcgcctgcctgctggctctggccaagatcggcggcgtgctggtgccgatcagcccggcctattcgcgggtggagtgcgccgacatcgtggcgcgtaccaccccgctggtgctggtcaccgaaccggagctgctggcgatccatggcgacgagcaactc…	MWDAAEAGEELSLGAIWDHQVRSRRTAEFLVFGDPDTGQVRTYSYGEFDAWVNQVAHVLTDAGVGQRTRVAVHLYNSPEFIACLLALAKIGGVLVPISPAYSRVECADIVARTTPLVLVTEPELLAIHGDEQLAAIGTVLSLGGNPEHKPGRVLDFTTTVGEASPEPGVHPALDGSDLLEVMFTSGTTARPKGVMLTHANFVFSGLFVNWQLAMGQDDRFYSSMVGTHVNLQLSALAPVITAGATMIFEKRYSATRAWAQVRRHRATLIQSMAMMVRTMMAQPVAPDERDHQVRLVHYFLPITDDEKAAFEHRFGVRLLNNYGSSESLVGVLTERPFGPTRWPSVGRVGLGYRVRVASDAGHPMPVGEVGEIQVRGIPGVSLMAGYWRDPARTDACFTD…
NZ_CP010341.1	fig|6666666.450534.peg.229	peg	NZ_CP010341.1_276737_277615	276737	277615	+	MaoC-like dehydratase clustered with carnitine metabolism genes				atgaacaggatcaagacagaaatggtgggccagacgttcggcccattcgtccgcgaatacaacttccgcgacctcgagctgttcgcactgggttgcggcgccggtatcgacggcaaggacggcctggaatacatcaatgagcacgacccgctgaaccgcagcctcaaggtgctgccgatgttcggtgcgatgctcatcgtcgactccgaagtcacccgcaccatcgactacggctacaactacgccggctcgctgcactggggcttcgacatcaagtaccaccagccgatcaccaagatggccgacaccatcagcaccaaggtgaagttggccggcctctacgaccgcggcgagggcaagggcctgctggcccagcacatcggcgacagctacgacgcc…	MNRIKTEMVGQTFGPFVREYNFRDLELFALGCGAGIDGKDGLEYINEHDPLNRSLKVLPMFGAMLIVDSEVTRTIDYGYNYAGSLHWGFDIKYHQPITKMADTISTKVKLAGLYDRGEGKGLLAQHIGDSYDAEGNLLFTNESWDALIYDGGWGGPKPPKDLVDMPDRAPDAEVTERIPENQALIYRLSGDYHPQHIDWEYAAKNGEPRPILHAISYAGVVMRHAINTFVPGEPERITRFKTRITSPVLPGSTLRTQMWKVGEGELRFRLVDDDVDTTGAKPHLNWGIIEYK
NZ_CP010341.1	fig|6666666.450534.peg.230	peg	NZ_CP010341.1_277826_278941	277826	278941	+	Putative metabolite transport protein YaaU				atgccacagcaaccagtgtcgcaacagctgacgtcgcaacaaccagtgagcctggaggacgtcggcatgagccgtgccctgcgcaaggtggtggtgttctccagcggagggcccttcctggagggctatgtgctgggcatcatcggcgtcgcgctggtgcacatgggtcccgacctgggcatcaacgagcactggagcggactgctcggtgccgccgcgctggtgggcgtcttcgtcggcgccatcgccggcagctgggtgaccgacctcatcggacgtcgcaagatgttcgtgatcgacctgatcctcatcggcgtgctgtcgctgctgtgcatggtcgtgtcgacgccggggcagctgttcgtgctgcggctggcgatcggcgtggtgatcggggcc…	MPQQPVSQQLTSQQPVSLEDVGMSRALRKVVVFSSGGPFLEGYVLGIIGVALVHMGPDLGINEHWSGLLGAAALVGVFVGAIAGSWVTDLIGRRKMFVIDLILIGVLSLLCMVVSTPGQLFVLRLAIGVVIGADYPIATSMIAEFTPRKYRAMAMGAIAAVWYLGANVAYVVGYLFDNVTRGWTWMLGSSVIPCVIILIGRWSVPESPRWLYSKGRTEEAAEVVRGLYGQDVELGLQPEPTRTKFSKVFSRPYLWRVLFVGVIWLCQAIPMFAMYTYGPQISNAFRLGEGRNALLGEMVVGTFFLIGTIPAMFLAESLGRRKLVIGSSRDDGGTGRAGCDPGTQHPGDPDLLRAVRPVLRRAGQPAVAVPQ
NZ_CP010341.1	fig|6666666.450534.peg.231	peg	NZ_CP010341.1_278973_279182	278973	279182	+	Putative metabolite transport protein YaaU				atgggcgtggccatggccgtcagccgcatcggcaccgtcgtctcgatctatatcctgccgggattcatcgcccgccagggcatgggcgccaccatgatcgccggcgccatcatctcggccgtcggcttcgtcgtctcactggtgtgggcgcccgagacgcgcggccacgacctgtcagaaaccagcgcaccgcaattcaaggggaggtag	MGVAMAVSRIGTVVSIYILPGFIARQGMGATMIAGAIISAVGFVVSLVWAPETRGHDLSETSAPQFKGR
NZ_CP010341.1	fig|6666666.450534.peg.232	peg	NZ_CP010341.1_279187_279831	279187	279831	+	MBL-fold metallo-hydrolase superfamily				ttgttcaccatcgagtcagtcccgttcggcagctatcaggcaaactgctatgtgctcaccagcgccgggcgtgcgctggtcgtcgacccgggcgccgaggcgccgctgctgctggcatggcttgccggccgcgacgtggtcggcgtcgtgcttacgcacagccactccgaccacatcggcgccgccaatgaggtggcccgggccttcggggtgcccatcatgtgcggacgcgccgacgccgccgcgatggccgacccgcacctcaccggcttcgacggggagggcagcgactacgccgtcacccgcatagaccgggcactggacgagggcgacctcatcgagttcggcgacgacaccgtgcaggtgctcgagacacccggccacacgccgggcagcatc…	MFTIESVPFGSYQANCYVLTSAGRALVVDPGAEAPLLLAWLAGRDVVGVVLTHSHSDHIGAANEVARAFGVPIMCGRADAAAMADPHLTGFDGEGSDYAVTRIDRALDEGDLIEFGDDTVQVLETPGHTPGSICLWSSAQGVLLTGDTLFAQGVGSTEYLRADPRALVATAARLGALADDAELWPGHGGRTYLSVERARNPMLRAGLGGVGQPA
NZ_CP010341.1	fig|6666666.450534.peg.233	peg	NZ_CP010341.1_280015_280770	280015	280770	+	Electron transfer flavoprotein, beta subunit			isu;Lysine_fermentation isu;Heme,_hemin_uptake_and_utilization_systems_in_GramNegatives	atgacgattgtcgtggcatacaaatatgcaccgaacccccaggacgccgaagtgcgcggtgacggcacggtcgactggagccgggccaagtcggcagtcagcgagtacgacccggttgcggtgcagctgggccgcgagctcgccggcgacgccgaagtggtcggcatctcggtgggtggcgccgacgtggccagctcgatggccaagaagaacgccatgtcgcgcgggctcgaccgtggactcgtggtggccgacgacgccgccgccgactggaacgcgaccaggaccgcctcggccctcgccgcgctggtgaagaaggtcgatggcgctgacctgctgctgaccggcgactcgtcggtggacgagggcgccaagatgatgtcggcgctggtcgccggc…	MTIVVAYKYAPNPQDAEVRGDGTVDWSRAKSAVSEYDPVAVQLGRELAGDAEVVGISVGGADVASSMAKKNAMSRGLDRGLVVADDAAADWNATRTASALAALVKKVDGADLLLTGDSSVDEGAKMMSALVAGYLGWPCFQEVSALEKTDNGYRVTQDQPGGRRVVEVTGPLVVAVAADAVKPKVPGMKDILAAGKKTVEVVPVADLEVSDAAIAITASEKPAAPARKQQILSGDDAAAQLVAALRADSVL
NZ_CP010341.1	fig|6666666.450534.peg.234	peg	NZ_CP010341.1_280807_281679	280807	281679	+	Electron transfer flavoprotein, alpha subunit			icw(1);Lysine_fermentation	atgacgaacacatggattgtgacgaccaacgcccagatcgggaacctcgtcgaggcgggtcgtgccctcggtggcaccatcaccgtggtggccgtgggcgacgcccagatcgccggcgttgacaaggtgatctcgatcaccgccgacgccgacgtgcccgccgaggcttatgccggagccgtggccgatgccgtggcagccggcgaccaggacgtcgtgctggcgccgaaccgtcccgccgagcgcgtgctcgccggtgcggtggccgcccggctgaacgccccggtgctgtcgagcgtcaagaaggtggacgccgagggtgcccacgtggcgcgcttcggcggcatcaccctgcagaccgacgcgctcaccgcgcgtgcggtgctcatcatggacggc…	MTNTWIVTTNAQIGNLVEAGRALGGTITVVAVGDAQIAGVDKVISITADADVPAEAYAGAVADAVAAGDQDVVLAPNRPAERVLAGAVAARLNAPVLSSVKKVDAEGAHVARFGGITLQTDALTARAVLIMDGGPAPEGDPVAAESVAAQAYPATVSSTESAQGERVDLTTAQRIIACGRGFKEQSELSLAQDAANAMDAQLACSRPLAEGVNWFDKDRYIGVSGLTVAPDVYVAVGISGQIQHLAGMLDSKVVVAINNDKNAPIFKAADYGIVGELEQVLPQLTEALKA
NZ_CP010341.1	fig|6666666.450534.peg.235	peg	NZ_CP010341.1_281682_282986	281682	282986	+	Electron transfer flavoprotein-quinone oxidoreductase				atggctgacgaagacgaagacatctttgatgtcgtggtgatcggtggcggtgtggcaggttgcaccgccgcctacaagctggcccagcagggccattcggtggtgctcatcgagcgggccgcccagccgggttccaagaacctgtcgggtggcgtgttctactgccgcgtgatggagcaggtgtttcccgggttcgtcgacaacgccccggtggaacggcgcatcacgcgcaatgtggtgagcttcgccaaccccacctccacggtgaacatcgactactgggaccagcgcctggccgagccggtcaacgcggtgagcgtgctgcgtgccaagctcgacgcatggctgtccgagcagtgcgaggaggccggcgtcatggtgatgcccggcgtcaaggtc…	MADEDEDIFDVVVIGGGVAGCTAAYKLAQQGHSVVLIERAAQPGSKNLSGGVFYCRVMEQVFPGFVDNAPVERRITRNVVSFANPTSTVNIDYWDQRLAEPVNAVSVLRAKLDAWLSEQCEEAGVMVMPGVKVDELVIEGGQVVGVRAGEDELRARIVIAADGVNSFIAQQAGIRPKEPKKSLAVGVKSVIALDPATIEQRFHCSGDEGTAYAVVGDCTQGVAGGGFLYTNKESISIGVVLRLDDLVAKGLASSDVHDHFLAHPAIAPLLEGGQLREYGCHLTIEDGPAMVAHELHRAGLMIVGDAAGFTLNTGLTIRGMDLAAGSALAAASAAHRALTDKDYSDESMARYERNLERDFVGQDMRTYAHMPELLDSPRMYGAYGEMIADVMHGMFNMDT…
NZ_CP010341.1	fig|6666666.450534.peg.236	peg	NZ_CP010341.1_283000_283293	283000	283293	+	Ferredoxin-like protein, FixX family				atgatcgactatttggcaagcatccctgagcgtctggcgcacgacgcgtacgagaccgacgaggaggagtcgcatatcgaggtgcaccaggaggaggccaggcgcaccggtgccggcaagctgttcgtgcaggtgtgcccggcccatgtgtattccgaggagcccgatggcaccatctcggtggaatacgcggcatgcctcgaatgtggcacctgcctggccgtggcgccccccgggacgctcacctggcactacccgcgtggtggcatgggagtggtgttccgcgaaggctga	MIDYLASIPERLAHDAYETDEEESHIEVHQEEARRTGAGKLFVQVCPAHVYSEEPDGTISVEYAACLECGTCLAVAPPGTLTWHYPRGGMGVVFREG
NZ_CP010341.1	fig|6666666.450534.peg.237	peg	NZ_CP010341.1_283560_284369	283560	284369	+	hypothetical protein				gtggggtcggtgctgtgggtcggcggtgctggtgagcggtgcggcgcgtgctgcggccgggcggggcatgaggggcccctcgcggggaggggcccccggaagccgaagaacagtggtgacgattccggcttgcccacacagcggcgaccccatcgggcgtcaccctcaccgatggtggcagcgcaaagccctgggggacggtgccggcctgccgagtggtcgcatgtgccttttcgccgcgccggccaccacagaccatggccgacgctccttctgttctacgggacctgcggcgccgacacacccctatcgctggaattacagatctgtgatttctggctccacgccggtgtgcacaggcccggcgggcgtctgcacagggaaagcgggttgtccacc…	MGSVLWVGGAGERCGACCGRAGHEGPLAGRGPRKPKNSGDDSGLPTQRRPHRASPSPMVAAQSPGGRCRPAEWSHVPFRRAGHHRPWPTLLLFYGTCGADTPLSLELQICDFWLHAGVHRPGGRLHRESGLSTALSTGSVDNFGVGRGRPVHGPPCAAKWVVLRLRSRRALRIGSSSSKPSVSSKPAAPLEPSVPPEPPVPPGPSVPSKPAVPPESPPESPVPPESPRAPPSRRNPRPRWSPPSPEPPVSPKPSLSGQLCGNDAAQVST
NZ_CP010341.1	fig|6666666.450534.peg.238	peg	NZ_CP010341.1_284862_285083	284862	285083	+	hypothetical protein				gtgtcctggtggtgtgacggcgtcgggtggttgccggtggtggattcgtccttgggtggtcatctgtgcggcaatgacgccgcacagatgtccatcttgtggaggttggaggtgctggcggtgatgggcggccctagtccccggggacgggcccgatttctgttggacgggccgctgagtggtcacttgtgcggcaatgacgccgcacaactgcccacctag	MSWWCDGVGWLPVVDSSLGGHLCGNDAAQMSILWRLEVLAVMGGPSPRGRARFLLDGPLSGHLCGNDAAQLPT
NZ_CP010341.1	fig|6666666.450534.peg.239	peg	NZ_CP010341.1_285391_285149	285391	285149	-	hypothetical protein				atgcccctccacatccggccgatcgtgccccgcgcacgccagatccgggccccttcgggccggccgccatggcaggggttggtgcgtacagtgcgcccgaagaaccgcgtcggatcaagcactcgcataggtgaaaggactctagtccatcgggtcaagcccaacctgtcaggccgcatggcgacggcggtggagcgcgtcgggcccatcggtgcgacgtccgcctgcaccggggccacctga	MPLHIRPIVPRARQIRAPSGRPPWQGLVRTVRPKNRVGSSTRIGERTLVHRVKPNLSGRMATAVERVGPIGATSACTGAT
NZ_CP010341.1	fig|6666666.450534.peg.240	peg	NZ_CP010341.1_285395_287167	285395	287167	+	DNA or RNA helicases of superfamily II				gtgagcacctcagccttcgaccacttctcaccggcctatcccggccgggcgccctggggcacgtcgaaccggctgcgtgcctggcaggccgccgccctggagcagtaccgcgaccaggcgccccgcgacttcctggccgtggcaacgcccggcgccggtaagacggccttcgcactgcgggtggcggccgagctgttgagcgcccgcatcatccagcgcatcaccgtcgtgtgccccaccgagcacctgaagacccagtgggccgaggccgccgccaaggtgggcatccagctggatccggggctgggcggctcgtcgcgtcgcggccgcagccgccagttccacggcaccgcggtcacctacgcgggcgtcgcggcccgggtgttccactaccgggca…	MSTSAFDHFSPAYPGRAPWGTSNRLRAWQAAALEQYRDQAPRDFLAVATPGAGKTAFALRVAAELLSARIIQRITVVCPTEHLKTQWAEAAAKVGIQLDPGLGGSSRRGRSRQFHGTAVTYAGVAARVFHYRARTENFKTLVIFDEIHHAGDALSWGDAIAEAFEPATRRLALTGTPFRSDDTPIPFIRYERHNDGSLHSAPDFTYGYAQALRDQVVRPVLFMAYGGQMHWRTKMGDEVEADLAAPLTKDLSASAWRTALDPKGEWMSAVLGAADARLTQVRSHMPDAGGLVIASDQQLARAYAKILHQITGEPATLVLSDDAGSNERITEFSESQSRWMVAVRMVSEGVDVPRLAVGVYATSVSTPLFFAQAVGRFVRTRRRGETATVFLPTVPIILA…
NZ_CP010341.1	fig|6666666.450534.peg.241	peg	NZ_CP010341.1_287369_288091	287369	288091	+	hypothetical protein				gtgttcccggcactgtcagtgcgtcgctatagccttttcagggtgagtgccgtgcgtcgtcgtgtcagccatcccctccgggtgatcctggtgggcatggtggtgctcgcctgcttggtgctgaccggttcctgggcgctcgtgcacggtgccgcccgcgaccgcgtgttcaccgcccacagtgccccgaaccgcgacgtggccctggtgttgggggccgggttgaatgccgacgggtcgccctcgctctacctggccggccggctgcgggccgcctacgacctgtacgtgtcacagaaggtgaaggtgatcctggtcagcggcgacaaccgcaccgtcacctattccgaaccgggggcgatgcgcagctacctgcgcctgctgggcgtgcccgaccgc…	MFPALSVRRYSLFRVSAVRRRVSHPLRVILVGMVVLACLVLTGSWALVHGAARDRVFTAHSAPNRDVALVLGAGLNADGSPSLYLAGRLRAAYDLYVSQKVKVILVSGDNRTVTYSEPGAMRSYLRLLGVPDRDVVADYAGLDTYDSCYRARNIFGVNSVTVVGQSYHLDRAVATCRSIGIDDTIGVSDEQSHDTSTWRTGEMREIPANVKFVWDRVTHRKPILGQRETSVTDALAEHDR
NZ_CP010341.1	fig|6666666.450534.peg.242	peg	NZ_CP010341.1_289621_288179	289621	288179	-	UDP-glucose 6-dehydrogenase (EC 1.1.1.22)			isu;Lipid_A-Ara4N_pathway_(_Polymyxin_resistance_)	gtggcaggcatgcacatcagcgttatcggctgcggctatctcggcgcagtgcacgcagcctgcctcgccggggcgggccatgaggttgtcggcctcgacgtggacgcccgcaaggtggcgggcctgcaggccggcgagccactgttccatgagccgggcctggccgggctgttgggccgcaccgtgggccatggcctgcggttcaccaccgaccccggcacgctgggggcggccgaggtgatctacctggcggtgggcacgccccagctgggagatgggcaggtgggagctgggcacgggggaactgggcctgcgggaagtgggccggtgggcaacggtcgggccaccgggaacccggctcccgacggatcgggcgcgcaggggcccgtggcagccggg…	MAGMHISVIGCGYLGAVHAACLAGAGHEVVGLDVDARKVAGLQAGEPLFHEPGLAGLLGRTVGHGLRFTTDPGTLGAAEVIYLAVGTPQLGDGQVGAGHGGTGPAGSGPVGNGRATGNPAPDGSGAQGPVAAGRADLSQLDAALRQVEAHASRTHRTLVVGKSTVPVGTAARVAERLSRCDADLVVAWEPEFVREGHAIAGTRAPARLVHGLPDDPEQARFARSQLARCHRGIDAATPRLAVDYATAELVKTSANAFLATKISFINAMAELCDAAGADVTALADALGLDPRIGAGFLDAGIGFGGGCLPKDLRALQARAGELGAQPVADLLGRVDALNLRARDRATDALARLCGGGLAGRRVAILGAAFKPDSDDLRDSPALGIADRARAAGARVTITD…
NZ_CP010341.1	fig|6666666.450534.peg.243	peg	NZ_CP010341.1_289695_291338	289695	291338	+	Arginyl-tRNA synthetase (EC 6.1.1.19)			isu;tRNA_aminoacylation,_Arg	atgatccccatgtcgtccttgccctcgcagctgtccgaacgtgtccaatccgtggcgggtatcgaccccgagatgcggcccgccaccaagccccaattcggccacttccagtcgaatgtggcgctgcgcctggccaagcagcagggcaagccaccgcgccaggtggcccaggaaatcgtcgacaagctcgacgtgggcgatctgtgcgagcccgtggagatcgccgggcccggcttcctcaacttccggttgcgtgccgacgtgctggccggtgccgtcaccgaccagctgcacgacccgcgcgccggcatcacgcccaccgagctgccgcagaccgtcgtgatcgactactcggcacccaacgccgccaagcagatgcacgtgggccacctgcgctcc…	MIPMSSLPSQLSERVQSVAGIDPEMRPATKPQFGHFQSNVALRLAKQQGKPPRQVAQEIVDKLDVGDLCEPVEIAGPGFLNFRLRADVLAGAVTDQLHDPRAGITPTELPQTVVIDYSAPNAAKQMHVGHLRSTIIGDCFNRVLRAKGHTVIAQNHIGDWGRQFGMLIEQALDEKLDLDSLDLAGAEELYKRANAHLKSDDAFADRARERVVKLQNGDADTRAMWRKMIDLSKAGFNKTYARMGVLLTDADYAGESMYNEMLPQVCDDLEQRGIAKLDQGALVVFVKGFDAPAILRNSQGGYGYDVTDVAAVRYRVDDLEANRLIYVVGSEQTYHFNLIFAVCREAGYLPAWVSAQHVGYGMVLGADGKKFSTREGTAVHLNDLLDEAEEHAAPEIALA…
NZ_CP010341.1	fig|6666666.450534.peg.244	peg	NZ_CP010341.1_292397_291360	292397	291360	-	Transcriptional regulator, LacI family				gtgacgcacacagcaggccccggcccggagaacccgtcggtgacgattcgccaggtcgccgcgcgtgccggcgtctccaagtcatcggtgtcgcggttcctccagggcggcacctacctgagcgacgcggcccgcgaggccatccaggccgccgtcgacgagctcggataccgccccaatgcgatggcccgcagcctcaccgaacgacgcacccatgccatcggggcgatggtcaacgaccttcgccagccctggttcggcgatttcctgggtggcctgggcgctgcgctgcaccaccacggctattacatggtggtgggtgacacccgggtggaccggcacatggacgagcgactcatccacaccttcctggagagccaggtcgacggcatcgtcctg…	MTHTAGPGPENPSVTIRQVAARAGVSKSSVSRFLQGGTYLSDAAREAIQAAVDELGYRPNAMARSLTERRTHAIGAMVNDLRQPWFGDFLGGLGAALHHHGYYMVVGDTRVDRHMDERLIHTFLESQVDGIVLAGTMPVTHALSEAIELMPTVIAGSRDFDDSPVDVTTGDDAAAAALVMHHLFDLGHRRIAHLAGPDARSFAIRRDSYRDFMATHGLGGNTMMESSDGTDLGGYDAGRRLLERGGTPPTAVFVSNDFAAAGLLTAAADLGLRIPTDLSVATIDNSFLSRSGTTPLTSVDTHSEEQGRLAGESIIRRILQPASPPQRSLVAPSLRVRRSTAAPAR
NZ_CP010341.1	fig|6666666.450534.peg.245	peg	NZ_CP010341.1_292635_293552	292635	293552	+	Inosose dehydratase (EC 4.2.1.44)			icw(1);Inositol_catabolism	atgaccaccactgacaaggcgcccgccaccagggcccgactgggcagcgcccccgactcgtggggagtctggttccccgaccatccccagcagaccaccggcacccgcttcctcgatgagatcgccgaggccggctaccactggatggagctcggcccctacggcttcctgcccaccgacccctcgcagctggccgacgaactggccgcccgcgacctgcacgtgtcggccggcacggtgggtggcgccttccacaagaaggacgagctcgaggcactcacccaggaggcgctgcgcgtcgccaagctggccgcggccgtgggtggcaagtacctggtgctcctgcccgccatgtaccgcgacctgctctcgggtgactacctcgaggacaagacgctc…	MTTTDKAPATRARLGSAPDSWGVWFPDHPQQTTGTRFLDEIAEAGYHWMELGPYGFLPTDPSQLADELAARDLHVSAGTVGGAFHKKDELEALTQEALRVAKLAAAVGGKYLVLLPAMYRDLLSGDYLEDKTLDTEGWKQFIRSCEEVSRAVQQETGLRAVFHPHADSHVETQQQTYRWLDDTDADAVGLCLDTGHIEYGGGDSAEIMRRYPQRIEYMHFKQVDPELMKTVRDKDLAFADAVKLGAICEPPKGIPTAESIAAQMHLLNPELFVIVEQDMFPCDPDDPLPIAARTCGYLRSVPLAL
NZ_CP010341.1	fig|6666666.450534.peg.246	peg	NZ_CP010341.1_293582_294859	293582	294859	+	Myo-inositol 2-dehydrogenase 1 (EC 1.1.1.18)			isu;Inositol_catabolism	atgacacttcgcatcggactcgtcggcgccggattcatcggctcgctgcacgcccgcaacctcttcgcctcgccgcgcttcgacctcgccgtggtcgcggaaccgaacgccgaccacgcccgcgccgtggaggagctcaccggcgccaccatcgtgcccgactggcgcaccctggtggacgacgactccctggacgccgtgctgatcgccagccccgccgaggaccatcccgagcaggtgggggccttcgcacgcgccgggaagcacgtctactgcgagaagccactgggactcaccctggaggccgccgacgcggcagtggccgcggtgcaggaggccggcaccctgttgcagatgggattcaaccggcgccttgacccgaacatggcggcactgcac…	MTLRIGLVGAGFIGSLHARNLFASPRFDLAVVAEPNADHARAVEELTGATIVPDWRTLVDDDSLDAVLIASPAEDHPEQVGAFARAGKHVYCEKPLGLTLEAADAAVAAVQEAGTLLQMGFNRRLDPNMAALHANVADGRVGDPLIVNIISRDPGLPDASYQRGPGKMFMDTSIHDFDTARFLAGSEIVEVSAFSAALVDELARDAGDADTCLITLRFANGALGVIDNSRLATYGYDQRAEVLGTLGLASMGNVPSTTTTVADGAGYLTPPLPDFFPERYAESYRIGLDVFADAIEKGSPVASDGHDARQALAAAFAAEQSRREQRAIPPQPVVGHPGRRVRSGWVRSPSPVGPGRNVEPGPDQKGESCPMQYVTPGVRNQRRSKRISSPHSRSARIPS…
NZ_CP010341.1	fig|6666666.450534.peg.247	peg	NZ_CP010341.1_294865_296148	294865	296148	+	hypothetical protein				atgaaggccgaccttggcctcacctcggtcaccgagggattcgtggtctcgatcctggtggtcggggcggccttcggggcgatcatcgagggcggcgtgtccaaccgcctgggccggcggcgcagcatccagatgctggccctgatcttcatgatcggcaccaccgggtgcgtcctggcacccacctggcaggtgctgggcatcttccgcttcatcctgggactggccgtcggcggggcgtccgccgtggtgccggtctacctggctgagatcgcgccggtggaacgtcgcggcagcctcgtcacgcgcaatgagctcatgatcgtcagtggccaggtctcggcgttcatcatcaacgcgatcatctaccagtactggggcgaccacctgtcggtgtgg…	MKADLGLTSVTEGFVVSILVVGAAFGAIIEGGVSNRLGRRRSIQMLALIFMIGTTGCVLAPTWQVLGIFRFILGLAVGGASAVVPVYLAEIAPVERRGSLVTRNELMIVSGQVSAFIINAIIYQYWGDHLSVWRYMLLVALLPAIGLFFGMLKVPESPRWLMSKGREDDALAVLKLIRAPERAEAELVEMRCLVSADQKAESASWSDLRTPWIRRIVFIGIGIGMFSQFSGINAIMYYGTQLLSNTGFSADTAIMANTLNGLASMMGVTVAVIIMNRINRRTMVITGFCLTTTFHVLVGICALAIPDGVAAKPVVILVLVMCFVFSMQALIGPLTWLLLSEIFPLRVRSFAMGVSVFMLWVANSIVAFAFPPLVEGVGVSTTFFIFAGLGVLAIIFMVR…
NZ_CP010341.1	fig|6666666.450534.peg.248	peg	NZ_CP010341.1_297483_296578	297483	296578	-	ABC-type Fe3+-siderophore transport system, ATPase component				gtgaccatcaagtccacccccgactcccccaccacggccggccgcgacgtcccgcacgatgccggggcagacagcgctggtacacacggggccgatgcgcacagcgctggtacccacgaggccggcacggccctcgtcagccggctcggcgccgaacacgtgaagctcgcctatggcgaccgggtggtgtccgacgacctcaccgtgcacattccgcccggatcgttcaccgtgatcatcgggccgaatgcctgcggcaagtcgacgctgctgcgcggactgtcacggctgctcaagccccggggcggcgaggtggtgctcgacggcaaggccatcagcacctatcgcaccaaggaggtggcccgcatcgtcgggctgctgccccagtcgtcgacggcg…	MTIKSTPDSPTTAGRDVPHDAGADSAGTHGADAHSAGTHEAGTALVSRLGAEHVKLAYGDRVVSDDLTVHIPPGSFTVIIGPNACGKSTLLRGLSRLLKPRGGEVVLDGKAISTYRTKEVARIVGLLPQSSTAPEGITVADLVARGRYPHQGLIRQWSHDDEMAVNDAMEVTGVSDLRNAPVDQLSGGQRQRVWTAMALAQQTPILLLDEPTTYLDISHQYGLLNLFAALNRQGTTIVAVLHDLNQAARYATHLIAMKQGRIVAEGTPREVVTEQTMREVFDVDALVMDDPITGTPMVVPR
NZ_CP010341.1	fig|6666666.450534.peg.249	peg	NZ_CP010341.1_298550_297480	298550	297480	-	ABC-type Fe3+-siderophore transport system, permease 2 component			isu;Flavohaemoglobin	gtgagtgacacgagcacgaccggacgtgccccggagccgaccgcgatgcgtccgtccgtcgccatgtcgacgatggctccgtggcgccaccgcatcccccggcggatgatcatcgcgtgcgccgtcatctgcgcggcctgcgtggccatctcgctgttggcgttgagcctgggcgactatccgctgtcgattcccgaggtggtctcggcgttgttcggcgaccagggcttcgccaccaccgtggtcacccagtggcgggccccccgcgtggtggccggcctggtgttcggtgccgcgctggggctgtcgggggcgctgttccagaccctcaccgacaatcccctgggttcgcccgatgtgatcggcttctccaccggttcgtacaccggcgtgctgatc…	MSDTSTTGRAPEPTAMRPSVAMSTMAPWRHRIPRRMIIACAVICAACVAISLLALSLGDYPLSIPEVVSALFGDQGFATTVVTQWRAPRVVAGLVFGAALGLSGALFQTLTDNPLGSPDVIGFSTGSYTGVLIVTTLGATSAVSTSVAAVVAGIVTALVIYLLAWRGGVQGFRLIVVGIAATAMLTAVNTFLLLRMRTEVAMSASIWGAGTLSLVSWAKLTFALPAAALLVACTVLLARPLRQLELGNDTALAHGTRVESSRLAILVVGVGLVAVVTAAVGPIAFISLSAPQVARRLARSAGIPLLTSAFTGALLLVGADVVAQHLTTNPIPVGIVTIVIGGAYLLALLFREARSL
NZ_CP010341.1	fig|6666666.450534.peg.250	peg	NZ_CP010341.1_299605_298547	299605	298547	-	ABC-type Fe3+-siderophore transport system, permease component				gtgacccccaactcgtccgcccctgcgcgcaccgccgagttgtcgtcaccgcatgcacccgacgccacccggcgtcgcctcatcggactggtggtcggcatcgccctgttggtggcggcctgcgccgccagcctggccgtcggatcggccacggtgccgctgcagaccgtctggcaggcactcaccggcgcccatgattccgaggcggcccgcatcatcaccacattgcgcctgccgcgcacggtgctgggcctgctggccggcgccgcgctgggcgtggccggagcgctcatccaggccgtcacccgcaatccgctagccgatccgggcatcctgggcgtcaactccgggtcggccttcgccattgccctgggcgtgggcctgttcggggccagctca…	MTPNSSAPARTAELSSPHAPDATRRRLIGLVVGIALLVAACAASLAVGSATVPLQTVWQALTGAHDSEAARIITTLRLPRTVLGLLAGAALGVAGALIQAVTRNPLADPGILGVNSGSAFAIALGVGLFGASSPGQYLWFAFAGALVATVVVYLIGASGSGSVSPARITLAGMALGAVLSGITSAMRLADDRRFSVIQAWQAGSFADRGWDVIVPTLPFLAAGLVIAALLGRSLDAIALSDDLARALGTNVNRARLLALAAITLLAGGATAMVGPIVFVGLMVPHVARWISGPRQGWIMALCVVWAPVLVLAADVVGRIILRPGEVAVSIVTAFIGGPVLIYLVRRTKAGKL
NZ_CP010341.1	fig|6666666.450534.peg.251	peg	NZ_CP010341.1_299853_300848	299853	300848	+	ABC transporter, substrate-binding protein (cluster 8, B12/iron complex)				atgaccctgcgtcgcgcagtgatcgccctgatcgccgccatgtcactactgcttgccgggtgctccggctcgtcctcatcgtcgaagtccagcgccagcgcctcgggtggtgcggccgcgggaagcttcccgcagtccgtcgacaccgccttcggcaaggtgaccatcgagaaggccccccagcgcgtcgtcgcgctcggctggggcgacgctgagaccgcactggcgctcggcgtgcagccggtgggcgcgtccgactggctgaacttcggtggcgagggcgtcggcccgtgggccaagggcctgtacaccaccgcgccgacgatcatcggcacgatggagcccaactacgagcagatcgccagcctcaagcccgacctgatcctcgacgtgaagagc…	MTLRRAVIALIAAMSLLLAGCSGSSSSSKSSASASGGAAAGSFPQSVDTAFGKVTIEKAPQRVVALGWGDAETALALGVQPVGASDWLNFGGEGVGPWAKGLYTTAPTIIGTMEPNYEQIASLKPDLILDVKSSGDKDRHDRLAQIATTVGIPEGGTSYLTTMDQEVTMIATALGQPAKGKELLDAADASYKKVADAHPQWKDKTVTVATRTSEGWGAYIEGDTRLASLEKLGFKQNPTIASMTPSSSGFSVSVSSEQLSAFNADLIVAFPIYIDTTQITDDAQWKQLSTVQAGHDAVIDGDLSSSFAVGSPLAVNYMLDNMVPKLEKATA
NZ_CP010341.1	fig|6666666.450534.peg.252	peg	NZ_CP010341.1_301804_301019	301804	301019	-	Polyphosphate glucokinase (EC 2.7.1.63)			isu;Polyphosphate isu;Glycolysis_and_Gluconeogenesis	gtgttgggaatcgatgtcggcggctcgggcatcaagggtgccccggtggacctccaggccggagagttggccgtgccgcgacgcaaggtattgacgccccagccctccactccggaggcttgtgccggggccatggccacgatcatcgagcagttcgccgatcagatcgacggtcccatcggcgtcgccgtgccggcgccggtgctccacggcgtgacgcccttcatggccaacctcgaccagtcgtgggtgggcctggacgcggacgcctatctctccgagaagctcggccgtgaggtggtgctggtcaacgacgccgacgccgccggggtggccgagatgcagtacggcgcaggccgtggcaagcagggcaccgtggtgctgaccacgttgggtacc…	MLGIDVGGSGIKGAPVDLQAGELAVPRRKVLTPQPSTPEACAGAMATIIEQFADQIDGPIGVAVPAPVLHGVTPFMANLDQSWVGLDADAYLSEKLGREVVLVNDADAAGVAEMQYGAGRGKQGTVVLTTLGTGVGTALFHDGRLVPNTEFGHIEINGRDAESRAASSYMEREHISYKKWAKHLQRYYSTLEKLLWPDLFIVGGGVSREYKRFLPLLNLQTPIVPASLRNGAGTIGAALAASLRVGADVPPGAQRIASVPA
NZ_CP010341.1	fig|6666666.450534.peg.253	peg	NZ_CP010341.1_303281_301884	303281	301884	-	hypothetical protein				atgcgcaagaactggatctttctgggcattgccacgctcggcttcctgctcgtccgcttcgccatccccaccactggagcgctgacacccagcgccaagggcgcgctggcggttgcggtgttcgccatcatcgtgtgggtcacccaggccgtgtcggacgccctgtcgggcttcctcatcattctgttgttggtggtgtcgagcggcaccaacctggccggctcgttcgccggcttctcgaacacctcactgtggctgatcgtggtgggcttcatcatggccgccgcgatggagaagtccggactgagcgaacgcatcgccctgtcggtggtgcggctggccggtggatcggccctcaagatctactgggcgatcgcgggtgtgatggccgtactcacc…	MRKNWIFLGIATLGFLLVRFAIPTTGALTPSAKGALAVAVFAIIVWVTQAVSDALSGFLIILLLVVSSGTNLAGSFAGFSNTSLWLIVVGFIMAAAMEKSGLSERIALSVVRLAGGSALKIYWAIAGVMAVLTFLVPSITARTLLMLPIIMGIGQAFGAERGKSNIVKALIFIVAMSGTMMSIGVLTAHVGNPATVGLIQAATGHTVSWSEWFKVGGPPAFVLSALSVMVISLMWKPETSRVEGAKEYISGELARLGPVKKSEWYTLAVFMATLVLWATEPPMLSTIVVGIIAVILLLLPGLGVLNWKEAQEKVPWNVFMVYGAGLSMGTALTTSGAAKWLATTMFGPITHLSIPVQMIILLWFITILQVFFTGGGPKTNALTPIILAHAGAIGANQAS…
NZ_CP010341.1	fig|6666666.450534.peg.254	peg	NZ_CP010341.1_303594_304568	303594	304568	+	UDP-glucose 4-epimerase (EC 5.1.3.2)			idu(2);Rhamnose_containing_glycans idu(2);Lactose_and_Galactose_Uptake_and_Utilization idu(2);N-linked_Glycosylation_in_Bacteria idu(2);Lacto-N-Biose_I_and_Galacto-N-Biose_Metabolic_Pathway	atgagttggttggtcacaggtggcgccgggtacatcggctcgcacatcgtgcaggcattccagcaggcgggcatcgatccggtggtgatcgacgacctgtccagcgggcatgagcacttcgtgcccgagggcgtgcccttcgtgcgcggctcgatcctcgacaccggcctggtgcagcgcacgctggacgagcaccattgcgagggcgtggtgcatgtggccgggttcaagtacgccggcgtttcggtgacgcgtccgctgcacacctacgaccagaacgccaccggcaccgtctcggtgttgcgcgcgatgcgctcggccggcgtccaccgctatgtgttcagctcctcggcgtcggtctacggcacccccgacgtcgacgaggtcaccgagcagacc…	MSWLVTGGAGYIGSHIVQAFQQAGIDPVVIDDLSSGHEHFVPEGVPFVRGSILDTGLVQRTLDEHHCEGVVHVAGFKYAGVSVTRPLHTYDQNATGTVSVLRAMRSAGVHRYVFSSSASVYGTPDVDEVTEQTALHPESPYGETKLIGEWLNHDMEPVDDQWQGVNLRYFNVVGSGSDQLYDTSPHNLFPIVFDLLLSGGTPRINGDDYPTPDGTCVRDYVHVADLARSHVAAAEQMMAGKKLEKAYNLGSGTGSSVREIMDAIARVTGIAFTPEIAPRRPGDPARIVARGDKAARDIDWKMRHSLDQMVESAWNARRAHPQGA
NZ_CP010341.1	fig|6666666.450534.peg.255	peg	NZ_CP010341.1_305288_304569	305288	304569	-	Transcriptional regulator, AcrR family				atgactcttcgtcactatccaaagggttcggccaagcggctcgaaatccttgacgccgccctggaggtattcaccaccgagggctatcgagccacgtcgctgcgcggcatcgccgaacgggcacaaatcacaccggccggcatcatgcactacttcgacagcaaggagcagttgctcagtgcggtgttgcagcaccgcgacgcgatggacgtgcgccgctccgacctcgacgcccagaccaatccggtggaatcgctggcccagatcatggactccaatatgaaggtgcccgggctggtcacgctctacctgacgatcgccgcggcggccgtcgacccgcaccatccggcccacgactacctggagcgccgctaccgtcggctggccggctggctgacc…	MTLRHYPKGSAKRLEILDAALEVFTTEGYRATSLRGIAERAQITPAGIMHYFDSKEQLLSAVLQHRDAMDVRRSDLDAQTNPVESLAQIMDSNMKVPGLVTLYLTIAAAAVDPHHPAHDYLERRYRRLAGWLTSWITEMSQAGLVPQVVYPAGVATAIVAQADGIQFQWLLDPSVDMGMHVRRGGRRLLGLPYGQADPPATHPVDHAPRPAAVSGDHGHRRARRRGTGRLMGPLSVGPR
NZ_CP010341.1	fig|6666666.450534.peg.256	peg	NZ_CP010341.1_305669_305322	305669	305322	-	hypothetical protein				ttggtcaggcatggctgcttcctttcacgcccgctccgcgccctccccgcaccgccggcacgtgattgtgggggatttgcacaaaggagcagacctatcgatcgtcgcgcacagtgcatgctatgccgacaattgtgcgcgctgtgcacgcccatccggcctgcggcacccgggcgctgcgcccagcgcggtcggcgacgtgcttccccctggtcagggacctgtcctccccccgaccaggagccgttcccgcccatgatccaggggcgattcggctggcacaaattaccgtacgccattcaattcttcccaccactgggcaccgtcgacgaagtcattccgacttaa	MVRHGCFLSRPLRALPAPPARDCGGFAQRSRPIDRRAQCMLCRQLCALCTPIRPAAPGRCAQRGRRRASPWSGTCPPPDQEPFPPMIQGRFGWHKLPYAIQFFPPLGTVDEVIPT
NZ_CP010341.1	fig|6666666.450534.peg.257	peg	NZ_CP010341.1_305658_308057	305658	308057	+	beta-glucosidase (EC 3.2.1.21)				atgcctgaccaacccgcccgggccgcatccgtccctgagtccgagcagcgtcgtcaggcacatcggatcgtgagtcggctcgcccccgacgagaaggcggcgctgctgtcgggtgccgacgcatggcacacggtggggctcgaccgcctcgacgtggcggccgtcaccctggccgacggtccggccgggctgcgcaaggtggccgaccccgaggtcggcgtcatgcggtttgacaacgccgtgcgcgccaccgccttcccggtgccggccgcgctggggaattcgttcgaccccgatgtggtggccatggtgggccgcgccatcggcgaggaggcccgcgagcagtcggtgggcgtggtgctcggcccggggatcaacatcaagcgctccccgttgggc…	MPDQPARAASVPESEQRRQAHRIVSRLAPDEKAALLSGADAWHTVGLDRLDVAAVTLADGPAGLRKVADPEVGVMRFDNAVRATAFPVPAALGNSFDPDVVAMVGRAIGEEAREQSVGVVLGPGINIKRSPLGGRNFEYYSEDPILSGQLGAAWVQGLQSCGVGACVKHFAANNQETRRMTADALIDEQTLHEVYLRAFEHVVRTADPWTLMCAYNRVNGTYCSESHWLLTELLRDQWGFDGLVVSDWGAVLDRVRSLAAGVDLAMPPDLARDAADIQSAIARGTLSPQGRDEACARVVELALKVTQGTTRELGRRVGAHHHVAREAAGRSIVLLRNRAVDANNHGSANPVLPLAHGAKLAVIGEFAANPRFRGGGSSQVIPMLLDIPLDEIRGRADEP…
NZ_CP010341.1	fig|6666666.450534.peg.258	peg	NZ_CP010341.1_308458_309846	308458	309846	+	Uncharacterized MFS-type transporter				atgacctctggcacatccccgtcacagggatctccacaagttctcaccactaccggcttcgacgaggtggacaccccgcagatgcgccgcttccagcgacgtgtcaccctgctgtccgccggcggcaccttcctggacggctttgacctcacggtgatcgccgtggcgctgccgctgatcaaggacgaatggcacatcaccgcgctgcagcagtcgatcatcgtgtcggcggccctggtcggttcgctgatcggtgccctgtggctcggccacctgaccgaccgccatggccgcaaggccatgtacgtgatcgacctgctcggcttcgtggtcttcggggcgctcaccgccttcgccccctcggtgttgtggctgatcatcttccgcttcctgctgggc…	MTSGTSPSQGSPQVLTTTGFDEVDTPQMRRFQRRVTLLSAGGTFLDGFDLTVIAVALPLIKDEWHITALQQSIIVSAALVGSLIGALWLGHLTDRHGRKAMYVIDLLGFVVFGALTAFAPSVLWLIIFRFLLGLGIGADYPISATLVSEFSSNKRRGMHSTSLAAFWFVGSVFAYIVGLIVAPMGDLAWRAMLLVGAAVALVVFFMRIKLPESPRWLIAHGREQDAREVMHRVTGLQVAEHIKLVVPEAVPARKLFTPRFLKRTIFTCGFWFCYSTAYYAISMYTPTILAPFTKGDRTANIVGSGVVAIIGLIGSIIGMNTVDRWGRRPLIITSFAGLTISLAIIGVNTSPSLGFLIVLFSSAVLFANAGGGILNFVYPVELFPTNIRATASGLATSVS…
NZ_CP010341.1	fig|6666666.450534.peg.259	peg	NZ_CP010341.1_309839_311527	309839	311527	+	hypothetical protein				atgtctgatatttctcgagaggccacgaccgacgacgacccggccgacaacggcccggctgccggcgataccgctgacaccaccaaccaccgcatcgtgcgggcgcagccctatcagggccgctatgtcgaactgaccgacgcgccgggcgagccccacgtgacacgcgacgagctggcgccgggaatcggggatgacccgacgtccgactggacgccatcgggcgggccgctgctcagcctggcccagctcaccgacttccagctggccgacctcatctcgccggcgcgcaccgactacctgcagcgtcgctccgatgatccgcgctggacgcggatgacgccgtcgtaccggcccgaggagttccttgagctgcatgccatcgagggggtcgcggcg…	MSDISREATTDDDPADNGPAAGDTADTTNHRIVRAQPYQGRYVELTDAPGEPHVTRDELAPGIGDDPTSDWTPSGGPLLSLAQLTDFQLADLISPARTDYLQRRSDDPRWTRMTPSYRPEEFLELHAIEGVAASIREFAEQHHLDVTVTTGDNTDSAQHNELATYMRLVTGGPVDPTALGVGHPSSPTGLADDPAYWHPSGTAPDEFTDRGVPRRPGADAAAAKPFTATGVGTPWLTVYGNHDALVQGRATGSSLYSEYVQGNRKPVEPPAGYEPADEALVDFVADPMVLTGGPSIPVPADPDRRVLDREGYVKGHLAADGLPVGHGFSELNAETHTAYYVWDAVPGMRIITLDTNNAAGFWDGALNDGQFTWLAERLAEVSADSDDPRLVIIAAHHGL…
NZ_CP010341.1	fig|6666666.450534.peg.260	peg	NZ_CP010341.1_311534_312262	311534	312262	+	Mg(2+)-transport-ATPase-associated protein MgtC				gtgccatttttgtcgtccgagctcgcgctgcgtgagctcatcctgctgagcattgcgttcgtgctgtgctcagtggtgggccttgagcggtccatccaccagaagaatgccggctaccgcacccacgtgctggtcggcatgggtgcctgcggcctcacgctggtgtcctggtacggattcggcgcgggcatcgccggccacggcgccgggatcgatcccacgcgtatcgcagcgcagatcgtgtcgggcatcggcttcctcggtggcggcgtgatcttcaagggacgcaatttcgtgcgcggcctcaccacggcggccaccatctggatcactgccgccatcggcatgtcggtgggttccggactggtggtgctgggggccatgctcaccgtggcccac…	MPFLSSELALRELILLSIAFVLCSVVGLERSIHQKNAGYRTHVLVGMGACGLTLVSWYGFGAGIAGHGAGIDPTRIAAQIVSGIGFLGGGVIFKGRNFVRGLTTAATIWITAAIGMSVGSGLVVLGAMLTVAHLLTIFIVGPLIRKIPPADRRRELTIVYEDGQGVLRKILGAATDQGFAAEVRSTRRLPRKDRDLISMELRFFGNQPLRELVVPMSEIPGVDRVLLHGVAEDEDDDDETSA
NZ_CP010341.1	fig|6666666.450534.peg.261	peg	NZ_CP010341.1_312638_313969	312638	313969	+	Glycerol-3-phosphate transporter			isu;Glycerol_and_Glycerol-3-phosphate_Uptake_and_Utilization	gtgaagcagcgatacccgcgcatgagattccaggtgttcatgggaatcttcgtcgggtatgccggcttctacctgattcgcaacaacatctcgttggttgcgccgatcctgctcaaggacggccatatcgacaaggtgggcatcggcctcatcgccaatgccgtgctgatcgcctacggcctgtcgaagttcttcatggccacggtgtccgaccggtcgaatgcgcgctacttcatgcccatcggcctggccctgtcggccgtggcgaacctgttggtggccttcgtgccggcgctcaccggctcgatcgcgatcttcgcgatcatgatgttcatcaatggttggttccagggaatggggtggcctcccagtggccgcgtgctggtgcactggttctcc…	MKQRYPRMRFQVFMGIFVGYAGFYLIRNNISLVAPILLKDGHIDKVGIGLIANAVLIAYGLSKFFMATVSDRSNARYFMPIGLALSAVANLLVAFVPALTGSIAIFAIMMFINGWFQGMGWPPSGRVLVHWFSTNERGWKTAIWNCAHNVGGMAVGAAASWGLAITGDSWQSAFWLPALIALVVALFAFLTIRDTPASVGLPPIEDFRNDPAKVEVDNSEIAQQSYWRVIWEHVLKNRTMVLLALANVFVYALRYGVLSWTPTYLSQVHHVSVTKGIAGFSLFELAGLVGTLACGWVSDKVFHGNRTKTGITFMVGVGISLVAYWLAPVGTPYWLLMVFLFFIGAFIYGPVMLIGLQALDMSARQVAGTSAGFTGLFGYVIGATLASTGVGWMVQHFGW…
NZ_CP010341.1	fig|6666666.450534.peg.262	peg	NZ_CP010341.1_314496_314293	314496	314293	-	hypothetical protein				atgcgcgattcgaagaaccttccccaggacgccgtggacatggcgcgcgcgttcatcgccgactacgcacgacgcaacgatggcgacgtcaccgcgggcgccgacttcctcaagggaccgctcgacacgatgcccgagatcgtggacgaggccctgcgccagatgcaggagttcccgcaggcgcgtcgcgcccgcgtcgcctga	MRDSKNLPQDAVDMARAFIADYARRNDGDVTAGADFLKGPLDTMPEIVDEALRQMQEFPQARRARVA
NZ_CP010341.1	fig|6666666.450534.peg.263	peg	NZ_CP010341.1_315032_314589	315032	314589	-	hypothetical protein				atgggaagcgtgctctatcccaaactgcaggtgcttgacgtggtggcagccgtcattgtcgacggcgatcattaccttgcctgccgacgcgacgcgggccttgatgcgggtggcaaatgggagttccccggcggcaaggtgaagcccggagagaccgcccagcaggcgctcaggcgcgagatccgcgaggaactcggcgtcgacgttgaggtgcatgacatgctcacctcgtcgcaaacgaccaagtcagaccgcattatcggcatccgcttctatctggccaccgccgctgagcgtccgacgcacagcgacgcccacgacaagctcacctggctgaccgccgatgaactgcccgccctcgattgggccacgcccgacctggccgccgtcggccagctg…	MGSVLYPKLQVLDVVAAVIVDGDHYLACRRDAGLDAGGKWEFPGGKVKPGETAQQALRREIREELGVDVEVHDMLTSSQTTKSDRIIGIRFYLATAAERPTHSDAHDKLTWLTADELPALDWATPDLAAVGQLNSKYALELSAPVLN
NZ_CP010341.1	fig|6666666.450534.peg.264	peg	NZ_CP010341.1_316209_315205	316209	315205	-	Carbohydrate kinase, PfkB family				gtgagtgagcccgttgaccgcagccgggggcgtttcctgcacctggggcagatgatcgtcgacctcacggtgtacgtcgaccgcatccccgagcgcgggggtgacgtgttcgccgacaaggcgacgatgaacgccggcggtggctacaacgtgttgtgggccgtcaagcagatggggttgtcgcccgacttcttcggcgcggtgggcaccggcccgatgggtgacatcctgcgcggcgcgatgcgtcggatcggcgtggcggcgcaggggcccacgatcgccgggctcgacacgggctactgcgtggccatgaccgaacccgatggggaacgctccttcatctcggtgagcggcgccgatgcgcagatggggcccgacgagttcgccggcctggccctg…	MSEPVDRSRGRFLHLGQMIVDLTVYVDRIPERGGDVFADKATMNAGGGYNVLWAVKQMGLSPDFFGAVGTGPMGDILRGAMRRIGVAAQGPTIAGLDTGYCVAMTEPDGERSFISVSGADAQMGPDEFAGLALRDDDLVYLCGYSFMSPGTRTAVERFAAARTEWTQAGGRVLFDAGPMVAEFPGSSLQAMIDLHPMWSMNDLEGCLLAERLGVAARGEQERCRLLSQRLGAPVILRVGSDGAWFADGDAARKVPTPRVGAVDTNGAGDAHAGVLGAALLEGIPRDRALVLANCAGALSTTRPGPATCPDRLAIEDAADKLVGSADSLVGSTDS
NZ_CP010341.1	fig|6666666.450534.peg.265	peg	NZ_CP010341.1_317726_316206	317726	316206	-	hypothetical protein				atgaccaccgccgcgaccagcaccacacccgctcccgacgagcgactcctggaggcgccgatcgagcacggggtgctgtcacacgtcgagcagcggggcatcgagccggtgccggccgacaagcgcaacggcacccccggccagctgttctggatctggttcgcggccaacatctccatccttggcatccccctgggcgccacgctcatcgcgctggggctgaacctgtggcaggccgtattggccaccgcgatcggcgccttcggctccttcgccgtggtgggcgtcatctccgttgccggacgacgcggcggtgcgccctccctcaccctgtcgcgggccatcttcggggtgcgcggcaatgccggacccaccctggtatcactcgtctcgaggctc…	MTTAATSTTPAPDERLLEAPIEHGVLSHVEQRGIEPVPADKRNGTPGQLFWIWFAANISILGIPLGATLIALGLNLWQAVLATAIGAFGSFAVVGVISVAGRRGGAPSLTLSRAIFGVRGNAGPTLVSLVSRLGWETVTTLTGAFALISLYSIATGTTADAKAHPVLTVVCIVIFVALTVVVSATGHSFLLTVQKWATWVFGALTALVALYLATTVDWSAFIGNAPGPASAFVVGIGTIVAGTGVGWANSGADMARYQKLSVKTRSLVASASVGAGIPLVVVIGLGSALTAGNSSIATASDPIAAVHQSLPTWVSVPYLIAAFAGLLMSNHISMYSAGLTTITLGVRIRRVYAVVVDIVVTITGSIYFMLISDSFYGPFISFISVLAVPITAWIGCFLV…
NZ_CP010341.1	fig|6666666.450534.peg.266	peg	NZ_CP010341.1_318755_317904	318755	317904	-	Inositol-1-monophosphatase (EC 3.1.3.25)			isu;Di-Inositol-Phosphate_biosynthesis	atgagtgaacagcttgacacgcaggcattgctggcgattgccgaacaggtggtgcggcgggcgtccgcgatggccctggcgggccagcagcgcgacctgcaggtgcagaccaaggccaaccgcaacgatctggtgacccgtgtcgacaaggacatcgaggagttcgtggcggccgagctcacgagtcgcaccggctatccggtgctgggcgaggagggccacggcgtcgattcgttcgccgggcgggtgtgggtggtcgaccccatcgacggaaccatgaactacgtggagacccgccgcgactatgcggtctcgctggcgctggtgtccgacggccagccgctgatcggcgtggtggccgatgtggtggccggacgcctctattcggcggtgcgcggc…	MSEQLDTQALLAIAEQVVRRASAMALAGQQRDLQVQTKANRNDLVTRVDKDIEEFVAAELTSRTGYPVLGEEGHGVDSFAGRVWVVDPIDGTMNYVETRRDYAVSLALVSDGQPLIGVVADVVAGRLYSAVRGHGATCHPDEHDWTRSDVGGPATEPGRSTEELAQVPSDKGFRDSIIITDLKEIRAMPRLVAALVESRGHRRYGSATLECIEVASGRAGAFVHLWVSPWDIAAAMVICAEAGVTVTRLDGTPLDVRHKGSILAGAPRAHAELLARLVSDPTH
NZ_CP010341.1	fig|6666666.450534.peg.267	peg	NZ_CP010341.1_320001_318748	320001	318748	-	Potassium efflux system KefA protein / Small-conductance mechanosensitive channel			idu(1);Potassium_homeostasis	atgacaccaccgttgggcacgatcgggttcggcttctcactcacctacggtttcggcggactcatcctgggtttcttcgccgatgggcacaacacgaagaagatcatctcggcgttgctcatcgcctcgggcgtggtggccatcaccatcggcatcacgctggcggtcacccacaatccctacggctacctgatcctgctgtggtcgctcaccggcctgttgcaatcgcctggcgggccgtgctgcaactccacgatgaaccgttggacaccccgcaagtaccgcggccggttcatcggctggtggaatgcatcgcacaacctgggggcgatggccgccggcgcgctggccctgtggggcgccaacaccttcttccacggctcggtggtcggcttcttc…	MTPPLGTIGFGFSLTYGFGGLILGFFADGHNTKKIISALLIASGVVAITIGITLAVTHNPYGYLILLWSLTGLLQSPGGPCCNSTMNRWTPRKYRGRFIGWWNASHNLGAMAAGALALWGANTFFHGSVVGFFVVPALVAIPIGIWGLFFGKDDPIELGWDKPEVIFGEPQAKADVVTQQVSKGRILMDYVVKNPAIWFLCIANVAAYVVRIGIDNWNVLYTKSELGFSDYTAVNTTIALEIGGLLGSLCWGFFSDRLGGRRALTAAIGLALVVVPIFVYAHATTPTVVYAALFFIGFLIFGPVTLIGISVIGFAPKTATVVVNAVPRAFGYVFGDSIAKVLLGRIADPKKQGLEIFGHSLHGWGSTFTVLFVSAGVGLVCLVAVALFEERMIRADREF…
NZ_CP010341.1	fig|6666666.450534.repeat.10	repeat	NZ_CP010341.1_319989_321097	319989	321097	+	repeat region				acggtggtgtcatagcgtcgaagcaacactcccggtcggcgggggtctgatcggtggagtgtgcggatggcgcgggtggggttgtcgttcagtgacaggtcggagatctcgacggcctcgaaagcgggctggtcggtgcggaggatcgcccgtcacctggggcgttgcccgtcggtgatcttgcgggagcttcaccggaactcgacgaagacccgcggctaccaggccgtgaccgcagacgtcagagcgcagcgtcggcgggctcgcccgcagcagcggaaggtcgcgggggatccggtgctgcaggcgagggtggaggcggatctggccgcgtcgtggacgccgaacgagatagcgggccggttgcgtctggaggcgacagacccgaccgttgaacgc…
NZ_CP010341.1	fig|6666666.450534.peg.268	peg	NZ_CP010341.1_320055_321089	320055	321089	+	hypothetical protein				atggcgcgggtggggttgtcgttcagtgacaggtcggagatctcgacggcctcgaaagcgggctggtcggtgcggaggatcgcccgtcacctggggcgttgcccgtcggtgatcttgcgggagcttcaccggaactcgacgaagacccgcggctaccaggccgtgaccgcagacgtcagagcgcagcgtcggcgggctcgcccgcagcagcggaaggtcgcgggggatccggtgctgcaggcgagggtggaggcggatctggccgcgtcgtggacgccgaacgagatagcgggccggttgcgtctggaggcgacagacccgaccgttgaacgcatggcgaactctgctgacgcacgcggccgaaccgtctccggtgaggctatctaccagtacatctac…	MARVGLSFSDRSEISTASKAGWSVRRIARHLGRCPSVILRELHRNSTKTRGYQAVTADVRAQRRRARPQQRKVAGDPVLQARVEADLAASWTPNEIAGRLRLEATDPTVERMANSADARGRTVSGEAIYQYIYAIPKGELARKGIFLQSKRTKRRPRTTGRTRGGPIVGMVPIAERGEDAAQRRVPGHWEGDLIIGKNGTSCAATLVERMSGFTGLLALSSKHAEPTADAVIEFFNDLPEMMKASLAWDQGSEMAQHAKVSLATAMPVYFADPHSPWQRPSNENTNRLYREYLPKGTVIPDHQPYLTTIAEEINNRPRRRLGYLTPTEAFARLLAGEPHVASTP
NZ_CP010341.1	fig|6666666.450534.peg.269	peg	NZ_CP010341.1_321211_321324	321211	321324	+	hypothetical protein				atgaattcacgcagccaccgcttgcgctgggtggtgatcggaatgtccgacttgggtgcgggcacgatattgaatgccgtcttcagacttcccacgggggtcctccttgggtga	MNSRSHRLRWVVIGMSDLGAGTILNAVFRLPTGVLLG
NZ_CP010341.1	fig|6666666.450534.peg.270	peg	NZ_CP010341.1_322838_321684	322838	321684	-	3-ketoacyl-CoA thiolase (EC 2.3.1.16) @ Acetyl-CoA acetyltransferase (EC 2.3.1.9)			isu;CBSS-246196.1.peg.364 isu;Serine-glyoxylate_cycle isu;Serine-glyoxylate_cycle isu;n-Phenylalkanoic_acid_degradation isu;Archaeal_lipids isu;Polyhydroxybutyrate_metabolism isu;Polyhydroxybutyrate_metabolism isu;Isoleucine_degradation isu;Fatty_acid_metabolism_cluster isu;Biotin_biosynthesis isu;Lysine_fermentation	gtgaacaccctcgccgacaacccggtgatcatcgaggccctgcgcaccccgatcggcaccaccggaggcgtcttcgccgaccagaccaccaccgacctagccgcccccgtgctcggcgagctggacgcccggctgcccaccggcaccggattcggcgaggtggtcctcggcaatgtgcgcggacccggtggcgatccggcgcgcgtggcggcattggccgcgggtatcgacccggccgtacccgccctgacactcgaccgccaatgcggatcgggaatggctgccatcgaatatgcatggcaccgctgccgcagccagccgggcgtcgtggcggccggaggggtacaggccgccagcacccagccgatcaccctgtggccgggccgcgacggcgaacca…	MNTLADNPVIIEALRTPIGTTGGVFADQTTTDLAAPVLGELDARLPTGTGFGEVVLGNVRGPGGDPARVAALAAGIDPAVPALTLDRQCGSGMAAIEYAWHRCRSQPGVVAAGGVQAASTQPITLWPGRDGEPPSTFDRAPFAPPPWLDPDMGVMADQLAAELHISRERQDRYALRSHTRAATARNAGAFDAEIVPIARVGRDQRPRSGFTMARLARFPAAFRPGGTVTAANSCGINDAAAAVTMVDAATHAHLAIPGLRVLAARTVGYDPDRFGLGLVPAVRAALDDAGLRLDQIDALEFNEAFAAQVLACADALDLDEHRLCPRGGAIALGHPWGASGAILLVRLFSRLVREGAGRYGLAAISIGGGQGSAMVVEAVHPRGN
NZ_CP010341.1	fig|6666666.450534.peg.271	peg	NZ_CP010341.1_323917_322835	323917	322835	-	hypothetical protein				atgggcaccagcgccaacatcgcccggcaggcgtgcgtgctcggcccgggccccggggccgccgaccagttctggcaggcgcatcgccgcggccagttgatcggcctgcgcacctcgggcacgaccacaggcgccggacgcgtgatcgtgcgcaccaccgattcctgggtcgacagcctcgatgcggtggcccggcgctgcgcactgacgcctcacgaccgcatctggatccccggcccgatgggctccacgatgaacctgttcgccgcctgcctggctgttcacaacggcgtggaatggtcgtccgacaagcccgaatgcgccaccatctggcagctcacacccgcccggttgagctccctgctggacgccggactgccccgttcgcagcgtctgcgc…	MGTSANIARQACVLGPGPGAADQFWQAHRRGQLIGLRTSGTTTGAGRVIVRTTDSWVDSLDAVARRCALTPHDRIWIPGPMGSTMNLFAACLAVHNGVEWSSDKPECATIWQLTPARLSSLLDAGLPRSQRLREVIVAGDSLSRGLRDRATTRGINVVHYYGAAEMSMIAMGSCRDDLELFDRVEARITDGTIWVRSPWLAQGYLQASADEPPSSGNPVPLRLETPAPLRRGDDGFVTVGDRGALDGRRLIVEGRDGAVTTAGQTVLLAPLLERLRHRAQGELFLLGLPHAALGQVLTAVVTRRDDLGPVRAWAREHLTGADRPRRWQWVAHPPLTLSGKVDLRALALELGGPTDRPDSP
NZ_CP010341.1	fig|6666666.450534.peg.272	peg	NZ_CP010341.1_324088_324306	324088	324306	+	hypothetical protein				atgaacgatgcacagtccgctttcgacaaggctgcgggtaaggccaaggaggtcatcggcaaggtgaccggcaacgacgagatggccgccgaaggcaccacgcagaacgcgatgggcaaggtcgagggtgccttcaacgaagccaaggacaaggtgaccgacaccgtcaatggcgtcaaagaaggcctgaagggtgtcttgaacaaagacgagagctag	MNDAQSAFDKAAGKAKEVIGKVTGNDEMAAEGTTQNAMGKVEGAFNEAKDKVTDTVNGVKEGLKGVLNKDES
NZ_CP010341.1	fig|6666666.450534.peg.273	peg	NZ_CP010341.1_324361_324567	324361	324567	+	hypothetical protein				atgcccggtggtggcggccccggaccctcaggcgctgtgcccggttcggcctcgggcactgcgcccggtgcggctcgggtgcgatggctcccgatcgtggtgttctacgtgctcgcctgtgcgctggcgtggttggtgatctcaccgctgtggatcagtggaaagggctccagaatccgctcatgggcgtgctctccccgctcatga	MPGGGGPGPSGAVPGSASGTAPGAARVRWLPIVVFYVLACALAWLVISPLWISGKGSRIRSWACSPRS
NZ_CP010341.1	fig|6666666.450534.peg.274	peg	NZ_CP010341.1_324543_325385	324543	325385	+	hypothetical protein				atgggcgtgctctccccgctcatgatgtacacccctgccgtggcggcattgttcgtggtgatggtggtgcaacgggtgcgggggcgcgcggtgctggcgtcgctgggcatgtggccgattcggcccctcaagcggacgctgctgttggcgctggccgccctggtgggcaccgccctgctgccgatcgtggtgacattcatcgccgccgggctggggctcgtgcgcctcgacctggtgaacttctcgggcttcgcgcaggtgttgcagtcgcagatgccggccggacagacctatccgttgtcggtgcgcaccacggtgatcgtgcaattggtgatgctgttgccggcctccgccaccaatgcgatgttcaccgtgggcgaggagatcggttggcgtggc…	MGVLSPLMMYTPAVAALFVVMVVQRVRGRAVLASLGMWPIRPLKRTLLLALAALVGTALLPIVVTFIAAGLGLVRLDLVNFSGFAQVLQSQMPAGQTYPLSVRTTVIVQLVMLLPASATNAMFTVGEEIGWRGFLMSSLRPLGTWPALVISGAMWGLWHAPLILLGYDFGRRDALGVLLMIVSCVILGTLFGWLRIRSGNIWPSVFGHAALNGTAGFLGLVVAAGESPSVLATSPLGWIGWTLVALVVVVLALAGQFRGKDQWAVNVAKAPAVGPSPFQP
NZ_CP010341.1	fig|6666666.450534.peg.275	peg	NZ_CP010341.1_325543_326070	325543	326070	+	DNA protection during starvation protein				atgacgaataccatttctgcgattcatcaggcagaagtctccaccaccaaccttcagaacgccgagagcggctttgtcgcctccgatatccttcgtgattcgctgcagtcagtgcttgttgacttgattgcgctgagtttctcgggcaagcaggtgcactggaacatcgtggggccgaacttccgcgacctgcaccgcaactttgacgacgtcgtcgagatcgcccgcgagggttccgacacgatcgccgagcgcatgcgtgcgctgcacgtggcaccggacggccgcaccgacgtcgtctccgccaccaccacccttcccgagctgcccgccggtgagatcctctccagcgacgcagtcgacctggtcgtgaagtcgatcgaggccaccacgcgcacc…	MTNTISAIHQAEVSTTNLQNAESGFVASDILRDSLQSVLVDLIALSFSGKQVHWNIVGPNFRDLHRNFDDVVEIAREGSDTIAERMRALHVAPDGRTDVVSATTTLPELPAGEILSSDAVDLVVKSIEATTRTIREVHDAVDSADPSTADLLHELINKLEQQAWFIAAEKRQPQD
NZ_CP010341.1	fig|6666666.450534.repeat.11	repeat	NZ_CP010341.1_326407_327515	326407	327515	+	repeat region				cggcgatgtcaaggcgtcgaagcaacatggggctcgccggcgagcagtcgagcgaatgcctcggtgggcgtgagatagcccagtcggcggcggggtcgattgttgatctcctcggcgatggtggtgaggtagggctggtgatcggggatcaccgtgcccttgggcagatactcccggtagagccggttcgtgttctcgttgctgggcctctgccagggcgagtggggatcggcgaagtagaccggcatcgccgtggccagggagaccttcgcgtgctgggccatctcgctgccctggtcccacgccaacgatgccttcatcatctcgggcaagtcgttgaaaaactcgatgaccgcgtcagcggttggctcggcgtgtttcgaggacagggccagcagc…
NZ_CP010341.1	fig|6666666.450534.peg.276	peg	NZ_CP010341.1_327449_326415	327449	326415	-	hypothetical protein				atggcgcgggtggggttgtcgttcagtgacaggtcggagatctcgacggcctcgaaagcgggctggtcggtgcggaggatcgcccgtcacctggggcgttgcccgtcggtgatcttgcgggagcttcaccggaactcgacgaagacccgcggctaccaggccgtgaccgcagacgtcagagcgcagcgtcggcgggctcgcccgcagcagcggaaggtcgcgggggatccggtgctgcaggcgagggtggaggcggatctggccgcgtcgtggacgccgaacgagatagcgggccggttgcgtctggaggcgacagacccgaccgttgaacgcatggcgaactctgctgacgcacgcggccgaaccgtctccggtgaggctatctaccagtacatctac…	MARVGLSFSDRSEISTASKAGWSVRRIARHLGRCPSVILRELHRNSTKTRGYQAVTADVRAQRRRARPQQRKVAGDPVLQARVEADLAASWTPNEIAGRLRLEATDPTVERMANSADARGRTVSGEAIYQYIYAIPKGELARKGIFLQSKRTKRRPRTTGRTRGGPIVGMVPIAERGEDAAQRRVPGHWEGDLIIGKNGTSCAATLVERMSGFTGLLALSSKHAEPTADAVIEFFNDLPEMMKASLAWDQGSEMAQHAKVSLATAMPVYFADPHSPWQRPSNENTNRLYREYLPKGTVIPDHQPYLTTIAEEINNRPRRRLGYLTPTEAFARLLAGEPHVASTP
NZ_CP010341.1	fig|6666666.450534.peg.277	peg	NZ_CP010341.1_328445_327648	328445	327648	-	hypothetical protein				atggacgatgacttcctgaaatccatgggattcccggcttcgtgggaagagacctatgacctcctggatgatgacaagctgaaatcgctcgcgcgcaatgagcggttcgatcacctcttggtctatgccgacccgtccggcgcaagcgtctgcatgttcgaaacgtcggagggattctccacagagaccttcaccgtcagcggccacgagcgagtccccgccgaggtgtggcaggtgtggcccggcacagcagaggtcaacgttctggacgagcagggcgaattgatcacccgggtgctggctttcgtggacgacccccacatgtacccgtggtacccgttgaaggacgtcggcgagcctgcgcgcttcgacggctaccgcatgggcgcgattgccgtg…	MDDDFLKSMGFPASWEETYDLLDDDKLKSLARNERFDHLLVYADPSGASVCMFETSEGFSTETFTVSGHERVPAEVWQVWPGTAEVNVLDEQGELITRVLAFVDDPHMYPWYPLKDVGEPARFDGYRMGAIAVDVAVFDTVDAWRESQTPIITAGAPVHDPVAGLPDEMFLGPTFVTSPWLFALYSGDETADNASPISIFKAVCERVETVTNALTGQQWYRIDADCGFPVTVALPLGITPTPREGSVIDGKAFLTGTTGFWTDLA
NZ_CP010341.1	fig|6666666.450534.peg.278	peg	NZ_CP010341.1_330088_328553	330088	328553	-	hypothetical protein				atgagcctgctctacagagccatgtgggagtccaaggccgatgactcagcggccacaatccaggcctgccgaaacgccttcgacaggtgggccaaggaaacgggagaagggaagtcgcgaaactatgaggtccgcgacgaactcaccgatctcgataacgcccttgaagcgacctgcacggacagtggcagcgacggccagctgtggaagacaaccggccggttccgcgttgtcgacggaacgctcagtgctcttgtggagaactccttcgaaggtgatgacgtcaccgtgcggatttcggtcggccgtccccgggtgatcgcagatctgctgacggcgacgggcggcgggcggctcggcggctcggccctcctcgatgaggtctccgagttggacgcc…	MSLLYRAMWESKADDSAATIQACRNAFDRWAKETGEGKSRNYEVRDELTDLDNALEATCTDSGSDGQLWKTTGRFRVVDGTLSALVENSFEGDDVTVRISVGRPRVIADLLTATGGGRLGGSALLDEVSELDAAQVSVLVDFLKKTDRRLPAIVFTEPPPNDDSGLDWKRLAARVATRSMGTAQVFTLGNAAVTEFRRQLGDMAAWGGAIRTYVPARVVEGSHMHRFLPWKYVVARPAGATVDGLVSFVTQQSTRRRVLPALTGPEWDSASGSDLGAANAELQQQIDSYEDENLSLTEDYEEATRELSLAQAHLERLQKVLAEHGHAGLYWGAQHAESTDEAPDMVDAISEAVLAAQMYLADDLTVPESCKRDLKKLDSHMNSAAWGNTAWRGLRALAA…
NZ_CP010341.1	fig|6666666.450534.repeat.12	repeat	NZ_CP010341.1_330120_331564	330120	331564	+	repeat region				ccggctcttcgcgatccggggtgtagcggggggttgagtctggctggcgtgtcggggtgggtgtgagggtcggggtcttccgatgatgggagttcctacgctgcccatctgaaagaccccgacgtgtcccacgctacctttgctgcccccgatctgaccacgttcgcccgcctggatgacctcggcctcgtggtggtgggccagagagtcctcccggatcgctgcgaggtggcctgccgggtggtggacgatgaccggtggtgtcgcgagtgtgggtgcgaagggatcccccgcgacaccgtggtccgtcgcctcgcccacgagccctcgggctggagaccggtgacactggtggtgcgagtgcgtcgctaccgctgttcggggtgtgggcgtgtgtgg…
NZ_CP010341.1	fig|6666666.450534.peg.279	peg	NZ_CP010341.1_330243_330632	330243	330632	+	Mobile element protein				gtgtcccacgctacctttgctgcccccgatctgaccacgttcgcccgcctggatgacctcggcctcgtggtggtgggccagagagtcctcccggatcgctgcgaggtggcctgccgggtggtggacgatgaccggtggtgtcgcgagtgtgggtgcgaagggatcccccgcgacaccgtggtccgtcgcctcgcccacgagccctcgggctggagaccggtgacactggtggtgcgagtgcgtcgctaccgctgttcggggtgtgggcgtgtgtggaggcaggacaccactggggcggcccagccgcgctcgaaactgtcccggggcggactgcgttgggcccgtggcgggcatcgtcgtccaacacctcaccgtcgcccgggtcgctga	MSHATFAAPDLTTFARLDDLGLVVVGQRVLPDRCEVACRVVDDDRWCRECGCEGIPRDTVVRRLAHEPSGWRPVTLVVRVRRYRCSGCGRVWRQDTTGAAQPRSKLSRGGLRWARGGHRRPTPHRRPGR
NZ_CP010341.1	fig|6666666.450534.peg.280	peg	NZ_CP010341.1_330586_331551	330586	331551	+	Mobile element protein				gtggcgggcatcgtcgtccaacacctcaccgtcgcccgggtcgctgagggtctgggcgtgtcctgggactgcgccaacacctccgtcctggaggagggacgcagggtcctcatcaacgatgagcatcgcttcgagggtgtgaccacgatcggggtggacgagcacgtgtggcggcacacgcgcaggggcgacaagttcgtcaccgtgatcatcgacctcaccccgctgcgcgagggaaggggtcctgccaggttgttggacatggtggagggccgctccaagaaggccttcaaggagtggctcagccagcaagaccctgcgtggcgcgaccggattgaggtggtcgccatggacggcttcaccgggttcaagaccgcagcgaaggaagaactccccgac…	MAGIVVQHLTVARVAEGLGVSWDCANTSVLEEGRRVLINDEHRFEGVTTIGVDEHVWRHTRRGDKFVTVIIDLTPLREGRGPARLLDMVEGRSKKAFKEWLSQQDPAWRDRIEVVAMDGFTGFKTAAKEELPDAVEVMDPFHVVQLAGDALDHCRQRVQQDTTGHRGRSGDPLYGVRKTLHTGMDLLTDKQRTRLEGVFAQDAHVGVEATWGIYQKIVAAYRDPDPKAGRAQLAHVIEVISRGVPAALAEIITLGRTLKRRATDVLAYFERPHTSNGPTEALNGRLEHLRGSALGFRNLTNYIARSLLEAGGFRPQLHPQS
NZ_CP010341.1	fig|6666666.450534.repeat.13	repeat	NZ_CP010341.1_332367_333847	332367	333847	+	repeat region				gtaactgttcaggtggtggctggggtccaggcctgtccgttgaacaggtcgacgaggacctggtaggtgttgcaggcctgcttggtggcggtggacaggtaggagcgcagccggaggaagccctcggcgccggtcagagtgcggtggcatcccgagaccttctgatgcaccttgaccatgcggatctcgcgttcagcggcgttgttgtcgggtgccaggcccggtgtggtggcgaagcgcaggtagtcgtcgatccgggcactgatccgccgggccagggcgcggtgcttcgccccgaccttcccgggcactcccgaatccgcacccagtcgtgctgcgtcgacgatgagacgccgcccggcctccagcagtccggggtcggcctgtcctgcggcggcg…
NZ_CP010341.1	fig|6666666.450534.peg.281	peg	NZ_CP010341.1_333754_332375	333754	332375	-	Transposase IS66 family				atgccgcggtcgcgtaaacccacctatgacgagctggtcgggctggtggccgcccaggcggcccagatcgctgagttggaacgccaactcgggtcgacctcgcgcaactcgtcgaagccaccctcggcagacgggttggccaagccggccccgaaatccttgcggcgcccctcagaacggcacccgggcggccagcccggccatccgggtgcggccctgcgccaggtcgatcatcccgatcacatcgtgacccacgccccggaccggtgcccggcctgcggcggggtcctggacgagtgctgcgacgtgggtgtggtggcccggcaggtggtcgacctgccccaggtgcgcgcggtggtgaccgagcaccagatcctcacccgccggtgcgcctgcggg…	MPRSRKPTYDELVGLVAAQAAQIAELERQLGSTSRNSSKPPSADGLAKPAPKSLRRPSERHPGGQPGHPGAALRQVDHPDHIVTHAPDRCPACGGVLDECCDVGVVARQVVDLPQVRAVVTEHQILTRRCACGHLTAGTAPAGVAAPVSYGPAARAAMVYLAAGQYIPIRRVAVTMADLLGMPVSTGAVAAAVEQAGGEPLDAFTGQVAGRIAASPVVHADETGLRVAGKLHWVHSASTGQYSHISVHRRRGRAGMDAAGILPGCTGVLVHDAWAPYDTYEHVDHQLCCAHLIRELVAVADHHDAHDPPGAFCWARQVLDALLPLIRDPHAAAGQADPGLLEAGRRLIVDAARLGADSGVPGKVGAKHRALARRISARIDDYLRFATTPGLAPDNNAAE…
NZ_CP010341.1	fig|6666666.450534.peg.282	peg	NZ_CP010341.1_333969_333862	333969	333862	-	hypothetical protein				atgacatccggcaccgagagccaggcgatgcccgattggcggaacagggaggtcgaggccagaaacaggcagcacgagaccgttatgagagtcctgtacaggcgttga	MTSGTESQAMPDWRNREVEARNRQHETVMRVLYRR
NZ_CP010341.1	fig|6666666.450534.peg.283	peg	NZ_CP010341.1_334472_334215	334472	334215	-	hypothetical protein				gtgacgcgcttcgtggaagacgcagaagcttcgatcctcctggtggaccccagcgccggactggaatccacaccatgcccgcagatcatggaccctcatgggcggcgccacgagccaatgactgccttccgggcaaatgaccttgcagccggacatcagcgcagcatccggcatgatgggctgaagctgccggtcaatgatgatcgtccctttggcgcgatcggcgcgatcccacgtcaggcctcgggcctctcctga	MTRFVEDAEASILLVDPSAGLESTPCPQIMDPHGRRHEPMTAFRANDLAAGHQRSIRHDGLKLPVNDDRPFGAIGAIPRQASGLS
NZ_CP010341.1	fig|6666666.450534.peg.284	peg	NZ_CP010341.1_334514_334633	334514	334633	+	hypothetical protein				gtgatcagtgcgatcgtcgagcatgcaagcttcgcggcgaccgagcagtttgcccgcaccgacctcgacgcggcacgcgtcccccaggaaggtgcaggacagcctcgtgctggagcttga	MISAIVEHASFAATEQFARTDLDAARVPQEGAGQPRAGA
NZ_CP010341.1	fig|6666666.450534.peg.285	peg	NZ_CP010341.1_335374_334694	335374	334694	-	hypothetical protein				atgagcaccaacccatctgtccccccgacgcctccgcagcagggggtcccgccgcaatacgccgccccgcagccgccaaagaagaccggactgtccacggcgggcctcgtgctcggcatcattgccgtcgtcttcgccttcatccccgtgatcggcatgcccgttgcgatcatcggtggcgccctggcgctcctgttcggcatcctcgggatcgtgaagaagcatggcggcaaagccatcgcagccaccatcctgggagtcgccgcgatcatcgtcgccatcgtcgcaaccaccacgatctacggcgccgcgaagagcgtcagctcctccctcgcgtcggcgagcgccagcctgggcgacttcaccggcgagaacacggagcagctgctccagaactcc…	MSTNPSVPPTPPQQGVPPQYAAPQPPKKTGLSTAGLVLGIIAVVFAFIPVIGMPVAIIGGALALLFGILGIVKKHGGKAIAATILGVAAIIVAIVATTTIYGAAKSVSSSLASASASLGDFTGENTEQLLQNSVNVTMGTFSVASDGFTTQVPVTVKNITDKQHSYSITIAANAADGSQVATDSLYANDLAAGQSTQQKAFQFVSSDKQEAMKTATLKVTSVSLVG
NZ_CP010341.1	fig|6666666.450534.rna.5	rna	NZ_CP010341.1_336239_336166	336239	336166	-	tRNA-Gly-CCC			isu;tRNAs	gcgggcgtagctcaatggtagagcgctagcttcccaagctagacacgcgggttcgattcccgtcgcccgctcca
NZ_CP010341.1	fig|6666666.450534.peg.286	peg	NZ_CP010341.1_337018_336326	337018	336326	-	putative membrane protein				atgagttcccacgacgacgccccgcgccgcacggcgtcgggcgagggccccgccactgcgacgactgagacgagcgctggggcggaacacgcggatccggaatccgggtcgcagggcttcggcactccgccggccacgccgatcgccaccctgccgccgctgtcgccgcatgccggtggcgtgccggtgtcaccgaggaccggggagccggtacggcgtcgcagcatcgtcgccacgcaagtggccttctgggcgtcggcactgtgcgctggaaccggttactcctggtactggttccaggcgatgcacaaggggcagttccatactgcatcgtgggtgacgggatggctgcatccgcgcccgggtggcatgtggtcgctcctgctcgcctgtgggttg…	MSSHDDAPRRTASGEGPATATTETSAGAEHADPESGSQGFGTPPATPIATLPPLSPHAGGVPVSPRTGEPVRRRSIVATQVAFWASALCAGTGYSWYWFQAMHKGQFHTASWVTGWLHPRPGGMWSLLLACGLAAVVAAMVALPCVTAYQAWTGHRFARTLSWWALGGSLLGVLFNWWAVAAIPCALVGVVLLRLGSSRDYFAEWDTLRAPAPQPELPTDVFYGPLPRFQ
NZ_CP010341.1	fig|6666666.450534.peg.287	peg	NZ_CP010341.1_338759_337203	338759	337203	-	hypothetical protein				gtgcccctggtcggggacttcgtgaagggctatggccagctgccgctggggctggtggcgcccaccttcggcaacgacggctatgacgccctgcccgtggccagcgacccctcgctgccacgcagcgtcgacctgcgtgacaacagccagggcttcaaccagaaggtggagacggcgctgcgcgatggacagatctatgtgcgcaatatcggtgacaagcagtggcgcgaggctcccatgccctcatgcctggccgggcaggtggttgggatctccctcaatgaggacctgctgatcgccctggactcgcagggctggatctacacgatgggcaatctgctgtccgacccctcgaagtggggttgggtgcgtgcctggggttcgccgttctggttcggc…	MPLVGDFVKGYGQLPLGLVAPTFGNDGYDALPVASDPSLPRSVDLRDNSQGFNQKVETALRDGQIYVRNIGDKQWREAPMPSCLAGQVVGISLNEDLLIALDSQGWIYTMGNLLSDPSKWGWVRAWGSPFWFGDGLQSPTTEPNRWSLSVIGNQTDRTYTMPDGTQQPISLAKVTQVTALSPDGSKIYTLDPWLAQDYSYEVGTPFNSRFRATSLSSSGSVHFITNEYGDMYTKLSDFDINGSDPAQFRYTWRPDERPSATDALQHLLDPSTAAIQLPTADWAHQPKVPGRITDRISIHSTHAGSENRELRVEGESAAGMHGYWFKALDDPAWQFAPTGEEIQGRWLDNSERDRSTETLVADSPYDYVGTMPTGGELVIDNFAYASARHDAALRVGDKS…
NZ_CP010341.1	fig|6666666.450534.peg.288	peg	NZ_CP010341.1_339267_339920	339267	339920	+	HAD-superfamily hydrolase, subfamily IA, variant 3				atgagcacccaagatctcccctggaaactggtcctcttcgacctggacggcaccctcatcaactcgatcgacctggtggtggcggcgtggcagcacgcctttgccgacgtgctgggcaagcagctcgaccgcgagacggtgctcccgtggatcggcctgccgctcaccgacaccatcgccgagcagggcggcgacaaggccgaggcgctgcgcgcgtcctacgaccagttcatgcaggccaaccacgatgacatggtgaccgccttcgccgggctgcccgaactgctcgacgacctcgcggtgtacaacgtcgggaccgccgtggtcaccgccaagggacgcgagctggccgaacgtggactgcgcgtggccggctaccccgagacgctgcacgtggcg…	MSTQDLPWKLVLFDLDGTLINSIDLVVAAWQHAFADVLGKQLDRETVLPWIGLPLTDTIAEQGGDKAEALRASYDQFMQANHDDMVTAFAGLPELLDDLAVYNVGTAVVTAKGRELAERGLRVAGYPETLHVAAAMEDTREHKPNPAPLLAALAHEGAHASDAVYVGDAIYDLQAAEAAGIPAIGVTWGAGKRDALHQQRALAFADAPDELRAQLLG
NZ_CP010341.1	fig|6666666.450534.peg.289	peg	NZ_CP010341.1_339999_341048	339999	341048	+	D-3-phosphoglycerate dehydrogenase (EC 1.1.1.95)			idu(3);Glycine_and_Serine_Utilization idu(3);Serine_Biosynthesis idu(3);Pyridoxin_(Vitamin_B6)_Biosynthesis	atggctgaccacctgacagttgccgtcgccacgccgctgagcgaggaactgtgcctactcatcgaagcgcgggaaccacgctgcgagctcatccgtgaccagtcgctgctgccgccgatgcgctatcccggcgaccacgccggagatcccgggttccggcgcaccgcgcgtcaggaggaggccttccgggccatgctgacccatgccgacgccagctatggcatccccggcgagagcccccagctgctggcgtggacggccgagcacaacccgggcctgcgctgggtgcacaccaccgccgccggcgggggagcccaggtgcgccaggccgggctgagccgcgagcagctcgaccggatcaccttcacgacctcggcgggcgtccatgccgcaccgctc…	MADHLTVAVATPLSEELCLLIEAREPRCELIRDQSLLPPMRYPGDHAGDPGFRRTARQEEAFRAMLTHADASYGIPGESPQLLAWTAEHNPGLRWVHTTAAGGGAQVRQAGLSREQLDRITFTTSAGVHAAPLAEFAVFGVLAGAKLLPRLTAQKHDRTWGGAFLMRQLSQMTVLVAGMGHIGNRCIDDFHALGARVIAYNRSVHDNPNVSAVYTTGQLGEAVEQADAIVVTLPGTERTNKLLSAEILQQVRPGTILVNVGRGTVIDQAAMVNALADGRLAFAALDVVADEPLPTDSPLWGLPNVIISPHTAGLDAHEDRSIAELFARSATLILDGREPLNRVNTVEFY
NZ_CP010341.1	fig|6666666.450534.peg.290	peg	NZ_CP010341.1_341088_341900	341088	341900	+	2-dehydro-3-deoxy-D-gluconate 5-dehydrogenase (EC 1.1.1.127) @ 2-deoxy-D-gluconate 3-dehydrogenase (EC 1.1.1.125)				atggctaaggacctgccgaacgacacaacacccacgacggcgccatccgtgacatcactgttcggggtgagcggtcgccgggcgatcgtcaccggcggtgattccggactggggcacggccaggccgaggcgctgctcgaggccggcgcgcaggtggtgatcatggcccgcacccgctcgaaggtcgacgccgccctggccgggtgggcacgccgggggctggagggccacggcgtggtggccgacctgtccgatgcggcatcacggggccggggcttcgacgaggccgtcgccacgctgggtggtctcgacgtgctggtcaataccgccggcatgatcacccgccaccgggccgaggactatcccctcgacgaataccgggcggtgctggccgtgaac…	MAKDLPNDTTPTTAPSVTSLFGVSGRRAIVTGGDSGLGHGQAEALLEAGAQVVIMARTRSKVDAALAGWARRGLEGHGVVADLSDAASRGRGFDEAVATLGGLDVLVNTAGMITRHRAEDYPLDEYRAVLAVNAEAPFGLSQRAARIFIAQGHGKIINMASMLSFSGGANVPAYAASKGAIAQLTKACANEWAAHGINVNAIAPGYMATDLNTSLQGEDNPRYREITARIPAGRWGNADDLKGITVFLASGASDYLNGAVIPVDGGYLGR
NZ_CP010341.1	fig|6666666.450534.peg.291	peg	NZ_CP010341.1_342021_342137	342021	342137	+	hypothetical protein				ttgtggcccgacctcccccaggggccgggccacaatggtcatgcgttgttcggtcatgcgttgttcaatctgatggatcaggacgccagcatgcggcgtccgaccgatcaacggtag	MWPDLPQGPGHNGHALFGHALFNLMDQDASMRRPTDQR
NZ_CP010341.1	fig|6666666.450534.peg.292	peg	NZ_CP010341.1_343651_342128	343651	342128	-	putative coenzyme A transferase				atgaacgaacgcatctccaacgagaagttgcgcggaaagatcatgaccgccgatgaggccgcagcccttatccccaatggagcccagatcggcttcggcggtttcaccggctcgggttacccgaaggaactgccccaggccctggccaacaggatcaaggcagcccacgagcgcggcgaggaattcaccgtcaacgcgttcaccggtgcgtccaccgctcccgagctcgatggtgccctggccggcgtcgatggcatgcactaccgcatgccgtaccagtcggatccgacgctgcgcaagaagatcaacgacggcaccacgctgtacaccgacatccacctgtcgcactcggcccagctggtggccgagggcttcatgggcaagctcgacttcgccgtg…	MNERISNEKLRGKIMTADEAAALIPNGAQIGFGGFTGSGYPKELPQALANRIKAAHERGEEFTVNAFTGASTAPELDGALAGVDGMHYRMPYQSDPTLRKKINDGTTLYTDIHLSHSAQLVAEGFMGKLDFAVVEAVRITEDGNIVPTSSVGNNKTYLDMAEKIIIEVNSWQSPDLEGMHDIWNGYLTPPNRPIIPINNVGDRIGDTFLTIDSDKVVAVIETTDRDRNSPFKPIDDDSRAIAGYLLDFYANEVKHGRLPKNLLPLQSGVGNIPNAVLDGLLHSDLENLTSYTEVIQDGMVDLIDAGKLAVASATAFSLSPDYAHNMNENAKNYRKSIVLRPQEISNHPEVIRRLGVLSCNGMIEADIYGNVNSTHVMGTRMMNGIGGSGDFTRNAYISA…
NZ_CP010341.1	fig|6666666.450534.peg.293	peg	NZ_CP010341.1_344965_343775	344965	343775	-	hypothetical protein				atgccacgcttcgagccttttgctgcccttcgctatgccccgtcggccgacctcgacaaggtgatcgcgccgccctatgacgtgctcagcgacgccgacatcgacgagttggaggcacgcgacccgcacaacatcgcctgggttgacgatccccgcggcggcgacgaccgctatgtgaaggccgccgccctgctgcgccaatggatctccgagggcgtcatggtctacgacgaccagcccagcttcaccatctatcgcatggccttcaccgacgccaccggcgcccatcgggtgatctccggggtgctcggcggcctcgaggtggtcgatgagggcgccggcggcgtgctgccccatgagcgcaccacgaagaaggcggtcaccgatcgcctcgacctc…	MPRFEPFAALRYAPSADLDKVIAPPYDVLSDADIDELEARDPHNIAWVDDPRGGDDRYVKAAALLRQWISEGVMVYDDQPSFTIYRMAFTDATGAHRVISGVLGGLEVVDEGAGGVLPHERTTKKAVTDRLDLTRATSTNGSPVWGLSLAHGLTDALAAPGEPVGEITVDGVRHSVERVVDPGRVAKIQEILAADDVLIADGHHRYSISRTYRDEVRKATGRTDTPAEQTLAFVNELVEHQLAIEAIHRLVDGISWDDLNKALSRYFDIDPIDEELTPATLSEMVAQARLVLLKPDGTASWLIPHEGAFDDMRALDGAWLEKALGDTDAQVTYQHGLDEMRTMVADHAAGILIRPTSLTEIMRTAREGLLMPPKSTFFIPKLRTGFVLRPTASVSD
NZ_CP010341.1	fig|6666666.450534.peg.294	peg	NZ_CP010341.1_345278_346618	345278	346618	+	hypothetical protein				gtgacgatccaggcggaaaccaccgagccgggtggctggagcaagcgttgggcacgctggcgttcctacggcctggtcgagaacctcttcttcgtggccgcggcggccttctcactcatgctggccgtggtggtgctgcgcaagggcgtcagcaggccggccgatgtgctgttcctcatcgccttctacctggtgctcgcctacctggcgctgcccaggttccaccgcatcctcaccgcgctctacgtgcccgactactacatcggccgcacccgcaccggcgacggactgctgggcgacccggtgaacctggcgctgctgggcgacggcgtgcagatccggcaggccatggaggacgccggatgggtcgaggccgacccggtcaacctgaactcggcc…	MTIQAETTEPGGWSKRWARWRSYGLVENLFFVAAAAFSLMLAVVVLRKGVSRPADVLFLIAFYLVLAYLALPRFHRILTALYVPDYYIGRTRTGDGLLGDPVNLALLGDGVQIRQAMEDAGWVEADPVNLNSALRIIAGSVMRRSYPTAPVSPLFLFGRQQDMAFQQEVDGSPSKRHHVRFWRCPPGWLLPGGARVDWLAAGTFDRAVGLSLFTLQVTHKIEPNIDVERDHIVATLEHAVPQTKVNVLENFSTGYHTRNGGGDTLRTDGALPVIDLSAVPVHAEAPHEEQHQMLSDVGKRPVSLILAFLLILIGIGITFSEVAVDAFHDVAGQVAASGGTRTEVIVANVVALVVLTGLQVVLSTLVFKGFNWARVLLLAVTSVTLVTRLAGAIVRVPGS…
NZ_CP010341.1	fig|6666666.450534.peg.295	peg	NZ_CP010341.1_347428_346727	347428	346727	-	hypothetical protein				gtgggcatggcgaaacttgatccagaacccatccgtgacccccaggctgatcagttgctgaccccgcagaacagtgtggtcgtgctcatcgacttccagcccggccaatatgcgaccgtcggctcggtctcgcgcgaggagatcgacctgggcgtcgtcacgctcgcaaagctggcgcacacctacgacatccccacggtggtctccacggttgcggtgggcatgggcgtcaacgcacccacggttccccagatcatgaacgagctgcccggcgtcgaccagatcgaccgcaccggcgtcaacgcgtgggaggaccccgagttccgcgcggccatcgaggccaccggacgccgcaagatcatcatggccgggctgtggaccgaggtctgcctggccttc…	MGMAKLDPEPIRDPQADQLLTPQNSVVVLIDFQPGQYATVGSVSREEIDLGVVTLAKLAHTYDIPTVVSTVAVGMGVNAPTVPQIMNELPGVDQIDRTGVNAWEDPEFRAAIEATGRRKIIMAGLWTEVCLAFPALDMIEAGYEIYLRGRRRGRCQPGDQRPRLRPDDPGRRAPDHRPGPRLRTDAQLGAPRHRRLPPHLQLVLPPAAQPWPARRQDPALGRTLIRPTPAPLS
NZ_CP010341.1	fig|6666666.450534.peg.296	peg	NZ_CP010341.1_347968_347498	347968	347498	-	hypothetical protein				atgttggtgatcgggctggcgatcaacgtcgccgcatggacgcagatgcccgaggtggtgccccagcacgccggagtcacgggacaggttgattcgtggacctcccgcaacggcttcctggccttcaccgtgatctccatcgtcctgttcactgccgccctgctgggtgccagcgcggccgtcggcctcagtagcgaagggctccacgcgccgggcaagcgggccgagcgcgtcacctactggcagcacccggaccgctggccgatcttccggccacgcctgtggtcgttgatggcctggttcaccgggtggttcatcgtcgcgatggccgtgggcgccaacgtctttgcgttgtcgccccgcttcaacctcccgggctggctggccctggtcgtgatc…	MLVIGLAINVAAWTQMPEVVPQHAGVTGQVDSWTSRNGFLAFTVISIVLFTAALLGASAAVGLSSEGLHAPGKRAERVTYWQHPDRWPIFRPRLWSLMAWFTGWFIVAMAVGANVFALSPRFNLPGWLALVVIFGAMGLELAWFVVRMFRLLDADV
NZ_CP010341.1	fig|6666666.450534.peg.297	peg	NZ_CP010341.1_349067_348234	349067	348234	-	oxidoreductase of aldo/keto reductase family, subgroup 1				atgattcccctgaccaatggaacccgcggcgagaccgtcaacatcccgcagctcggcttcggcacttacaaggtgccgcccgccgacacccaacgcatcgtggaggaggcgctggaggtcggctaccgccacatcgacaccgcggagatgtatggcaacgaggccggcgtcggcaaggcgatcgcgtccgccggcatcccccgcgaccaactgttcatcaccagcaagctcaacaacgccttccacgacccgaaggccgcgcacaaggcctttgacgacacgatgaccgccctgggcatcgatgtgctcgacctgttcctcgtgcactggccgatggcgaagaccaccagcctggaagccacgtggaccgccatggttgacatcctgggcagtggccgg…	MIPLTNGTRGETVNIPQLGFGTYKVPPADTQRIVEEALEVGYRHIDTAEMYGNEAGVGKAIASAGIPRDQLFITSKLNNAFHDPKAAHKAFDDTMTALGIDVLDLFLVHWPMAKTTSLEATWTAMVDILGSGRVRAVGVSNYQPDHLRTIINATGVTPAVNQIEVHPYLTQEPLRELDKELGIVTEAWSPLARGVVLSDPTIDRIAGELSRTASQVVLRWHIQRGDVVFPKSMHRARMEENAKIFDFELTDGQMAEITALNRNERQGSHPDEVQGVK
NZ_CP010341.1	fig|6666666.450534.peg.298	peg	NZ_CP010341.1_349990_349217	349990	349217	-	hypothetical protein				atgagcacctcgatcaagcactggatccccaaccagcacggcgcctgggcgatgctggccgtccccttcgcggcggcggtcatcctgcgtgcccgcgtggctgacgtgcccgcctggacgatcccgctggccgtgctgtggctggtcgggtacctgctgttcaacgcggtgctggcgtggcgcaagacggcccccgcgcgccgccaaccgctacggtctccgctgatctgctactcgctggtctgcctggtggccggtgtggcgatcctgatgaccggcggccttcccctggcgttgtggatcgtcctgttcgctcccctggtggtggcggcactggtgctggccgcccacaagcgggaacgctcggtgctgtccggcctgaccacggtgggtgccgcc…	MSTSIKHWIPNQHGAWAMLAVPFAAAVILRARVADVPAWTIPLAVLWLVGYLLFNAVLAWRKTAPARRQPLRSPLICYSLVCLVAGVAILMTGGLPLALWIVLFAPLVVAALVLAAHKRERSVLSGLTTVGAACLVFFVVRCGGWPLLAPGTDVWIGALLYGYFGGTVFHVKALIRGRRDAGSARAGLIWHGAWLVVALLLGSAGLASWWWTPFFALLIVRTAAMKHATNTGHVLRPALIGFTEVALSVVALVICMA
NZ_CP010341.1	fig|6666666.450534.peg.299	peg	NZ_CP010341.1_351186_350197	351186	350197	-	16S rRNA (guanine(1207)-N(2))-methyltransferase (EC 2.1.1.172)				atggaccccgtcgaccgcatgatcatcgaagaatcccccgagagcgccaagcacctgctcgtcatcgactcccccgagcttgccgacgcagccagcgacgtcgccgggcgggtgtccatctactgcgacgatcgccgcgacgccgaccaggtgccccgatcgttgctcatcgaggcgctggacgcggcgacgctggagggcgtcgacctggtgtggatgcggctgccgaaggcgctggccgcactcgacgaatatgccgagcgcatctcggcacatgccctgcccggcgtgcacctggtggcggccggacgcaccaagcacatgaccctgtcaatgaacgacgtgctcggcaagcacttcaaggcggtgtcggcgtcgctgggacgcaacaagtcgcgt…	MDPVDRMIIEESPESAKHLLVIDSPELADAASDVAGRVSIYCDDRRDADQVPRSLLIEALDAATLEGVDLVWMRLPKALAALDEYAERISAHALPGVHLVAAGRTKHMTLSMNDVLGKHFKAVSASLGRNKSRALHAIGATPTELTWPRENLHPEPSLGVIAHGAVFATNKVDDGTRLLAERCADLHGNDLLDLGCGSGILATLLARANPEATVHGVDTSLAAVDSTRITSEANGRHVTVHWAWNLNDWPADSLDVIVCNPPFHRGVAKDSEPALEMFTEAGRLLRPGGEFWCVYNSHLPWKARLTASIGPTTVDFQNPFYTVTRSIAR
NZ_CP010341.1	fig|6666666.450534.peg.300	peg	NZ_CP010341.1_351237_352601	351237	352601	+	DNA-damage-inducible protein F				gtggccgcgtgcgtgcgggcggggacgttaccctcaatacccgtggccatctggacgaagagtgatcgggaactgttcgcgttggccattcccaccttcgcctcgctggtgtccgagccgctgctggtgctggccgatactgccttcatcggccacctgggtgccgtgccgctggccgggctcggcctgggcggcaatgtattgggcgttgtcaccggcctgtgcgtcttcctcgcctatgccaccaccggcaccacggcgcgtcgcttcggggccggcgatccgcgcggagccttcgaggccggacgcgacggcatggccctgggtgcggtgctcggcgccgtgctggccgccctcatctgggcgctcgcacccaccatcatcggctggtaccacccg…	MAACVRAGTLPSIPVAIWTKSDRELFALAIPTFASLVSEPLLVLADTAFIGHLGAVPLAGLGLGGNVLGVVTGLCVFLAYATTGTTARRFGAGDPRGAFEAGRDGMALGAVLGAVLAALIWALAPTIIGWYHPAPDVAAAAVAYLRLVILGLPFQLVVLASTGLLRGLQDARTPMAVAIGVNLTNIGLDALLIYGFGFGIRGSATATATAQAASCLVLVAVIARRARARNLPGGGVPLRPSLHGMFDAMSHGGWLVVRSLGLWISLTATTVVATRMGSLILAAHQVANSIWNFLSFSLDALAIACQALIGRYLGAEDPSGAKRVMRRAMGWGVVQACLVGVVLVVARPLIIRIFTTDPAITHLLLGALVVLACLQPLASLVFVLDGVLIGAGDTRYLAI…
NZ_CP010341.1	fig|6666666.450534.repeat.14	repeat	NZ_CP010341.1_352726_353833	352726	353833	+	repeat region				cactaggtgtacttccccgtgacgttgtgaacgcgggctgagggagtctggccgccgatcccggtgtggggtctgtggtgattgtagtgatggagccaggtctcgtaggctgcggcgcgctcggcttcgctggcgtagggcttcgcgtaggcccactcgacggcgagggttcggttgaaccgctcgaccttgccgttggtctgcggccggtatggccgggtccacttgtgcttcacctcgtcgccgagcgcgtcagcgaaggcgcctgaccggtagcaggaaccgttgtcggtcatcaccgcggtgactgtgacgcccaggcctgcgaagaacgcgttcgcgcgggtccagaaccccgctgcggtctctttgcgctcgtcgtcaaggatctctgagtac…
NZ_CP010341.1	fig|6666666.450534.peg.301	peg	NZ_CP010341.1_353771_352728	353771	352728	-	Mobile element protein				atgtgggttaccacactcactctcctgaccacggaggtcttcgtgactcacgctaacgcacccttgacaccggaagggcgtcgtcgtcttgctgttctcgtcgtggaacagggctggtcgttgcggcgggcggcggaacggttccagtgctcgcccgcgacggtgaagcggtgggccgacaggtaccgggcagggctgccgttgatcgaccgtagttcgaggcccacctcgtcaccgaaccggctttcgcgtaagacggagcatcggatcgtcgcgttgcggttcactcgccggtggggtccgcaccggatcgcgtatcacctgcggttgcaccgttccacggtcggtcgggtgctcgcccgatacaagatgccgaagctgatcaacatcgaccaggcc…	MWVTTLTLLTTEVFVTHANAPLTPEGRRRLAVLVVEQGWSLRRAAERFQCSPATVKRWADRYRAGLPLIDRSSRPTSSPNRLSRKTEHRIVALRFTRRWGPHRIAYHLRLHRSTVGRVLARYKMPKLINIDQATGLPVRRPKPKRYEVAAPGQLVHVDIKKQGRIPDGGGWRAHGRGSMQDRHAGVARDKAARAGAAGSRGYRYLHHAVDDHSRIAYSEILDDERKETAAGFWTRANAFFAGLGVTVTAVMTDNGSCYRSGAFADALGDEVKHKWTRPYRPQTNGKVERFNRTLAVEWAYAKPYASEAERAAAYETWLHHYNHHRPHTGIGGQTPSARVHNVTGKYT
NZ_CP010341.1	fig|6666666.450534.peg.302	peg	NZ_CP010341.1_354868_353927	354868	353927	-	Mrr restriction system protein				atgacgtcaatgcccacgtgggaagagttcatggtgcccgcgctgcgcctgctggccgatggcgacatccaccggggcaataccgttgctgccccggtcgccgacgctctggccatcacgcccgagcaacgcgagaagttgctgccctcgggccaaccgcgcttcgcgaatcgcgccaattgggccttgtcatacctgtatcgggccggggcggtggagcgtccgacacgcgcccactaccggatcaccgacgtcggccgccagctcctggcatcgcatccggcaggcctgaccgaacacgacctgcgcgcagtgccggggtatgtgatccccagcaatcaccgcaatgcagcgtccacgtcacccgcgtcggttccggaatcgtccagcaccatcccg…	MTSMPTWEEFMVPALRLLADGDIHRGNTVAAPVADALAITPEQREKLLPSGQPRFANRANWALSYLYRAGAVERPTRAHYRITDVGRQLLASHPAGLTEHDLRAVPGYVIPSNHRNAASTSPASVPESSSTIPAETAALSPTEQIEEGIERIHEELASELLGRLHDQDPAFFEDAVLSLLEAMGYPGTDGRITRTQLSRDGGIDGIVDQDALGLSRVYVQAKRYDLDAAVGRPTVQAFAGALQGNGANQGVFFTTSRFSTDARDFAEKLPTRVVLIDGARLASLMIRYHVGVQVKKTYEIGEIDEDFFAGTEL
NZ_CP010341.1	fig|6666666.450534.peg.303	peg	NZ_CP010341.1_355380_356273	355380	356273	+	Phosphoenolpyruvate synthase regulatory protein				atgaccatcgcccctctcgagatccacgtcatcgcagactcctcgggtgaaaccggtgcccgggtggcccgtgcagcccgcatgcagtttcccaaccagcgcttcaccatcgtgcgccatgcccgggtgcgcaacgccgacaccctgctcgaggtgttcgacgacatctcggactccgccgaccccacggtgggccagtcgcgacgggtcatcttctacacgctcgtcaacggcgagatgcgcggcatggtcgagcgctattgcgacgacaagtcgatcccgcgtgccgacctgatgggtgatgcgctgatcgcgctgtcgcaggtggccaagaccagcgccgacgaggtgccgatgcgtccggtcggcgtggaggccgactacttcgaacgcatcagc…	MTIAPLEIHVIADSSGETGARVARAARMQFPNQRFTIVRHARVRNADTLLEVFDDISDSADPTVGQSRRVIFYTLVNGEMRGMVERYCDDKSIPRADLMGDALIALSQVAKTSADEVPMRPVGVEADYFERISAMEFAVRNDDGVMPDSLRESDICLIGASRSGKTPLSIYLGYAGYKTVNVPIVPGIKAPEQLYEIDRWRIVGLTIDAERLLQIRQRRVKGLGGYGTKDGYSDLAKIYDELDEVKAVQRSLGCPILDTTGLALEEAAARVIDIVERRAKQFGAHLRRPAGSMKLTP
NZ_CP010341.1	fig|6666666.450534.peg.304	peg	NZ_CP010341.1_356482_359139	356482	359139	+	Pyruvate,phosphate dikinase (EC 2.7.9.1)			isu;Glycolysis_and_Gluconeogenesis isu;Pyruvate_metabolism_I:_anaplerotic_reactions,_PEP	gtgagcgagaagtacatctacgatctgtccgagggcgatgcctcgatgaagtccttgctgggtggcaagggtgccggtgtagccgagatgatgcgtctgggcgtaccggtgcccgatggctttacggtcaccacgcaggcctgcatcgagacgatgaacaatggcggcacctggcccgcaggccttcgcgatcagatctctgacgcgctcgcccgcttcgaggagcgtgccggacgcaagctcggcgcgtccgagaagccgctgctggtgtcggtgcgttcgggtgccgtcgtgtcgatgcccggcatgatggacaccatcctcaacctgggtatctccgacgagtcggtggccgccgtggccgccgaggccaacaatgagcgcttcgcctgggactgt…	MSEKYIYDLSEGDASMKSLLGGKGAGVAEMMRLGVPVPDGFTVTTQACIETMNNGGTWPAGLRDQISDALARFEERAGRKLGASEKPLLVSVRSGAVVSMPGMMDTILNLGISDESVAAVAAEANNERFAWDCYRRFIQMYGEVVEGLDAHIYEDALTAMKQRKGASQDTDLTAEDLKELTTEFKQISDDALGGAWPSDPREQLMRAVEAVFNSWQNPRAKVYRKANHISDDLGTAVNVMQMVFGNRGETSATGVCFTRNPSTGENALYGEFLTNAQGEDVVAGIRTPRPLIEMKEVLPQAYGELVDTMHKMETHYRDMQDMEFTVENGKLYMLQTRNGKRTAAAALKVASDLVDEGLIDKEEAVRRIEPDQLDQLLHPAIDPGQSATPITKGLPASPG…
NZ_CP010341.1	fig|6666666.450534.peg.305	peg	NZ_CP010341.1_359601_362327	359601	362327	+	hypothetical protein				atggcggacgagcacaacggcgcagtcggagcaccttcgacgcatctgtggggcgagtcggcctggcttgccctcgacatgtggcggatcagctacacacccggtgactggttgatggttgccgggccgcgctgcgtcgtcatgctgcgcccgctgcccagcaccgaccccgccgcactggagccgttgtggcgcgatgtgtcgtcgggggcacccctcgagcaggtgatcgacacgctcaacaagcacggcctggcgcaactgtccgaggtggccgtggcgggactgaccgccgacggcgtgcgctgcctgttgcgtggcggcgtgcaggtgttggacgcccgatcgagccagctgctggcccgcggcggcagcacccccgcatggtgcgacgcggtg…	MADEHNGAVGAPSTHLWGESAWLALDMWRISYTPGDWLMVAGPRCVVMLRPLPSTDPAALEPLWRDVSSGAPLEQVIDTLNKHGLAQLSEVAVAGLTADGVRCLLRGGVQVLDARSSQLLARGGSTPAWCDAVLSSLYLRIVPARDDGGSAMPLSAGPELEMSVGMAQCAAVLVDMRVETLAARQPASVDAQVRAVQRAESGAEAFGAGAGLAAPGHGGGASAPGDAPMGVDDDEDAVDGEDISDDQPVGADGRDVSRMDMADRSDVSRAGVPAARTDGASGARPWSVGTRATGGDERGSAELTADEQARDEQSADTSLDAEQSSPEQSGAGQSGAGQPGAWQPHDQQADHQQPVDQQSGGGHSDVSQTEGDQADEDQAGAEHGRQWSSASPEVLREMG…
NZ_CP010341.1	fig|6666666.450534.peg.306	peg	NZ_CP010341.1_362546_363538	362546	363538	+	Ribokinase (EC 2.7.1.15)			isu;D-ribose_utilization isu;Deoxyribose_and_Deoxynucleoside_Catabolism	atgagcgatccatcatcgtcggcgcccgaggtgcgggctgcggccagggctgcccgcagtgcgctggaacgggtcaccaaccgtcggggacgagtgggggtgctcggctcgctgaacgcggacctcactgtcaccacgcgcacgcttcccggccccggcgagaccgtcgtgggcgatccgctggtggtgcgtccgggcggcaagtcggccaaccaggcggtcgcctgcgcgctggccggcgccgacaccctcatggtcggggccgtcggcgacgacgcccatggcgagatgttgcgggagtcgctgacccgggccggggtcgacatcagcggcgtgcggagcgcgcaggtggccaccggcacggccgtgatcaccgtggaccaccggggcgagaacacg…	MSDPSSSAPEVRAAARAARSALERVTNRRGRVGVLGSLNADLTVTTRTLPGPGETVVGDPLVVRPGGKSANQAVACALAGADTLMVGAVGDDAHGEMLRESLTRAGVDISGVRSAQVATGTAVITVDHRGENTIVVSAGANGTLGADDVRDAADALRTVSVLGLCLEVSDPALLAAQRLVNSAGGTTVLNVSPLREVSAELVADAQVLIVNEHELAAVVGSDPGREPADIAAALDGHGIGRAVVTLGSQGSVAVEAGLVVSVPAFPVQAIDTTGAGDAFMGTLMAAIAAEVPLGEGAALASAFAAIAVTRRGAQASYPGQPELQEFLARW
NZ_CP010341.1	fig|6666666.450534.peg.307	peg	NZ_CP010341.1_365659_363794	365659	363794	-	Two-component system sensor histidine kinase				atgtcctcaagccggcctgagcagcccggcggcagcgtccagcatccgaacgagcagcccggcgctgcccaccccggggcgatccgggacgaggcagcccattccgggacgaccaactccgcgacgacccagtccggtccgggtttcgtggcgccctccggcgatgcctcgatgtcgtcgaatgcgaacgcgtcgttcccccgccagccggacgccaccgcaaccggcgccagcggcgctgcccctgtcagtggtgccaccggcaccgtgccggtcagtcccggcaccgtgcccaccgcggccggccaggaactgctgacccagaccaccaatggcatggcccgggccaggaaggccccggccatggccaagggcacgctgagccgccagctcgtggcc…	MSSSRPEQPGGSVQHPNEQPGAAHPGAIRDEAAHSGTTNSATTQSGPGFVAPSGDASMSSNANASFPRQPDATATGASGAAPVSGATGTVPVSPGTVPTAAGQELLTQTTNGMARARKAPAMAKGTLSRQLVARISALVAAIAILLGVLSTFVVYQILVNEVDHELSQSVGAESRNSSPTGSAISLGGLPADAVVVIQQGDGTTVGSVETYDRTQTVRTSSGVNDAIAKVPVDPRAHTVRLAELGSYRVVASNVRIGVPNADGSESTVSAKLFVGVPMERSNSVIHRLVIFEAILAALAIGTAAIIARSVVRRSLDPLNHLATTADEVSRMDLEKGEVNLPPRIPNSETDPKNEVGRVGLSFNRMLDNVEGALTAREASENKVKQFVADASHELRNPLA…
NZ_CP010341.1	fig|6666666.450534.peg.308	peg	NZ_CP010341.1_366368_365640	366368	365640	-	Two-component transcriptional response regulator, LuxR family				atggctggacctaatgcacccgaactgctcacccgccccgacggcacgcccatccgcgtgctggcggtcgacgatgagaacagtctgactgaactcctgtcgatggcgatgcgctacgagggctgggaacccacgacggcggccaccggctccgatgcggtgcgtgcggcgcgcgacaccaatcccgacgccatcgtgctcgacatgatgctgcccgacttcgacggcctcgaggtgatgcgccgggtgcgcgccgaacagcccgacgtgccggtgatcttcctcaccgccaaggacgcggtgaatgatcgcatcgtcggcctgaccgccggcggcgacgactatgtgaccaagccgttcagcgtggaggagctgatggcccggctgcgcagcctgttg…	MAGPNAPELLTRPDGTPIRVLAVDDENSLTELLSMAMRYEGWEPTTAATGSDAVRAARDTNPDAIVLDMMLPDFDGLEVMRRVRAEQPDVPVIFLTAKDAVNDRIVGLTAGGDDYVTKPFSVEELMARLRSLLRRSGATSKRSESELIVGDLVLDEDSHEVTRGGDEIHLTATEFELLRYLMRNPKRVLSKAQILDRVWNYDFGGQANVVELYISYLRKKIDAGREPMIHTMRGAGYVLKPA
NZ_CP010341.1	fig|6666666.450534.peg.309	peg	NZ_CP010341.1_366591_366710	366591	366710	+	hypothetical protein				atgactgtcgacacgaccaccgccactcgcggtgccgccctgtcgccggaccagctcgtgacgagccccctcgtgatgatgcccatgctgtgttgtgggcgaatgctctgcgcctgctga	MTVDTTTATRGAALSPDQLVTSPLVMMPMLCCGRMLCAC
NZ_CP010341.1	fig|6666666.450534.peg.310	peg	NZ_CP010341.1_366919_367884	366919	367884	+	Methionine ABC transporter substrate-binding protein			isu;Staphylococcal_pathogenicity_islands_SaPI isu;Methionine_Degradation isu;Methionine_Biosynthesis	atgagcaatcccacgaatcccgccaatcccagcggcggaacccccggcgcgctgcccgagaagccacacagtggccccagcaagggcctgatcatcggcatcgtcgtgatcgtgctggccatcatcgtgggcctggtggtgttcttcaccacccgcaagcccaaggcggcagccaccaccacggtgaccatcggcgtcaccgacgagtcgcagccctactgggccaagctgaaggagctcgcggccaaggagaacatcacggtgcagacgaagaacttcgcctcctacaccgaggtgaacccggcgctgcgccagaagcagctcgacctgaaccagttccagcacctgctctacctggccaactacaacgtgcagaacaacgacaacatcgtgccgctg…	MSNPTNPANPSGGTPGALPEKPHSGPSKGLIIGIVVIVLAIIVGLVVFFTTRKPKAAATTTVTIGVTDESQPYWAKLKELAAKENITVQTKNFASYTEVNPALRQKQLDLNQFQHLLYLANYNVQNNDNIVPLGGSMIVPLGLYSKKHTSVDQIPQGGEIAIPNDPTNEARALLVLQAAGLLKLNGGGTALSTPADIDQANSKVKVTPVDAAQTAASLPSVDGSIVNNSFAADAKLDPSKALYKDDPNSAAAEPYINVFAVRKDDLNNPTYKRVVELYHEKAVADLVVSGSNGTAVIVENKSQADLQAILDKLETQIKEKK
NZ_CP010341.1	fig|6666666.450534.peg.311	peg	NZ_CP010341.1_367881_369146	367881	369146	+	Methionine ABC transporter ATP-binding protein			icw(1);Methionine_Degradation icw(1);Methionine_Biosynthesis	gtgacccagagcgatccgcgaccgggtgaccacaccctgaccagccagatatcgttccgcgatgtctcgaaggtctacaagaccgcgtcggggtcggtaacggccctgaagggaatcaacctggacgtgaagcccggcgagatctttgcggtcatcggttactcgggcgcgggcaagagcactctggtgcggctcatcaatgggcttgagaaggtgacctcgggcagcgtcgaggtcaatggcttcgacgtgacgaacatgaccgagcaccagttgcgcaaggtgcgtccggagatcggcatgatcttccagcagttcaacctgatgcagtcgaagacggtgtacgagaacatcgcctatccgctgcgcctggccaagtggagcaaggccgacatgaag…	MTQSDPRPGDHTLTSQISFRDVSKVYKTASGSVTALKGINLDVKPGEIFAVIGYSGAGKSTLVRLINGLEKVTSGSVEVNGFDVTNMTEHQLRKVRPEIGMIFQQFNLMQSKTVYENIAYPLRLAKWSKADMKAGITELLHFVGLTEKAWVHPDELSGGQKQRVGIARALATKPSVLLADESTSALDPETTQDVLGLLRRVNEKLGVTIVVITHEMEVVRAIADRVAVLDNGDLIEQGPVDQIFETPATETTKRFVNTIMRHNPSTEEWDRLRAENPDATLVSVKSVDPGEFGAVLAQISDDASDDHKVSFAIVQGGVVQVKTRSIGSFTLALRGSPDAISRASDKLLAISHQKSDEAPAPPPREATDEPAQLVNSAPGSAGLMTGETVSPARAAGQDD…
NZ_CP010341.1	fig|6666666.450534.peg.312	peg	NZ_CP010341.1_369143_369799	369143	369799	+	Methionine ABC transporter permease protein			icw(2);Methionine_Degradation icw(2);Methionine_Biosynthesis	atgaactgggacaccatcggccccgtctacggcaaggcaatcgtcgagaccctgatcatggtggtgatcacgctggtcatcggcggtttcgccggcctgctgctcggcctgggcctgtactccacccgtcgcggtggggtgatgtcgaactccgggctgcacaccgtgctgaacgtggtggtcaatatcgtgcgacccattccgttcatcatcttcgtcacggccatcggcccgttgacgctgctggtcatgggcaccacgatcggcaccactgcggcaaccttcgccctgtgcgtggcggccaccttcggcatctcacgcatcgtggagcagaacctggtgaccgtcgatcccggcgtgatcgaggcggcccgttccatgggtgccggcccctggcgc…	MNWDTIGPVYGKAIVETLIMVVITLVIGGFAGLLLGLGLYSTRRGGVMSNSGLHTVLNVVVNIVRPIPFIIFVTAIGPLTLLVMGTTIGTTAATFALCVAATFGISRIVEQNLVTVDPGVIEAARSMGAGPWRILFTVVIPEALGPLILGYTFVFVAVVDMTAVAGAVAGGGLGQFAISYGYQRFNWGVTGLAVVTIIVLVQIAQFTGNRLARKVMRR
NZ_CP010341.1	fig|6666666.450534.peg.313	peg	NZ_CP010341.1_371543_369924	371543	369924	-	S-layer protein precursor				gtggaactccggggaacgctcgccccaaatgccagcatcacgatcagagtgccactgacgctgccgacgcttcaggacccggctaccgggctggtattcagcatcggcgcggcgtcctacggcatctcggtcaacgcggtccccgagacttcgatccgtttcgcgagcccgctgaaggctggcgacaccagccttgtgccctacaccggtgccttcctggccaccgtgaagtcgaaggacggcagcaagtacacgaccgttccctcactgcagcagtacatgcccaaggccgagaatggcgtgaactactgggtgaacaacttcagggtggccgccgcgtcgggggcttccgatgggctgctgtacctgaagggctactacacggttcccacggcgccc…	MELRGTLAPNASITIRVPLTLPTLQDPATGLVFSIGAASYGISVNAVPETSIRFASPLKAGDTSLVPYTGAFLATVKSKDGSKYTTVPSLQQYMPKAENGVNYWVNNFRVAAASGASDGLLYLKGYYTVPTAPLAAAVKEHGYDTEFSGADRMTQYIYQASTTSANVVDSDGNPVKVNPDRTAPYVGLRQVIDGHDAEVAVGGKFDPVGNLGLVVNDHAGNPITLPSDDVKIDISKVNTGANGTYPVTVTYAPDGVSNTFYVKVGTGTTGGGGGGETGNTVTPKAPSQGADQVTIPTVPGVDYQVDGKTVTGTITLNDGQKITVTAKAQDGYTLTEGATATWYFTYNKGTTPTCDTQYFTDVTPNMQFFNDICWLKANNITTGWPDGTYRPVTPINRDA…
NZ_CP010341.1	fig|6666666.450534.peg.314	peg	NZ_CP010341.1_372191_371616	372191	371616	-	hypothetical protein				atgtcacggattcaactcccccggctgagccggattgcgatcgcggcagcagcttccgctgccctgatcggcaccagcttcatcgccccggccacggcctttgccgcgccgaacaccccgactgccgtcgcggctgccgccgcaaacggcacagtggccagcaatgacgctgccgccgaggcgtccagcctggtgatcaacgactctgacttcgcccagggcgcgtacacagacgcccacagcaacgacaagatccagctctactcgcagatcgccgcctacaccaccgccgatggcaccggcaccccggcgatgtcgaacgccgcggggaagaaactggtcttgccaaagagtctcggccactcgatcgtcgatgccgatcaggtcaagtcgatgtac…	MSRIQLPRLSRIAIAAAASAALIGTSFIAPATAFAAPNTPTAVAAAAANGTVASNDAAAEASSLVINDSDFAQGAYTDAHSNDKIQLYSQIAAYTTADGTGTPAMSNAAGKKLVLPKSLGHSIVDADQVKSMYQVMTIKNTSDADFKVDEQMTLPRFYIGYDNDSKSVDVDPSAFKGSELDPDLITGKLTD
NZ_CP010341.1	fig|6666666.450534.peg.315	peg	NZ_CP010341.1_372557_372390	372557	372390	-	hypothetical protein				gtggtggcaagccgtggacgatatgtccgtggcttgctcagcgatacccaacgatacatcgctcacgagcggaccccagagcctggggacggtgattccgagcgacctccaagccggtggacgagggcccgggaaagggtgctggggtccccgatcggctacccctga	MVASRGRYVRGLLSDTQRYIAHERTPEPGDGDSERPPSRWTRARERVLGSPIGYP
NZ_CP010341.1	fig|6666666.450534.peg.316	peg	NZ_CP010341.1_372573_373145	372573	373145	+	Transcriptional regulator, PadR family			idu(1);CBSS-1352.1.peg.856	atgtacggagcattcggcaggggacccggcggccgtgggcgtcgcgacaacggcttcgacggtggcctcgcggcgccgttcgaccagatcgagaagcagttccgcgacttcgtgcaggcacgcacccagagccgtgccgcccgcggcgacgtgcgcgcagccgtgctggcgctgctgtccgaggagcccatgcacggctaccagatcatccacgagatcgacaagcgcagcgcaggcgcttggaagcccagcgccggctcggtgtacccgacgctgcagatgctggccgacgagggactcgtctcgctcgaggagcaggacggcaagaaggtctacagcctcaccgagaccggccgcagcgaggccgaggcggccagcgacaagcccaagccgtgggag…	MYGAFGRGPGGRGRRDNGFDGGLAAPFDQIEKQFRDFVQARTQSRAARGDVRAAVLALLSEEPMHGYQIIHEIDKRSAGAWKPSAGSVYPTLQMLADEGLVSLEEQDGKKVYSLTETGRSEAEAASDKPKPWESAADNDLPESMVLPRATARLVQAVGQVVTTGNASTTQAVTEVIDEARRKVYSILAQD
NZ_CP010341.1	fig|6666666.450534.peg.317	peg	NZ_CP010341.1_373188_374885	373188	374885	+	Uncharacterized ABC1 family protein Caur_1826				atgagcagtgatcgaccactgcgggcacgctatcggcgaatccttgggttcttcgcccggctgaccgtgcagatgtggttcttcgacgtggtgctgccgcgcgtgggcctgcgtcggcttgccgcgcgcggacgcacccggcggttccagaaggcggcggcacgcttccacacgctggcggccgagctgggcgggctgatgatcaagctcgggcagttcatgtccacccgcctggacgtgctgccacccgaggtcaccgaggaactcgccggcctgcaggacgaggcccccgaggtgccgttctcgcagatccggcccatggccgaggccgagctgggcatgccgctgtcggctgccttcgaatccttcgagtccaccccggtggccgccgcgtcgctg…	MSSDRPLRARYRRILGFFARLTVQMWFFDVVLPRVGLRRLAARGRTRRFQKAAARFHTLAAELGGLMIKLGQFMSTRLDVLPPEVTEELAGLQDEAPEVPFSQIRPMAEAELGMPLSAAFESFESTPVAAASLGQVHRARLSPSEARDVGFRNVMVKVQRPGIEQVIDIDLTALRRVAGWASHLKAISQRTDMHGIVEEFARSSAEEIDYLHEASNAERFAANFADDPTISAPAVVWERTSRRVLTLSDVSAIKVDDIEALNQHGIDPHEVAYAVADAYIKQVFEDGFFHADPHPGNLFVTPVPDAMVGEVGRRWKLTFIDFGMMGEVPGDLRGQLKDVIIAIGLRDSQRLVRCMEELHMLLPSADRSLLERAVGQLFDRFGGMSLAEMRELDPKEFID…
NZ_CP010341.1	fig|6666666.450534.peg.318	peg	NZ_CP010341.1_376314_374998	376314	374998	-	hypothetical protein				gtggaggccccgctgacgctcaccgacaagccgccgcgcaccctgggagccggtgcccagacggccatgtgggcgtcgttcggcgtcaccctgttcggcccgctcaccggcgcgctggtcacccaatcggtgggttcgctggtcggcgggctggcggcgtgcgcgctcggcacgctggtcggtgccctgttgctcggtggcgcggccggcatcggcgcccacaccggcacgccgtcgatggtcgggctgcgcggcctgttgggccggggcgcgtcggtggtgcccacggtgctcaacatcgcgcagaacatcggctgggcgatgatggagatcatcgtgatcaccagcgccgccacgcacatcgtcggcgccgcctggcactggccgttcgtgatcgtg…	MEAPLTLTDKPPRTLGAGAQTAMWASFGVTLFGPLTGALVTQSVGSLVGGLAACALGTLVGALLLGGAAGIGAHTGTPSMVGLRGLLGRGASVVPTVLNIAQNIGWAMMEIIVITSAATHIVGAAWHWPFVIVAGALCTLMAIRPLGSVKILRTVMLWLVLAGSIYLFVMVLRQPSHTIGQDTVIGFWPGVDLAAAQVVSFAPLAADYSRHATSGRSAFASSATGYGLAIFAYYALGVFAVAHLGGDLAGTNLLAALMVLPVGGLAIGLLLLDELDNAFANVYSSTVSVHNLAPRLDRRVISVAVGVVATVLAGLAGFDQYEGFLYLIGSAFVPLFTVAVVDFFVTRRGRWDTTSAAPFRWSPTLAWVIGFVAYQLIYPGSIPGWSDLWAGLAQALGFV…
NZ_CP010341.1	fig|6666666.450534.peg.319	peg	NZ_CP010341.1_377259_376393	377259	376393	-	Hydroxymethylpyrimidine phosphate kinase ThiD (EC 2.7.4.7)				atgatgtccactccccctgccccggacaccaccgcaccgtccggagccacggcggccaccaggccccctgttgccctgacgatcgccgggtcggattcgtcgggcggcgccggcatccaggccgacctgaagagcttctcggcgctgggcgcctacggcatgagcgtgatcgtggccctcacagcccagaacaccaccggcgtcacgggcgtgctcgcgacgcctcccgagttcgtcaccgcccagctcgacgcggtgaccagcgacatccgcctcgacgcggtgaaggtgggcatgctcgcgtcggccgaactggccaccacggtgcgcgacgggctggccgccctgcgcgccgccacgcccgatctgcccatcgtggtcgatccggtgatggtggcc…	MMSTPPAPDTTAPSGATAATRPPVALTIAGSDSSGGAGIQADLKSFSALGAYGMSVIVALTAQNTTGVTGVLATPPEFVTAQLDAVTSDIRLDAVKVGMLASAELATTVRDGLAALRAATPDLPIVVDPVMVATSGAHLLPDDAVEALRGVLRHASLITPNLPEAAVLLDEPQANSVDEMIGQATRLLELGPERVLVKGGHGHGAESVDVLASADDVQVLHAPRIDTVNTHGTGCSLSSAIAALRPQRDSWDAAVRDAKDWLSGAIAHADALDIGAGGGPVHHFYRWW
NZ_CP010341.1	fig|6666666.450534.peg.320	peg	NZ_CP010341.1_378071_377256	378071	377256	-	Thiamin-phosphate pyrophosphorylase (EC 2.5.1.3)			idu(1);Thiamin_biosynthesis icw(1);5-FCL-like_protein	atgccccgatccgatgcccagcccgacgggcagttcgacaggcagcccggagccggccgacgtcgcagcggtgacctgtccgtctacctggtcaccgacaccgaacagtgcggcggcgtcgacggcgtggtgcgcaccgtgcgcgaggccgtcccggccggcgtgacgctcgtgcagctgcgcgaccatcacctgtccgacgacgatttcgtcgccctgggccggcgcctggtcgacgtgctggacggcaccggcgtgccgctgctgatcgacgaccgggtgcacctggtgggccccatcggcgcgcagggtgcccatgtgggccaggacgacatgcccattgaccgggcgcgggccatgctcggccccgacgcggtcctggggttgtccacccagacc…	MPRSDAQPDGQFDRQPGAGRRRSGDLSVYLVTDTEQCGGVDGVVRTVREAVPAGVTLVQLRDHHLSDDDFVALGRRLVDVLDGTGVPLLIDDRVHLVGPIGAQGAHVGQDDMPIDRARAMLGPDAVLGLSTQTPGHVAAARAMGEQLVDYLGVGALHSTGTKPEAGDLGMATVASVVEVSPWPVCAIGGVKADDAAPLAAIGCDGMSVVSAICGQPDIAAATRRLVDAWSRATGVPAAHTGHTAGNPVGQASPASQDPSASPNPSPDKAAR
NZ_CP010341.1	fig|6666666.450534.peg.321	peg	NZ_CP010341.1_378964_378104	378964	378104	-	Hydroxyethylthiazole kinase (EC 2.7.1.50)			icw(1);Thiamin_biosynthesis isu;5-FCL-like_protein	atgaccgacgtccatatggcccacggaaccaccgggaccatcgatacggccaccaccgagcaggcggtcgacctggcgggcgcgctgcgcgcggtgcgtgacaacaatccgctggtgcagtgcctgaccaacatcgtggtggcgaacttcaccgccaatgtgttgttgtcggccggagccagcccggcgatggtggacaactcccatgaggccgccgacttcgcggccatcgccggcggcgtgctcatcaacaccggcaccccctatcccgagaccgccaaggcgatgctgctggccgccgaatcggccgcgacgcaccacaacccgtgggtgctcgacccggtggccgccggcctgccctggcgcaccgacgtggcacgcaatgccctggcggccggc…	MTDVHMAHGTTGTIDTATTEQAVDLAGALRAVRDNNPLVQCLTNIVVANFTANVLLSAGASPAMVDNSHEAADFAAIAGGVLINTGTPYPETAKAMLLAAESAATHHNPWVLDPVAAGLPWRTDVARNALAAGDPAIIRGNASEIIALAGSSSGGRGTDSTDPVTAALATAKQLARTYHCAVAISGPVDHITDGERVLTVSSGHEWMTRVTGVGCSLGALMAAFAAVVPNPVDAATAATALLCVAADHAAAESRAPGSFATALVDQLYLVSPEQLAAEADVRALAA
NZ_CP010341.1	fig|6666666.450534.peg.322	peg	NZ_CP010341.1_379392_380786	379392	380786	+	Aromatic amino acid transport protein AroP			idu(1);Aromatic_amino_acid_degradation	atgagcaccacagcggccgatccggcccccgccggactgcgcaggagcctgcgaaaccgccacatccagatgatcgccctgggcggggccatcggcacgggcctgttctacggctccgcggagtcgatcggccaggccggcccggcgatcctgctgtgctacatcgtgggcggcgccatcatcttcctggtgatgcgcgcgctcggtgagatgagcgtcgacacgcccacctcgggtgccttcagcttctatgcgtacaagaactggagcccacgcgccggattcatttcggggtggaactactggttcaattacattgccgtttccatggccgaactcaccgtggtgggaaagtacatccaattctggttacccggcgttccgcaatgggttaccgcc…	MSTTAADPAPAGLRRSLRNRHIQMIALGGAIGTGLFYGSAESIGQAGPAILLCYIVGGAIIFLVMRALGEMSVDTPTSGAFSFYAYKNWSPRAGFISGWNYWFNYIAVSMAELTVVGKYIQFWLPGVPQWVTAAVCLVAITAINLISVKAYGESEFWFAIVKVVAIIAMIVLGLVIILTGFGNGGHPIGFSNLWKNGGFFPMGVTGMLMGLVVVMFSFGGVELIGIAAGETDDPKKTIPKAITQVVYRILIFYVGAVFVMLCLFPWNELGTSESPFVVIFHKIGIGSAATILNIVVLTAAISAYNSGLYSNGRMLYSLARQRNAPAVLGRVNRFGSPYVGVLVSSCVTAIAVVLTYLFPDTVFLYAISIALIAGIINWTMIVITDIKFRKRIGPEGVRK…
NZ_CP010341.1	fig|6666666.450534.peg.323	peg	NZ_CP010341.1_380903_381853	380903	381853	+	Cobalt-zinc-cadmium resistance protein CzcD			isu;CBSS-36873.1.peg.4752 isu;Cobalt-zinc-cadmium_resistance	gtggcggatcacgcgaaggtgtccgatggtgccgatgagcagcacagccattcccatggggtgagtgccaacgcagatcgtcgctacctgtggggtgccctcatcgcgctggccctgttcatgctcggcgaggtggtggtggccttcatcaccggttcgctggcgctgctgtccgacgcgggtcacatgctgtccgacgtggcgtcgatcggcgtggcgctgtgggcgatgacgctcgcggcgcgcccggcgcggggacggtggacctatggcttcaagcgggccgagatcctggcggcgctcgccaacggcgtcaccctgttggtgttgggactcgtgctggccgtggaggccgtgcggcgcctgatcaccccgccgcaggtacatgccccgccggtg…	MADHAKVSDGADEQHSHSHGVSANADRRYLWGALIALALFMLGEVVVAFITGSLALLSDAGHMLSDVASIGVALWAMTLAARPARGRWTYGFKRAEILAALANGVTLLVLGLVLAVEAVRRLITPPQVHAPPVIVVALVGIAVNFLATWLLARANRTSLNVRGAYQHILTDLFGFIGTLVAGLVILFTGWTRADALASLVVVALMLRAGWPLVKESGSILLEAAPPDIDLDEVRKHLMDLDHVIDVHDLHVWTLTDGLPAVSAHVVTRDDCFIDGDMPELLDELQDCLRTHFGIEHSTFQLEPGAHAQHEPGMHHH
NZ_CP010341.1	fig|6666666.450534.peg.324	peg	NZ_CP010341.1_382300_382136	382300	382136	-	hypothetical protein				ttgtcgcacgtcggccagtccgatgccgattacgccccggaacccacaggccccatcgccggtggtccgagctgcattgacgccctcaacaccggcgtgcgcggcggacccgacccggcatcagtcacactcgaggcattcggccgcgacatccccgaggcctga	MSHVGQSDADYAPEPTGPIAGGPSCIDALNTGVRGGPDPASVTLEAFGRDIPEA
NZ_CP010341.1	fig|6666666.450534.peg.325	peg	NZ_CP010341.1_382334_382888	382334	382888	+	hypothetical protein				gtgctgaatgaccccattgcctacgccgaccagctgttggcggcatccgtcgtcgaccccgacggcacgctcaacctgccggttgacctcgagaaggtggccggccccctgggtatcgaggtgttcgcccgcgaggacctgaccgccgaccagtcgccgcagatcggcgtggccgataacaatccgaatgccgtggccatcttcgtgtcggcccacgagccccatcgcgatcagacgcccaagatcggtggggcgctggccgccctgctgctgatgcccgacgatcagacgaagacgatcgagcagcgcctgtcgttgccggtcagcgacgagcagatcgcctggagtcgcgccttcatcggtgagctgctggtgccggccgggactctgctcgaccag…	MLNDPIAYADQLLAASVVDPDGTLNLPVDLEKVAGPLGIEVFAREDLTADQSPQIGVADNNPNAVAIFVSAHEPHRDQTPKIGGALAALLLMPDDQTKTIEQRLSLPVSDEQIAWSRAFIGELLVPAGTLLDQWNATFPEMDTPADAVHAVAVSYAVSDAFMADRLTTLGLLRPPAPASDDDQA
NZ_CP010341.1	fig|6666666.450534.repeat.15	repeat	NZ_CP010341.1_383341_384634	383341	384634	+	repeat region				gggctcttcacgaacgagggtgtagcgcgggtctgaatccgccggcttcgagcagcgaccgagcgatgtagtggctgaggttgcggaagccgagggccgtgccgcggaggtgttcgagtcggccgttgatcgcttcggtggggccgttgctggtgccggggcggtcgaagtagccgagcacgtccgaagcgcgctgtgtgagggtgcgggcgagtttgcggatctcgacgagctgctccgggacgctggcgctgatcttgtcgatcgtgtgcgcgaggaagaatctgcccaggccgcggtccttgtcccggtaggcggtgatcatgtcttggtagatgccccacgtcgcttcgacctcgacgtgcctgtcgtcggcgaacagggcatctagccgcgcct…
NZ_CP010341.1	fig|6666666.450534.peg.326	peg	NZ_CP010341.1_383887_383348	383887	383348	-	Mobile element protein				gtgatccggctcgccggtgacgcgctggagaactgccgacgccgggtacagcacgacgtcttcggccggcggggcatgaagggcgatccgccctaccaggccagacggaccctgctcaccggtgccggtctgctcaccgacaagcagcaggcgcggctagatgccctgttcgccgacgacaggcacgtcgaggtcgaagcgacgtggggcatctaccaagacatgatcaccgcctaccgggacaaggaccgcggcctgggcagattcttcctcgcgcacacgatcgacaagatcagcgccagcgtcccggagcagctcgtcgagatccgcaaactcgcccgcaccctcacacagcgcgcttcggacgtgctcggctacttcgaccgccccggcaccagc…	MIRLAGDALENCRRRVQHDVFGRRGMKGDPPYQARRTLLTGAGLLTDKQQARLDALFADDRHVEVEATWGIYQDMITAYRDKDRGLGRFFLAHTIDKISASVPEQLVEIRKLARTLTQRASDVLGYFDRPGTSNGPTEAINGRLEHLRGTALGFRNLSHYIARSLLEAGGFRPALHPRS
NZ_CP010341.1	fig|6666666.450534.peg.327	peg	NZ_CP010341.1_384510_383884	384510	383884	-	Mobile element protein				gtgcacgacgctaccgtcggcgggcgcgctgatgcgttcgccagccccgacctgactgccttctgccgcctcgacgaactcggcctcgttgtcaccgggcagcgactcgagccggatcgtgccgtattggcctgccaggtggtcgagcccgaccagtggtgccggcgctgcggctgcgaagggagaccacgtgacaccgtggtccgacggcttgcccacgaaccactgggctggcggcccacgacgctggaggtcgtcgtgcgccgttaccgctgcagcggctgcgggtatgtgtggtgccaggacaccaccgccgcggccgagccccgggccaagttgtctcggcgcgctctgcggtgggcgctggaagggatcgtggtccagcacctgagcgtggct…	MHDATVGGRADAFASPDLTAFCRLDELGLVVTGQRLEPDRAVLACQVVEPDQWCRRCGCEGRPRDTVVRRLAHEPLGWRPTTLEVVVRRYRCSGCGYVWCQDTTAAAEPRAKLSRRALRWALEGIVVQHLSVARVAEGLAVAWDTANDAVLAEGKRVLIDEEHRFEGVKVVGVDEHVWRWSPWTDSPGSRPPPPKNCPTRPRSWIRST
NZ_CP010341.1	fig|6666666.450534.peg.328	peg	NZ_CP010341.1_385169_384930	385169	384930	-	hypothetical protein				gtgtcccctctggaatgcagtcatcgacgagaaaaccgaacggttgacagttccccagatgtcgatcccctgcacggttcttgtttccctgaccatcatcggaaggacccgctccagcaggatacaggtgccgagagcagctccaacagcgacgaaggagccggtcagggcggcagcatgatcgcgaccgatccatttgccaagtacagccgtgacgattcctctagagatcagggatga	MSPLECSHRRENRTVDSSPDVDPLHGSCFPDHHRKDPLQQDTGAESSSNSDEGAGQGGSMIATDPFAKYSRDDSSRDQG
NZ_CP010341.1	fig|6666666.450534.peg.329	peg	NZ_CP010341.1_385201_385470	385201	385470	+	hypothetical protein				gtgacaccaatcgatgcggtccgtcgacgtcgtcgccgacgggccggcggatctgccggggacgcgctggagcggattctcaatgccggcatcgacctggcgcacgccgagcgggccggatatccgctggatgaggctgagctgatggccctggaccgctgcgatgagatcgggggagtccggggcatcgtggccgccgagtacggcgacccatatccccgggatccccaggcgcctaccgatcccggagatccccgctgggacttctga	MTPIDAVRRRRRRRAGGSAGDALERILNAGIDLAHAERAGYPLDEAELMALDRCDEIGGVRGIVAAEYGDPYPRDPQAPTDPGDPRWDF
NZ_CP010341.1	fig|6666666.450534.peg.330	peg	NZ_CP010341.1_385779_385474	385779	385474	-	hypothetical protein				atgaccaagcccaccacccctgactgggaccagatggccgactgggccgagtcgcaggccccgttgaccgacgactcggcccccatgctgaccggggcccaggcacgccaggccggccgccagttcctgcgcggcagacccaatgtgggggccgaccacgccaccggttccggtcagtcccgtaaacgtgccacccgactcgacgagcagaccgacgccgcgctggtcgcccgggcccgccgcgagcacaagagcgtctcggcggtcatccgagacgtgctgcgcaacgagctcgccaagtcctga	MTKPTTPDWDQMADWAESQAPLTDDSAPMLTGAQARQAGRQFLRGRPNVGADHATGSGQSRKRATRLDEQTDAALVARARREHKSVSAVIRDVLRNELAKS
NZ_CP010341.1	fig|6666666.450534.peg.331	peg	NZ_CP010341.1_386051_385776	386051	385776	-	hypothetical protein				gtgacgttcacccacagtgctggccggcacggagtcagtgagcaggacgccatctgggcgattgagcacgccctgctcgccaaacccagtttccaacgttctcgactgcccgacatgcccgatccctcactgttcgtgggacccgacaccaccggacggatcatcgaggtgatggccgtccacaccgacgacgacctgatcatcttccacgccatgaaagcccgcccacagttcctcgaccagatccgaaccccccggaaaggagcacacagatga	MTFTHSAGRHGVSEQDAIWAIEHALLAKPSFQRSRLPDMPDPSLFVGPDTTGRIIEVMAVHTDDDLIIFHAMKARPQFLDQIRTPRKGAHR
NZ_CP010341.1	fig|6666666.450534.peg.332	peg	NZ_CP010341.1_386128_389904	386128	389904	+	Putative helicase				atggttcggccctgggcctgtggcgggtgtgaggtcgatacgctgtggcccagtcggggcggaagggaaacgctggtggcgacggtcaggacgatccaggatgtgatcgaggagttcggctgcgagccgtctgcggtggtgagggggactcggtttgaggagttgatggctggctacttcgccgccgacgccactctggcggcgacctatgacgaggtgttccggtggcccgagtggtcgcacaatgagggcactcatgacacggggatcgatctggtggctcgcgaacgcgagtcgggacactggacggcgatccagtgcaagttctacgacccgcgtcatcggttgcagaaggccgacatcgactccttcttcacggcctcggggaaacgctgggac…	MVRPWACGGCEVDTLWPSRGGRETLVATVRTIQDVIEEFGCEPSAVVRGTRFEELMAGYFAADATLAATYDEVFRWPEWSHNEGTHDTGIDLVARERESGHWTAIQCKFYDPRHRLQKADIDSFFTASGKRWDGVAFTNRIIISTTDRWSRHAEDALRNQSVPVQRIGMADIAESRVDWMFHSDDPLGFTPRKAVRFGLRPHQREAIDAIQAGFESHDRGQWISACGTGKTFTSLKLAERRCADNEGHLTVLFLAPSISLVSQSLREWLAQSQTPIRPFVVCSDTKASRQAEDITVHDIPLPTTDPDRLVAEMARGGRRGRQMTVVFSTYQSIDVVARALKQSGAGPFDLVLCDEAHRTTGVTLAGDTGESAFIKVHDNAYLPAVKRLYMTATPRIYGT…
NZ_CP010341.1	fig|6666666.450534.repeat.16	repeat	NZ_CP010341.1_389897_391253	389897	391253	+	repeat region				ccgtctgaagcgccctgagtttgttggagactcctgaccttggaaacgaggatggggttatgccgaaggaactggcgaatgggaagccgacgacgcgtcgctactcggtcgaggagaaggccgccgcggtgcggatggtgaggacgctgcgcgcggagctgggcgtcacgcaggggacggtgcagcgggtcgcgacgcagctcggttacggggtcgagtccgtgcggatgtgggtcaagcaggccgacgtcgacgacggtgtcgtccccggtgtgagctcggcggaggagcagcgggtgaaagagctcgagcaagagaatcgggagctgcgccgggccaacgaggtgctgaaacgggcggcgtctttcttcggggcggagctcgaccgccactaccgga…
NZ_CP010341.1	fig|6666666.450534.peg.333	peg	NZ_CP010341.1_389956_390300	389956	390300	+	Mobile element protein				atgccgaaggaactggcgaatgggaagccgacgacgcgtcgctactcggtcgaggagaaggccgccgcggtgcggatggtgaggacgctgcgcgcggagctgggcgtcacgcaggggacggtgcagcgggtcgcgacgcagctcggttacggggtcgagtccgtgcggatgtgggtcaagcaggccgacgtcgacgacggtgtcgtccccggtgtgagctcggcggaggagcagcgggtgaaagagctcgagcaagagaatcgggagctgcgccgggccaacgaggtgctgaaacgggcggcgtctttcttcggggcggagctcgaccgccactaccggaagtag	MPKELANGKPTTRRYSVEEKAAAVRMVRTLRAELGVTQGTVQRVATQLGYGVESVRMWVKQADVDDGVVPGVSSAEEQRVKELEQENRELRRANEVLKRAASFFGAELDRHYRK
NZ_CP010341.1	fig|6666666.450534.peg.334	peg	NZ_CP010341.1_390333_391220	390333	391220	+	Mobile element protein				gtggacggtcgccggctcggagtcgagctcatctgcagactgttgcaggtggctccgagcagctactacgccgccaagacccgtgcgccctctgcccgtgcgctgcgtgacgaggaactgatcccgcagctggtcgagatctgggaggccaactaccgcgtctacggggtccgcaagctctggaaggctgcccggcgtgggggcatcatgatcggccgcgaccagactgcgaggctgatgcgcgccgcagggatcgaaggtgcgaggcggtcgaagcgggtgaagaccacgcggccggacccggcgtcgtcgcggcacccggacctggtcaagcgggagttcaccgcgacggcaccgaaccggctctgggtgaccgatctgacattcgtgcccacctgg…	MDGRRLGVELICRLLQVAPSSYYAAKTRAPSARALRDEELIPQLVEIWEANYRVYGVRKLWKAARRGGIMIGRDQTARLMRAAGIEGARRSKRVKTTRPDPASSRHPDLVKREFTATAPNRLWVTDLTFVPTWAGVAYVCFIIDAFSRMIVGWRVASHMRTEMVLDAIEMARWSRGAHHEDLRCHSDAGCQFTSIRYGERLAEIGATPSIGTVGDSYDNALAETVNGYYKAELVRGPTRSGPWKTVEDLELATLGWVPWHNTQRLHGYLGDVPPAEFENVFYAVPNDSNLLIGIK
NZ_CP010341.1	fig|6666666.450534.peg.335	peg	NZ_CP010341.1_391264_392343	391264	392343	+	Putative helicase				atgacccgcatgatcgactactacaatcaacaggcttcaacctgcgacggagaagagcaaaacctcgaccgtgatcccaccaagatcagctggtcatccagtctcgttccccgtgccctccgcggagaattgagagagttccgaaaagactcaatacgaacgggcctctacaggccgttctcaaagcaagcagtctactttgactccgtcttcaatcatcgccccggcaagagcgctgcatacttccccacccccgcacacgacaacatcggcttctatcttgtgggagtgggttccgcggtcccgttcagtgcggtcgcgattgactgcctcccggatctccatgtgacgggggccggaagcggcggccagttcttccctcgctggacctatgagcgg…	MTRMIDYYNQQASTCDGEEQNLDRDPTKISWSSSLVPRALRGELREFRKDSIRTGLYRPFSKQAVYFDSVFNHRPGKSAAYFPTPAHDNIGFYLVGVGSAVPFSAVAIDCLPDLHVTGAGSGGQFFPRWTYERADSGDQDVLPAPDETVDEWGYRRVDNITDQALKAYRDAFGAQVSKDDIFYYVYAVLHSPQYRTAFAADLKRMLPRIPLAASRDDFERFVDAGTRLIDLHVNYESVDPYPLVEHHTEGVPEGVLYRVEKMRWKDKTAKKTLIYNAHVTLDDIPVVASEYMLGSRSALEWIIDRYRVKTDKASGILNDPNQWATEHDDPRYILDLVKRVTRVSVDTMAVVETLPGLPL
NZ_CP010341.1	fig|6666666.450534.peg.336	peg	NZ_CP010341.1_392340_393311	392340	393311	+	hypothetical protein				gtgaccgatcccgaacccctggatccgtggactcggatcgacgtgtcggggtggaaggtgaaccttgttgagccggccgggtcgaccgccggcatgtggctgatcagaccgggcaccacacagcactggttgtgcaagctgactacgactccggccacaggtgtggagcagggcgaggactgggcggaggtggtgtccacccaagtggcacgggcactgtctgtgccctgcgctcaaacctgtctgtgcacccaggacggccaacgaggatcgctgtcactgtcggtgaggcccttcggctatgacttagtcgaaggaaaagtcttgctccaaactgagaatgttcccggctacgtgccgtatgaggtgggcggccatgcagctgatcctcagcggccc…	MTDPEPLDPWTRIDVSGWKVNLVEPAGSTAGMWLIRPGTTQHWLCKLTTTPATGVEQGEDWAEVVSTQVARALSVPCAQTCLCTQDGQRGSLSLSVRPFGYDLVEGKVLLQTENVPGYVPYEVGGHAADPQRPGVERPGHTLENIRRVLDQVEPPDGWMGPSTATGFDVFVGYLVLDALVANRDRHEENWAVLRAQTNDVADRVSPSYDHGGTLGYQLSEAARLSCLDTQDGVARWAKRGTAWRFEHRRPAPTLVEVAVRGLEMCRPATAVWWRSRLHDLDLSAVVERVSSGVPGMSELAGRFITELLNMNVRRLRDALHISA
NZ_CP010341.1	fig|6666666.450534.peg.337	peg	NZ_CP010341.1_393289_394098	393289	394098	+	hypothetical protein				atgccttacacatcagtgcttgagcgtgccagtgccgataccgccacccgtgtcgtggacctgctggtgttgtggcagcgccccgacaccaggcagatcgtgccgattggacggttcggctttaacggcgtcgagtacacgttctcctatacccgcactgccaccgagctcagcagcttccggccgcttccgggtcttggcggcttgttcgatcgctaccagtcgaccacgatgcctgcggtattcagtcaacgtgttatgtccgatcagcggcccgactacagcagctatcttcacagcctgggactggaacgggccaccccgtgggaacagatcgtgtactcgggtggtccccgggctggggacacgttgcagttcatgcagatgccggtggtgtct…	MPYTSVLERASADTATRVVDLLVLWQRPDTRQIVPIGRFGFNGVEYTFSYTRTATELSSFRPLPGLGGLFDRYQSTTMPAVFSQRVMSDQRPDYSSYLHSLGLERATPWEQIVYSGGPRAGDTLQFMQMPVVSEGTATAQFLVNGISHIPDGLLRLDDRTVQVTRPQLDGALAGVQKFQSVRLAREIDNPEDPHAVLVMDGTVPLGWVPRVLSQGVRQLMDAGLAEAVVDNLGSVGASDHERLTLTIRTSAPEGFSFDPDGRWDPAFRG
NZ_CP010341.1	fig|6666666.450534.peg.338	peg	NZ_CP010341.1_394108_394257	394108	394257	+	hypothetical protein				gtgctccggagattgctcaccaatggccacctcgactgcctcgtcgaccgcaccttcggcgccaccaagaagcatgcctgcaaccatgacggggaagcattgctgtacaagcggtactcgtccaggacgggtctggggccactcgcatga	MLRRLLTNGHLDCLVDRTFGATKKHACNHDGEALLYKRYSSRTGLGPLA
NZ_CP010341.1	fig|6666666.450534.peg.339	peg	NZ_CP010341.1_394254_394760	394254	394760	+	hypothetical protein				atgacatggggaattgccgctgacattgcgacaacattcggcgtgttcgtggcactcgtcggcgtgatcgtgtcggccttcctcggtgtgcgttccgagagagccagcgcgagccgctcggaagcggccgccagactgagcgacgagaacgctcggttgacgatagccgctctcgaaaagatcgcagcacatcagccaggccatgagccactgcaagtggccacgaaggtcgcttgggccatgacccactacaagggcgacacctaccagttgcagaacattggagacaagaccgcatacgaggtggagatagaccctgcccgcgacgcgaacatgatattccgtaagccagctgtggccgatctaaacccagaagatgcacttaccttcttggctgcc…	MTWGIAADIATTFGVFVALVGVIVSAFLGVRSERASASRSEAAARLSDENARLTIAALEKIAAHQPGHEPLQVATKVAWAMTHYKGDTYQLQNIGDKTAYEVEIDPARDANMIFRKPAVADLNPEDALTFLAAKTMATLDSTITVAWTEEGDNTPHEWRYPLPPRPPR
NZ_CP010341.1	fig|6666666.450534.peg.340	peg	NZ_CP010341.1_396123_394870	396123	394870	-	hypothetical protein				gtgaccaagcacaatcgcacaccaaacagaagcagaagacgcaccgccaagacagtgcatccaactcatctgactgtcgtctccacaggcgtaggaacctcagagcaacccgaacttcgacacgtaaataaccttataaaagcatccatactatatgccgacgatgtcgaactgttaagccccatgaccgaaataatcaaccagacacgaagtaccgcggagggtatcgctgaagacccagggctgtttcttcagtctcttgacgatgagacactgctacagctagcaggaccagatattctgaagcagaacaacatggatatacatttactgcgagtggccctaacactgttacatatgaacccagaggatcgtaaagagatcttgaacgattcccct…	MTKHNRTPNRSRRRTAKTVHPTHLTVVSTGVGTSEQPELRHVNNLIKASILYADDVELLSPMTEIINQTRSTAEGIAEDPGLFLQSLDDETLLQLAGPDILKQNNMDIHLLRVALTLLHMNPEDRKEILNDSPQGNEIDHQLTQIHESIHGPEMDKMLSDLHQLRVTSGVEELNGVISSRTVTFNPRISSAINSNDLLDQFLDELTKTLNDQYKLILLDPTASPLVTAMQNEGLITPSTRVLNNAKEATLGTGFISCLPAFTTAPMDEIMDLRSDLDEPLSQYRADVAALREEMTTSPFDADVQADILAAWRTRVEPEIQEIRSAMADHGLVREMIQAVDGDIKSLANGTWAPLTIGMLIADKTDINGAIATGIGALATVGIMARSVTKERARARKDLA…
NZ_CP010341.1	fig|6666666.450534.repeat.17	repeat	NZ_CP010341.1_396134_396356	396134	396356	+	repeat region				gtcggtggtcggtctgctgttggtccgggaaagagcttcagtgttggtagcggccttggccggacagggcggtgtagagggtctgccgcgacactccgagatcccgggcgaccctggatttggtcaccccgttggcgatgcgccggcgggcggtgtcgatctggtcggccgacagtttcggggtccggttgtagacgccgcgggctttggccagggcgatgcc
NZ_CP010341.1	fig|6666666.450534.peg.341	peg	NZ_CP010341.1_396746_396171	396746	396171	-	resolvase family recombinase				atgagtggacatgacgggcagactgtcggctacgtcagggtctcgaccactgaccagaacccggcacgccagttggaggccatcggccaggttgatcggctcttcgccgagaagatctcggccaggaccaccgaccggcctcagctgcaggccatgctcggctacgtgcgctccggtgatgtggtgaaggtgaagtcgcccgaccggctcgcccgctccaccaccgacctcctcgccctggtcaaccagctcaaggacaaggacgtccagatccagttcatcgaccagcccgccctgaacaccgactccccccagggtgagttcatgctcaccatcctgggcgctgtagctcaactggaacgagccaccatcaaagaacgccaggccgagggcatcgcc…	MSGHDGQTVGYVRVSTTDQNPARQLEAIGQVDRLFAEKISARTTDRPQLQAMLGYVRSGDVVKVKSPDRLARSTTDLLALVNQLKDKDVQIQFIDQPALNTDSPQGEFMLTILGAVAQLERATIKERQAEGIALAKARGVYNRTPKLSADQIDTARRRIANGVTKSRVARDLGVSRQTLYTALSGQGRYQH
NZ_CP010341.1	fig|6666666.450534.peg.342	peg	NZ_CP010341.1_397957_397043	397957	397043	-	hypothetical protein				ttgtcaaacatcagtacctactacgggatccccggtccggtcccattcctcgacgtcgatgtgacgggagacaacctcctgttcctcgaccctcatgccatccgcatctcaggaggtccggaaccatacgcgcagatggccgccacagacatggacacgttcttctcggaggtgacgcgctgcatcctggacggaggtgaggatacacatagacacggcctggatttgctccagcacttccatgagccaagcgagacgtgcctcggcatgacaagaaccggtacacacggccacggcggtgcagaccaggtcggcaccttgatctgggacacacttcttggaaacgttgaagcactggttcgaatcggtgtgctgcgtcatcttgaagaacttccgatg…	MSNISTYYGIPGPVPFLDVDVTGDNLLFLDPHAIRISGGPEPYAQMAATDMDTFFSEVTRCILDGGEDTHRHGLDLLQHFHEPSETCLGMTRTGTHGHGGADQVGTLIWDTLLGNVEALVRIGVLRHLEELPMFVEGIDRDITSDITTRIVFDPLMQFTAAMLDIYPQFTAGSHHTESVERPVWDRHAMRWTTARGRLPVANDRPLLLVPKGWARRNLLMSARRYYETTVLSYVQFTQAVLTSDGKWLKTPKDVLQRRAELKPVRQANVAKTLHAFDDEQDLIAAFERFVDERVDDTTEDGTAA
NZ_CP010341.1	fig|6666666.450534.peg.343	peg	NZ_CP010341.1_398526_398113	398526	398113	-	hypothetical protein				atggcattcgaggtcttcaacaagcgcgtcgctccgctgggcaaggagccgagcgtgacgatccagaagcgagggatcttctccttcaacggtgctgcccacaagttgatcgacaacgccgaaaccgtggagctcctcttcgacagggagaacaacatcatcggcatccggccggcaacggcctcaccgaacgcctaccagatccgcactcagcccaagagcaggacggggctcacgcttttgtcggcctcggcgttcactcagtactacgggatcgacacgagcgtgagtcgacggtggcgtcccacgctgaaggacgggatcttgtgcatcgacctcaacggcgacagcgccgaggtccacggcaacaggaaaccggcggcatcctcgaaggaggga…	MAFEVFNKRVAPLGKEPSVTIQKRGIFSFNGAAHKLIDNAETVELLFDRENNIIGIRPATASPNAYQIRTQPKSRTGLTLLSASAFTQYYGIDTSVSRRWRPTLKDGILCIDLNGDSAEVHGNRKPAASSKEGSPTP
NZ_CP010341.1	fig|6666666.450534.repeat.18	repeat	NZ_CP010341.1_398842_400269	398842	400269	+	repeat region				cggctcttcacgaacgagggtgtagcgcgggtctgaatccgccggcttcgagcagcgaccgagcgatgtagtggctgaggttgcggaagccgagggccgtgccgcggaggtgttcgagtcggccgttgatcgcttcggtggggccgttgctggtgccggggcggtcgaagtagccgagcacgtccgaagcgcgctgtgtgagggtgcgggcgagtttgcggatctcgacgagctgctccgggacgctggcgctgatcttgtcgatcgtgtgcgcgaggaagaatctgcccaggccgcggtccttgtcccggtaggcggtgatcatgtcttggtagatgccccacgtcgcttcgacctcgacgtgcctgtcgtcgacgaacagggcatctagccgcgcct…
NZ_CP010341.1	fig|6666666.450534.peg.344	peg	NZ_CP010341.1_400156_398849	400156	398849	-	Mobile element protein				gtgtcacaccctactttcactacaccttgcctgaccacgttctgcggtctcgacgagctcggcctggaggctgtcgggcagcgtctggacccggatcgggcggtgatcgagtgccgtgtcgtggagccggaccggtggtgccgcgagtgtggatgcgagggcgccccgcgcgacacggtgatccgtcggctcgcgcatgagccgttcgggcatcggcccacgaccctgctgatccgggtccggcgctacaaatgctgcgggtgtgggcgggtctggcggcaggacaccacggccgccgcgccggtacgggcgaagatctcccgcggtgggttggcgtgggggctggcgggcttggtcctcgatcatctctcggtcacgcgtgtcgcggcagggctgggg…	MSHPTFTTPCLTTFCGLDELGLEAVGQRLDPDRAVIECRVVEPDRWCRECGCEGAPRDTVIRRLAHEPFGHRPTTLLIRVRRYKCCGCGRVWRQDTTAAAPVRAKISRGGLAWGLAGLVLDHLSVTRVAAGLGVSWSAANDAILAEGRRRLIDDPARFEGVTTIGVDEHVWRHTRHGDTYVTVIIDLTPVRDKTGPARLLDMVAGRSKAVFKTWLAARPKPWREGIEVVAMDGFTGFKTAAAEELPDAAPVMDPFHVIRLAGDALENCRRRVQHDVFGRRGMKGDPPYQARRTLLTGAGLLTDKQQARLDALFVDDRHVEVEATWGIYQDMITAYRDKDRGLGRFFLAHTIDKISASVPEQLVEIRKLARTLTQRASDVLGYFDRPGTSNGPTEAINGR…
NZ_CP010341.1	fig|6666666.450534.repeat.19	repeat	NZ_CP010341.1_400276_401716	400276	401716	+	repeat region				gtggctcatcccaatcgggggtgtaggagttggggtctgaagccgccggtctcgagcaggcttcgggcgatgtagttggtcaggttgcggaacccgagtgcggagccgcgcaggtgttcgagccgtccgttgagcgcctcggtcggcccgttgctggtgccgggtcgttcgaagtaggcgagcacgtcagcggctcgcttcttcagggtccggcccagggtggtgagctcggtgagcaccttggggacgccggcgctgaggtcggtgatcagcttctccatgagctcgcggccacgttgccggtcctcgtggcgataggcggcgatcatgcgctggtagacaccccaggtcgcctcgacctcgacgtgagcgtcatcaacgaacagcgcgcgtagcctg…
NZ_CP010341.1	fig|6666666.450534.peg.345	peg	NZ_CP010341.1_401606_400281	401606	400281	-	Mobile element protein				gtgtccgacgctaccccgccggccggcttcggccgccctgacctgaccgccttcgctcgactcgacggcctcggtctgagcgtgaccggacaacgacttgaaccggatcgtgcggtcctcgcgtgccgcgtggtggaaccagatcagtggtgccgacggtgcggcagcgaaggcgctgctcgtgacaccgtgatccggcggttggcccacgagccgctgggctggcgaccgaccgtgctggaagttgtagtgcgccgctaccgctgtgccgactgcggacacgtgtggcgccaagacaccagcgccgcggcggagccacgcgcgaagctctcgcgcaccgggctgcggtgggcgctggaagggatcgtggtcgcacacctcaccgtcgcccgtgtcgcc…	MSDATPPAGFGRPDLTAFARLDGLGLSVTGQRLEPDRAVLACRVVEPDQWCRRCGSEGAARDTVIRRLAHEPLGWRPTVLEVVVRRYRCADCGHVWRQDTSAAAEPRAKLSRTGLRWALEGIVVAHLTVARVAEGLGVAWDTANNAVLAEGKRLLINDPTRFEGVKVIGVDEHVWRHTRRGDKYVTVIIDLTPVRDGAGPARLLDMVEGRSKAAFKTWLADRDDAFRDAVEVVAMDGFTGFKTAAAEEIPDAVTVMDPFHVVRLAGDALDRCRRRVQLAIHGHRGFRDDPLYKSRRTLHTGADLLTDKQSDRLRALFVDDAHVEVEATWGVYQRMIAAYRHEDRQRGRELMEKLITDLSAGVPKVLTELTTLGRTLKKRAADVLAYFERPGTSNGPTEA…
NZ_CP010341.1	fig|6666666.450534.peg.346	peg	NZ_CP010341.1_402033_402272	402033	402272	+	hypothetical protein				gtgcccgcatgtgtggcgatgagtcactgcagtgcgcaccgtcaaggggatcccgactttgcgatccacctcggcctccaattcgccttgctggacgagatcaggattccggaaccccttctggaggcgactggggtcctgctggacgatcccgccttcgaccctgacctgcgccccgaggccatggcatggtgtgctcagctccgttcgggtgacgcagccgatcgcaacctccactga	MPACVAMSHCSAHRQGDPDFAIHLGLQFALLDEIRIPEPLLEATGVLLDDPAFDPDLRPEAMAWCAQLRSGDAADRNLH
NZ_CP010341.1	fig|6666666.450534.peg.347	peg	NZ_CP010341.1_405437_402273	405437	402273	-	DNA/RNA helicase of DEAD/DEAH box family				gtggcagacgatcccaacaacgacatggctccgggcctctacgagaccccgctcaccgaggaactccaggcgcgcgtcgaacgcacgggattgcaggccaccagcaagcccattcccgccgaacggcgcgatgcggcgctgtcgggctcggtgcagcggaccctgcgcgagcatctgaacgccctgccggaggcaccccacaaggcggtgtacacaaccaacgaactccttcggcagatcgccggccccagtgcccagctggtcactgactccagcggcgatccgatggagctccagtcgctcaccgacggccgtccgcgctatgccacgcgtccgctgacgccgctcaacgagtcgaccctgatcaccaacgcacgccgtgacgagtccctggcacag…	MADDPNNDMAPGLYETPLTEELQARVERTGLQATSKPIPAERRDAALSGSVQRTLREHLNALPEAPHKAVYTTNELLRQIAGPSAQLVTDSSGDPMELQSLTDGRPRYATRPLTPLNESTLITNARRDESLAQALNLELATADRVDLLCAFVKWSGIQSIMDTLAMLHEQGVPVRLLTTTYMGATDATAIHRLADELGFQVKVNYNTGTTRLHAKSWMIYRNSGFHTAFIGSSNLSHAAMVDGLEWNVRVSAVNELALFSKLGTAFDTYWDDPKFEPYLPGRDDERLATSLKQAVTQPGRHFDAAFLDIQPQPHQRIMLDDLAHERQQDFHRNLVVAATGTGKTVLAALDYLRLCGDKPGSLSLLFVAHRKEILEQARSTYAHVLNDANFGELLVGGEH…
NZ_CP010341.1	fig|6666666.450534.repeat.20	repeat	NZ_CP010341.1_405605_406712	405605	406712	+	repeat region				ctctaggtgtacttccccgggaggttgtgaacgggtgaggtagcgaagacctccgggcaggatgtgggttaccacactcactctcctgaccacggaggtcttcgtgactcacgctaacgcacccttgacaccggaagggcgtcgtcgtcttgctgttctcgtcgtggaacagggctggtcgttgcggcgggcggcggaacggttccagtgctcgcccgcgacggtgaagcggtgggccgacaggtaccgggcagggctgccgttgatcgaccgtagttcgaggcccacctcgtcaccgaaccggctttcgcgtaagacggagcatcggatcgtcgcgttgcggttcactcgccggtggggtccgcaccggatcgcgtatcacctgcggttgcaccgttc…
NZ_CP010341.1	fig|6666666.450534.peg.348	peg	NZ_CP010341.1_405666_406709	405666	406709	+	Mobile element protein				atgtgggttaccacactcactctcctgaccacggaggtcttcgtgactcacgctaacgcacccttgacaccggaagggcgtcgtcgtcttgctgttctcgtcgtggaacagggctggtcgttgcggcgggcggcggaacggttccagtgctcgcccgcgacggtgaagcggtgggccgacaggtaccgggcagggctgccgttgatcgaccgtagttcgaggcccacctcgtcaccgaaccggctttcgcgtaagacggagcatcggatcgtcgcgttgcggttcactcgccggtggggtccgcaccggatcgcgtatcacctgcggttgcaccgttccacggtcggtcgggtgctcgcccgatacaagatgccgaagctgatcaacatcgaccaggcc…	MWVTTLTLLTTEVFVTHANAPLTPEGRRRLAVLVVEQGWSLRRAAERFQCSPATVKRWADRYRAGLPLIDRSSRPTSSPNRLSRKTEHRIVALRFTRRWGPHRIAYHLRLHRSTVGRVLARYKMPKLINIDQATGLPVRRPKPTRYEVAAPGQLVHVDIKKQGRIPDGGGWRAHGRGSMQDRHAGVARDKAARAGAAGSRGYRYLHHAVDDHSRIAYSEILDDERKETAAGFWTRANAFFAGLGVTVTAVMTDNGSCYRSGAFADALGDEVKHKWTRPYRPQTNGKVERFNRTLAVEWAYAKPYASEAERAAAYETWLHHYNHHRPHTGIGGQTPSARVHNVTGKYI
NZ_CP010341.1	fig|6666666.450534.peg.349	peg	NZ_CP010341.1_408088_406772	408088	406772	-	Anaerobic C4-dicarboxylate transporter				atgatctgggtgcatctgctgattctgctcatcttcgtcttcctcggctcacggcttggaggcgtcggcatcggcctggcgggcggtgccggagtgctggtcctggtggccacagggctccataccgacgccgccaaggacgtcccgtggtcggttatcggcatcatcattccggtgatctgcaccattgccgcactacaggtggccggcggcatggactacctggtgcacctcaccgaggtgctgcttcgtcggcatccgaagcagatcacctatctggctcctttcgtcacattcatgctgtccctgctgtgcggcaccggacatacggcctattcggtgattccagtgatcgtcgacgtggccaaggagcacgatgtgcgaccctcgcgtcccttg…	MIWVHLLILLIFVFLGSRLGGVGIGLAGGAGVLVLVATGLHTDAAKDVPWSVIGIIIPVICTIAALQVAGGMDYLVHLTEVLLRRHPKQITYLAPFVTFMLSLLCGTGHTAYSVIPVIVDVAKEHDVRPSRPLSIAVVASQVAVASSPISAATVAMTTVVEPMGIGYLQVLAVTIPTTFIGCAVGAIVASRQGKELKDDPIYQEREAKGLVSHSAAAAAPDFKPAPSAIPSLLIFLASLVVIVVWATISSKQLGIMSNPPINSSSAIMVIMMTTAAIICVLSRKPVSEVTTQSTFRAGMTAAICIMGVAWLGTTFFNNYMSQITTVGSSLLHQVPWLYAVILYFCAPLLFSHAATTAAFMPVAAKIGLTATTMLACYPAVANYYLLPNYPTTVAAIEMD…
NZ_CP010341.1	fig|6666666.450534.peg.350	peg	NZ_CP010341.1_408760_408485	408760	408485	-	hypothetical protein				atggatcagccacgggtgccgctgaccacttcctatgagatgctcgaagtcctgacgacgaagtttggcgccctccttgatggttatgaggctcagggggtgagggcattcgaggaggcaggagagccttacgacgccttgggcctcctcctgtcagacctccatttcaagggcgtgaagatccccaaggagtatgcggacaagatctggtcgatcaccgatcctgaagatgttgaggattttgcgatgtatctcggtccgcgccctaaggcgtag	MDQPRVPLTTSYEMLEVLTTKFGALLDGYEAQGVRAFEEAGEPYDALGLLLSDLHFKGVKIPKEYADKIWSITDPEDVEDFAMYLGPRPKA
NZ_CP010341.1	fig|6666666.450534.peg.351	peg	NZ_CP010341.1_409395_409967	409395	409967	+	putative secreted protein				gtggccaccggcgacgcggaggccgtgcgccagctgctcaacaccttgccggtgaagggccgtgcccccaagacggggtatgagcgcagcgagttcggtaccgcgtggaaggacgtcgaccacaacggctgcgacacccgcaacgacgtcctggcccgcgacctcaccgacaaggtctacaagcccggcacccacgactgcgtggtcgccagcggcgtgctgcacgacccctacacgggcaccaccatccacttcacacggggccagaacacctccaccgcagtacagatcgaccacatcgtcgccctgtccgacgcctggcagaagggcgcccaacaactcagcgccgacctgcgcacccagctggccaacgacccgctcaacctgctggccgtcgac…	MATGDAEAVRQLLNTLPVKGRAPKTGYERSEFGTAWKDVDHNGCDTRNDVLARDLTDKVYKPGTHDCVVASGVLHDPYTGTTIHFTRGQNTSTAVQIDHIVALSDAWQKGAQQLSADLRTQLANDPLNLLAVDGPTNQQKSDGDAATWLPPNKAFRCTYVTHQVQVKAKYSLWVTQAEKAAITNQLGTCS
NZ_CP010341.1	fig|6666666.450534.peg.352	peg	NZ_CP010341.1_410057_410299	410057	410299	+	hypothetical protein				atgatgagcaccacaccggataccgaaccgacaacgacaggtcgggcccacgagaagatcacctcgaccgaactcgtgcccatcgcacctgccgtgaagcaccacctcagcgccaccccgcccgcgacccgcacctcgccatcgcggggacacctcgaggcactgcgcgaacaactggcccagggcgacctgtccatcgatgacgccgcccgcctcacccgcgaatacatcgacaacatctga	MMSTTPDTEPTTTGRAHEKITSTELVPIAPAVKHHLSATPPATRTSPSRGHLEALREQLAQGDLSIDDAARLTREYIDNI
NZ_CP010341.1	fig|6666666.450534.peg.353	peg	NZ_CP010341.1_410413_410550	410413	410550	+	Bifunctional protein: zinc-containing alcohol dehydrogenase; quinone oxidoreductase ( NADPH:quinone reductase) (EC 1.1.1.-); Similar to arginate lyase				atggcacgcacgatgcacgcagtcgtcacccgcgacgggggcccgctcgacgggtcgaacagccttgtggacgccaccgtcgacgccccggcggcccccgaggggcacgacctgctggtggaggtccacgccacatag	MARTMHAVVTRDGGPLDGSNSLVDATVDAPAAPEGHDLLVEVHAT
NZ_CP010341.1	fig|6666666.450534.peg.354	peg	NZ_CP010341.1_410560_410760	410560	410760	+	Bifunctional protein: zinc-containing alcohol dehydrogenase; quinone oxidoreductase ( NADPH:quinone reductase) (EC 1.1.1.-); Similar to arginate lyase				gtggataccaaggtgcgttcgggcggcaagcccagcgacgggaaggtcctgggctgggacgccgccggcgtcgtgcagggcgtcggacctgaggtgacgctcttcgcgcccggtgacgaggtgttctacgctggtgacctcacccgcgcgggcttccgatgcggagttgcagctcgtcgacgagcgtatcgtggggcataa	MDTKVRSGGKPSDGKVLGWDAAGVVQGVGPEVTLFAPGDEVFYAGDLTRAGFRCGVAARRRAYRGA
NZ_CP010341.1	fig|6666666.450534.peg.355	peg	NZ_CP010341.1_410750_411427	410750	411427	+	Bifunctional protein: zinc-containing alcohol dehydrogenase; quinone oxidoreductase ( NADPH:quinone reductase) (EC 1.1.1.-); Similar to arginate lyase				gtggggcataagccccacaccctcgacttcgccgcggccgctgcgcttcccctcaccagcctgaccgcctacgaggccctgttcgacaagctgcgcctcaccgccgacagttccgggacgttgctcgtgctcggttcgtcgggaggcgtcggctcggtgctcatccagctcgccaagcagctcacccacgtcacggtgatcgcggccgcatcacgcgaggagtccacgcaatgggccgtcgacctgggtgccgaccacgtgctcaactaccatgacgatgactttgccgaccagatcgtggaattggcgccgggcggtgtcgatgatgtcttcagcgcgcatagtcgcggccagatccccttgttcatcaaggtattgcgccccttcgggcaaatcgtc…	MGHKPHTLDFAAAAALPLTSLTAYEALFDKLRLTADSSGTLLVLGSSGGVGSVLIQLAKQLTHVTVIAAASREESTQWAVDLGADHVLNYHDDDFADQIVELAPGGVDDVFSAHSRGQIPLFIKVLRPFGQIVAIDDEPELDYYALKNKALTWHWEFMFARSMFHAPDLIRQHEILERIAELVDTGRVRTTLTRALQPFDAAQLREAHRVVESGHALGKIVVARS
NZ_CP010341.1	fig|6666666.450534.peg.356	peg	NZ_CP010341.1_411683_412198	411683	412198	+	hypothetical protein				gtgtccgacaccccccgtccgtcacatgatccccgcccgaaggtgaccctgcgcaccgtgctgatcgcgatcggcgtcgtgctggtggtgctcatcgccggcgccatcgtggtgaccacccgcaacgcgtccacgcccgacacgaatccctcgccggtggcgccggcccccgtgtcgaccacatcgagtggggcggtcgccagccgtgcggcgatggtggaggaggagaagcccgactccgagcacgtcattgagttccgggcgacgacgaatcgtcccggtttcgtggtctaccgcgtcaccgacggtgaaggaacgcgcgccgatatgacgcagagctggtcacacgaggagcgcgtgaagaacctggacggcgtcttcctcaaggtcaagagcctg…	MSDTPRPSHDPRPKVTLRTVLIAIGVVLVVLIAGAIVVTTRNASTPDTNPSPVAPAPVSTTSSGAVASRAAMVEEEKPDSEHVIEFRATTNRPGFVVYRVTDGEGTRADMTQSWSHEERVKNLDGVFLKVKSLSGGDADAEVSCQILVDGQVWGSDSGSGRGAFSKCLLRG
NZ_CP010341.1	fig|6666666.450534.peg.357	peg	NZ_CP010341.1_412739_412233	412739	412233	-	hypothetical protein				atgatcgagaacccgggccagaccaacaatcaaccccagagcgacgacactgaacgtcccgaggtgcgcctggtgcccgtgcagctcgagatcaatggcagctacgccctgcagctggaggacgacaagaagttccaccccgtcgcccaggacatcgtcggcctgtgtgaactgttggtgcgtcgctccgaggacctgggcgcgccgctgctcccctcgatcgaccagagcgattcggccaatgaggtggcactggccaatgccgcgccgtttccgatcatctccgaccgctacggcacgctcgaggtgcccgtcgacatggccggcttcctcaagagcatggacgagtccaccccgtacaccggcgagctgctgggcaccgacctcatgcacatcggc…	MIENPGQTNNQPQSDDTERPEVRLVPVQLEINGSYALQLEDDKKFHPVAQDIVGLCELLVRRSEDLGAPLLPSIDQSDSANEVALANAAPFPIISDRYGTLEVPVDMAGFLKSMDESTPYTGELLGTDLMHIGQMMKELSIKTGIQWVPMPVGKAENGELGTMTPDQQ
NZ_CP010341.1	fig|6666666.450534.crispr_repeat.1	crispr_repeat	NZ_CP010341.1_413341_413376	413341	413376	+	CRISPR repeat with sequence gcctcaatgaagggcctctccagaaggaggggcaat				gcctcaatgaagggcctctccagaaggaggggcaat
NZ_CP010341.1	fig|6666666.450534.crispr_array.1	crispr_array	NZ_CP010341.1_413341_416346	413341	416346	+	CRISPR region with repeat gcctcaatgaagggcccctccagaaggaggggcaat				gcctcaatgaagggcctctccagaaggaggggcaatggtttgatccatacccggaatgatcgctctttcgctcctcaatgaagggcccctccagaaggaggggcaatccgcccgaactctaggtttctgtgcgcacaccatgacgcctcaatgaagggcccctccagaaggagaggcaatacggcaaccgtccctcgccgagccggggccttggtgcggcctcaatgaagggcccctccagaaggaggggcaattgggcaagacgactctgtccacgattgagggtgacggcctcaatgaagggcccctccagaaggaggggcaatttgcgatcatctggtccacgtcgagcccggtgccgcctcaatgaagggcccctccagaaggaggggcaataga…
NZ_CP010341.1	fig|6666666.450534.crispr_spacer.1	crispr_spacer	NZ_CP010341.1_413377_413411	413377	413411	+	CRISPR spacer				ggtttgatccatacccggaatgatcgctctttcgc
NZ_CP010341.1	fig|6666666.450534.crispr_repeat.2	crispr_repeat	NZ_CP010341.1_413412_413447	413412	413447	+	CRISPR repeat with sequence tcctcaatgaagggcccctccagaaggaggggcaat				tcctcaatgaagggcccctccagaaggaggggcaat
NZ_CP010341.1	fig|6666666.450534.crispr_spacer.2	crispr_spacer	NZ_CP010341.1_413448_413484	413448	413484	+	CRISPR spacer				ccgcccgaactctaggtttctgtgcgcacaccatgac
NZ_CP010341.1	fig|6666666.450534.crispr_repeat.3	crispr_repeat	NZ_CP010341.1_413485_413520	413485	413520	+	CRISPR repeat with sequence gcctcaatgaagggcccctccagaaggagaggcaat				gcctcaatgaagggcccctccagaaggagaggcaat
NZ_CP010341.1	fig|6666666.450534.crispr_spacer.3	crispr_spacer	NZ_CP010341.1_413521_413558	413521	413558	+	CRISPR spacer				acggcaaccgtccctcgccgagccggggccttggtgcg
NZ_CP010341.1	fig|6666666.450534.crispr_repeat.4	crispr_repeat	NZ_CP010341.1_413559_413594	413559	413594	+	CRISPR repeat with sequence gcctcaatgaagggcccctccagaaggaggggcaat				gcctcaatgaagggcccctccagaaggaggggcaat
NZ_CP010341.1	fig|6666666.450534.peg.358	peg	NZ_CP010341.1_413594_413710	413594	413710	+	hypothetical protein				ttgggcaagacgactctgtccacgattgagggtgacggcctcaatgaagggcccctccagaaggaggggcaatttgcgatcatctggtccacgtcgagcccggtgccgcctcaatga	MGKTTLSTIEGDGLNEGPLQKEGQFAIIWSTSSPVPPQ
NZ_CP010341.1	fig|6666666.450534.crispr_spacer.4	crispr_spacer	NZ_CP010341.1_413595_413630	413595	413630	+	CRISPR spacer				tgggcaagacgactctgtccacgattgagggtgacg
NZ_CP010341.1	fig|6666666.450534.crispr_repeat.5	crispr_repeat	NZ_CP010341.1_413631_413666	413631	413666	+	CRISPR repeat with sequence gcctcaatgaagggcccctccagaaggaggggcaat				gcctcaatgaagggcccctccagaaggaggggcaat
NZ_CP010341.1	fig|6666666.450534.crispr_spacer.5	crispr_spacer	NZ_CP010341.1_413667_413700	413667	413700	+	CRISPR spacer				ttgcgatcatctggtccacgtcgagcccggtgcc
NZ_CP010341.1	fig|6666666.450534.crispr_repeat.6	crispr_repeat	NZ_CP010341.1_413701_413736	413701	413736	+	CRISPR repeat with sequence gcctcaatgaagggcccctccagaaggaggggcaat				gcctcaatgaagggcccctccagaaggaggggcaat
NZ_CP010341.1	fig|6666666.450534.crispr_spacer.6	crispr_spacer	NZ_CP010341.1_413737_413772	413737	413772	+	CRISPR spacer				agaacgtcagccccataccctcaagcacctgacgga
NZ_CP010341.1	fig|6666666.450534.crispr_repeat.7	crispr_repeat	NZ_CP010341.1_413773_413808	413773	413808	+	CRISPR repeat with sequence gcctcaatgaagggcccctccagaaggaggggcaat				gcctcaatgaagggcccctccagaaggaggggcaat
NZ_CP010341.1	fig|6666666.450534.crispr_spacer.7	crispr_spacer	NZ_CP010341.1_413809_413846	413809	413846	+	CRISPR spacer				atcgtctgcttggcagtctccgggatacccccaaagat
NZ_CP010341.1	fig|6666666.450534.crispr_repeat.8	crispr_repeat	NZ_CP010341.1_413847_413882	413847	413882	+	CRISPR repeat with sequence gcctcaatgaagggcccctccagaaggaggggcaat				gcctcaatgaagggcccctccagaaggaggggcaat
NZ_CP010341.1	fig|6666666.450534.crispr_spacer.8	crispr_spacer	NZ_CP010341.1_413883_413916	413883	413916	+	CRISPR spacer				cctacggtttgacgatgagcaagggtgagatcga
NZ_CP010341.1	fig|6666666.450534.crispr_repeat.9	crispr_repeat	NZ_CP010341.1_413917_413952	413917	413952	+	CRISPR repeat with sequence gcctcaatgaagggcccctccagaaggaggggcaat				gcctcaatgaagggcccctccagaaggaggggcaat
NZ_CP010341.1	fig|6666666.450534.crispr_spacer.9	crispr_spacer	NZ_CP010341.1_413953_413989	413953	413989	+	CRISPR spacer				gtggggcccttcttgatttgtccttgtggtacacagt
NZ_CP010341.1	fig|6666666.450534.crispr_repeat.10	crispr_repeat	NZ_CP010341.1_413990_414025	413990	414025	+	CRISPR repeat with sequence gcctcaatgaagggcccctccagaaggaggggcaat				gcctcaatgaagggcccctccagaaggaggggcaat
NZ_CP010341.1	fig|6666666.450534.crispr_spacer.10	crispr_spacer	NZ_CP010341.1_414026_414061	414026	414061	+	CRISPR spacer				cttatcgaacggcggaaaccaatcggaacggccgcc
NZ_CP010341.1	fig|6666666.450534.crispr_repeat.11	crispr_repeat	NZ_CP010341.1_414062_414097	414062	414097	+	CRISPR repeat with sequence gcctcaatgaagggcccctccagagagaggggcaat				gcctcaatgaagggcccctccagagagaggggcaat
NZ_CP010341.1	fig|6666666.450534.crispr_spacer.11	crispr_spacer	NZ_CP010341.1_414098_414134	414098	414134	+	CRISPR spacer				tggacctgcccgcctggaccctgcccgccggccactt
NZ_CP010341.1	fig|6666666.450534.crispr_repeat.12	crispr_repeat	NZ_CP010341.1_414135_414170	414135	414170	+	CRISPR repeat with sequence gcctcaatgaagggcccctccagaaggaggggcaat				gcctcaatgaagggcccctccagaaggaggggcaat
NZ_CP010341.1	fig|6666666.450534.crispr_spacer.12	crispr_spacer	NZ_CP010341.1_414171_414208	414171	414208	+	CRISPR spacer				gcgagggccaaccaaacgaactgccaacaacaaggagt
NZ_CP010341.1	fig|6666666.450534.crispr_repeat.13	crispr_repeat	NZ_CP010341.1_414209_414244	414209	414244	+	CRISPR repeat with sequence gcctcaatgaagggcccctccagaaggaggggcaat				gcctcaatgaagggcccctccagaaggaggggcaat
NZ_CP010341.1	fig|6666666.450534.peg.359	peg	NZ_CP010341.1_414215_414487	414215	414487	+	hypothetical protein				atgaagggcccctccagaaggaggggcaatttgagtcgcgaaaagcctttaacgagagccacccctgcggcctcaatgaagggcccctccagaaggaggggcaatcccgagcagcgtcccgagcggcgttcagagcggcgccgcctcaatgaagggcccctccagaaggaggggcaatctccgccgaggtcggtggattttacaacgagtgggtgcctcaatgaagggcccctccagaaggaggggcaatggtatggtcgtccacggcgctag	MKGPSRRRGNLSREKPLTRATPAASMKGPSRRRGNPEQRPERRSERRRLNEGPLQKEGQSPPRSVDFTTSGCLNEGPLQKEGQWYGRPRR
NZ_CP010341.1	fig|6666666.450534.crispr_spacer.13	crispr_spacer	NZ_CP010341.1_414245_414283	414245	414283	+	CRISPR spacer				ttgagtcgcgaaaagcctttaacgagagccacccctgcg
NZ_CP010341.1	fig|6666666.450534.crispr_repeat.14	crispr_repeat	NZ_CP010341.1_414284_414319	414284	414319	+	CRISPR repeat with sequence gcctcaatgaagggcccctccagaaggaggggcaat				gcctcaatgaagggcccctccagaaggaggggcaat
NZ_CP010341.1	fig|6666666.450534.crispr_spacer.14	crispr_spacer	NZ_CP010341.1_414320_414356	414320	414356	+	CRISPR spacer				cccgagcagcgtcccgagcggcgttcagagcggcgcc
NZ_CP010341.1	fig|6666666.450534.crispr_repeat.15	crispr_repeat	NZ_CP010341.1_414357_414392	414357	414392	+	CRISPR repeat with sequence gcctcaatgaagggcccctccagaaggaggggcaat				gcctcaatgaagggcccctccagaaggaggggcaat
NZ_CP010341.1	fig|6666666.450534.crispr_spacer.15	crispr_spacer	NZ_CP010341.1_414393_414428	414393	414428	+	CRISPR spacer				ctccgccgaggtcggtggattttacaacgagtgggt
NZ_CP010341.1	fig|6666666.450534.crispr_repeat.16	crispr_repeat	NZ_CP010341.1_414429_414464	414429	414464	+	CRISPR repeat with sequence gcctcaatgaagggcccctccagaaggaggggcaat				gcctcaatgaagggcccctccagaaggaggggcaat
NZ_CP010341.1	fig|6666666.450534.crispr_spacer.16	crispr_spacer	NZ_CP010341.1_414465_414503	414465	414503	+	CRISPR spacer				ggtatggtcgtccacggcgctagagggtaagaccggtaa
NZ_CP010341.1	fig|6666666.450534.crispr_repeat.17	crispr_repeat	NZ_CP010341.1_414504_414539	414504	414539	+	CRISPR repeat with sequence gcctcaatgaagggcccctccagaaggaggggcaat				gcctcaatgaagggcccctccagaaggaggggcaat
NZ_CP010341.1	fig|6666666.450534.crispr_spacer.17	crispr_spacer	NZ_CP010341.1_414540_414573	414540	414573	+	CRISPR spacer				ccggaccagccagatcgctggtcgccgacgcgaa
NZ_CP010341.1	fig|6666666.450534.crispr_repeat.18	crispr_repeat	NZ_CP010341.1_414574_414609	414574	414609	+	CRISPR repeat with sequence gcctcaatgaagggcccctccagaaggaggggcaat				gcctcaatgaagggcccctccagaaggaggggcaat
NZ_CP010341.1	fig|6666666.450534.crispr_spacer.18	crispr_spacer	NZ_CP010341.1_414610_414645	414610	414645	+	CRISPR spacer				gccctcggcactgctggcgtgtgatctgatgcgcac
NZ_CP010341.1	fig|6666666.450534.crispr_repeat.19	crispr_repeat	NZ_CP010341.1_414646_414681	414646	414681	+	CRISPR repeat with sequence gcctcaatgaagggcccctccagaaggaggggcaat				gcctcaatgaagggcccctccagaaggaggggcaat
NZ_CP010341.1	fig|6666666.450534.crispr_spacer.19	crispr_spacer	NZ_CP010341.1_414682_414717	414682	414717	+	CRISPR spacer				caccttgtaatcaagtctgtcaagtgagctggtagg
NZ_CP010341.1	fig|6666666.450534.crispr_repeat.20	crispr_repeat	NZ_CP010341.1_414718_414753	414718	414753	+	CRISPR repeat with sequence gcctcaatgaagggcccctccagaagaaggggcaat				gcctcaatgaagggcccctccagaagaaggggcaat
NZ_CP010341.1	fig|6666666.450534.crispr_spacer.20	crispr_spacer	NZ_CP010341.1_414754_414789	414754	414789	+	CRISPR spacer				atcaccccttcagcaggaagccagtggaccttaccg
NZ_CP010341.1	fig|6666666.450534.crispr_repeat.21	crispr_repeat	NZ_CP010341.1_414790_414825	414790	414825	+	CRISPR repeat with sequence gcctcaatgaagggcccctccagaaggaggggcaat				gcctcaatgaagggcccctccagaaggaggggcaat
NZ_CP010341.1	fig|6666666.450534.crispr_spacer.21	crispr_spacer	NZ_CP010341.1_414826_414860	414826	414860	+	CRISPR spacer				cctgtgcagtcggtttccaccgtcgatgtcgacag
NZ_CP010341.1	fig|6666666.450534.crispr_repeat.22	crispr_repeat	NZ_CP010341.1_414861_414896	414861	414896	+	CRISPR repeat with sequence gcctcaatgaagggcccctccagaaggaggggcaat				gcctcaatgaagggcccctccagaaggaggggcaat
NZ_CP010341.1	fig|6666666.450534.peg.360	peg	NZ_CP010341.1_414895_415008	414895	415008	+	hypothetical protein				atggtccggttcgtcggggtcttcgagcagggtgacgcgggtgcctcaatgaagggcccctccagaaggaggggcaatgccacgaagggtgagtcggtgacggcgcgagaatag	MVRFVGVFEQGDAGASMKGPSRRRGNATKGESVTARE
NZ_CP010341.1	fig|6666666.450534.crispr_spacer.22	crispr_spacer	NZ_CP010341.1_414897_414936	414897	414936	+	CRISPR spacer				ggtccggttcgtcggggtcttcgagcagggtgacgcgggt
NZ_CP010341.1	fig|6666666.450534.crispr_repeat.23	crispr_repeat	NZ_CP010341.1_414937_414972	414937	414972	+	CRISPR repeat with sequence gcctcaatgaagggcccctccagaaggaggggcaat				gcctcaatgaagggcccctccagaaggaggggcaat
NZ_CP010341.1	fig|6666666.450534.crispr_spacer.23	crispr_spacer	NZ_CP010341.1_414973_415008	414973	415008	+	CRISPR spacer				gccacgaagggtgagtcggtgacggcgcgagaatag
NZ_CP010341.1	fig|6666666.450534.crispr_repeat.24	crispr_repeat	NZ_CP010341.1_415009_415044	415009	415044	+	CRISPR repeat with sequence gcctcaatgaagggcccctccagaaggaggggcaat				gcctcaatgaagggcccctccagaaggaggggcaat
NZ_CP010341.1	fig|6666666.450534.crispr_spacer.24	crispr_spacer	NZ_CP010341.1_415045_415079	415045	415079	+	CRISPR spacer				attcgccaggtgagcgggaagggtgcaaatagcta
NZ_CP010341.1	fig|6666666.450534.crispr_repeat.25	crispr_repeat	NZ_CP010341.1_415080_415115	415080	415115	+	CRISPR repeat with sequence gcctcaatgaagggcccctccagaaggaggggcaat				gcctcaatgaagggcccctccagaaggaggggcaat
NZ_CP010341.1	fig|6666666.450534.crispr_spacer.25	crispr_spacer	NZ_CP010341.1_415116_415152	415116	415152	+	CRISPR spacer				tgtgcgacgcccagccggcgccaacgatattgtggtc
NZ_CP010341.1	fig|6666666.450534.crispr_repeat.26	crispr_repeat	NZ_CP010341.1_415153_415188	415153	415188	+	CRISPR repeat with sequence gcctcaatgaagggcccctccagaaggaggggcaat				gcctcaatgaagggcccctccagaaggaggggcaat
NZ_CP010341.1	fig|6666666.450534.crispr_spacer.26	crispr_spacer	NZ_CP010341.1_415189_415226	415189	415226	+	CRISPR spacer				ttcaacgaccggcccgacgccttgagctccttgacgaa
NZ_CP010341.1	fig|6666666.450534.crispr_repeat.27	crispr_repeat	NZ_CP010341.1_415227_415262	415227	415262	+	CRISPR repeat with sequence gcctcaatgaagggcccctccagaaggaggggcaat				gcctcaatgaagggcccctccagaaggaggggcaat
NZ_CP010341.1	fig|6666666.450534.crispr_spacer.27	crispr_spacer	NZ_CP010341.1_415263_415298	415263	415298	+	CRISPR spacer				ggtgagctctgactggattgtgttcatgtggagacc
NZ_CP010341.1	fig|6666666.450534.crispr_repeat.28	crispr_repeat	NZ_CP010341.1_415299_415334	415299	415334	+	CRISPR repeat with sequence gcctcaatgaagggcccctccagaaggaggggcaat				gcctcaatgaagggcccctccagaaggaggggcaat
NZ_CP010341.1	fig|6666666.450534.crispr_spacer.28	crispr_spacer	NZ_CP010341.1_415335_415372	415335	415372	+	CRISPR spacer				aggaggcgtccgccatcccttttccagccaggcatcgg
NZ_CP010341.1	fig|6666666.450534.crispr_repeat.29	crispr_repeat	NZ_CP010341.1_415373_415408	415373	415408	+	CRISPR repeat with sequence gcctcaatgaagggcccctccagaaggaggggcaat				gcctcaatgaagggcccctccagaaggaggggcaat
NZ_CP010341.1	fig|6666666.450534.crispr_spacer.29	crispr_spacer	NZ_CP010341.1_415409_415440	415409	415440	+	CRISPR spacer				ctggaggcgctgcgaggtgccgccagacaaga
NZ_CP010341.1	fig|6666666.450534.crispr_repeat.30	crispr_repeat	NZ_CP010341.1_415441_415476	415441	415476	+	CRISPR repeat with sequence gcctcaatgaagggcccctccagaaggaggggcaat				gcctcaatgaagggcccctccagaaggaggggcaat
NZ_CP010341.1	fig|6666666.450534.crispr_spacer.30	crispr_spacer	NZ_CP010341.1_415477_415512	415477	415512	+	CRISPR spacer				tgcttgctcagagcttgtctcttttggtcgttttgc
NZ_CP010341.1	fig|6666666.450534.crispr_repeat.31	crispr_repeat	NZ_CP010341.1_415513_415548	415513	415548	+	CRISPR repeat with sequence gcctcaatgaagggcccctccagaaggaggggcaat				gcctcaatgaagggcccctccagaaggaggggcaat
NZ_CP010341.1	fig|6666666.450534.crispr_spacer.31	crispr_spacer	NZ_CP010341.1_415549_415584	415549	415584	+	CRISPR spacer				tgcttgctcagagcttgtctcttttggtcgttttgc
NZ_CP010341.1	fig|6666666.450534.crispr_repeat.32	crispr_repeat	NZ_CP010341.1_415585_415620	415585	415620	+	CRISPR repeat with sequence gcctcaatgaagggcccctccagaaggaggggcaat				gcctcaatgaagggcccctccagaaggaggggcaat
NZ_CP010341.1	fig|6666666.450534.crispr_spacer.32	crispr_spacer	NZ_CP010341.1_415621_415658	415621	415658	+	CRISPR spacer				ttgctgtgcaatggcagtcactcccggtggtcttgcct
NZ_CP010341.1	fig|6666666.450534.peg.361	peg	NZ_CP010341.1_415631_415744	415631	415744	+	hypothetical protein				atggcagtcactcccggtggtcttgcctgcctcaatgaagggcccctccagaaggaggggcaattctccgccaccaaggccaaggagaccctgccgcccgacgtgcctcaatga	MAVTPGGLACLNEGPLQKEGQFSATKAKETLPPDVPQ
NZ_CP010341.1	fig|6666666.450534.crispr_repeat.33	crispr_repeat	NZ_CP010341.1_415659_415694	415659	415694	+	CRISPR repeat with sequence gcctcaatgaagggcccctccagaaggaggggcaat				gcctcaatgaagggcccctccagaaggaggggcaat
NZ_CP010341.1	fig|6666666.450534.crispr_spacer.33	crispr_spacer	NZ_CP010341.1_415695_415734	415695	415734	+	CRISPR spacer				tctccgccaccaaggccaaggagaccctgccgcccgacgt
NZ_CP010341.1	fig|6666666.450534.crispr_repeat.34	crispr_repeat	NZ_CP010341.1_415735_415770	415735	415770	+	CRISPR repeat with sequence gcctcaatgaagggcccctccagaaggaggggcaat				gcctcaatgaagggcccctccagaaggaggggcaat
NZ_CP010341.1	fig|6666666.450534.crispr_spacer.34	crispr_spacer	NZ_CP010341.1_415771_415808	415771	415808	+	CRISPR spacer				ttgtttctccctaaaactttagtgtatatccgacttct
NZ_CP010341.1	fig|6666666.450534.crispr_repeat.35	crispr_repeat	NZ_CP010341.1_415809_415844	415809	415844	+	CRISPR repeat with sequence gcctcaatgaagggcccctccagaaggaggggcaat				gcctcaatgaagggcccctccagaaggaggggcaat
NZ_CP010341.1	fig|6666666.450534.crispr_spacer.35	crispr_spacer	NZ_CP010341.1_415845_415879	415845	415879	+	CRISPR spacer				cagaagtctgtgccgtccgggcgaacagacttaaa
NZ_CP010341.1	fig|6666666.450534.crispr_repeat.36	crispr_repeat	NZ_CP010341.1_415880_415915	415880	415915	+	CRISPR repeat with sequence gcctcaatgaagggcccctccagaaggaggggcaat				gcctcaatgaagggcccctccagaaggaggggcaat
NZ_CP010341.1	fig|6666666.450534.crispr_spacer.36	crispr_spacer	NZ_CP010341.1_415916_415951	415916	415951	+	CRISPR spacer				aataggtgcggttcatgccgcgaccgcgacgctcgg
NZ_CP010341.1	fig|6666666.450534.crispr_repeat.37	crispr_repeat	NZ_CP010341.1_415952_415987	415952	415987	+	CRISPR repeat with sequence gcctcaatgaagggcccctccagaaggaggggcaat				gcctcaatgaagggcccctccagaaggaggggcaat
NZ_CP010341.1	fig|6666666.450534.crispr_spacer.37	crispr_spacer	NZ_CP010341.1_415988_416022	415988	416022	+	CRISPR spacer				cagtcgatccgtctgtcgaaggactcgaacggcca
NZ_CP010341.1	fig|6666666.450534.crispr_repeat.38	crispr_repeat	NZ_CP010341.1_416023_416058	416023	416058	+	CRISPR repeat with sequence gcctcaatgaagggcccctccagaaggaggggcaat				gcctcaatgaagggcccctccagaaggaggggcaat
NZ_CP010341.1	fig|6666666.450534.peg.362	peg	NZ_CP010341.1_416057_416320	416057	416320	+	hypothetical protein				atgggtttacgcgagggtgagcatcaatgcctacccgcctcaatgaagggcccctccagaaggaggggcaatgggatggttggagatggtccgcccgatcacatcgacgcctcaatgaagggcccctccagaaggaggggcaatgattacggcttttccgttcaggaattagcggacggtgcctcaatgaagggcccctccaggaggaggggcaatctcctgctcgtggagcctgtaggtgccatgtggaccccgcctcaatga	MGLREGEHQCLPASMKGPSRRRGNGMVGDGPPDHIDASMKGPSRRRGNDYGFSVQELADGASMKGPSRRRGNLLLVEPVGAMWTPPQ
NZ_CP010341.1	fig|6666666.450534.crispr_spacer.38	crispr_spacer	NZ_CP010341.1_416059_416092	416059	416092	+	CRISPR spacer				gggtttacgcgagggtgagcatcaatgcctaccc
NZ_CP010341.1	fig|6666666.450534.crispr_repeat.39	crispr_repeat	NZ_CP010341.1_416093_416128	416093	416128	+	CRISPR repeat with sequence gcctcaatgaagggcccctccagaaggaggggcaat				gcctcaatgaagggcccctccagaaggaggggcaat
NZ_CP010341.1	fig|6666666.450534.crispr_spacer.39	crispr_spacer	NZ_CP010341.1_416129_416164	416129	416164	+	CRISPR spacer				gggatggttggagatggtccgcccgatcacatcgac
NZ_CP010341.1	fig|6666666.450534.crispr_repeat.40	crispr_repeat	NZ_CP010341.1_416165_416200	416165	416200	+	CRISPR repeat with sequence gcctcaatgaagggcccctccagaaggaggggcaat				gcctcaatgaagggcccctccagaaggaggggcaat
NZ_CP010341.1	fig|6666666.450534.crispr_spacer.40	crispr_spacer	NZ_CP010341.1_416201_416236	416201	416236	+	CRISPR spacer				gattacggcttttccgttcaggaattagcggacggt
NZ_CP010341.1	fig|6666666.450534.crispr_repeat.41	crispr_repeat	NZ_CP010341.1_416237_416272	416237	416272	+	CRISPR repeat with sequence gcctcaatgaagggcccctccaggaggaggggcaat				gcctcaatgaagggcccctccaggaggaggggcaat
NZ_CP010341.1	fig|6666666.450534.crispr_spacer.41	crispr_spacer	NZ_CP010341.1_416273_416310	416273	416310	+	CRISPR spacer				ctcctgctcgtggagcctgtaggtgccatgtggacccc
NZ_CP010341.1	fig|6666666.450534.crispr_repeat.42	crispr_repeat	NZ_CP010341.1_416311_416346	416311	416346	+	CRISPR repeat with sequence gcctcaatgaagggcccctccagaaggaggggcaat				gcctcaatgaagggcccctccagaaggaggggcaat
NZ_CP010341.1	fig|6666666.450534.repeat.21	repeat	NZ_CP010341.1_416349_417777	416349	417777	+	repeat region				ggctcttcacgaacgagggtgtagcgggttgagcgtgtcggtggccgggtaggggtcgaggtctccctgaggatggaagttctcacactcgccatctgccggaagacctcgacgtgtcacaccctactttcactacaccttgcctgaccacgttctgcggtctcgacgagctcggcctggaggctgtcgggcagcgtctggacccggatcgggcggtgatcgagtgccgtgtcgtggagccggaccggtggtgccgcgagtgtggatgcgagggcgccccgcgcgacacggtgatccgtcggctcgcgcatgagccgttcgggcatcggcccacgaccctgctgatccgggtccggcgctacaaatgctgcgggtgtgggcgggtctggcggcaggaca…
NZ_CP010341.1	fig|6666666.450534.peg.363	peg	NZ_CP010341.1_416468_416355	416468	416355	-	hypothetical protein				gtgacacgtcgaggtcttccggcagatggcgagtgtgagaacttccatcctcagggagacctcgacccctacccggccaccgacacgctcaacccgctacaccctcgttcgtga	MTRRGLPADGECENFHPQGDLDPYPATDTLNPLHPRS
NZ_CP010341.1	fig|6666666.450534.peg.364	peg	NZ_CP010341.1_416462_417769	416462	417769	+	Mobile element protein				gtgtcacaccctactttcactacaccttgcctgaccacgttctgcggtctcgacgagctcggcctggaggctgtcgggcagcgtctggacccggatcgggcggtgatcgagtgccgtgtcgtggagccggaccggtggtgccgcgagtgtggatgcgagggcgccccgcgcgacacggtgatccgtcggctcgcgcatgagccgttcgggcatcggcccacgaccctgctgatccgggtccggcgctacaaatgctgcgggtgtgggcgggtctggcggcaggacaccacggccgccgcgccggtacgggcgaagatctcccgcggtgggttggcgtgggggctggcgggcttggtcctcgatcatctctcggtcacgcgtgtcgcggcagggctgggg…	MSHPTFTTPCLTTFCGLDELGLEAVGQRLDPDRAVIECRVVEPDRWCRECGCEGAPRDTVIRRLAHEPFGHRPTTLLIRVRRYKCCGCGRVWRQDTTAAAPVRAKISRGGLAWGLAGLVLDHLSVTRVAAGLGVSWSAANDAILAEGRRRLIDDPARFEGVTTIGVDEHVWRHTRHGDTYVTVIIDLTPVRDKTGPARLLDMVAGRSKAVFKTWLAARPKPWREGIEVVAMDGFTGFKTAAAEELPDAAPVMDPFHVIRLAGDALENCRRRVQHDVFGRRGMKGDPLYQARRTLLTGAGLLTDKQQARLDALFADDRHVEVEATWGIYQDMITAYRDKDRGLGRFFLAHTIDKISASVPEQLVEIRKLARTLTQRASDVLGYFDRPGTSNGPTEAINGR…
NZ_CP010341.1	fig|6666666.450534.crispr_repeat.43	crispr_repeat	NZ_CP010341.1_417819_417854	417819	417854	+	CRISPR repeat with sequence gcctcaatgaagggcccctccagaaggaggggcaat				gcctcaatgaagggcccctccagaaggaggggcaat
NZ_CP010341.1	fig|6666666.450534.crispr_array.2	crispr_array	NZ_CP010341.1_417819_419521	417819	419521	+	CRISPR region with repeat gcctcaatgaagggcccctccagaaggaggggcaat				gcctcaatgaagggcccctccagaaggaggggcaattggtttcctgtgagcgtgttgtaggcgctctgatagccgcctcaatgaagggcccctccagaaggaggggcaataccgaacatgccctcagcgccataacgcgacttcgcgcctcaatgaagggcccctccagaaggaggggcaattctggctgtggcacctatgcgaaggatgccttgggcctcaatgaagggcccctccagaaggaggggcaatattttgctcaccccctttcatcaaaaaactgaatgcctcaatgaagggcccctccagaaggaggggcaataatcctttctcccctttcacgcagttcgatgaatggcctcaatgaagggcccctccagaaggaggggcaattggtgg…
NZ_CP010341.1	fig|6666666.450534.crispr_spacer.42	crispr_spacer	NZ_CP010341.1_417855_417892	417855	417892	+	CRISPR spacer				tggtttcctgtgagcgtgttgtaggcgctctgatagcc
NZ_CP010341.1	fig|6666666.450534.crispr_repeat.44	crispr_repeat	NZ_CP010341.1_417893_417928	417893	417928	+	CRISPR repeat with sequence gcctcaatgaagggcccctccagaaggaggggcaat				gcctcaatgaagggcccctccagaaggaggggcaat
NZ_CP010341.1	fig|6666666.450534.crispr_spacer.43	crispr_spacer	NZ_CP010341.1_417929_417964	417929	417964	+	CRISPR spacer				accgaacatgccctcagcgccataacgcgacttcgc
NZ_CP010341.1	fig|6666666.450534.crispr_repeat.45	crispr_repeat	NZ_CP010341.1_417965_418000	417965	418000	+	CRISPR repeat with sequence gcctcaatgaagggcccctccagaaggaggggcaat				gcctcaatgaagggcccctccagaaggaggggcaat
NZ_CP010341.1	fig|6666666.450534.crispr_spacer.44	crispr_spacer	NZ_CP010341.1_418001_418034	418001	418034	+	CRISPR spacer				tctggctgtggcacctatgcgaaggatgccttgg
NZ_CP010341.1	fig|6666666.450534.crispr_repeat.46	crispr_repeat	NZ_CP010341.1_418035_418070	418035	418070	+	CRISPR repeat with sequence gcctcaatgaagggcccctccagaaggaggggcaat				gcctcaatgaagggcccctccagaaggaggggcaat
NZ_CP010341.1	fig|6666666.450534.crispr_spacer.45	crispr_spacer	NZ_CP010341.1_418071_418104	418071	418104	+	CRISPR spacer				attttgctcaccccctttcatcaaaaaactgaat
NZ_CP010341.1	fig|6666666.450534.crispr_repeat.47	crispr_repeat	NZ_CP010341.1_418105_418140	418105	418140	+	CRISPR repeat with sequence gcctcaatgaagggcccctccagaaggaggggcaat				gcctcaatgaagggcccctccagaaggaggggcaat
NZ_CP010341.1	fig|6666666.450534.crispr_spacer.46	crispr_spacer	NZ_CP010341.1_418141_418175	418141	418175	+	CRISPR spacer				aatcctttctcccctttcacgcagttcgatgaatg
NZ_CP010341.1	fig|6666666.450534.crispr_repeat.48	crispr_repeat	NZ_CP010341.1_418176_418211	418176	418211	+	CRISPR repeat with sequence gcctcaatgaagggcccctccagaaggaggggcaat				gcctcaatgaagggcccctccagaaggaggggcaat
NZ_CP010341.1	fig|6666666.450534.crispr_spacer.47	crispr_spacer	NZ_CP010341.1_418212_418250	418212	418250	+	CRISPR spacer				tggtggagcttcccccttgacatcgcgaatactatggcc
NZ_CP010341.1	fig|6666666.450534.crispr_repeat.49	crispr_repeat	NZ_CP010341.1_418251_418286	418251	418286	+	CRISPR repeat with sequence gcctcaatgaagggcccctccagaaggaggggcaat				gcctcaatgaagggcccctccagaaggaggggcaat
NZ_CP010341.1	fig|6666666.450534.crispr_spacer.48	crispr_spacer	NZ_CP010341.1_418287_418324	418287	418324	+	CRISPR spacer				tcgcaagctatccaggcgaacgccaccatgacgtcccg
NZ_CP010341.1	fig|6666666.450534.crispr_repeat.50	crispr_repeat	NZ_CP010341.1_418325_418360	418325	418360	+	CRISPR repeat with sequence gcctcaatgaagggcccctccagaaggaggggcaat				gcctcaatgaagggcccctccagaaggaggggcaat
NZ_CP010341.1	fig|6666666.450534.crispr_spacer.49	crispr_spacer	NZ_CP010341.1_418361_418395	418361	418395	+	CRISPR spacer				atgaggaccttctcgaagctcgggttgatcagcaa
NZ_CP010341.1	fig|6666666.450534.crispr_repeat.51	crispr_repeat	NZ_CP010341.1_418396_418431	418396	418431	+	CRISPR repeat with sequence gcctcaatgaagggcccctccagaaggaggggcaat				gcctcaatgaagggcccctccagaaggaggggcaat
NZ_CP010341.1	fig|6666666.450534.crispr_spacer.50	crispr_spacer	NZ_CP010341.1_418432_418469	418432	418469	+	CRISPR spacer				ttgacctcgtcggcaccgaacttcgtcgccacccagtt
NZ_CP010341.1	fig|6666666.450534.crispr_repeat.52	crispr_repeat	NZ_CP010341.1_418470_418505	418470	418505	+	CRISPR repeat with sequence gcctcaatgaagggcccctccagaaggaggggcaat				gcctcaatgaagggcccctccagaaggaggggcaat
NZ_CP010341.1	fig|6666666.450534.crispr_spacer.51	crispr_spacer	NZ_CP010341.1_418506_418541	418506	418541	+	CRISPR spacer				gatggaacgaacaatgctcgagcgagacctggagtt
NZ_CP010341.1	fig|6666666.450534.crispr_repeat.53	crispr_repeat	NZ_CP010341.1_418542_418577	418542	418577	+	CRISPR repeat with sequence gcctcaatgaagggcccctccagaaggaggggcaat				gcctcaatgaagggcccctccagaaggaggggcaat
NZ_CP010341.1	fig|6666666.450534.crispr_spacer.52	crispr_spacer	NZ_CP010341.1_418578_418614	418578	418614	+	CRISPR spacer				gaaccgtgtggcgacacatcgaggagcacggtgacgg
NZ_CP010341.1	fig|6666666.450534.crispr_repeat.54	crispr_repeat	NZ_CP010341.1_418615_418650	418615	418650	+	CRISPR repeat with sequence gcctcaatgaagggcccctccagaaggaggggcaat				gcctcaatgaagggcccctccagaaggaggggcaat
NZ_CP010341.1	fig|6666666.450534.crispr_spacer.53	crispr_spacer	NZ_CP010341.1_418651_418689	418651	418689	+	CRISPR spacer				cggccgcgagggcttcgagtatcaggcgagcttcggtga
NZ_CP010341.1	fig|6666666.450534.crispr_repeat.55	crispr_repeat	NZ_CP010341.1_418690_418725	418690	418725	+	CRISPR repeat with sequence gcctcaatgaagggcccctccagaaggaggggcaat				gcctcaatgaagggcccctccagaaggaggggcaat
NZ_CP010341.1	fig|6666666.450534.peg.365	peg	NZ_CP010341.1_418696_418818	418696	418818	+	hypothetical protein				atgaagggcccctccagaaggaggggcaattctagccagacgatcacgatctgtggcggcatcgtcgcctcaatgaagggcccctccagaaggaggggcaatcccatcacctccgacacgtag	MKGPSRRRGNSSQTITICGGIVASMKGPSRRRGNPITSDT
NZ_CP010341.1	fig|6666666.450534.crispr_spacer.54	crispr_spacer	NZ_CP010341.1_418726_418761	418726	418761	+	CRISPR spacer				tctagccagacgatcacgatctgtggcggcatcgtc
NZ_CP010341.1	fig|6666666.450534.crispr_repeat.56	crispr_repeat	NZ_CP010341.1_418762_418797	418762	418797	+	CRISPR repeat with sequence gcctcaatgaagggcccctccagaaggaggggcaat				gcctcaatgaagggcccctccagaaggaggggcaat
NZ_CP010341.1	fig|6666666.450534.crispr_spacer.55	crispr_spacer	NZ_CP010341.1_418798_418832	418798	418832	+	CRISPR spacer				cccatcacctccgacacgtaggccgtccatgactt
NZ_CP010341.1	fig|6666666.450534.crispr_repeat.57	crispr_repeat	NZ_CP010341.1_418833_418868	418833	418868	+	CRISPR repeat with sequence gcctcaatgaagggcccctccagaaggaggggcaat				gcctcaatgaagggcccctccagaaggaggggcaat
NZ_CP010341.1	fig|6666666.450534.crispr_spacer.56	crispr_spacer	NZ_CP010341.1_418869_418905	418869	418905	+	CRISPR spacer				gtctcaggggcgcagatgatgactcgtcgtcttcatt
NZ_CP010341.1	fig|6666666.450534.crispr_repeat.58	crispr_repeat	NZ_CP010341.1_418906_418941	418906	418941	+	CRISPR repeat with sequence gcctcaatgaagggcccctccagaaggaggggcaat				gcctcaatgaagggcccctccagaaggaggggcaat
NZ_CP010341.1	fig|6666666.450534.crispr_spacer.57	crispr_spacer	NZ_CP010341.1_418942_418978	418942	418978	+	CRISPR spacer				tgtgggccagcgtggtggtcagcgacttgaccgacgc
NZ_CP010341.1	fig|6666666.450534.crispr_repeat.59	crispr_repeat	NZ_CP010341.1_418979_419014	418979	419014	+	CRISPR repeat with sequence gcctcaatgaagggcccctccagaaggaggggcaat				gcctcaatgaagggcccctccagaaggaggggcaat
NZ_CP010341.1	fig|6666666.450534.crispr_spacer.58	crispr_spacer	NZ_CP010341.1_419015_419051	419015	419051	+	CRISPR spacer				aatctgaagccatagagagtcgcatgccgccctcaga
NZ_CP010341.1	fig|6666666.450534.crispr_repeat.60	crispr_repeat	NZ_CP010341.1_419052_419087	419052	419087	+	CRISPR repeat with sequence gcctcaatgaagggcccctccagaaggaggggcaat				gcctcaatgaagggcccctccagaaggaggggcaat
NZ_CP010341.1	fig|6666666.450534.crispr_spacer.59	crispr_spacer	NZ_CP010341.1_419088_419125	419088	419125	+	CRISPR spacer				gatccacatggtagaccggcgactcatgatgcccatcc
NZ_CP010341.1	fig|6666666.450534.crispr_repeat.61	crispr_repeat	NZ_CP010341.1_419126_419161	419126	419161	+	CRISPR repeat with sequence gcctcaatgaagggcccctccagaaggaggggcaat				gcctcaatgaagggcccctccagaaggaggggcaat
NZ_CP010341.1	fig|6666666.450534.crispr_spacer.60	crispr_spacer	NZ_CP010341.1_419162_419195	419162	419195	+	CRISPR spacer				cggggtgtcgcctgggatgccgctcgatgttccg
NZ_CP010341.1	fig|6666666.450534.crispr_repeat.62	crispr_repeat	NZ_CP010341.1_419196_419231	419196	419231	+	CRISPR repeat with sequence gcctcaatgaagggcccctccagaaggaggggcaat				gcctcaatgaagggcccctccagaaggaggggcaat
NZ_CP010341.1	fig|6666666.450534.crispr_spacer.61	crispr_spacer	NZ_CP010341.1_419232_419267	419232	419267	+	CRISPR spacer				ccgcatctatgacacccagttcgccacggaatacat
NZ_CP010341.1	fig|6666666.450534.crispr_repeat.63	crispr_repeat	NZ_CP010341.1_419268_419303	419268	419303	+	CRISPR repeat with sequence gcctcaatgaagggcccctccagaaggaggggcaat				gcctcaatgaagggcccctccagaaggaggggcaat
NZ_CP010341.1	fig|6666666.450534.crispr_spacer.62	crispr_spacer	NZ_CP010341.1_419304_419338	419304	419338	+	CRISPR spacer				cagttcgatcattacatcgaaggtcttatcgaaaa
NZ_CP010341.1	fig|6666666.450534.crispr_repeat.64	crispr_repeat	NZ_CP010341.1_419339_419374	419339	419374	+	CRISPR repeat with sequence gcctcaatgaagggcccctccagaaggaggggcaat				gcctcaatgaagggcccctccagaaggaggggcaat
NZ_CP010341.1	fig|6666666.450534.crispr_spacer.63	crispr_spacer	NZ_CP010341.1_419375_419410	419375	419410	+	CRISPR spacer				ggttgcgttactcgtgcgtcctggcacttggcattg
NZ_CP010341.1	fig|6666666.450534.crispr_repeat.65	crispr_repeat	NZ_CP010341.1_419411_419446	419411	419446	+	CRISPR repeat with sequence gcctcaatgaagggcccctccagaaggaggggcaat				gcctcaatgaagggcccctccagaaggaggggcaat
NZ_CP010341.1	fig|6666666.450534.crispr_spacer.64	crispr_spacer	NZ_CP010341.1_419447_419485	419447	419485	+	CRISPR spacer				ttgaggaccagaggcgttcccatactagtcgtagcttca
NZ_CP010341.1	fig|6666666.450534.crispr_repeat.66	crispr_repeat	NZ_CP010341.1_419486_419521	419486	419521	+	CRISPR repeat with sequence gcctcaatgaagggcccctccagaaggaggggcaat				gcctcaatgaagggcccctccagaaggaggggcaat
NZ_CP010341.1	fig|6666666.450534.peg.366	peg	NZ_CP010341.1_420002_419700	420002	419700	-	CRISPR-associated protein Cas2			isu;CRISPRs	atgagccgacgagattcccattgctttctgatcgcctacgacgtgcccgatgaccgtcgtcgcaccaggttggccacggtactgaagggctacggggagcgtgtgcagtacagcgtattcatggttgattgtccgccgtcacacctgctggtgctacgccacgatctcaccgacgcgatggatattgatgaggactcggtggtgatctgcgacctgggcatgtccacgtcggcagacgcccaacgcatcacctggttgggcggtcagaggtaccagagcggcggacgcagcatcatcatctga	MSRRDSHCFLIAYDVPDDRRRTRLATVLKGYGERVQYSVFMVDCPPSHLLVLRHDLTDAMDIDEDSVVICDLGMSTSADAQRITWLGGQRYQSGGRSIII
NZ_CP010341.1	fig|6666666.450534.peg.367	peg	NZ_CP010341.1_421600_419999	421600	419999	-	CRISPR-associated RecB family exonuclease Cas4 / CRISPR-associated protein Cas1			icw(1);CRISPRs	atgtctggtgatgacaagctgccgatcagcctggtggcccacaccgtgttctgtccgcggcgggcttggttggaggcccagggcgagcaggccgatagctatgcaatgacggccggcacgctcgcacaccggcgcgtggaccagcctgctgagtcacggcccgaggtgcggcgcgcagtgtcggtgcacagtgaatcgctgggcatcacgggccgctgtgacgtggtggaagtctcgtccgatggcctgtcggtggtcgaatacaagtccaccccggtgcgcaggaaagcagagatcacccctgcccaggccgtgcaggtcgggttgcagtccatgtgcctggaggagatgggtcatcacgtcacgagcggggtggtgcactttgtgaatcatcacaag…	MSGDDKLPISLVAHTVFCPRRAWLEAQGEQADSYAMTAGTLAHRRVDQPAESRPEVRRAVSVHSESLGITGRCDVVEVSSDGLSVVEYKSTPVRRKAEITPAQAVQVGLQSMCLEEMGHHVTSGVVHFVNHHKDVPVPLGAEAREACRDWVTETRKVVEADSAPPPLLDDSRCNGCSHATICLPDEQVHNGGELKRRISVADPHGEILHAVTPGARLSMRDRQIRITRQGEQLAAVPLERVQGLVLHGNVDVSGALIREILWRRLTIVWCSGRGRVVGWATGAAAPNGQARMHQQALSEVGCLPVARAIVRAKLINQATLLRRNAAAATAPQEIRELSRVAMRVESLPELFAVEGRAAKAYFSEFPLILKSDSAQDFLDEWPGRHGRGAIDPLNAALNY…
NZ_CP010341.1	fig|6666666.450534.peg.368	peg	NZ_CP010341.1_422591_421590	422591	421590	-	CRISPR-associated RAMP protein, Csb3 family				atgaaattcgaaatcaccggcacattggacacggcgatcacccacttcgcgctcgtcggtctcgcgaacatcctccaggaggcgggtgcccaccgggtacgactgtggtggcaggacggggcagtggctcgcccaacactgcagtgggagggccctgatgctggtgaggccgtgctggcacacgcccgacgccatgccgacccagcgtgctggctgcaggcccgacgtccggcgcccgaagacggccatgcgttgttcagtccccgactcaagccccccaccgacgacgaagggtggttcgagctcgaggaactgcgggaacacttcctggacgccgggctcacgcggctggatcagcggatgattgtcaatctcggcgagccgggatattgggtgcgc…	MKFEITGTLDTAITHFALVGLANILQEAGAHRVRLWWQDGAVARPTLQWEGPDAGEAVLAHARRHADPACWLQARRPAPEDGHALFSPRLKPPTDDEGWFELEELREHFLDAGLTRLDQRMIVNLGEPGYWVRQDGQPRPDHAASRWEMKTRNRGEEFIGQRLAPLAREVSTWTAGKVLDGLGGRAVNDVVGKNKPDSRTPTGLSSPGPTDNALAWCSLWGISAFTLVPKSIGVSATAGAVPPARSYPRLLVVPVVADPISPVLWTALARSRELLSAFSDDPVRSVDARQLLVRRGVIGACSFPLDKSDNDSAPERTLLRGTLHPFQEDADVW
NZ_CP010341.1	fig|6666666.450534.peg.369	peg	NZ_CP010341.1_425203_422588	425203	422588	-	CRISPR-associated helicase Cas3			icw(2);CRISPRs	atgaccatcacgcttgatgatttcgcaacgttcttccgtgccgtcaatgcgggccacgaccccttcccgtggcagacggcgctgctgacgggtatcgctggatccgcgcggtggcccagcgccatcacggcccccaccggaagtggcaagagcgcggtcgtggaagtgcatgtcttcctgaacgccctgtacagcgccggctccgggccccgcgtgccccgccggttgtccaccgtggtcgccaggcgcgcactggtcgactcacaggccgaccgcgcgcagcgggtcgccgactggctcgacgagggcgactcccccctggctcgcgagatgagtgcgctcctccagcgcctcagcgccgccgatgacaccccgcccctggtgatcgggcacctgcgt…	MTITLDDFATFFRAVNAGHDPFPWQTALLTGIAGSARWPSAITAPTGSGKSAVVEVHVFLNALYSAGSGPRVPRRLSTVVARRALVDSQADRAQRVADWLDEGDSPLAREMSALLQRLSAADDTPPLVIGHLRGGISLRSTWIDDPSACAVISATPDMWGSRLLLRGYGSSMAARPREGGLLGLDNAVVIDEAHLSRQLVGTARWVSQHNADVAERLGVPGLQVVESSATTRSASPDGIGIGPDDLADPTLRPRLTLPKPVTVVESAAWSGKKATDQYISTLVDQVQDMARTADDGTIGCIVNRVDTALRVAERLGDDCPCWVGPTRPLDLAQLKRSYPALLGLDTAPRQAMPRFLVATQTVEVGVDLDLSGLVTELAPADSLTQRFGRVNRRGLRDSG…
NZ_CP010341.1	fig|6666666.450534.peg.370	peg	NZ_CP010341.1_426741_425200	426741	425200	-	CRISPR-associated protein Csb2				atgtcgccactcactatccgagcggtatttccgctgggggtgttccagggccaccgcgccgacgggtcgcccgaccggctacccgacaccgccaggctcttctccgccctggtcaatgctgccgggcagggatccgaggccatcgcggtcaagggtcgcctcgagccgtcatcggaatcgaccgccgcgttgagctggctggagaaacacccgccgacgatgatccgcatccccaaccacgttcccgtgtcaccagaccggcgtccggatgcgtatcgaaagaccggcacggtacagggccccaagaagtcacccgcaatgcgaatcggcgcccgccagatcagcaccggaaccgccatcgacgattgcgtcggatggttctgggccgatgcaccctcc…	MSPLTIRAVFPLGVFQGHRADGSPDRLPDTARLFSALVNAAGQGSEAIAVKGRLEPSSESTAALSWLEKHPPTMIRIPNHVPVSPDRRPDAYRKTGTVQGPKKSPAMRIGARQISTGTAIDDCVGWFWADAPSEVQETVGRLCADVSCLGEDDSPVILTLDQFVPTHELVASTQQLRPIGLAVRTPGPGRLDELIRAHHEAFPPKMPSAAQDSPSFSEMPRGSRVPTEGLRVLRYKSPTPPPADSPWPLAMLLPLSAHIALEDGLTWCVAMHRMLISRLGDGAPAIVTGHYARGASQPANRVAVQYLPPTLLSHRAESGDFPHGAIALLLPASIAAEDRGEIVRALNSPRLGLWSSAGRVTLGTPLRIDASQFWPTPQPGWRRQWRTLDGMVPETRRQP…
NZ_CP010341.1	fig|6666666.450534.peg.371	peg	NZ_CP010341.1_427942_426743	427942	426743	-	CRISPR-associated protein Csb1				atgaccgatctcacctactccgacctcgaagcggcctgccacgccggcggagccagcgtcctgtcgtcggtgacggaactcgcccccgcagccggaccgcaggcaggcatcgcccccgcccgctatgtgcagggacgcgacgggacctatgcctacgagacccgcttcatcggcggcgagcccagcagcgtggtcgtcgtcgacagcaaggcgagccagctcaaccgcgtggaggatgccatctccctggccatcgaggaaggtgacccatcgctgacccggatgccgtcgatccgggttgactacgaaaccctgagcgccaccgattaccagttgccccaccgcttcagcgacggccacatccgcttcggcacaatcgacggcgaggtgaccaccaag…	MTDLTYSDLEAACHAGGASVLSSVTELAPAAGPQAGIAPARYVQGRDGTYAYETRFIGGEPSSVVVVDSKASQLNRVEDAISLAIEEGDPSLTRMPSIRVDYETLSATDYQLPHRFSDGHIRFGTIDGEVTTKYPAYVAARNASPANARALLELSPVSLAFGAWDSTRKAHQARFRSCLVGEIIGQLADQTEAGRKPPRRGSARKDDIAPSVQLNEKDMLTLLATQEDEMSPTTVDKITKDAKKAKNKPTSASVLGLGAIPPSLDGLGFVSCRRIIRSHVLSFSALRQLRFGADNAGNVACRALLAALSLHGLALSDQELELRANCDLVEAGDPVVTLDGRRGTHTELEPLVPEVTGPILATAIERAVATAGIRWDGQVLEVTGNPIILAGATADADED
NZ_CP010341.1	fig|6666666.450534.rna.6	rna	NZ_CP010341.1_428373_428286	428373	428286	-	tRNA-Ser-GGA			isu;tRNAs	ggaggattcgcctagaggcctatggcgctcgcttggaaagcgggttgggttcacgccctcacgagttcgaatctcgtatcctccgcca
NZ_CP010341.1	fig|6666666.450534.peg.372	peg	NZ_CP010341.1_428471_429745	428471	429745	+	Threonine dehydratase biosynthetic (EC 4.3.1.19)			isu;Branched-Chain_Amino_Acid_Biosynthesis	gtgaccactaccgaggtatccacgctcgcccatctcgtcgaccaggccgccgagggccttgccggcgtcgccagagtcaccccgctgcaatacaacgaacgcatttcctcgacctcgggctgtcgcgtctggctcaagcgcgaagacctgcaaccggtgcgcagctataagttgcgcggcgcctacaccttcatcagcaagctgtccgacgacgagaagcgcgccggcgtgatctgtgcctccgccggcaaccacggccaaggcgtggcctgggcctgcgcacggctgggcatcaccggcaccgtgcacgtgccctccaccaccccgcgccagaagcgcgaccgcatccgcttcttcggcggcgaccatgtgcgcctcgtggtgggcggcgacacctac…	MTTTEVSTLAHLVDQAAEGLAGVARVTPLQYNERISSTSGCRVWLKREDLQPVRSYKLRGAYTFISKLSDDEKRAGVICASAGNHGQGVAWACARLGITGTVHVPSTTPRQKRDRIRFFGGDHVRLVVGGDTYDDAARAAQVEADRTGATMVPAFDDPLIASGQGTVARELVEQLGHAPDVLVVPVGGGGLLSGCGAWMRENHPETRIIAVEPAGAAGLAAAMDAGRPVRLDHIDSFVDGAAVARVGDFTFKIARQLAPDLIAIPEGQVCTEMLSMYQVDGIIAEPAGALAASALSVHPMDTTLGIDPSQEIAIIVSGGNNDVSRYAEVVERSGVHEGRRRYFLVNFPQEPGALRRFLNEVLGPDDDIIVFDYTKHSNRDTGPALVGIELGDPTSFAEL…
NZ_CP010341.1	fig|6666666.450534.peg.373	peg	NZ_CP010341.1_430219_430506	430219	430506	+	hypothetical protein				atgaccgacctgcccatcacccagacccaccactgcacctgcgcggagggggaaaccaacactcccgagctcgacgccagcgccatcccgcacgcgattcgccacgccgccatcctcggcgcgctgcagggcctgggccacaacgaatcgatgatcctggtggccccgcacaatccgctgccgctgctcgaccagatcgactccatgtggcccgacgtcttcagcctcgaatatgtgcaggaaggccccgacgcctggaagatccgcttcacgcgcgtggccgcctga	MTDLPITQTHHCTCAEGETNTPELDASAIPHAIRHAAILGALQGLGHNESMILVAPHNPLPLLDQIDSMWPDVFSLEYVQEGPDAWKIRFTRVAA
NZ_CP010341.1	fig|6666666.450534.peg.374	peg	NZ_CP010341.1_430512_431522	430512	431522	+	Transcriptional regulator, ArsR family				gtggacggccagaccggcctcgttcgtcgcgccgcagtcctcggcgtcggtgcgacggatggggcttaccccagcgaccgcggcgccccgcttgatccgcagtgccaacggctgatggacgccctgctcaccgctccggggccgatgacggtggcccagctgggtgtcgacgcggagatgcgtcccaacacggtgcgcttccacctggcccacctgggcgatgccgggctggtgagcggtgtttcggcgcgcaccaccacacgcggacgccccggcgtgctctatcgcgccaccgcgagggccttcgacagcggcccgcagcatccccggctgctcaccgaggtgctcatgcaccatttccttgccgacgccgcgacgccaccgccatcggttgaggac…	MDGQTGLVRRAAVLGVGATDGAYPSDRGAPLDPQCQRLMDALLTAPGPMTVAQLGVDAEMRPNTVRFHLAHLGDAGLVSGVSARTTTRGRPGVLYRATARAFDSGPQHPRLLTEVLMHHFLADAATPPPSVEDPQRPTTVWERARRAGRAWSSHVETLPGGSPAHGGAGPEHVTDGTAQFDALLTQLGNWGLAPNRIRDPGVPDGSAVPDESAAASTHSPVGSTIGPGPVSPDPAAAQRDHLPDRIRIGLNRCPFAHEASECPDLVCGVHAGIIDGLLAQLGGSWRVARLTPHASAGQCLLDAELTHPALQAPPCPAAAYPDSVHRAGRGGTTPRA
NZ_CP010341.1	fig|6666666.450534.peg.375	peg	NZ_CP010341.1_431570_432874	431570	432874	+	hypothetical protein				atgacccgcctgcaagaaagccaccccatgtcacagcccgttgccgtcccggaacagggcagcgccgacccgccgctcaaacccgccagccagacccgacgcgtgatcgtgctgctcgtgccgtgcggagtggccatggtgatgggtttggacgccgccctggtgctgctcggcctgccggccccgttgagtggtgagcggttctcgtcggcccacggcatcatcatgaccatcggcttcttggaagctctcgtcagcctggagagcgcggtgtccctgcgtcgcctgtgggcctactgcgctccggctgccctcgccgtgggtgccctcctcgtgctcacaccgcttcccctccaggccggtcagctgctcatgcttgtcggttgcgcgctgctgatc…	MTRLQESHPMSQPVAVPEQGSADPPLKPASQTRRVIVLLVPCGVAMVMGLDAALVLLGLPAPLSGERFSSAHGIIMTIGFLEALVSLESAVSLRRLWAYCAPAALAVGALLVLTPLPLQAGQLLMLVGCALLIVNYSVLWTRKHEPMVAVQVGGALAALGAVLLWTGGVSIPDLFAWLVTFLMLTIAAERVVISRFSPSVLTPAGARRYQRGIVVISALIVFACPLTTIWSGRVLPVFGLALIALTVVAAWGDGARSDLRVRARATVAGSDAASDADTASGSAITPSQRFTGVMVFISYLWLIVTGLLLVHPTLSGLHYDALLHAVFLGFVMTMVVAHVPTYLPFLLEIRFRFNPGFWGVAVLLNVGLVVRIVADLAGSETGRTLGGLANIAALLSLVA…
NZ_CP010341.1	fig|6666666.450534.peg.376	peg	NZ_CP010341.1_432871_435507	432871	435507	+	Multicopper oxidase			idu(2);Copper_homeostasis	atgaacatcgaaagccccaccacacggagacgcccccacggcctggccagccgccgggtctggttcacggccgtcacggtgccggtctgcctgtgggcgctcgtcgcgctcgcggcactgatcggccagcgctggcgcgccgacctgggctggatcggcctgcatgccgccgccctgggcgtggccaccaacgccatcgtcacctggagcgactacttcgtcgacgccctgatgcgtggagccgcctcgtcgaaggcccgccagatcggcgtgctggcggggctcaacgtcggcaccctggcgctcatcgggggcatcgaggccgccctgaatccccttgtcacagcgggtgcggcgctcattgtcgtggcgatcgtcgtccactgcgccagcctgtgg…	MNIESPTTRRRPHGLASRRVWFTAVTVPVCLWALVALAALIGQRWRADLGWIGLHAAALGVATNAIVTWSDYFVDALMRGAASSKARQIGVLAGLNVGTLALIGGIEAALNPLVTAGAALIVVAIVVHCASLWRRSRGALTTRLGSTVVGYYIACAGWFVAAGVFGFLMTTAGGGHLNRYLLAHIASAVLGCLGLAVIGTLVTLWPTILRTRMVPGAQTDARRALPLLNIALAVVVIGGVIGRGWLSALGLLGYLACLGFTLAAMMRAARVKPPRSFAARSVIAGMAWLVGTLVVATVIAAMGPDTATIMNRLTALAWPLLAGFAAQLIAGSMAYLLPVVIGGGPAMVRRRNRVMDLASNTRLVAANGAGLGLLLPLPAAGRVAMIAVAAACVAAFLVL…
NZ_CP010341.1	fig|6666666.450534.peg.377	peg	NZ_CP010341.1_435661_437040	435661	437040	+	hypothetical protein				atgaagatcacacgagccctggccgccactgccacgctgaccgcgctgttggtgggcaccggcgttgccggggccgccgccgacgtcacctgggaatcatcgccgggaccccacaccttcagcgtggacgtcacccctgtttcctacatggtcgacagctccggtgacgccgccctgcgcgtggaacacatcgtcgacgagaacggccgggccttgctgtgcgcccagttcgaccggccgtcgccctcggggacgcagctgcagccgttgggacgcgccactccgcaacttgcctacctggccaaccagttggagcatcctgagctcaatcctgacctggccgggctggacgccatgcagcagtactacgtgctgcaattcgtggcccacatgtatgac…	MKITRALAATATLTALLVGTGVAGAAADVTWESSPGPHTFSVDVTPVSYMVDSSGDAALRVEHIVDENGRALLCAQFDRPSPSGTQLQPLGRATPQLAYLANQLEHPELNPDLAGLDAMQQYYVLQFVAHMYDSPHFAAFTDVQDGQRVADPHGLIPRITAVKARADAASNGDFFEGHKISVSEPVPASALDAEGFWLSDPVTVSVQAGSAQVTVKPTWNEAATAAGTTLVDAATGAPLEAVTDGAQVRLKTSADKLAGRAGRVGVTLDASFDGGTAKIGYLYGGDESVQQIVGYDEITYNEHLSTDISTAYTPVLGSLSGTKEGAAGERLAGVEFTVKDAGGTALTTVTTASDGTFTVPDVPWGTWFIHETKTPQGYLPLSQPVEVTIDGAHRRIDLP…
NZ_CP010341.1	fig|6666666.450534.peg.378	peg	NZ_CP010341.1_437248_437916	437248	437916	+	peptidase C60 sortase A and B				gtgctggtgaccgttgcgctcgtcgcggcgggcgtcgccctgttccagcaccgcatcctgttccagcaccgcgcaccgggagtggccgctgagccggtgccgggcatcacgacgaatggttccgtggtggcgacgggggaaccgcgcaccgactcggcgccgcttcccccggccccgttcgtggccgcgcgcccgaccccggaagcagccgtggcgctggaggtcgcggccgaccggttggtgatcccgtcactgggcgttgatgccccgctgctggcggccccgctcggcgaggacggatcgctggccgttcccgatgacccgcagcaggtgggcgtctccacgatcgccgcacccgttgccagctcggcgggaaccaccctgctggccggccatgtg…	MLVTVALVAAGVALFQHRILFQHRAPGVAAEPVPGITTNGSVVATGEPRTDSAPLPPAPFVAARPTPEAAVALEVAADRLVIPSLGVDAPLLAAPLGEDGSLAVPDDPQQVGVSTIAAPVASSAGTTLLAGHVNMQRVPGALWKLSQILPGARIITTDHGGVRQEWIVDGLTVHPKQGLPEGLTNTTGRRRLAVVTCGGEVHDGQYEKNVIAWARSAPTSGT
NZ_CP010341.1	fig|6666666.450534.peg.379	peg	NZ_CP010341.1_437986_441390	437986	441390	+	DNA polymerase III subunits gamma and tau (EC 2.7.7.7)			icw(1);DNA_processing_cluster	gtggatggcgatctggatcccgagggccacgaggcacctgaggacgatttcttcgagcaggacggtcctgccctgttcgacgatgccgccagcaccgaatccaccagcgcggacagcacgaagggaaccatggcgaacagcaccgataccggcggcgtggacgcaccacgcgacgagcccctggcgtccggtgagatcccgacgccggatgccccggtggctgctacgcccgacgcgcctgcgcccgacaacgacccgggggcgccgctggcgctctaccggcgctatcgtcccgacaccttcgagcaggtgatcggtcaggaccatgtgaccctgccgttgcagcgtgcgatcgccaacaaccgggtgagccatgcctacctgttcagcggcccgcgc…	MDGDLDPEGHEAPEDDFFEQDGPALFDDAASTESTSADSTKGTMANSTDTGGVDAPRDEPLASGEIPTPDAPVAATPDAPAPDNDPGAPLALYRRYRPDTFEQVIGQDHVTLPLQRAIANNRVSHAYLFSGPRGCGKTTCARILARCLNCENGPTPTPCGHCTSCRELATGGPGSIDVIEIDAASHGRVDDARELREGIFFAPVQSRFKIYIIDEAHMVTKEGFNALLKVVEEPPPHVKFIFATTEPDKVIGTIRSRTHHYPFRLVPPKVLTDYLEKICVEEHVQVEPGVLPLVVRAGAGSVRDSLSVLDQLLGSAGADGVSYQQATSLLGYTPDALLDEMVDALAAGDGKGVFGTIDKVIEIGQDPRRFAEDLLQRLRDLVIVADVPDALSSGLIDVA…
NZ_CP010341.1	fig|6666666.450534.peg.380	peg	NZ_CP010341.1_441641_441949	441641	441949	+	Nucleoid-associated protein YaaK				atgtttcctgaaggcatggacatgaacgcgctcctcgagcaggcccagcagatgcaggtgcagctgcagcaggcccgcgacgacctacaggacgccagcttctccggcacctccggcggcggcctggtggaggcaaccgtcaccggcggtggcgtgctcaccggcctggtgatcaagcccgaggccatcgaccccgatgacgccgagggcctggccgacctggtggtggccgccgtgcgcgatgccacctcgaaggccgcacaggaagccgagaaagtgatgcctgacctgggatcgctgggtctttga	MFPEGMDMNALLEQAQQMQVQLQQARDDLQDASFSGTSGGGLVEATVTGGGVLTGLVIKPEAIDPDDAEGLADLVVAAVRDATSKAAQEAEKVMPDLGSLGL
NZ_CP010341.1	fig|6666666.450534.peg.381	peg	NZ_CP010341.1_441951_442577	441951	442577	+	Recombination protein RecR			isu;DNA_processing_cluster isu;DNA_repair,_bacterial_RecFOR_pathway	gtgtacgacggacctatccaggatctgatcgacgagctcggcaggctgccgggcgtgggccccaagagcgcccagcgcatcgccttctggctgctcgaccagccccaggccgacgtggagcagctggccaatacgctgcgcacggtgaaggagggcacccacctgtgctcgatctgcttcaacgtgaccgactccgacatctgccgcatctgccgcgacccgcgtcgcgaccacagctccatctgcgtggtcgaggagtccaaggacgtgatggccattgagcgcacccgcgaattccgcgggctctaccacgtgctcggtggctcgatcagcccgatcgacggccgtggccccggcgacctgcgcatcgccgaactcgtgcgacgcctgcaggacccg…	MYDGPIQDLIDELGRLPGVGPKSAQRIAFWLLDQPQADVEQLANTLRTVKEGTHLCSICFNVTDSDICRICRDPRRDHSSICVVEESKDVMAIERTREFRGLYHVLGGSISPIDGRGPGDLRIAELVRRLQDPKVSEIILATDPNLEGDATATYISRLLGETPGIRVSRLASGLPVGGDLEYADEVTLGRAFSGRRYVNDEEPADQSA
NZ_CP010341.1	fig|6666666.450534.peg.382	peg	NZ_CP010341.1_443368_442601	443368	442601	-	hypothetical protein				atggccatcgagaagtcgctgctcatgctcaccggctcacaggtgccgcagcccaggcccggctccgaactggaccgcctcgacaaggaaatgcccgacgccgcggtggtggggctgacgaattcattgcagcaggcggtgcgtaccgcccaggaatgcgcccgctcgatgggtgacgccctgttcggggagcagccccggggccccgggccggccgtgctgatcctggcccgctccctgctgcttgcctccggacgcgtgatctatgcgctgggtgccgaggacgacgaggtgcgcctcgcccactgcctgcaggtgatctcacaggagagcggcagcctgttgcagggcatggaggaggcccacgagttcacccagctgcacagcctgcgtcccagc…	MAIEKSLLMLTGSQVPQPRPGSELDRLDKEMPDAAVVGLTNSLQQAVRTAQECARSMGDALFGEQPRGPGPAVLILARSLLLASGRVIYALGAEDDEVRLAHCLQVISQESGSLLQGMEEAHEFTQLHSLRPSDEFLAEVKSANKTVQKLSRIRGERAMLREMAQAISEAAGPAGLPAEFAPTVREAALWVFHCYSGMAHGYAWSFEVGAGDPSVDLWIVGTLGAFAVRLMTEMCRAPEELGPDDLGPDDVPLDA
NZ_CP010341.1	fig|6666666.450534.peg.383	peg	NZ_CP010341.1_443689_446949	443689	446949	+	Isoleucyl-tRNA synthetase (EC 6.1.1.5)			isu;tRNA_aminoacylation,_Ile	atgacgaccagctctgagcgcactcccgcgaagaatgaagccccgaagaatgatggggtgaacgtcgaagccgctgacccgacgggcttcggacacagctaccacgccgtgccggcgcgcatcgacctgcccgcggtggaccacgagatcatcgccctgtgggagaagaacaacaccttcaccaagtcgtgggaagcctccgagggcggcccgcgctggaacttctacgagggtccgcccaccgccaacggccagcccggcacgcaccacatcgaggcgcgcgtgttcaaggacatgttcccccgctacaagacgatgcagggcttccgcgttgaccgcaaggccggctgggactgccatggcctgccggtggaactcgccgtcgagaaggaactcggc…	MTTSSERTPAKNEAPKNDGVNVEAADPTGFGHSYHAVPARIDLPAVDHEIIALWEKNNTFTKSWEASEGGPRWNFYEGPPTANGQPGTHHIEARVFKDMFPRYKTMQGFRVDRKAGWDCHGLPVELAVEKELGFDHKNEIEEYGIARFNEKCRESVTEHVDEFAELTRRMGYWVNMDEAYWTMAPEYVDSEWWALQKIFNDGLLVQDFRVTPYCPHDETALSDHEVSQGYREVTEPSIYVAFPLTSGPWAERGAKLAVWTTTPWTLISNTAVAVAPDVDYVLASNGHEELVVAEPLFDAVLGEHDDEGKPVWHVVDKKQGAAMAGWDYERPFDFVPFDKRANYILTADYVTTDDGTGLVHEAPAFGADDMEVGRANGLPVINPIRADGTFEADLPLVGG…
NZ_CP010341.1	fig|6666666.450534.peg.384	peg	NZ_CP010341.1_448062_447076	448062	447076	-	Putative oxidoreductase				atgaccgttcgctggggtattgcagggtcgggacgtatcgcccgcatcatggccaccgagttcaccgccgcgcagcacgcggaactggtggcagtcggctcacgcagcgccgagcgcgccgggcagttcgccgccgagttcggcctgccccatgcgcacggctcctaccgcgagctgctcgacgaccccgatgtcgacgccatctacatcggcaccccgaacgcgcagcactatgccctggcgctggcggtcatcggcgccaacaaggcggtgctggtggagaagtcgatgacctgccaggtgcagcacacccgggaactggcgcgggccgcccggcaggagggcgtgttcgccatggagggcatgtggacccggttcctgccggcgatccgtgccgcc…	MTVRWGIAGSGRIARIMATEFTAAQHAELVAVGSRSAERAGQFAAEFGLPHAHGSYRELLDDPDVDAIYIGTPNAQHYALALAVIGANKAVLVEKSMTCQVQHTRELARAARQEGVFAMEGMWTRFLPAIRAAHEAVATGRIGDITCVQGDLFAYRAFNATDRLFAPGLGGGAMLDLGVYALHFAQDFLGEPIAVDCTGQLAETRVDASASMQLRYASGATAQLSISLQAHGPGRMTIMGTDGFIEVEPRFHHPTSIVVHRDDDEPEHVTLPFPGRGYRLELSAVSEAIEAGLTEHPFVPLDDSIAVACAMTHALEQLGYRPLDDEDF
NZ_CP010341.1	fig|6666666.450534.peg.385	peg	NZ_CP010341.1_448231_449505	448231	449505	+	Aspartokinase (EC 2.7.2.4)			isu;Lysine_Biosynthesis_DAP_Pathway,_GJO_scratch isu;CBSS-216591.1.peg.168 isu;Threonine_and_Homoserine_Biosynthesis isu;Lysine_Biosynthesis_DAP_Pathway	atgtccaggatcgtccagaagtatggcggatcgtcggttgcggatgcggagtcgatcaagcgcgtcgcgcgcaagatcgcccgtgccaagcagcgcggcgatgccgtgaccgttgtcatctccgcaatgggtgacaccaccgatgagctgatggacctcgcctaccaggtgagcccccagccccagacccgtgagctcgacatgctgctcaccaccggcgagcgccagtcggccgcgctgttggcgatggcgttgaacgacctcggcgtcaaggctcgcagctacaccggcagccaggcgggcgtgatcaccaccgagcgccacggcgacgcccgcatcgtgaccatcacccccggacgcatcgagaaatcgctcgcccagggcaatgtgacgatcgtc…	MSRIVQKYGGSSVADAESIKRVARKIARAKQRGDAVTVVISAMGDTTDELMDLAYQVSPQPQTRELDMLLTTGERQSAALLAMALNDLGVKARSYTGSQAGVITTERHGDARIVTITPGRIEKSLAQGNVTIVAGFQGVSQDTKDVTTLGRGASDTTAIALAAVLGAKYCEIYTDVDGVFTADPRIVPTAKRIPEITYEEMMEMAAAGTKVLHLRAVEYARREGIAVHVRSSFSDNPGTWVKGHADIAKGNQMEEAMITGIASDASEAKITVVGVPDEVGRAARTFDVMAAAEINIDMIVQNVSAVSTGRTDISFTLPMSDGQRAVQALNAVKDEIGFEELLYDDQIGKVSVIGIGMRTHPGVTAAFFDALAANDINIDMISTSEIRISVIVEAPKLAT…
NZ_CP010341.1	fig|6666666.450534.peg.386	peg	NZ_CP010341.1_449592_451535	449592	451535	+	Proposed peptidoglycan lipid II flippase MurJ			isu;Peptidoglycan_lipid_II_flippase	gtgcccgaacagggccccgaactcccgcaggagacctccgcggcggactactcgcccggccacggttcgtccagccacggcggcgccatcgatcggctgagccgccgccccgagcgggcggtgcactcggccgaggacaccggacgcatcccggctgtcggggcaccgatccgtcgtccccgtgccgatgccccggcatccggccagcccgacgaacccacccagccggtggggcgcggaaccagcaacagcgacgagacgtccacggaaatgaccatgaccaatatggccgccgtggacgacgagatcgacgccgccgaccgcaagaacctcggccgcaattcgctgctcatggcatcgggcacgctggtcagccgcgtgctgggcatggtgaacgcc…	MPEQGPELPQETSAADYSPGHGSSSHGGAIDRLSRRPERAVHSAEDTGRIPAVGAPIRRPRADAPASGQPDEPTQPVGRGTSNSDETSTEMTMTNMAAVDDEIDAADRKNLGRNSLLMASGTLVSRVLGMVNAMLLAKVVGQALAADAFRLANTLPNYILVLLSGGILNAVLLPQITKAMKRPDGGKDFVDRLLTATLTLILVVAVLCTAGAGVLMRVLYQLEGAGLHLGIAFAYICMPQVLFYALFAVLGNLLNARGSFGAFGWAPVVNNVVAIGGEIVFLSLWGQQADPSVWSSQMVWTLAGSATLGIIAQTLVLLPVLKKIGFRYTPRFGLRGYGFGQVGRFAALTFIALCIAQAGGIYIANVASGMMYRAPQGTTVAGYAAYQNAMTLFQMPYSL…
NZ_CP010341.1	fig|6666666.450534.peg.387	peg	NZ_CP010341.1_451599_453674	451599	453674	+	L-O-lysylphosphatidylglycerol synthase (EC 2.3.2.3)				atgaacaaagtgtccttccttcggcgtctcggtaattggctcaccagcccccgtgtgctggccctgctcatcggcgtcggcggcatcatcaatgtggtgggggtgatcgccgcaccccatggttcgcggcgcatgcgcatggtgctcgacgtcttctctcccaccgtggtgggcctggcgtcggtggccacggcaatcgtcggcctggtgctcattgcgctgagcaccggcctgaagcaccgcaagcgcgtcgcctggtggctggccgtcgcgatggtcgtgatgacggtgctgctgcacgtggtgaagggcttcgacttcgagcagtccatcgccgggctggtggtgctcgcgctcctggtggccgggcaccgccacttcaccggcatccccgacccg…	MNKVSFLRRLGNWLTSPRVLALLIGVGGIINVVGVIAAPHGSRRMRMVLDVFSPTVVGLASVATAIVGLVLIALSTGLKHRKRVAWWLAVAMVVMTVLLHVVKGFDFEQSIAGLVVLALLVAGHRHFTGIPDPRSRRSIWTTVILAPLAGITLGTVLLTATARTQAHDTTLVDRIVETVVGMVGISGPVVFIRPHWDDRWFFAMLMIGVFVIITILVALLRSPNGPHSLHPDEENELRSILPMNPRIGSLDYFATRRDRGVMVGASRRAAISYRVVGGVSLAGGDPLGEPGQWGEVVDAWIAEANRYGWLPAVLACGEEAGRLFADRGMEVLHLGDEAIIDVADFSLAGRVMKPVRNTVNHAKRDGVVVDCLRAKDLSALEVAEVRTRADEWRDGPVER…
NZ_CP010341.1	fig|6666666.450534.peg.388	peg	NZ_CP010341.1_454069_453671	454069	453671	-	hypothetical protein				atgattgtgggaatgcgatttgtcagcaccgcggcaggcgccgctgccgtcatcctcggcggctggatcgccgtcatgcgcttcatccccgaaatcgggggcgtcaagcgcgacgacctcaacaaatggctggccatcgacaccgccgaagtggcgacgctggcgggcctgtcggtgacggccgcctggcggcccagctattcgcatgtgtgggcgctggccggcaccgccctggtggtcggcgacgcggcactggacgtcagcattgccaagcccggccccgatcgtgatcgtgccatcggcatggccgcactcatcgaggtgccctcggcgttggccctgggttcctggaccctgcgccgggtgatcaagcgccgccgcgcggcgcgcgccgcctag	MIVGMRFVSTAAGAAAVILGGWIAVMRFIPEIGGVKRDDLNKWLAIDTAEVATLAGLSVTAAWRPSYSHVWALAGTALVVGDAALDVSIAKPGPDRDRAIGMAALIEVPSALALGSWTLRRVIKRRRAARAA
NZ_CP010341.1	fig|6666666.450534.peg.389	peg	NZ_CP010341.1_455188_454223	455188	454223	-	Fructokinase (EC 2.7.1.4)			isu;Sucrose_utilization	atggcagtagtcgtatgcggcgaggcgttgatcgacctcatcccggacaattcgcgcgccggcaccacgcagtcgtcgtactggcaggcgcactcggccggcggacccctgaacacggcggtggcactgtcccgcctcggaatgcccacccgcttcctgggacgcttcggcatcgacggcttcggcgcccagctgcgcagccacctgcgggccaatggcgtggacgattcgctgggcgtgcagacgctcgccgggtcaacgtcgttgtcggtggtctcggtggactcctcgggcgctgcccgctatgtgttccacctgcgcggcacggccaacttcgggtggaagcccgaggagttcccgcagctggatgccgacgactggctgcacaccggatccctg…	MAVVVCGEALIDLIPDNSRAGTTQSSYWQAHSAGGPLNTAVALSRLGMPTRFLGRFGIDGFGAQLRSHLRANGVDDSLGVQTLAGSTSLSVVSVDSSGAARYVFHLRGTANFGWKPEEFPQLDADDWLHTGSLVATVEPGRSALLDFVRTTPAHLSYDLNVRPTVEPDPDAYLALIDPFVQVVSQRGGVVRASDEDLLWLAGGHGEIDDLARAAVERYGMDLLVVTLGAHGALATGVGRETVRVPGFPAAVVDTVGAGDTFTAGFLQGWLRDADLTAALLRGCAAASIVCTRVGADPPTAAEVDELLAAGPTRTDPPPDTA
NZ_CP010341.1	fig|6666666.450534.peg.390	peg	NZ_CP010341.1_455464_456909	455464	456909	+	Agmatine/putrescine antiporter, associated with agmatine catabolism				atggccgatcggcagaccactcgtctgcagcgcacgctgagccgcttcgacatcgtcttcctcatcgtgtcggccgtggtcggcctggagatgctcggctcggtcagcgccgagggtccgcagaccttcacctggctggtcgtgctcatcgtgatcttcgtgatcccctatgcgctgatcttcgccgagaccggctcggccttcaccggcgagggcggcgtctacctgtgggtgcgtcgcgcgttcggacgcccggtggccgccgtggcatcagccttcacctggatcacccagcccgtgtgggtgggcggttcgatggccttcctcaacgccgaggcggcccgcaaccacctggtgcacttcgcggagggttcgccggccgactatgcgttcaagctg…	MADRQTTRLQRTLSRFDIVFLIVSAVVGLEMLGSVSAEGPQTFTWLVVLIVIFVIPYALIFAETGSAFTGEGGVYLWVRRAFGRPVAAVASAFTWITQPVWVGGSMAFLNAEAARNHLVHFAEGSPADYAFKLCFIWITVLAAILSLAKAKWIPTVGAILKLTFISFFVITAIIYGATNGIQQITLGSFSPTRAGFITLVPLLIFAFLGFEGSSSASGEMKNAPHDVAVSVMRSSAMAGFFYLVPVFAIILVVPPSSIDGVSGLLNAVATVFSVYGPAAKPMMVLAVVMFTLANIGQGAAWMIMSDRMQAMAAADGSFFGGFFGRFSPRLGTPIRVNLLSGTVSTVFMLAAMQLTGSSAALFDVVLGVAITTYLFSYLLIIPAAMRLRLHEPDVVRPFR…
NZ_CP010341.1	fig|6666666.450534.peg.391	peg	NZ_CP010341.1_458858_457107	458858	457107	-	Uncharacterized MFS-type transporter				atggccaagtcgtccccatgggcccccttccgcattcgtgcctatctgatcctgtggctcgcccagttgggcgccaacatcggcggctggatgcagaccgtcggtgcgcagtggttcctggtggaggtgggcgccagcgccgtgttcatcaccctggtgcagaccgccaccaccgcgccctccctgctcttcgggctgccggccggggtgatggccgattcctacgaccgtcgccatgtgctgctcgccgcgaacctgatcgccgccggggcaagcaccgtgctggcggtggtgtcattcctgcacgtgctcaccccggtggggctgctggcatgcaccttcctgctgggctgtggcatggcgctcaacgccccgacctggcaggccgtgatcccctcg…	MAKSSPWAPFRIRAYLILWLAQLGANIGGWMQTVGAQWFLVEVGASAVFITLVQTATTAPSLLFGLPAGVMADSYDRRHVLLAANLIAAGASTVLAVVSFLHVLTPVGLLACTFLLGCGMALNAPTWQAVIPSLVPRKQIPAATALGSVTINAARALGPAFAGFLVALAGTSAVFAVNAAAYVLSVVAVLTWKRPAKRVGRREPFRSALFSGMRYTKAAPHVNRIMLRTALFIVPASAIWALLPVEAHGRLHMGSGGYGVLLACLGVGALSGVFVLPWLRRRISSNKIVVVASIAYGAGTVGAALLPSWGVGVSLVVAGIAWMCNFTTFNSLLQLTLAPWVRARGMAIYLLIVMAGQALGSPLWGTIATLWTAQISFLVAGGLLLVFVPISVRFWPIRP…
NZ_CP010341.1	fig|6666666.450534.peg.392	peg	NZ_CP010341.1_459158_459850	459158	459850	+	hypothetical protein				atgtgcgctggcgtgatggcgctcagcctcgtcgctgccggatgttccagcacgggcgccccggcctcggtgccgacgcgcagcgtggaggaactcaccaaggacatgggcaatgcggtgaactcgcaggcctccacgaagtcagtgcgcatcaccgactcgggtgcccagaaggacccgacgagcgccgacgccacccagaacttcgtggtcgagggcaccatggacggctcgaacatgctcttcgagcagaacttcagcaccggctattcagtgtcgatggtgctcgtggacgacaaggtgtacaccaaggcgaacgacaagtactggcagctcaacggcgacgtggacggcgccacggtggcgaagtatgccgacaagtgggtcagcgacgacccc…	MCAGVMALSLVAAGCSSTGAPASVPTRSVEELTKDMGNAVNSQASTKSVRITDSGAQKDPTSADATQNFVVEGTMDGSNMLFEQNFSTGYSVSMVLVDDKVYTKANDKYWQLNGDVDGATVAKYADKWVSDDPNTTADNVKNTAPVKVLTTVFTELQADTFQKVDIVKRNGKKVYQMTNDKGSEVDVDPATMYPIHIKLSNHPDTFEFEKWNNAATQVVPPADQTVVYSG
NZ_CP010341.1	fig|6666666.450534.peg.393	peg	NZ_CP010341.1_459909_460673	459909	460673	+	hypothetical protein				atgaaataccgtcccttggttgtcctcggcagctgtgcgctggcgttcggcctggtggccgggtgctcggccaagccggcggtgagcggtgccggctcgtcggccagctccgcgtcgtcgagtgcgtcgcccagcaagtccgccggcgaggtgatcgacgccatgatgaaggcgatgcagcaggccacctcggtgcgggtcgcccaggtgcagggttccagcagcccagtgcaggccagcggttcggcgggtgcctccgcgagcgccgcggccccggtctcggtggtcagtgagggctccctgacgggcgcgaactacctctccgacctctcgctggccggcggcagccatgtgaacgtgctggtggtggacgaccagacctacctgcagggcaatgac…	MKYRPLVVLGSCALAFGLVAGCSAKPAVSGAGSSASSASSSASPSKSAGEVIDAMMKAMQQATSVRVAQVQGSSSPVQASGSAGASASAAAPVSVVSEGSLTGANYLSDLSLAGGSHVNVLVVDDQTYLQGNDAYWASAGSPEDLRRTLVGKWVSKQAMIDGSTLNKLEPSTVIAEQVADIRGQGFKKVEQDTRDGRQVFRLRANGDAEVVIDAATMLPSRVKVTSRSFPTDLSEWNAVPLKTAPPEDQIVKVS
NZ_CP010341.1	fig|6666666.450534.peg.394	peg	NZ_CP010341.1_460735_461310	460735	461310	+	hypothetical protein				atgaagcttcgtccattggtcctcgtcgtgggtgccgccctgtcggtgacgctcgtcgccggttgcggtgggagctcgtcgagcggggcgtccgtgccgacgaccacctcggtggagggacagttcgacgactccaactaccagctcgccaacagctatgccggcggggcgtcgctcaatgtgctgatcgtcgaccagaagggctatgtgaagggcaatgtgacctactggaccggcgtggggttgcccaatgatgatgccaccgcgctctcgcagaagtgggcgcagggcaattcgacccggcccgaggcgtttgccgagtactccccgtcgaaggtgcgcgaccaactggtcagcgacctggacgccaccaccttcaccagctctgaatcaatcacc…	MKLRPLVLVVGAALSVTLVAGCGGSSSSGASVPTTTSVEGQFDDSNYQLANSYAGGASLNVLIVDQKGYVKGNVTYWTGVGLPNDDATALSQKWAQGNSTRPEAFAEYSPSKVRDQLVSDLDATTFTSSESITVNNKAAYRLQSATGTQLVIDAETMLPSAMKSQTKTYDMSQWNSVSPKVAPPTSQVTTG
NZ_CP010341.1	fig|6666666.450534.peg.395	peg	NZ_CP010341.1_461412_461525	461412	461525	+	hypothetical protein				atgccgattgagttggacggcgtcccgatgtggtggcaaccaggtgcggcgacaatagggtgcggtggcaacaaagaggttgacggcaagcgcggcagttccagcaagcagtag	MPIELDGVPMWWQPGAATIGCGGNKEVDGKRGSSSKQ
NZ_CP010341.1	fig|6666666.450534.peg.396	peg	NZ_CP010341.1_463403_461835	463403	461835	-	YidE/YbjL duplication				atgatcaacttcctcgtctcatatcccctcgtcaccatcatgggggtgctgtcgctgggggcgctgctcggccagatcaagttcggccccctgcgcttcggcgccgccggcgccctgttcgtcggcctgatggtgggcatgctcgatccccggctgggcgacggcatgaccctggtgaagtcactgggcgtcggactgttctgctacaccgtcggcctggccgccggttccaccttcctgtccgacctcaagcgccagtggacgctcatgctagccggcgtcgtcggcctgttgctgatggccggcttcggcgtgggcgtcggcaggatggtgaacctgtccagtgggcacgtggccggcctgttcgccggcgtgctcacctcaccggccatcgacgcg…	MINFLVSYPLVTIMGVLSLGALLGQIKFGPLRFGAAGALFVGLMVGMLDPRLGDGMTLVKSLGVGLFCYTVGLAAGSTFLSDLKRQWTLMLAGVVGLLLMAGFGVGVGRMVNLSSGHVAGLFAGVLTSPAIDAAQHATNNSPDTLVGYAVSYPTGVIVAMIIVAMVATKRWPGKRDNTSMAEAGITAVSTLVTHDTRMSEIPGWPSRIRMSYLRRAGEMRLITAADYLHHGDIVLVVGMPDDVQGAVEFLGHPSEMRLTENRRDVDYRRFLVSNPHLAGRTIGDINVRSNLDGIVTRVRRGDLEMLATDDLILQPGDRVLAVVPRGRMGDAQDFFGDSENRISQLDALTLGLGIALGLLAGAIRVPLPGGINFELGSAAGPLIVGMVLGALHRTGPFRW…
NZ_CP010341.1	fig|6666666.450534.peg.397	peg	NZ_CP010341.1_463618_463484	463618	463484	-	hypothetical protein				atgcgtcgaagaaccagtgctcggtgcagtcacgcgggaagtctatccgggcaccacaggcgcggacggcagtgcttgcgatgcgtccgagccgtgcccggcgccgttccgtgcacggcgcccggcacccggtga	MRRRTSARCSHAGSLSGHHRRGRQCLRCVRAVPGAVPCTAPGTR
NZ_CP010341.1	fig|6666666.450534.peg.398	peg	NZ_CP010341.1_463664_464917	463664	464917	+	Phosphoribosylamine--glycine ligase (EC 6.3.4.13)			isu;De_Novo_Purine_Biosynthesis	gtgctggtggtgggcgccgggggacgcgagcattcgttggccctggctgccagccatgatcccggcgtgggcgcggtgcacgtggccccgggcaatcccggcacggccgccttcgccaccaaccacccggtggacatcatggatgggcccgccgtggccgccctggccacctcgatcggtgccgacctggtgatcgtggggcccgaggccccgctcgtcgccggtgttgccgacgacgtccgcgcggccggtatcgcctgtttcgggccgagccgcgccgccgcccagctggaggggtccaaggcgttcgccaagaaggtgatggccgacgcgcaggtgcccacggcccagtcccgcgtggccaccacccccgcacaggccgccgccgccctcgacgag…	MLVVGAGGREHSLALAASHDPGVGAVHVAPGNPGTAAFATNHPVDIMDGPAVAALATSIGADLVIVGPEAPLVAGVADDVRAAGIACFGPSRAAAQLEGSKAFAKKVMADAQVPTAQSRVATTPAQAAAALDEFGAPYVVKDDGLAAGKGVIVTSDRAAALAHAAECDQVVIEEYLDGPELSLFVITDGTSAVPLLPAQDFKRVGEGDAGPNTGGMGSYAPLPWLPADVVDEVMVQVVRPTLERMRELGTPFAGLLYVGLALTAAGPRVVEFNARFGDPETEVVLPLLEGPFARVLLAAATGTLADAPALTVGPGAAVGVVLASTGYPTDPHPGGVIKLPPAHDDVQVIHSGTALDAHGQLVSAGGRVLVVVARGIDLADARAKAYAAVDRIDFPDGFC…
NZ_CP010341.1	fig|6666666.450534.peg.399	peg	NZ_CP010341.1_464946_466379	464946	466379	+	Adenylosuccinate lyase (EC 4.3.2.2) @ SAICAR lyase (EC 4.3.2.2)			isu;Purine_conversions icw(2);De_Novo_Purine_Biosynthesis	atgaccgttcccaatgtgttggccacccgttatgcgtcggcccagatgaagcacatctggtcgcccgaacacaagatcgtcgaggagcgcaagctgtggatcgcggtgctcgaggcgcagcgcgacctgggcgtcgacttcggcggcgacgaccccgacgaggtgatcaatgcctaccagtcggtgatcgacgaggttgacctcgcctcgatcgccgcccgcgagcgggtgacgcgccatgacgtgaaggcccgcatcgaggagttcaacgcgctggccggctacgagcacatccacaagggcatgaccagccgtgacctcaccgagaacatcgagcagctgcaggtgctgcattcgctccagttggtgcgctcgcgtgccgtcaccgccctggcccgg…	MTVPNVLATRYASAQMKHIWSPEHKIVEERKLWIAVLEAQRDLGVDFGGDDPDEVINAYQSVIDEVDLASIAARERVTRHDVKARIEEFNALAGYEHIHKGMTSRDLTENIEQLQVLHSLQLVRSRAVTALARLGELAARYESQPIAGRTHNVAAQVTTLGKRFATCANELLVAHARLSDLIDRYPARGIKGPVGTSQDMLDLLGGDVDKLAEFEQRIATGLGFNHVLMSTGQVYPRSLDFDAVTALAQTAAAPSNLATSIRLMAGNELVTEGFKPGQVGSSAMPHKMNTRSCERINGMSVVIRGYVSMVGELAGDQWNEGDVSCSVVRRVALPDAFFAIDGLFETFLTVLADFGAFPAMIQAELDRYLPFLTTTKVLMAAVRKGVGREDAHEAIKENA…
NZ_CP010341.1	fig|6666666.450534.peg.400	peg	NZ_CP010341.1_467495_466389	467495	466389	-	hypothetical protein				gtgcgccaggcagaactgatcatgctcgtattcggcgtggtcgtcgccgtcttcagtgcgacggtctacacgatcacccgacgtcgccaccgtgccgaccaggccctgcccgacgtcgatccgggactcatcgcgcccacgacccacgatcaacctcccgccggcgtcgagcccggcctggcgggcgcccttttgaacggacgcaccgacatgcgcgatgtgttcgtggcgctggccgacctggccgcccgcggatacctgcagatcacccgattgaccgcgcagggggccggagcccccgattggcagatgcaacgcacccagaaggccgacgccgacctccccgaggccgaccgggccgtgctggcagccatcttcaccgcacccccggtgcccggc…	MRQAELIMLVFGVVVAVFSATVYTITRRRHRADQALPDVDPGLIAPTTHDQPPAGVEPGLAGALLNGRTDMRDVFVALADLAARGYLQITRLTAQGAGAPDWQMQRTQKADADLPEADRAVLAAIFTAPPVPGTDERTPRPSVRLGLLLADHSEPLSQARQALRAEGTRLGWFHRDPHDHHTTWGWVGGVLTIVGLVLAVISAIDVMATSKWSAMVGPLLVVAGGLLLASLGRLRAPRSALGNHLLDDLDAYRRHLDALRPEQVDPAGASALFKATLPWTLVFGSAEDFATTMSTMAQRSAGWGKPVRLDLAWFSVPATARPAGTRVGASTSRHDAPTPPADNPLVSFARAVQEFVDAGGKQDGRDDG
NZ_CP010341.1	fig|6666666.450534.peg.401	peg	NZ_CP010341.1_467593_468471	467593	468471	+	Phosphoribosylaminoimidazole-succinocarboxamide synthase (EC 6.3.2.6)			icw(1);De_Novo_Purine_Biosynthesis	gtgaagcacgcccagtatgcgaacctcggtctgcccctgatccacgccggaaaggtgcgcgagctgttcgacctgccccgcgagccggcacacctgctgatggtggccaccgacaacatctcggcgttcgactatgtgctcgattccatgatccccgacaagggcgtcgtgctcacccagttgtcgctgtggtggttcaagcagttgggcgacattgtggacaaccacgtggtgagcaccgacgtacccgacgaggtggccggtcgcgcgatcgtcgccgaaaagctcgacatggtgccggtggagtgcgtggcacgcggctacctcaccggatcgggctgggccgaataccaggagacgggctcggtcaccggcattgcgttacccgccggcctgcac…	MKHAQYANLGLPLIHAGKVRELFDLPREPAHLLMVATDNISAFDYVLDSMIPDKGVVLTQLSLWWFKQLGDIVDNHVVSTDVPDEVAGRAIVAEKLDMVPVECVARGYLTGSGWAEYQETGSVTGIALPAGLHDGSRLPEPIFTPATKAPMGEHDENVSFDQMSRTVGYDTGAAIRDLTLRLYAKAEQIARERGIVLADTKFEFGRRPDGVLVLGDEVLTPDSSRFWDADAYEAGRLESFDKQYLRDWLTHDSGWDRSSGERPPALPDAIVTATRERYLEAFERLTGAPLAL
NZ_CP010341.1	fig|6666666.450534.peg.402	peg	NZ_CP010341.1_468554_468799	468554	468799	+	Phosphoribosylformylglycinamidine synthase, PurS subunit (EC 6.3.5.3)			icw(3);De_Novo_Purine_Biosynthesis	atggcccgtgtagttgtggacgtcatgccgaagcccgagattctcgatccgcagggaaaggccatcaccggctccctgtcgaggatgggatttgacgggctcaatgtccgtcagggcaagcgctttgagatcgaggttgacggtggagtcaccgaggaacgcctcgtgcaggtgaaggaagccgctgagaagctgcttgccaacaccgtgatcgagagcttcaccgtgcacatcgaggacaactga	MARVVVDVMPKPEILDPQGKAITGSLSRMGFDGLNVRQGKRFEIEVDGGVTEERLVQVKEAAEKLLANTVIESFTVHIEDN
NZ_CP010341.1	fig|6666666.450534.peg.403	peg	NZ_CP010341.1_468801_469478	468801	469478	+	Phosphoribosylformylglycinamidine synthase, glutamine amidotransferase subunit (EC 6.3.5.3)			icw(4);De_Novo_Purine_Biosynthesis	gtgacctctcgcattggggtggtgacctttcccggcacgctcgacgaccatgacgcgctgcgcgccgtggagcagtgtggcggcgaggcggtgagcctgtggcacgcctctgattcgctcaacaacgttgacgccgtgatcctgcccggcggattcagctacggcgactatctgcggtgcggcgcaattgcccgtttcgcgcccgtgatggattcggtgatcgatgccgccaacaagggcatgccggtgctgggcatctgcaacggcttccagatcctgtgtgaatcgcatctgttgcccggggcgctgatgcgcaacgagaagatgaagttcatctgccgtgagcagcggctgcgcgtcgaggtcactgacaccacgtggacctgcgccttcgcgccg…	MTSRIGVVTFPGTLDDHDALRAVEQCGGEAVSLWHASDSLNNVDAVILPGGFSYGDYLRCGAIARFAPVMDSVIDAANKGMPVLGICNGFQILCESHLLPGALMRNEKMKFICREQRLRVEVTDTTWTCAFAPFEEISIVLKNGEGNYIADDETLRMLRDNNQVVFRYLDNPNGSSDDIAGITNDRGNVVGLMPHPEHNIDELTAGSTDGRGFFESVLKFLSARV
NZ_CP010341.1	fig|6666666.450534.peg.404	peg	NZ_CP010341.1_470255_469557	470255	469557	-	hypothetical protein				atgagcatcaacccaccagatgcgccctacccgaaccagccgcagggccagccggacttccagcccccgtcgggcacgcagccgcccccgccgggcggccaaccacccgtgcccccgcagccgcccgctggcgggcagccgccgcagtcgccggaaggccaaggcaagaagaagcacaccgtgcgcaacatcgtgatcgccgttgtcgtgctcatcgcggtgatcgcgggatgccagggcctcaccaagggctcggattcgtcttcgtcgtcctcgacgtcatcgtcgacgacgcagcctgcgaccacggccaccagccgccctgcgaccacctcggcgccgaagaccacccaggcggcggcgccgaccactgctgcacagccggccgtgccccctgag…	MSINPPDAPYPNQPQGQPDFQPPSGTQPPPPGGQPPVPPQPPAGGQPPQSPEGQGKKKHTVRNIVIAVVVLIAVIAGCQGLTKGSDSSSSSSTSSSTTQPATTATSRPATTSAPKTTQAAAPTTAAQPAVPPEYQSAAKKAASYAGSMMHMSKQGVYDQLVSEYGEQFSAPAAQYAIDNVKADWNANALAAAKSYQSTLNMSPAAIHDQLTSSYGGKFTQAEADYALAHLND
NZ_CP010341.1	fig|6666666.450534.peg.405	peg	NZ_CP010341.1_471531_470434	471531	470434	-	Prophage Lp2 protein 6				atggatttcgaagacgcacttgaagacatcgcaagtcggattggcgactacggaaacaccttggacactgaggaagccaccaagaacgcgatcatcatgccattcatgtccaaagtgctcggctacgacgtattcgatccaacccaagtaacgccggaattcacgaccgacgtagggacgaaaaagggcgagaaaattgactacgccatccgccgcaacggtgaggtgcaggtgctgatcgaatgcaagagaatcgatgagcccctcagtctcaacaatgcatcacaactgttccgatattttcacgtatcaagcgcacgaatcggagttctcacgaatggaaagacgtgggagttcttcaccgatctggatgagccgaacaagatggacgagaagcca…	MDFEDALEDIASRIGDYGNTLDTEEATKNAIIMPFMSKVLGYDVFDPTQVTPEFTTDVGTKKGEKIDYAIRRNGEVQVLIECKRIDEPLSLNNASQLFRYFHVSSARIGVLTNGKTWEFFTDLDEPNKMDEKPFLLLDLTNIDPYILPELKKLTRESFDLDSVLTAAEELKYVSSIKKTLAALFEEPDDDFLRLIVAHVYEGSITARVRDFFHPLVGKATKQFLNDRVNARLKSALQDQAPAVGVVASSTDASPEETAPQSETTNQEKPGVITTEEELEGFQIVRAVAASEINWDRIFYRDAKSYFGILVDDNNRKPICRLHLDHKAKSIGLLDEDKTETRLPIEQIQDIYNYADEIREAARRYV
NZ_CP010341.1	fig|6666666.450534.peg.406	peg	NZ_CP010341.1_471996_473279	471996	473279	+	Uncharacterized MFS-type transporter				gtgacaaacgcgcagcagaatacgaatagttcgcccggcctgctcgaaaggcagggcatccagggatccctcaagtggggtttcctggccgtgatgatcttcatggccggtaactccctcgaattgggattcatctccccgttcctgcaggacaggggactgtcggccagccaggtgagcgtgatgctcaccgtctacggcgccgtggtggccgtcgcatcatggttgtccggggcgctggccgattcatggcgtccgcgacgcgtgatgctcaccggcttcgtcctgtggctgatcttcgaggtcatcttccttgccggcggcgtggccaccggcagctacctggtgatgatcatttcgtacgcattgcgtggcgtgggatatccgctgttcgcctat…	MTNAQQNTNSSPGLLERQGIQGSLKWGFLAVMIFMAGNSLELGFISPFLQDRGLSASQVSVMLTVYGAVVAVASWLSGALADSWRPRRVMLTGFVLWLIFEVIFLAGGVATGSYLVMIISYALRGVGYPLFAYGFLVWITMATPEERLGRATGWFWFSVALGQGVIAGYVPSLLIPVIGEVTTLWLSVAFVVVGGVMALLLLKPENTEGHEQRPSAAETIAGLARSATIVVHRPKIAIGGVVRIINQIAYFAFPAFFSYYMIKSVGFTTSNWQIVWAALNLANVFASLVMGYVGDKIGRIRTTAWIGGLGCAITVFAMYYGSVLFGTNMLAAIVPAMLFGITLGAYVPLSAIVPTLAPDQKGSAVAILNLGAGLSNFAGPLVVTLFLGSVGVAGVVWIL…
NZ_CP010341.1	fig|6666666.450534.peg.407	peg	NZ_CP010341.1_474300_473365	474300	473365	-	hypothetical protein				atgagcaagagagacaaggcgaccccgccgccctggtcgcaacccggcggacggcagggcaagtacgtccagcccttctcccagacccggtaccgccagcccttcgagcagggccccgacgaggcagcgccaccacaggccccggacgagaccacgccgccgagcggataccagggaacaccgccgcagtccgactattcagaggcccaataccaggggacgccctaccaagacgcccagtaccgggaagcctcctacgagcaggaccagttccagcagtctgccgaccagcagccccggcaacagacgccaccccgcaagggcaacctgtcaatggtcggcctggtgctcggcatcatcgcggtggtcgccgccctggtgcccaacgccggacctccg…	MSKRDKATPPPWSQPGGRQGKYVQPFSQTRYRQPFEQGPDEAAPPQAPDETTPPSGYQGTPPQSDYSEAQYQGTPYQDAQYREASYEQDQFQQSADQQPRQQTPPRKGNLSMVGLVLGIIAVVAALVPNAGPPMAMALGLAAIVLGIVGLVKKHGATAIISMAFGVVALVLSVVMTVAVYGPLKNAAASAANSILASANAGQPAPSADAETQRALRDDVRVSFGNFTPGTESDWSSVPVTVTNISQQRQSYNISISAVNANGMEVNADSIYIPDLDAGRATDKIAFKYIDTDKMDAMKSATYTITRVLVIS
NZ_CP010341.1	fig|6666666.450534.peg.408	peg	NZ_CP010341.1_474728_475537	474728	475537	+	hypothetical protein				atgtccgatcaacagtttccggcaggcccgaacgggacgaatccgcaggggccgggagacgtcggcccccagggtgatcccggcggcacggtcaagatgcccccggtgtccgaccccggtggcggagccggaggtggccattcgcccagcgttgtgccaacgattgtcatctcgctgctgttcggcgttttcggtgccattcccgccgccattgctgcggcgcatgttcgccagccggggcgccgcaagtctgtctactggtggagcttcgcgctgtcgtggctggtgcagttggtggtgggcgtgttgatcgccgtgctggtcttcggggcgtcgcccgcgaaggtcgccgcggggctcgccggaagctccagcccgtcggcgagcagcgcgtcaccg…	MSDQQFPAGPNGTNPQGPGDVGPQGDPGGTVKMPPVSDPGGGAGGGHSPSVVPTIVISLLFGVFGAIPAAIAAAHVRQPGRRKSVYWWSFALSWLVQLVVGVLIAVLVFGASPAKVAAGLAGSSSPSASSASPSGAASASSAAASVPGQTTAPVTTVPAQTPGAVAPGAAETPAATATQEGRMQAQWRESGFTICGQDLAVNGNTTCDFGTAVHDAYSQAVGGAYGSYGSAKTVEAKDAETGGTSTMSCTSGTGGIFCSGDNGVTVVFD
NZ_CP010341.1	fig|6666666.450534.peg.409	peg	NZ_CP010341.1_475982_476212	475982	476212	+	hypothetical protein				atgcttgatgtcaatgatctggatgaggccattgctcgcgaggttgagccgtatttgaccgtggagagtcgagcgcttatccggtcgggtcgcgatgagggagatcctgatttcgtcgtctatatgacgctacagttcgcgctcctggatagcgtgatcatcccgatggacattctcgacgcgatcgcggtcgacctggcggatgacgggggcgtttgtggacgcagatga	MLDVNDLDEAIAREVEPYLTVESRALIRSGRDEGDPDFVVYMTLQFALLDSVIIPMDILDAIAVDLADDGGVCGRR
NZ_CP010341.1	fig|6666666.450534.peg.410	peg	NZ_CP010341.1_476771_476253	476771	476253	-	hypothetical protein				atgaagcgcatccacctactcctggcagtagccgttacagcgcccctgctgctcaccgcgtgcggatcaaccggcggtagcaccactaccgcacgctcaagtggcaattcttcgacaccagcggttacttcgccgacccagtcagcgctggccattggtcagccagccgaagcccacggaaccacgataagcatccacgaccgaaagtcagtcggcatcaaagggtccttcaactaccagggcgtcaaggcaaatctgtgcaacaacacttcgcaggcaattcaggtgacgagcgaacgatggaccgcgttcgacgcggaaggtggacggtaccggtccgagaattctgggcaaaccgagttgaaacccgcctacccacaaggcttcagcgacgagcct…	MKRIHLLLAVAVTAPLLLTACGSTGGSTTTARSSGNSSTPAVTSPTQSALAIGQPAEAHGTTISIHDRKSVGIKGSFNYQGVKANLCNNTSQAIQVTSERWTAFDAEGGRYRSENSGQTELKPAYPQGFSDEPAVDPGTCVTGWLAFDASAPLQQLRYSNSDGDVLIWNLPN
NZ_CP010341.1	fig|6666666.450534.repeat.22	repeat	NZ_CP010341.1_476800_477908	476800	477908	+	repeat region				ccggtggtgtcatagcgtcgaagcaacactcccggtcggcgggggtctgatcggtggagtgtgcggatggcgcgggtggggttgtcgttcagtgacaggtcggagatctcgacggcctcgaaagcgggctggtcggtgcggaggatcgcccgtcacctggggcgttgcccgtcggtgatcttgcgggagcttcaccggaactcgacgaagacccgcggctaccaggccgtgaccgcagacgtcagagcgcagcgtcggcgggctcgcccgcagcagcggaaggtcgcgggggatccggtgctgcaggcgagggtggaggcggatctggccgcgtcgtggacgccgaacgagatagcgggccggttgcgtctggaggcgacagacccgaccgttgaacgc…
NZ_CP010341.1	fig|6666666.450534.peg.411	peg	NZ_CP010341.1_476866_477900	476866	477900	+	hypothetical protein				atggcgcgggtggggttgtcgttcagtgacaggtcggagatctcgacggcctcgaaagcgggctggtcggtgcggaggatcgcccgtcacctggggcgttgcccgtcggtgatcttgcgggagcttcaccggaactcgacgaagacccgcggctaccaggccgtgaccgcagacgtcagagcgcagcgtcggcgggctcgcccgcagcagcggaaggtcgcgggggatccggtgctgcaggcgagggtggaggcggatctggccgcgtcgtggacgccgaacgagatagcgggccggttgcgtctggaggcgacagacccgaccgttgaacgcatggcgaactctgctgacgcacgcggccgaaccgtctccggtgaggctatctaccagtacatctac…	MARVGLSFSDRSEISTASKAGWSVRRIARHLGRCPSVILRELHRNSTKTRGYQAVTADVRAQRRRARPQQRKVAGDPVLQARVEADLAASWTPNEIAGRLRLEATDPTVERMANSADARGRTVSGEAIYQYIYAIPKGELARKGIFLQSKRTKRRPRTTGRTRGGPIVGMVPIAERGEDAAQRRVPGHWEGDLIIGKNGTSCAATLVERMSGFTGLLALSSKHAEPTADAVIEFFNDLPEMMKASLAWDQGSEMAQHAKVSLATAMPVYFADPHSPWQRPSNENTNRLYREYLPKGTVIPDHQPYLTTIAEEINNRPRRRLGYLTPTEAFARLLAGEPHVASTP
NZ_CP010341.1	fig|6666666.450534.peg.412	peg	NZ_CP010341.1_479246_479401	479246	479401	+	hypothetical protein				gtgctggtgccggattcgcctgctgttgttgaggcacttgcgcgggttgttcttgttcctgtgtggcagctggtgcgggacgtggcgacggcgacggcgtcggcgtgggggttggcgacttgctcggtgttggggttggggttggcgtcggtgtag	MLVPDSPAVVEALARVVLVPVWQLVRDVATATASAWGLATCSVLGLGLASV
NZ_CP010341.1	fig|6666666.450534.rna.7	rna	NZ_CP010341.1_480627_480541	480627	480541	-	tRNA-Leu-CAG			isu;tRNAs	gcgcgagtggcggaatggcagacgcgctggcttcaggtgccagtgcccgtttagggcgtggaggttcaactcctctctcgcgcacaa
NZ_CP010341.1	fig|6666666.450534.peg.413	peg	NZ_CP010341.1_480776_481456	480776	481456	+	hypothetical protein				gtgggggaagcattcgcaggcatcgcaggcctgggcatcgccgggttcgacccgttgggggccctggcactgatggctgccatggcgcttggagcccgtcgccgcgccatcgcgaccctgctggtcaccacggtcgccaccatcgtcgtgaccggcttcgtgctctccagcacggtcggcccctgggcgatcgcgcagatccaccgcctgcacgacccggggcacatcgtctggggcctcatcgtgctggccgccggcgtgggtctcctggcctgggccatcgtccgactcgtgcgtgtgccgcagccgaaacccgacgacgccacgcgctcgggccattcggtgggaatgctggcggtcatcgggatcggcgtcggcctgtctgcattcatcgacccg…	MGEAFAGIAGLGIAGFDPLGALALMAAMALGARRRAIATLLVTTVATIVVTGFVLSSTVGPWAIAQIHRLHDPGHIVWGLIVLAAGVGLLAWAIVRLVRVPQPKPDDATRSGHSVGMLAVIGIGVGLSAFIDPAFYGLLVVAGGIHSWPMRLGGIVLWACLSQIALLALSGAVFAGAFAPVHRFITRVRQQWGARASRFASWALLVIAVIICVEGAFELHGHWWIP
NZ_CP010341.1	fig|6666666.450534.peg.414	peg	NZ_CP010341.1_483216_481978	483216	481978	-	hypothetical protein				gtgagtcggccgggacggcgcaaccggttggttgcgttcctgctgctgacggccctcgtggcgtccaccatcatgctgggcacgtcgtcagcgcgcgccgacgacggctggtggagcacccagccactggcctcgacgcatgccaagcagcagggctgcgcacaggtgctgttcgtgggtgcacgcgggtcgggcgaggccgccccctatggcaacacgatcgcaccgctggagcaggaactggccgcgcgcaccgcgaaggcgcgtcccgacctcaagctggcgcaggtctacctggactatccagccgtctcgctggacgacatgaacgccgcggcgatcgaacagatggtgctgcccgccgcgtcggcctcaaccccgccctactccgattcggtg…	MSRPGRRNRLVAFLLLTALVASTIMLGTSSARADDGWWSTQPLASTHAKQQGCAQVLFVGARGSGEAAPYGNTIAPLEQELAARTAKARPDLKLAQVYLDYPAVSLDDMNAAAIEQMVLPAASASTPPYSDSVDKGVAELQRLAVAEAKRCPSEKLLVAGFSQGAEVVTRALGSGNLDANLLGAIVLGNPLRYDGQNVSELDGTATNRSYGLSAALYYLRAASASSADKDKNEQMKQLLTALFAMFNGTVDNRQLDAAMDSARATVPGVDAPRTYSACMKDDPVCDAAGALTRIMTGSSSVAQEHANGSATHGSYTPQNLPKTLDAVDAKLAALPHVEVQQAPVKTGLTLAAGALIGAGVALVAVLVFLGYRARRRARRKATAVPAVARKVPVMKARKR…
NZ_CP010341.1	fig|6666666.450534.peg.415	peg	NZ_CP010341.1_483826_483362	483826	483362	-	YbhB and YbcL				atgaggttgttcagcgatgatctgaagcagggcgaggagattgcgctcgtctttgccgaacgtggcgcgggcggccgcaacatcctgccccagctcggctgggacgaggtgcccgccggggcgaagagccttgcactgacctgctgggaccccgatgccccgatggagggcggtttctggcactggctggcgctcgacattccggtgtccaccaccggcaccgtgcagggcacgccgctgcccaccggcagcgtcgaactgcagaacgactacggctatcgcggctacggcggcccgaacccgccgcacggacaggtgcaccgctatatcttcaccgtctgggcgctcgacgtggcccacctcgaagtgccggcggacgcgaagccggcggccgtggag…	MRLFSDDLKQGEEIALVFAERGAGGRNILPQLGWDEVPAGAKSLALTCWDPDAPMEGGFWHWLALDIPVSTTGTVQGTPLPTGSVELQNDYGYRGYGGPNPPHGQVHRYIFTVWALDVAHLEVPADAKPAAVEELLKAHALASATLTPVFTSTI
NZ_CP010341.1	fig|6666666.450534.peg.416	peg	NZ_CP010341.1_486412_483860	486412	483860	-	Putative helicase				atgaccgatacgctcaccgagctgctgcccaccggcgacgccgcccacgaccccgacgccctgttcaatgccttcgagacgtggacccacgcgcagggcctggagatgtacccgcaccagtccgacgcactactggggctgctcaccggggcgaatgagatcatcaccacccccaccgggtcgggcaagtcgctgatcgccaccgccgcgcacttcgtcgccctgtccaaccgcggccgcagctactacaccgcacccatcaaggcgctggtgaacgagaagttcttcgcgctgatcgacatcttcggcgccgacctggtgggcatggtcaccggcgacgcctcggtgaaccccgacgcgccgatcatctgctgcaccgccgagatcctggccaacatc…	MTDTLTELLPTGDAAHDPDALFNAFETWTHAQGLEMYPHQSDALLGLLTGANEIITTPTGSGKSLIATAAHFVALSNRGRSYYTAPIKALVNEKFFALIDIFGADLVGMVTGDASVNPDAPIICCTAEILANIALREGRDADVDLVIMDEFHFIADPDRGWAWQVGLSELPQCQFVIMSATLGDVTELQGRLARWTGRETEVIGGAERPVPLTYHWALTPLHETISELVSTGQSPVYIVHPSQAAATEQAQALMSAKLIDTEHRHKIVAAIGGFRFSPGFGNTLSKMLRHGIGVHHAGMLPKYRRLVEQLAQQGLLTVICGTDTLGVGINVPIHTVLFTGLSKFDGRRQRLLRSREFHQIAGRAGRAGFDTIGYVVAQAPEYQVENARIAKKFANDERK…
NZ_CP010341.1	fig|6666666.450534.peg.417	peg	NZ_CP010341.1_486549_487247	486549	487247	+	4-hydroxy-2-oxoglutarate aldolase (EC 4.1.3.16) @ 2-dehydro-3-deoxyphosphogluconate aldolase (EC 4.1.2.14)				atgatgaataccgtgaccaattcctccagcaggctggcgcttccggacgcactgaccaccaccaggggcgtggtgctgatgccccccgacgaggactccggggccctgatgccggtgctggaggtgctcgtgcaggaggggctcaccgcgatcgccctgccctgcccccgcagcgatgagacagcggacgacgagggcgccgacacgccgcaggacccctcggcggagctgaccgggctgatggcgatgtactccttccgcgcgacggtgggcatccatggggtgcgcaccacggccgacgcccagttggccatccgcgccggtgcacggttcgcgttctgcctgttccccgagcccggtgtgctcgatgccctgcgggtggcctcgataccggccatc…	MMNTVTNSSSRLALPDALTTTRGVVLMPPDEDSGALMPVLEVLVQEGLTAIALPCPRSDETADDEGADTPQDPSAELTGLMAMYSFRATVGIHGVRTTADAQLAIRAGARFAFCLFPEPGVLDALRVASIPAIVTALTPTEVEQAWQGAVSAVHVRPAEVFGTGYAQGLHELVPDASLIATAQNRAAVEAWLWAGATAVSFGQSLLSRVFLSQDYSALRQRVAEMVSAVKSA
NZ_CP010341.1	fig|6666666.450534.peg.418	peg	NZ_CP010341.1_487473_488477	487473	488477	+	hypothetical protein				gtgactgctcgtcgagctctcagcgccgatgacatcgacgccacagtcgatcagcccaccgctcctcgcagggccggcatccccggccgtgcagatgcacccattgagttcgccaggccccgccgcgtcgcgctgcccagcgtcgaggaagacgcgatcttgccgttcgcgcggtgcgtgtcggcccagaccaccatgacgctgccggtgatcaccgtcgacgccgtgcatgccgcgaagtcgagtgccaagccgcaccgccgcgtctcgctgccggttgccgccgtcgcgctcacctcggccctcgggctcggggccaccctgctgccgcagaccgtggccgcagccccggacaacggcgccgccgaggcccgccagaccgcaagcgtcacccgcgac…	MTARRALSADDIDATVDQPTAPRRAGIPGRADAPIEFARPRRVALPSVEEDAILPFARCVSAQTTMTLPVITVDAVHAAKSSAKPHRRVSLPVAAVALTSALGLGATLLPQTVAAAPDNGAAEARQTASVTRDTARTQLFTSDLATTEVATTSPTIPDTSAQDLNDSFASLGKSTAQKLATDKAAADKAASEQAIAAANAAESVTGKGVKVAPNAATAATSAAQTAINFALAQVGKPYVWGAVGPNAYDCSGLTMAAYKAAGISLPRVTYSQMAAGTAVSQSTMVPGDLIFFYGGEHVGIYLGNGQVVHAADYGTGVIVGTVSSMPVSSVTHIG
NZ_CP010341.1	fig|6666666.450534.peg.419	peg	NZ_CP010341.1_488669_490351	488669	490351	+	Glucose-6-phosphate isomerase (EC 5.3.1.9)			isu;Glycolysis_and_Gluconeogenesis	atgaattcaccggttgatcccacgagcacgcccgcgtgggctgagctcgaaaacttgcatcgcagcctcgacgtcgatttccgcaagtggtttgccgaggagccgaatcgggcccaacagttcaccctgcgtgccggtgacctgaccgttgacctgtcgcgcaactacctgaaccagcaggtgcgcgacacgctcgtctcgctggccgcgcaggtggaccttgccggacgccgcgacgcgatgttccgtggcgaccgcatcaacaccaccgaggaccgcagcgtgctgcacgtggcgctgcgcctgcccaagggcgccgagctcgacgtggacggcgtcaacgtggtggaccaggtgcatgaggtgctcgaccgcgagatctccttcgccgaggcggtg…	MNSPVDPTSTPAWAELENLHRSLDVDFRKWFAEEPNRAQQFTLRAGDLTVDLSRNYLNQQVRDTLVSLAAQVDLAGRRDAMFRGDRINTTEDRSVLHVALRLPKGAELDVDGVNVVDQVHEVLDREISFAEAVRSGERGGVTGKPITTVVNIGIGGSDLGPVMVYEALKPYKHDRIECRFISNIDPADMYEKTHDLDAETTLFIVASKTFTTLETMTNARMAKNWLINSLQSSGAIDGTAESRARAIKRHFVAVSTNAEKVSEFGIDHANMFGFWDWVGGRYSVDSAVGLSALIAIGPDNWQDFLEGFLAIDKHFMITPIAENVPALMGLLNVFYSNFYNAQSHVVLPYSQYLHRFPAYLQQLTMESNGKSTRWDTSPVTTETGEIFWGEPGTNGQHAF…
NZ_CP010341.1	fig|6666666.450534.peg.420	peg	NZ_CP010341.1_490511_491140	490511	491140	+	putative membrane protein				gtggtgacggtgctcacggcgatcaccgcaggctgcaatgtggtggtgcacgcggtggccgccggccgccgacgcgcgcccgggcagttgcacgcaggcgtcacgcccggaaccgccatggtgctgggcgccggagtgcgtggacagcgaccaactccctatctggcggcccgactcgacctggcggtgcgcctgtggcgcgagggcgcgatcagccgcatcctggtctccgggtgggcggaggcccccgacgatgccgcgggcctccgctacgacgaaccggccgtgatggccgactacctcgtcgcccacggcgtggcgcgcggtgctgtgctgcgcgatccggccgggctcgacacctggaccagcgccgtgcgcgcccgccagctgcacggactg…	MVTVLTAITAGCNVVVHAVAAGRRRAPGQLHAGVTPGTAMVLGAGVRGQRPTPYLAARLDLAVRLWREGAISRILVSGWAEAPDDAAGLRYDEPAVMADYLVAHGVARGAVLRDPAGLDTWTSAVRARQLHGLDAMVVVTQAYHLPRALAAARMAGIDAFGVADTTRDHNAKWWRYRLREVPACVKLVGEWALSRTGLRAAARARRGDQ
NZ_CP010341.1	fig|6666666.450534.peg.421	peg	NZ_CP010341.1_491137_492360	491137	492360	+	Beta-lactamase class C-like and penicillin binding proteins (PBPs) superfamily				atgatgacatcgggaatcgacgaggtgctcgcccgcggactgcgcgccggatgctatcccggcgccatcgcccaggtgtcgcacgccggcacggtgcgtcgcgccggggtcggaagcatcgccagccatggacgcgatggatcgccgatccccccggcgcagcgcgaaccggtgcggcccgacctgcactacgacctcgcgtcgatcaccaaggtgttcacggccatcaccgtgctgtcgctggccgacgagggcacgctggccatggacgagccgatcgcaacgctgcttcccgccttccgcacgagccccgaacggcgccggatcaccgccctgcacctgctgacccacacctccggcctgccgccggtgtggccagggtggcaggacgccggaatg…	MMTSGIDEVLARGLRAGCYPGAIAQVSHAGTVRRAGVGSIASHGRDGSPIPPAQREPVRPDLHYDLASITKVFTAITVLSLADEGTLAMDEPIATLLPAFRTSPERRRITALHLLTHTSGLPPVWPGWQDAGMRARSREAILADIMAMPLRWAPGERLDYSCVGYITAMALAEQATGQGWEQLVTTRVLRPLGLAHTGFNPLRHGVDVADITPTEFRPALGLRPVGSTHAPDAAGASRPGSVTDDVDLTMVRGTVHDETAQVIGGVSGNAGMFSTLADLARLAGALSSGLPGVLGRESFAMLWGDQLPRLLGGHADAEAARNGYRHGAGLCVAQTRAAGPDAPWLRSHTGFTGTSLVLNRAGDYAILLSNRVHPTRQAPDLAPVRVALTRAAGLVEPEE…
NZ_CP010341.1	fig|6666666.450534.peg.422	peg	NZ_CP010341.1_492709_492458	492709	492458	-	hypothetical protein				atgccacgccggtcggtacgaaccgggattccatggttctggggtccgaaatcaattggtccgaccaactaccaacatacactttgcggccccgcgccaaaatatgcggggcaccgtggaaggggcccgaatcgggccttcccgacgcgtatcaaggggtggaaatatctgtgtcactccgtgggattttccgggccgggacgcacgaaacctgcgtcgacgcggctcagctttccccgacgccgatgctga	MPRRSVRTGIPWFWGPKSIGPTNYQHTLCGPAPKYAGHRGRGPNRAFPTRIKGWKYLCHSVGFSGPGRTKPASTRLSFPRRRC
NZ_CP010341.1	fig|6666666.450534.peg.423	peg	NZ_CP010341.1_492755_495541	492755	495541	+	Predicted D-lactate dehydrogenase, Fe-S protein, FAD/FMN-containing			isu;Lactate_utilization	atgtcgtccgcgacaaccgagaaggcagtgggaaccactcgactcatcgatcgagtcggaatggcccatgacgcatcgcactatctgctcatccccgaggtggtcatcacggccaccgacaccgcccaggtggcgaacacgatggcccaggcctatcgcgagaaccgcaccgtgaccttccgctccggtggcaccagcctgtcgggccagtcgctgagcgattcgatcctcctggacgtgcgcaagaacttccgcaaggtggaggtgctcgacggcggcgcaagggtgcgctgtcagcccggcgccaccatccgcaacgtcaacgcacacctggcgcgctatggctacaagctgggtcccgacccggcgtccgagatcgcctgcaccatcggcggcgtc…	MSSATTEKAVGTTRLIDRVGMAHDASHYLLIPEVVITATDTAQVANTMAQAYRENRTVTFRSGGTSLSGQSLSDSILLDVRKNFRKVEVLDGGARVRCQPGATIRNVNAHLARYGYKLGPDPASEIACTIGGVVADNSSGMACGTQFNTYNTLESMVLVLPSGTVIDTAQPDADAKLHRAEPALWEGLSELRDRVRKNPESVAKITQQYAMKNTMGYGINSFTDHDEPVHILEHLMIGSEGTLGFVAEVTFRTLPVQKHAATALLIVPELSVATDALEDLVRNGALCLELMDAASLRVVQKYPEASPELAALDVKKDAGLLIEAVADDEKELDDRMDALNSVLGGLPIANPPRFTKNIPERNNLWQLRKGLYTSVAGARPAGTTNLLEDIAVPVGSLTA…
NZ_CP010341.1	fig|6666666.450534.peg.424	peg	NZ_CP010341.1_496848_495700	496848	495700	-	Acyl-CoA dehydrogenase				atgagctttctcagcgccgagttgctggcagcaatccacaagcgggcggcccgtcacgaccgcgacaacagctttcccgaggacgacctgaacgacctgcgcaccgccggctatctgtcggcgttcgtgccaaaggagttcaacggcgccgggctgagtgtcgagcgcatctgcgccgaacagaccgcgctggccaaggccgcgccggccaccgcactggccatcaacatgcaccagatcatcgtgggcatggcccgttacctggtggcccacggcaacgacaagggacgccaggtgctgcacgacgccgccgccggcgaactgttcggcttcggcatcagcgagcccggcaacgacctggtgctgttcggatcgatcagcaaggccgtgcccgacggc…	MSFLSAELLAAIHKRAARHDRDNSFPEDDLNDLRTAGYLSAFVPKEFNGAGLSVERICAEQTALAKAAPATALAINMHQIIVGMARYLVAHGNDKGRQVLHDAAAGELFGFGISEPGNDLVLFGSISKAVPDGEGGFSFHGTKVFTSLAPAWTRLLTFGTDDSGDDGPHSVFAILHRDDGGFYVKPDWDTLGMRATQSNTTVLDGAHAPADQVLARITPGPNADPVVFGIFSHFSAFIAATYQGIGERAIEVAAEQVATRHSVKNDDVYAHDPDIRWRLADAAIAMNGSAAQLRDIVRDLDDDADRGALWMPQLSAVKNACVEATMHAVDQAMRSVGGRSYYTSNELSRLYRDAVAGLFQPTDQESLHAAWANVVLGPIAKG
NZ_CP010341.1	fig|6666666.450534.peg.425	peg	NZ_CP010341.1_497234_498565	497234	498565	+	hypothetical protein				atgcgacgtcgcaccacgattgcagccctcgctgctgtcttgagtttcagtcccctggccgcccaggccgcacccgccagtgccgacgggggcaccagttccaccccacgcagcgtggcgacatcgacgtcgtccgctggcgtggacccggcgtcggcatgtggcgacctggtgcagctggcgccggtgctgagttccgaccacacgcccgacggcaagcagatcacgccgaagcccactgccgacggccgccgcgtgccggtgatcatcgtgcacggctgggtgtcctatgacacccacagcgatgcgcgcgaccacctgttctcgcaatatgtcgatcgcaccgccgacccggcagggggcaccggctacctgttggcccagtcgcagtaccgctca…	MRRRTTIAALAAVLSFSPLAAQAAPASADGGTSSTPRSVATSTSSAGVDPASACGDLVQLAPVLSSDHTPDGKQITPKPTADGRRVPVIIVHGWVSYDTHSDARDHLFSQYVDRTADPAGGTGYLLAQSQYRSSLIGMLQQVPGAEVYTFDYSQVGSRWVTDPQIGPKLSQAIECLSDSYQQKPVLVTHSMGGLVARQALSNNDSKGRPISGRVSNVLAVGAPNNGSDSAQMIASALTIGSEIPLAGLPIRMLWDYIGQCSEQMDATNTTCTGIRAVDAFRSSGGEALRTGSAQLAQLPWWPDNVKVTAYVGDIQMGGISLFGLNSPRLLDLGDLLVSVDSAKAGSQRSRQVNCEYGIISTKSAETGLVRLMLAGQGNSVEQPADLLSSPCFHEAMLHE…
NZ_CP010341.1	fig|6666666.450534.peg.426	peg	NZ_CP010341.1_498562_499062	498562	499062	+	hypothetical protein				gtgaccaagccctggtcacgagtggtcgtggccgtgctggccctgctgctcgtggccgggctggtggccgccggggtcaccggcctgttcggtggccgtgcccgcagtggcagcacgcccggcccgcaggcatcgccggcgacgatggcgtcggggaccgcaacgagcccggcggctgccgtgggctcgtcctcggcaccgcccgctgacccggccgatgtcgcggccggcacccaggtgctgaccagcttcccgagcgaaccgtcgaagtaccttgccgagcaggcacgcgactacttcaacgtcgaccctgccgcggtgctggcgcccggcacgacgattgccgtcgactcgtcgtcgtggacgcccctggaccaggccggtgcgatggtgcgcatt…	MTKPWSRVVVAVLALLLVAGLVAAGVTGLFGGRARSGSTPGPQASPATMASGTATSPAAAVGSSSAPPADPADVAAGTQVLTSFPSEPSKYLAEQARDYFNVDPAAVLAPGTTIAVDSSSWTPLDQAGAMVRIEVTVPGAAPTPYTAVMVKEADGTWKVMGTVAAQ
NZ_CP010341.1	fig|6666666.450534.peg.427	peg	NZ_CP010341.1_502251_499087	502251	499087	-	Exonuclease SbcC			icw(1);DNA_repair,_bacterial isu;Rad50-Mre11_DNA_repair_cluster	atgcagatcctgcggctggaactgtcgggcatcggtccctatgccggcaccgagcacgtggacttctcccggctgggtgccgacgggctgttcctgctggagggcgccaccggctcggggaagaccaccatcatcgatgcgatcgtcttcgcgctctacgggcaggtggccgccgacgactccagcggcgatcgcatggtgtcgacccatcgcaaggcggccagtgagccctatgtcgacctggtggtcgacacctcgcgcggcctgtaccgagtgcgccgcaccccacagttcacccgtcccaagaagcgtggcgagggcctcacctcggtgaacgccaccattcgactgtggaagctggccgaccccgacgaccaggacggcgaacccatctcggcc…	MQILRLELSGIGPYAGTEHVDFSRLGADGLFLLEGATGSGKTTIIDAIVFALYGQVAADDSSGDRMVSTHRKAASEPYVDLVVDTSRGLYRVRRTPQFTRPKKRGEGLTSVNATIRLWKLADPDDQDGEPISANIQDANKELQAAIGLSRDQFTQTVVLPQGHFANFLRSKPEERRGLLQQIFGTELFERAQQELTAMAADYKARADQARTQIRSLAERFAHSAWPDEAPTPDGSPASEATPVPADETPAGHQDVPVPGPTPREAFLALLDDDDTAPLVAAAHTRLRELQADTEQRTQAVAGARERLGGARAARDAAQRIIALKAEHDALVVQRQELEARGDQIAADRVRLDAATRAAGSARPLAAARRAAAALSTATTEWEVVAAEIAATDDGVLLEQ…
NZ_CP010341.1	fig|6666666.450534.peg.428	peg	NZ_CP010341.1_503477_502251	503477	502251	-	Exonuclease SbcD			isu;DNA_repair,_bacterial icw(1);Rad50-Mre11_DNA_repair_cluster	gtggccatgaggatcctgcacaccagcgactggcacctgggacgcacactgcgcggcgtcgacctcagcgatgcccatgcggccttcctgaaccagttggtcgccgtggcgcgcagcgaacgggccgacgcggtgttggtcagtggtgatgtctttgatcgggcgctgccgccgctcgatgcggtgaacatgctcaacgacgcgctggcccggctcaccgaggtggcgccggtggtgttgatcccgggcaaccatgactcaccacagcggttgggcctcaatgcgaagctgttgcgcaaccaattgcacatccgtgcgacgctcgccgacatcgcgcacccggtggtgctgcccgacagcaccggccatgacgggctggtggtctacgcgatcccctac…	MAMRILHTSDWHLGRTLRGVDLSDAHAAFLNQLVAVARSERADAVLVSGDVFDRALPPLDAVNMLNDALARLTEVAPVVLIPGNHDSPQRLGLNAKLLRNQLHIRATLADIAHPVVLPDSTGHDGLVVYAIPYLDPDMTRDRLGELAGVDGDGRIARSHEAVVGAALSMVHRDLARRRSANGTRIPAAVMAHAFVTGAQPSDSERDLRIGGVDSVPAALFADVGADYVALGHLHGAQAVAGSRDPASDHDEEAVMRYAGSPLAFSFSEQHQHKSTALVTFDEAGPVASVELIPTPVPRRLSDVRGSLQQVLGEDFAAQRDDWTRVVVTGEDRPADLSRTVKKAFPHALEIRFESTLREREVRATVSAQADPLDVVGQFVADVSNRRPDAAELTVLRTAL…
NZ_CP010341.1	fig|6666666.450534.peg.429	peg	NZ_CP010341.1_504699_503482	504699	503482	-	Adenosine deaminase (EC 3.5.4.4)			isu;Purine_conversions	atgcccgatgttgcccgacgcgatctgaacctgttgccgaaggcacatctgcacctgcacttcaccggctcgcttgacattcccacgttgcgggagttgtcggcgtgggagggcctcgacgaggccgagcaactcatcgacgacgaccccctgtcggtgccggccaccaagcggggctggtggcggttccagcgcacctatgacattgcccgccacgtggtgatctccgagcgggcgctgcgcgccgtggtggacgccgcagcccgcaacgacgcggcccagggctcgcgtcgcacagagatccaagtggaccccaccagctatgcgccgtatgtgaatggccttgtcaacgcgctggagatcatccttgacgaggccgccctggcctcccggcgccat…	MPDVARRDLNLLPKAHLHLHFTGSLDIPTLRELSAWEGLDEAEQLIDDDPLSVPATKRGWWRFQRTYDIARHVVISERALRAVVDAAARNDAAQGSRRTEIQVDPTSYAPYVNGLVNALEIILDEAALASRRHGIQMGVIVAASRLHHPLDARTLARLSARFAGRGPGGVIGFGLSNDETEGNTVEFGPAFRIARRAGIPGVPHGGEFRGPEHIAQVIDELHPTRIGHGIHAAESPALLKRIVDAGITLEVNPASNVSLGVYPDYSKVPLRTLLDAGAQVALGADDPLLFLSGLTDQYRIARDYLGLSDAELAELARMSIRGSFAEQADKARWLAEVDAWLAAAPESGPGLPAAGVVPVPGGLVARPSGLLVPERGLVAPPGNGGAESADAGQAVPDAR…
NZ_CP010341.1	fig|6666666.450534.peg.430	peg	NZ_CP010341.1_504652_504885	504652	504885	+	hypothetical protein				atgtgccttcggcaacaggttcagatcgcgtcgggcaacatcgggcatggctgccagagtagtagggccccgttggccattggctgcccgccggcggcgtcgagtaatctcttgatgcagaaactgctggccggccacgggcgcgcaatcctcctgaaaggacctgttttcgtgcgggatgaaccggagtgggcattccggatggatggacgatctaaggacatggggctatga	MCLRQQVQIASGNIGHGCQSSRAPLAIGCPPAASSNLLMQKLLAGHGRAILLKGPVFVRDEPEWAFRMDGRSKDMGL
NZ_CP010341.1	fig|6666666.450534.peg.431	peg	NZ_CP010341.1_505303_506553	505303	506553	+	hypothetical protein				atggcacggtgcgtcacctggaactcgaatgggaggcggccggactcggcgctcccgccgccgcggcgtccgtgggcggtgggccggctggccgacatggccgtgcatcagcgtcggctcaccgaggagctggacgactgggtgagcctgctgggtcgcctcgacgagctcgccacccagctgtcgacgctgtcgggcgaattggccgagcactcccatgccgatgccgcactgcgtgagcgcatccagcaggccaagcagcgggccgagggattctcaccgatcatggcagggctcgacctgtggtcggcgatgaccctggagctgtcgacactggtggcgaaggtcaccgacgaggtggagcagctgcgcgccagctgcgccgccacgcgcttccgt…	MARCVTWNSNGRRPDSALPPPRRPWAVGRLADMAVHQRRLTEELDDWVSLLGRLDELATQLSTLSGELAEHSHADAALRERIQQAKQRAEGFSPIMAGLDLWSAMTLELSTLVAKVTDEVEQLRASCAATRFRIALARLHCDQVGYFTVELIDQTPDWQLAAPGIVLLCRALSQGVAETAGAVQGNAQLAAKVASDINEMAQAVSIPRTLLASWQTMAAGRELSDDLRELMPQVGSTIETTAEQIERIGRVAEECRRNAQPHDITAIREHVMALSDAASVVAAESAPTPHADPQPVDSPEVDRQYDEPPAPPSETVAPAAGAPAGAPEVGTPAGAPGSGVPDAGQPGGEQSPVPSPTFTMPVPPDTGMPSKLSGYAPYRSPAQQPATPPAQAFPPPPVQ…
NZ_CP010341.1	fig|6666666.450534.peg.432	peg	NZ_CP010341.1_506791_507162	506791	507162	+	hypothetical protein				atggagatcgggtcactggccgaatgggtcaccggatttgccgaggtgctggccgtctcggtggcattgttcctgccgtcgtgggaacgccgccgcgccaccagggagaagcggttgcggacgttgcggacgattcgccggctcacaccgcgcctgctgacactgcccgccacctccgatgagcgcagtggcgacctgaggatgctccagaccttcctgatggtcacggacatgatgaatatcgatcccggcgtcgaggacgtaatcgataccggacagcagatcgcctccatggtgcaccagggtcagccggtcagcgaccacgacgccgcagcgatccgagcgctgcttgattcgctgccgtcgtcatag	MEIGSLAEWVTGFAEVLAVSVALFLPSWERRRATREKRLRTLRTIRRLTPRLLTLPATSDERSGDLRMLQTFLMVTDMMNIDPGVEDVIDTGQQIASMVHQGQPVSDHDAAAIRALLDSLPSS
NZ_CP010341.1	fig|6666666.450534.peg.433	peg	NZ_CP010341.1_507836_507177	507836	507177	-	hypothetical protein				gtgcccttcgcgatcaggagcggcagcgacactgccaagacccccgctgggacgcttggcgcctgttcgattattacctgcccccgcaatgagtggacgggacatatggccatgagcgacaaggagcttcccccgctatcgagggtctttttcagtcaggcaattgtttcgctgctcattcttccgatcaatctggcaatggcatggggaatgagcctgatcttccacggggacccgcgctttcgggatctcttctatctcatggtggtcgccgccttcattgacacggccgtcagggcggtcgtcgaccatcactattctgtgcgcgaagaccgcatcgcacccgtgggtgttgcgtccttcctgctcggctcggtggcgactctcgtggtggtcgtg…	MPFAIRSGSDTAKTPAGTLGACSIITCPRNEWTGHMAMSDKELPPLSRVFFSQAIVSLLILPINLAMAWGMSLIFHGDPRFRDLFYLMVVAAFIDTAVRAVVDHHYSVREDRIAPVGVASFLLGSVATLVVVVALTALLDPRLPPIVSVGTPFLVVGAWRAIDGYRFVHTHDMSDEAIHERDLRMLELNQPTEKVAAPPGRTLRERLANRRAGFRQPLR
NZ_CP010341.1	fig|6666666.450534.peg.434	peg	NZ_CP010341.1_508525_508085	508525	508085	-	hypothetical protein				atggttgggggcggagtgggccatggtcaccgaagacatcccgaagtatctgccgcgctgtcaggggcctacttcctgcgcacggtactgataccgatctatgcggcggtggcctggacgataagcctcttgttcggcggcttccccgggttccgggagctgctgttcaccatcgtcccgtgcgcgttcctggccgcaccgatacaggtgctcatcacgcggatctttgtgcggcgggaacggcgggcgaggccccggtcggtggtgccaatccttgcgaatcttgcggtcgtggccctgatcgttgttgttgccgcctggagcaccgggatgcatcgggggctgttgatctccgttggcgtcgcgatgctcgtcaccgacgcggtcaccgagatctgg…	MVGGGVGHGHRRHPEVSAALSGAYFLRTVLIPIYAAVAWTISLLFGGFPGFRELLFTIVPCAFLAAPIQVLITRIFVRRERRARPRSVVPILANLAVVALIVVVAAWSTGMHRGLLISVGVAMLVTDAVTEIWLYPRKDESRPRVV
NZ_CP010341.1	fig|6666666.450534.peg.435	peg	NZ_CP010341.1_510667_508910	510667	508910	-	Pyruvate oxidase (EC 1.2.3.3)			isu;Pyruvate_metabolism_II:_acetyl-CoA,_acetogenesis_from_pyruvate	atgacgaaggtcaacgcttcgaatgccatgctgcaggtgctcaaggactggggagtcgacaccatctacgggttgccgggcgggtcgttcgattcgaccatgaatgccatccacgacttccgcgactccatccgctacatcggagtgcgccatgaggaagtcggtgcgttggcggccgtcgccgaggcaaagctcaccggcaagatcgccgtcaccttcggctcggccggtccgggtgcagcgcacctgctcaacggcctgtatgacgccaagacggacaacatcccggtgctcgcgctcatcggccaggtgccgacggcgatgatgaacaccgacttcttccaggagctcaacgagaacccgatgttcgccgatgtgtcggtgtatgcgcgcaccgtc…	MTKVNASNAMLQVLKDWGVDTIYGLPGGSFDSTMNAIHDFRDSIRYIGVRHEEVGALAAVAEAKLTGKIAVTFGSAGPGAAHLLNGLYDAKTDNIPVLALIGQVPTAMMNTDFFQELNENPMFADVSVYARTVTTAEQLPQVVDTAIRTAYSKRGVAVVIIPKDLGWAPIEDNYVSSANAFTPSDWNLAARDADVARALDLINEAQRPILYYGQGAKGAGDEIRALSELLGLPMVSTYLGKGIVADDDPGYMLPTGRVAGKPGVDVGKTADLVLFAGSNYEFGGHMFSPTATFIDVNLETSVIGARHAAALGVRADAPTFLRQLLELARQQGDARNDHADWLAAAKQDKAEWTTWVDAKAADDREPIRIEPIYAEINKHAKPDAIFGIDVGNVNISSGR…
NZ_CP010341.1	fig|6666666.450534.peg.436	peg	NZ_CP010341.1_512663_510807	512663	510807	-	Na+/H+ antiporter				gtgagcgtcgcaatcctgatctttgtcgtggccatgctgctgatcgcggcctcagaccggctggccgagcacaccggcgtcgtcgcgccggtcgccctgctggccctgggcatcatcgtcggcttcaccccgtgggtgcccgacatcagcgtggacccgcagatgatcgtcgcggtgatcctgcctcccctgctgtacgccaccgcgacctccatgccgacgatggacttccggcgcaacctgacccccatcgcggtgctgtcggtgttgttggtggccgtatcggccgtggtgctcgggttcatcttcgagaagatggtgcccggcatcggcctggccgtcggtatcgcactgggcgccgtggtgagccccaccgacgcggtggccacctcgatcgtg…	MSVAILIFVVAMLLIAASDRLAEHTGVVAPVALLALGIIVGFTPWVPDISVDPQMIVAVILPPLLYATATSMPTMDFRRNLTPIAVLSVLLVAVSAVVLGFIFEKMVPGIGLAVGIALGAVVSPTDAVATSIVRRQGVSNRLVTVLEGEGLINDASALVIVSSALAAVAAHVTAGEVIGHFAQEVIIALLIGWLAGEVMVWVRARVGSVTADTVLSLVTPFVAYLPANALHGSGLVAAVIAGLVVGREAPERLHSSHRVAAGQMWATLQLVLESTVFGLMGIQLPGILHDVARGELHFKLAAIVAGVGLVATIVVRAVMVVPLVLGSSRRNNRREQKRPRLELMNEMAGKMTEQVKNGPTTVSRGGRSMTITPERASTFRHRVWRALADIDYFTEQSFG…
NZ_CP010341.1	fig|6666666.450534.peg.437	peg	NZ_CP010341.1_512781_513155	512781	513155	+	hypothetical protein				atggccgcagccaccaacccgggaatcaccacgctcaaccgttacttcgagctgtcgaacaccgccgggcagaaccaacgggaccttgacgagctgctgggcctgttcgcccgcgacgcggaactggaatcagcgcgtggcgagatcgccaatggcgaggaggggctgaaggacttcttccgcaccttcttcgcccgcaacgtggagttgcaccatgtgtggaacaccgagatgaccggcccggatcgtgttcgcgtcgactgggcggttgccggacgtgccgccgacggccatgtcttcgccctgtcgggccatgatgacgccacggtggatcagcacgggcatatccagacgctcacggtgcgccccgactga	MAAATNPGITTLNRYFELSNTAGQNQRDLDELLGLFARDAELESARGEIANGEEGLKDFFRTFFARNVELHHVWNTEMTGPDRVRVDWAVAGRAADGHVFALSGHDDATVDQHGHIQTLTVRPD
NZ_CP010341.1	fig|6666666.450534.peg.438	peg	NZ_CP010341.1_513797_513339	513797	513339	-	Transcriptional regulator, MarR family				atgaccgctgtcgtcagccataacggtggcgcgtccgacctggtactccccgtgctcgaactgagctcggaggtgacgtcggccacggaggccatcatctaccgtcaccaactcacgccggcctggtggcaggtgctcgccaccgtgctcgacaccgcccacaccgtgcccgacatcgcccggcggctcaaccgcacccgccagagcgtgcaacgcatcgccgacatcctcgtcgacaacgaatgggcgcgctgggacgccaatcccaagcaccgacgctcccaactgctggcctccacgctgtcgggacgccaggctgccgccgagctggagagcggcctgcaggactgggccgattcggtgggcgagggcctgaccgtggccgagatggaccagttc…	MTAVVSHNGGASDLVLPVLELSSEVTSATEAIIYRHQLTPAWWQVLATVLDTAHTVPDIARRLNRTRQSVQRIADILVDNEWARWDANPKHRRSQLLASTLSGRQAAAELESGLQDWADSVGEGLTVAEMDQFRSLLDRILHGSRDYRAHNR
NZ_CP010341.1	fig|6666666.450534.peg.439	peg	NZ_CP010341.1_514193_514939	514193	514939	+	Integral membrane protein				atggactggtcgggcttcgccgcgcagctgggcgcacacctgcgggcgagcgtcgccggcgtgcaccccgacgagggctggtggatcgcggctgccgtgggggccgcgctggtggccgtcgtggtgcgtccggtgtggcgctggacccgcattgcggtgaccatcgtgcatgagctgggccatgccgtcgtcggcctgttgagcggacgcaagtggcagcgcttcgtggtgcatcccgacatgtcgggcgaggtcagcacactgggcaggcccacaggcatcggccgggtgctcaccacggcggccggctatccggcgccggcggtggtcggtgcggtgggcatctgggcggccctggcgggctgggggcccctggtgctgctggcgctggccctcatg…	MDWSGFAAQLGAHLRASVAGVHPDEGWWIAAAVGAALVAVVVRPVWRWTRIAVTIVHELGHAVVGLLSGRKWQRFVVHPDMSGEVSTLGRPTGIGRVLTTAAGYPAPAVVGAVGIWAALAGWGPLVLLALALMALGALVRARSAFTVLALLVVLAGDLAAWWFGDVQLVAALVCGVGAFLVLGAWRQLLNVARSGDPGQDPVVLGMLTHLPRGGWIAVFVLVVGAFSAWSLMMLWPVLGGWLGLFAGR
NZ_CP010341.1	fig|6666666.450534.peg.440	peg	NZ_CP010341.1_515151_516422	515151	516422	+	Probable low-affinity inorganic phosphate transporter			isu;Phosphate_metabolism	atgacgctgacgctcgtgatcatcgtggtggtggtggccctcgtcttcgacttcaccaacggcttccatgactcggccaatgcgatggcaacatcggtcgccaccggcgccttcggggcccgtcaggccgtcgccgtcgccgccgtgctcaatgtggtgggcgcctgcctgtctaccgaggtggccaagaccatcagctcgggcatcgtcgacaactcactggtgaatccgcagacggtgctggccggactggccggggccatcgtctggaacctggtcacctggctggtgggactgccctccagctcgtcgcacgccatgttcggtgggctgatcggcgccgtgctcgtcaccgccggcatggcgggcgtgcactggggcgtcgtcgtgtcgaagatc…	MTLTLVIIVVVVALVFDFTNGFHDSANAMATSVATGAFGARQAVAVAAVLNVVGACLSTEVAKTISSGIVDNSLVNPQTVLAGLAGAIVWNLVTWLVGLPSSSSHAMFGGLIGAVLVTAGMAGVHWGVVVSKIILPALVAPVVAGIAAALSTWISYKITSPTAHHASRIFRHGQRLSASMVALAHGTSDGQKTMGIITLVLIGAGYQQSGTHPHWWVIALAGCAIGLGTYSGGWRIMRTLGKGLVEIKPAQGFCSETASTVAILASSHLGFGLSTTHVCSGAILGSGIGRRGAEVHWGVAGRMGIAWLLTLPAAGVVGAIASFAASKGAVGLVGVLVMLIGAAIVVLAVARHTKVDHTNVNDSHKVTVRLSPEPEVAAATPAPVPVQATVADLLKPAAE…
NZ_CP010341.1	fig|6666666.450534.peg.441	peg	NZ_CP010341.1_516419_516649	516419	516649	+	putative membrane protein				atgaacatcgactggggggcactcgcgctggtcagcgtcgtcaccctgatcggcaccgtggtggtggtcgccgccgtgtccacggccgcgctgctgctcgacctgtcgcgggcacgggcccatgccggcaccccggccccggccatgcgggtgggtgcctacggcatgatggtggtctgcttcgcgatgctcgccttcgggctgtggctgatcatcccctatttccattga	MNIDWGALALVSVVTLIGTVVVVAAVSTAALLLDLSRARAHAGTPAPAMRVGAYGMMVVCFAMLAFGLWLIIPYFH
NZ_CP010341.1	fig|6666666.450534.peg.442	peg	NZ_CP010341.1_516905_517516	516905	517516	+	hypothetical protein				atgaggatcacgatcttcggggccaccggccacgtcggcagccagatcaccgcggaggcactgcgcaggggccaccaggtgacggccgtctcgcacagcggcaagaccgttgccgacacgacgccggcacaggccaatttcgacgacaccccggcggtggtcgagctggccaaccaggccgacgtcaccgtcatctccgtgccgccctcgcgcaccgccgatgagccgatcgaagtgaacctggacgcccaccagcgcctgatcgacgccgcccccgacacccgcatcgtggtggtcggcggtgccggctcgctgctggtcgacggcgtaccgctgcgcgacacgcccggattccccgacgcctaccgccgcgaggcgacctggggcattgagctgctc…	MRITIFGATGHVGSQITAEALRRGHQVTAVSHSGKTVADTTPAQANFDDTPAVVELANQADVTVISVPPSRTADEPIEVNLDAHQRLIDAAPDTRIVVVGGAGSLLVDGVPLRDTPGFPDAYRREATWGIELLKRYRQAPVGVDWLIVSPSPEIGPGERTGQYVVGTDSPVGDHITTQDFAVGILDEIEAPAHHRMRITLADK
NZ_CP010341.1	fig|6666666.450534.peg.443	peg	NZ_CP010341.1_517522_518133	517522	518133	+	Rrf2-linked NADH-flavin reductase				atgaagatcgcgattttcggggccaccggcatggtgggcagcaggctcgtcgacgaggccatggccaggggccacgaggtgacggccgtcacgcgcaacggccgggccatccccggcaccaccgccgtggcgatggacttcaccgacactccggcggtggtggagctggcgaacgcgtccgatgtggtcatcatctcgatcccgccggaccgctcgcgggtggagccgatcgaggtgaacctgcacgcccaccagcggctgatcgacgccgtgcccagtgcgcggatcatcgtcgtgggtggtgcgggctcgctgaaggtcgccggcacctacctgcgcgatcgtcccggcttcccggaggcggcgatgcgcaattccacgtgggggatctccatgctc…	MKIAIFGATGMVGSRLVDEAMARGHEVTAVTRNGRAIPGTTAVAMDFTDTPAVVELANASDVVIISIPPDRSRVEPIEVNLHAHQRLIDAVPSARIIVVGGAGSLKVAGTYLRDRPGFPEAAMRNSTWGISMLERHQASPPALDWLVVSPSPLIEPGQRTGHYVLGIDEPAGQWVSAENFAVGILDEIEDPDHHRMRITFADK
NZ_CP010341.1	fig|6666666.450534.peg.444	peg	NZ_CP010341.1_520046_518187	520046	518187	-	hypothetical protein				atgccgaagcaccatggccgcgcccggggcgcaggaaaccagaatccgcgtcggctcctcaccacgctgggcacatccacactgggcacatggacccgccaggcccgacgtcacgcccagcggctgaacatccctctcccggcagccctgggtggcatcgccggctatgcgttggcccacaccacctcgctgttgccgcgcactcccctgttccagggtgtggtggccgcggtcaatgcgagcgtcggctacgagctgggcatgatggccgccgacgtggccgcactacggagggccccgaaggccacacccggcgtgaacccagcgcccaccacggtatcccccatcgtcccgaatcccctgaccggcgtcccgacaccccgtccgggcaacggctcg…	MPKHHGRARGAGNQNPRRLLTTLGTSTLGTWTRQARRHAQRLNIPLPAALGGIAGYALAHTTSLLPRTPLFQGVVAAVNASVGYELGMMAADVAALRRAPKATPGVNPAPTTVSPIVPNPLTGVPTPRPGNGSLRSGLAAAALGATLIGVPLAALRSQRRTAEFCQVPGPRVRWAPASAAASVAILGFFTLCWRITEMLLDWLSHHLGQRLAWRLAARALAALVVLAGTAVLFDQVILRGIRLAGRTVADRLDHSTPAGVTQPDRAVRSGSPSSGETWDSLGLQGKRFVSGGPDAARIARVLGSPAQDPVRVYAALDGRGLAGIARAVLDEMDRTNAWQRRVISIVTTTGRGNANEWSASALEYLLAGDCCTIATQYSGLPSAITLFTSREQPVAATRV…
NZ_CP010341.1	fig|6666666.450534.peg.445	peg	NZ_CP010341.1_522775_520136	522775	520136	-	ATP-dependent helicase				gtggcctgcggccgtgagacactgccgaacgtgtttgacctcgatcggatagccgccgggctgccggttggtgggcgcctggacgagctcgccgcggccctcacggcgccggatgcgcgcctggtggtgcaggcccctccgggctcgggcaagaccaccgtgatgccgcccctggccgcgcatcaccatgccgggcgcgtcgtggtcacccaaccccggcgcatcgccgcccgcgcggcggcccaccgactcgccgaactgtccggcaccgccctgggccgcgaggtcggcttcacggtgcgcggggagtcacgccgatcggatgccacgcgcgtcgaattcgtgaccaccggcgtgctggtcaaccgcgtattgcgtgaccccgagctcgccggggtg…	MACGRETLPNVFDLDRIAAGLPVGGRLDELAAALTAPDARLVVQAPPGSGKTTVMPPLAAHHHAGRVVVTQPRRIAARAAAHRLAELSGTALGREVGFTVRGESRRSDATRVEFVTTGVLVNRVLRDPELAGVGTVILDEVHERRLDTDLAFAMVHDVADLRDDLALIAMSATLDAQRWASLLGTGTPAPVVDVPGALFPLSVEWAPPPSGVLPTYGGHLDNAFAAHLARVTAATLAQHHAADGAPASALVFVPGARDVDQLIGLLRHEPGLAGDIEVAGLYGSMAAREQDAVLRGGGRPRVIVSTAVAESSLTVPGVRIVVDAGLSREPRLDATRGVTGLVTVRESRASADQRAGRAARLGPGVAVRCFARDEWAGMSAEATAEASVSDLAGAALTLA…
NZ_CP010341.1	fig|6666666.450534.peg.446	peg	NZ_CP010341.1_523587_522814	523587	522814	-	Uroporphyrinogen-III methyltransferase (EC 2.1.1.107)			idu(1);Dissimilatory_nitrite_reductase	atgaccaccacactgttgcccggcactgtcaccctcgtcggcgccgggcccggcgaccctgaactcgtcaccgtggccggcctgcgggccgtgcagcaggccgaggtgatcctctacgaccggctcgccccgcaggacctgctgtcggaggcgtccgacgacgccgaactcgtgccggtcggcaagatcccgcgcggccactatgtgccccaggaggagatcaaccaactgctcgtcgcgcacgcccgcgagggccgcaaggtggtgcgcctcaagggtggcgactcgttcgtcttcgggcgtggcggcgaggaatggcaggcctgcgccgaggccggcatcccggtgcgcgtgatcccgggagtctcctcggccaccgcgggcccggcgctggccggc…	MTTTLLPGTVTLVGAGPGDPELVTVAGLRAVQQAEVILYDRLAPQDLLSEASDDAELVPVGKIPRGHYVPQEEINQLLVAHAREGRKVVRLKGGDSFVFGRGGEEWQACAEAGIPVRVIPGVSSATAGPALAGIPLTHRHLVQGFTVVSGHVSPSDERSEVPWRQLAKDRLTLVILMGVAHMRDIAPELMAGGLPADTPVRVVSNASLASQESWRTTLGDAVADMDAHHVRPPALVVVGTLAGVDLSHPDHRAPSDH
NZ_CP010341.1	fig|6666666.450534.peg.447	peg	NZ_CP010341.1_524477_523584	524477	523584	-	Cobalt ECF transporter, ATPase component of energizing module CbiO				atgagcgccctgctggccgcccacgacctcgtggccggcttccccgatcgtccccgcgtgctcgacacggtgaacctcgccatcggccgcggcacccggctcgcgctgctcggcgccaacggctcgggcaagaccaccctgctcagctgcctggcgggctcgctgaagcccaccggcggtgccgtcgaacgcgatggcgcccccatcgactggggacgcaagggactgcgcgagcaccgccgccatgtgcagatggtgctgcaggaccccgatgaccagctgttcagcgccgacgtctcacaggacgtgtcgttcggtccgatgaacctggggttggagcccgacgaggtgcatgcccgggtgcgtgaggccctcacgctgctgggcgccgaccacctg…	MSALLAAHDLVAGFPDRPRVLDTVNLAIGRGTRLALLGANGSGKTTLLSCLAGSLKPTGGAVERDGAPIDWGRKGLREHRRHVQMVLQDPDDQLFSADVSQDVSFGPMNLGLEPDEVHARVREALTLLGADHLAERATHQLSYGERKRVATAGAVAMRPDVLMLDEPTAGLDPLGVHQMRDALDRLTDAGTTIVMATHDVALALDWADEVAIVCDATVHQGAPEALLSDADLVARSHLDTPWPLALAAALGLSARPRNLDEAVAALAPALGEFAATHDAAASVPGSDDTTNTDEETR
NZ_CP010341.1	fig|6666666.450534.peg.448	peg	NZ_CP010341.1_525268_524474	525268	524474	-	Cobalt ECF transporter, transmembrane component of energizing module CbiQ				atgagtggcctccacatcggagcgctcgacgacgccgcctggggcagcccctggcggcgtcgtcgcgtcggggagaaggtcgcctgctccatggggctcgtgctcaccgcactgctcgcgcccacctggccgggcaccctgctggtggccgtggccgccatcgccctgatcgtgggcgccgcccgcatccggccacgggtgctgctggcggccatgagcgcacccatcgtcttcctcatcctcggtgcgatctcggtgctgttcagcgtgggcaccgcaccggccgacgcctggtggcatgccgccttcctgtcggtggggcccacctcggtggcccaggccgcccggctgttcgcccacggcctgtcgggcacgctggcggtgatggtgctggccacc…	MSGLHIGALDDAAWGSPWRRRRVGEKVACSMGLVLTALLAPTWPGTLLVAVAAIALIVGAARIRPRVLLAAMSAPIVFLILGAISVLFSVGTAPADAWWHAAFLSVGPTSVAQAARLFAHGLSGTLAVMVLATTTPMVDLLTWLRRFRVPDPLLEIASLTYRLLFVLAETTANVLAAQRCRLGDNPVGRWNGLSRRWHNTAAAVGAIGLRAWDRSSRLTEGLAHRGFETSLVTLPVPRVASPRLITATVVVLAAIWSISLVVAR
NZ_CP010341.1	fig|6666666.450534.peg.449	peg	NZ_CP010341.1_525772_525272	525772	525272	-	Cobalt ECF transporter, additional substrate-binding protein CbiN				atgtctgaggcaaccatcaccaacccgggcgccggcgcccccaacccgaccacgcccgcttcggacaccagcggccacggcctgttcgccgccgaccgcaagtgggtcaccccggtgctcgtcgtggcactcgtggtgatcttcgtcggcagcctgatcatcggcggcatccgcacagccgggcaggacgagaccttcgtcggcaccgactcggcagccaccgaggccgccgaggaagccggtgccaagccgtggttccagccgctgttcgagccggccggcgaggtggaatcgggcctgttcgccatccaggccgccatcggttcgggcatcatcttctactgcctgggccgcatgtcgggcaagaaggccgcccgcaagcaggaggccgcgatcggc…	MSEATITNPGAGAPNPTTPASDTSGHGLFAADRKWVTPVLVVALVVIFVGSLIIGGIRTAGQDETFVGTDSAATEAAEEAGAKPWFQPLFEPAGEVESGLFAIQAAIGSGIIFYCLGRMSGKKAARKQEAAIGVTAAAADASTSPAAAISPDGSTPGPTAPGSRNA
NZ_CP010341.1	fig|6666666.450534.peg.450	peg	NZ_CP010341.1_526472_525765	526472	525765	-	Cobalt ECF transporter, substrate-binding protein CbiM				gtgcatatcgcagaaggcgttctaccacccgtccaatgcgccatctggttcgcagcagccgcacccttcgtggtgcatggcgccgtccaggtggtcaagcagatcaagcaccatccggagaaccggctgctgctggccacggcgggcgcctgcaccttcctcctgagctccatcaagctgcccagcgtcaccggctccagctcgcaccccaccggcaccggcgtcggcgcggtgttgttcaagccgccggtgatggccttcatgggcctcatcgtgctgatcttccaggccctgctgctggcccacggcggcatcaccacgctgggtgcgaacaccttctcgatggccatcgtcggcccctgggtgggctacggcgcctatgtgctcaacaagaagctc…	MHIAEGVLPPVQCAIWFAAAAPFVVHGAVQVVKQIKHHPENRLLLATAGACTFLLSSIKLPSVTGSSSHPTGTGVGAVLFKPPVMAFMGLIVLIFQALLLAHGGITTLGANTFSMAIVGPWVGYGAYVLNKKLGGPLALGIFLAMFLSDLSTYCVTSFQLAFAYPDPSSGVLGAAEKFLGIFAISQIPLSVAEGILGILLFRFLFKVAGPQLQALGVRLGNKRTANAEVPEVAHV
NZ_CP010341.1	fig|6666666.450534.peg.451	peg	NZ_CP010341.1_527546_526782	527546	526782	-	Transcriptional regulator, GntR family				gtgagcgaagaagcgaccaaccaaccgaagttcatgagcgtcgaccgcgagctcggaatcgagatcatcgacggcgtctgggcggtgggcgaggcacgggccctcgaggagatccaggaacgcttcaacgtctcgcgcacggtggccagggaggcggcccgccaactcgaggcgatgggactggcccgaccacgacgccggctcggcctggtggcccagccccaggagaactggcgcatgctgcatccggtgctcatcaactggcgcctgcattcgacgcagcggatggcgcagatgcgcgcggtggtgcaactgcgccaggccgtcgaaccgatggccgcggccaatgccgcccgcatcgccccgattcccgaccggggacgcctgatgtccctggcg…	MSEEATNQPKFMSVDRELGIEIIDGVWAVGEARALEEIQERFNVSRTVAREAARQLEAMGLARPRRRLGLVAQPQENWRMLHPVLINWRLHSTQRMAQMRAVVQLRQAVEPMAAANAARIAPIPDRGRLMSLAAEMRQFSDANDEESFIDCDNEFHEVMLACSGNELFAALGELVGIVIRARVDFDAPHPARQPTIIAHEAVAEAIFKGDADGAHAAMSTLLSDACHDFSGVNISLPTPTEAPTTPRQRPAATK
NZ_CP010341.1	fig|6666666.450534.peg.452	peg	NZ_CP010341.1_527751_527879	527751	527879	+	hypothetical protein				atggcgcgcgtgcatgtggaggtcatccgggccgccatcaggtatcggtccgcccaaggccgtcgtcgtggggccagcagcccgcgtcgcgacgcccgttcggtccgtcgtccaactgctgccgagtga	MARVHVEVIRAAIRYRSAQGRRRGASSPRRDARSVRRPTAAE
NZ_CP010341.1	fig|6666666.450534.peg.453	peg	NZ_CP010341.1_527895_529238	527895	529238	+	Gluconate transporter family protein				atgactctccatctgatcctggccgcactggccggcatcgccacgatcgtggtgctgatcgtctggctcaaggtgcatcccttcctggcgttgatgggcggctcggcggtgatggccgtgtccgccggcgtgtcgtacaccgacatgttcgccagcttcaccaagggcgtcggatccactttcgccgacgtgggcctgttgatcgtgatgggttcgatcatcggcaccctgctgatctcctcgggcggcgccgacgtgatcgtcgacaccatcctcgacaagaccccggtgaagcgattgccctgggccatggcgttgatcgccttcgtggtgggcatcccgctgttcttcgaggtcggcgtggtcatcctgatccccgtggtgatgtacgccgcccac…	MTLHLILAALAGIATIVVLIVWLKVHPFLALMGGSAVMAVSAGVSYTDMFASFTKGVGSTFADVGLLIVMGSIIGTLLISSGGADVIVDTILDKTPVKRLPWAMALIAFVVGIPLFFEVGVVILIPVVMYAAHRAKLPVILLGIPALAGLSVLHGLVPPHPGPLIAISALNANIGMTMGLGLLIAIPVLIISGPLLGRLMAKWVPITAGDDYVQKEADAVHTDDRKPSFGISIMAVLLPVVLMLARTVAELAHIDKTTAGRFLVFLGTPLIALLITAIFAMFVFGYLLGRTRDMMNKLVGSAFGPVAGILLIVGAGGGFKQTLVDSGIAKMIGQGLADANLHPLFAAWLMAVLIRLATGSATVATITAAGIMAPMVGSLPPVEGSLMVLAIGAGSVFLS…
NZ_CP010341.1	fig|6666666.450534.peg.454	peg	NZ_CP010341.1_529365_530255	529365	530255	+	6-phosphogluconate dehydrogenase, decarboxylating (EC 1.1.1.44)			idu(1);Pentose_phosphate_pathway	gtgcaacttggacttattgggctcggacggatgggccgcaacatggccgagcggatcagccgcgcgggtcacgatgtgatcggctacgaccgcgatccgcaggtgtctcaggtggcggacctcccggcgctcgtcgacgcgcttgagctgccgcgggtggtctgggtgatggtgccggcgggcgcggccacccgcgcggtcatcgcggaactggccgggctgctggcgcccggcgacatggtgatcgacggtggcaattcgcactacaccgatgacaggccgaacgccgaaaccctcggcgacaagggcatccgctacctcgactgtggcgtctcgggcggggtctgggggctggacaacggctatggcctgatggtgggcggcgatgacgccgacgtg…	MQLGLIGLGRMGRNMAERISRAGHDVIGYDRDPQVSQVADLPALVDALELPRVVWVMVPAGAATRAVIAELAGLLAPGDMVIDGGNSHYTDDRPNAETLGDKGIRYLDCGVSGGVWGLDNGYGLMVGGDDADVARAMPIFDALRPEGPRDEGFVHAGRIGAGHYAKMAHNGIEYGLMHAYAEGWELLEAADDLVTDVPGCFKAWTRGTVVRSWLLDLLVKALEENPGLEGVSDYTTDSGEGRWTLDEAVARAVPMPVLAASLFARFSSRQETSPSMQMVAALRGQFGGHEVHRKGE
[truncated: 2,052 more rows]
