# Supplementary material for: Sequencing and Analysis of the Genome of Propionibacterium freudenreichii T82 Strain: Importance for Industry
Source: Biomolecules. 2020 Feb 24;10(2):348. doi: 10.3390/biom10020348 (PMC7072396; doi:10.3390/biom10020348)
Supplement: Supplementary file 1 [file biomolecules-10-00348-s001.zip › Supplementary materials/T82 COGs.xlsx]

## Sheet: Sheet1
# emapper version: emapper-1.0.3-35-g63c274b emapper DB: 2.0
# command: ./emapper.py --cpu 10 -i /data/shared/emapper_jobs/user_data/MM_4d870247/query_seqs.fa --output query_seqs.fa --output_dir /data/shared/emapper_jobs/user_data/MM_4d870247 -m diamond -d none --tax_scope 85009 --go_evidence non-electronic --target_orthologs all --seed_ortholog_evalue 0.001 --seed_ortholog_score 60 --query-cover 20 --subject-cover 0 --override --temp_dir /data/shared/emap…
# time: Thu Nov 28 12:04:05 2019
#query_name seed_eggNOG_ortholog seed_ortholog_evalue seed_ortholog_score best_tax_level Preferred_name GOs EC KEGG_ko KEGG_Pathway KEGG_Module KEGG_Reaction KEGG_rclass BRITE KEGG_TC CAZy BiGG_Reaction
Query	Seed ortholog	e-value	score	best tax lvl	Preferred_name	GO terms	EC number	KEGG KO	KEGG pathway	KEGG module	KEGG reaction	KEGG rclass	BRITE	KEGG TC	CAZy	BiGG reaction	annot lvl	matching OGs	Best OG	COG cat	description
fig|6666666.333347.peg.2	754252.PFREUD_16300	7.2e-269	932.6	Propionibacteriales	fumC		4.2.1.2	ko:K01679	ko00020,ko00620,ko00720,ko01100,ko01110,ko01120,ko01130,ko01200,ko04934,ko05200,ko05211,map00020,map00620,map00720,map01100,map01110,map01120,map01130,map01200,map04934,map05200,map05211	M00009,M00011,M00173,M00376	R01082	RC00443	ko00000,ko00001,ko00002,ko01000				Propionibacteriales	2GKWY@201174,4DNS5@85009,COG0114@1,COG0114@2	NA|NA|NA	C	Involved in the TCA cycle. Catalyzes the stereospecific interconversion of fumarate to L-malate
fig|6666666.333347.peg.3	754252.PFREUD_16290	5.8e-180	636.7	Propionibacteriales			1.1.1.26	ko:K00015	ko00630,ko01100,ko01110,ko01120,map00630,map01100,map01110,map01120		R00717,R01388	RC00031,RC00042	ko00000,ko00001,ko01000				Propionibacteriales	2HBNQ@201174,4DPGQ@85009,COG1052@1,COG1052@2	NA|NA|NA	CH	D-isomer specific 2-hydroxyacid dehydrogenase
fig|6666666.333347.peg.4	754252.PFREUD_16280	2.4e-58	231.1	Propionibacteriales	fdxA												Propionibacteriales	2IKVN@201174,4DR37@85009,COG1146@1,COG1146@2	NA|NA|NA	C	PFAM 4Fe-4S ferredoxin iron-sulfur binding domain protein
fig|6666666.333347.peg.5	754252.PFREUD_16270	8.1e-207	726.1	Propionibacteriales	dapC												Propionibacteriales	2GJMI@201174,4DNQA@85009,COG0436@1,COG0436@2	NA|NA|NA	E	Aminotransferase class I and II
fig|6666666.333347.peg.6	754252.PFREUD_16260	7.8e-157	559.7	Propionibacteriales													Propionibacteriales	2GKXN@201174,4DQPK@85009,COG0739@1,COG0739@2	NA|NA|NA	M	PFAM NLP P60 protein
fig|6666666.333347.peg.7	754252.PFREUD_16250	2.6e-177	627.9	Propionibacteriales	dapD		2.3.1.117	ko:K00674	ko00300,ko01100,ko01120,ko01230,map00300,map01100,map01120,map01230	M00016	R04365	RC00004,RC01136	ko00000,ko00001,ko00002,ko01000				Propionibacteriales	2GIZ9@201174,4DMZE@85009,COG2171@1,COG2171@2	NA|NA|NA	E	Catalyzes the conversion of the cyclic tetrahydrodipicolinate (THDP) into the acyclic N-succinyl-L-2- amino-6-oxopimelate using succinyl-CoA
fig|6666666.333347.peg.8	754252.PFREUD_16240	1.6e-210	738.4	Propionibacteriales	dapE		3.5.1.18	ko:K01439	ko00300,ko01100,ko01120,ko01230,map00300,map01100,map01120,map01230	M00016	R02734	RC00064,RC00090	ko00000,ko00001,ko00002,ko01000				Propionibacteriales	2GK09@201174,4DN9X@85009,COG0624@1,COG0624@2	NA|NA|NA	E	Succinyl-diaminopimelate desuccinylase
fig|6666666.333347.peg.9	754252.PFREUD_16230	2.5e-155	554.7	Propionibacteriales			3.2.2.10	ko:K06966	ko00230,ko00240,map00230,map00240		R00182,R00510	RC00063,RC00318	ko00000,ko00001,ko01000				Propionibacteriales	2GKJH@201174,4DPM7@85009,COG1611@1,COG1611@2	NA|NA|NA	S	Belongs to the LOG family
fig|6666666.333347.peg.10	754252.PFREUD_16220	1e-265	922.2	Actinobacteria													Propionibacteriales	2GPPN@201174,COG0038@1,COG0038@2	NA|NA|NA	P	Chloride channel
fig|6666666.333347.peg.11	1122994.AUFR01000009_gene1715	3.4e-14	84.7	Actinobacteria													Propionibacteriales	2DR5U@1,2GX63@201174,33AAR@2	NA|NA|NA
fig|6666666.333347.peg.12	754252.PFREUD_16190	3.5e-235	820.5	Propionibacteriales	glgA		2.4.1.342	ko:K16148	ko00500,ko01100,map00500,map01100		R02421,R11530	RC00005,RC00049,RC02748	ko00000,ko00001,ko01000,ko01003		GT4		Propionibacteriales	2I2EE@201174,4DN2C@85009,COG0297@1,COG0297@2	NA|NA|NA	G	Glycosyl transferases group 1
fig|6666666.333347.peg.13	754252.PFREUD_16180	4e-231	807.0	Propionibacteriales	glgC		2.7.7.27	ko:K00975	ko00500,ko00520,ko01100,ko01110,ko02026,map00500,map00520,map01100,map01110,map02026	M00565	R00948	RC00002	ko00000,ko00001,ko00002,ko01000				Propionibacteriales	2I2EF@201174,4DPN8@85009,COG0448@1,COG0448@2	NA|NA|NA	G	Catalyzes the synthesis of ADP-glucose, a sugar donor used in elongation reactions on alpha-glucans
fig|6666666.333347.peg.14	754252.PFREUD_16170	2.4e-116	424.9	Propionibacteriales													Propionibacteriales	2GPEV@201174,4DNEI@85009,COG4122@1,COG4122@2	NA|NA|NA	S	O-methyltransferase
fig|6666666.333347.peg.15	754252.PFREUD_16160	1.9e-150	538.5	Propionibacteriales	dapA		4.3.3.7	ko:K01714	ko00261,ko00300,ko01100,ko01110,ko01120,ko01130,ko01230,map00261,map00300,map01100,map01110,map01120,map01130,map01230	M00016,M00525,M00526,M00527	R10147	RC03062,RC03063	ko00000,ko00001,ko00002,ko01000				Propionibacteriales	2GJ34@201174,4DNA0@85009,COG0329@1,COG0329@2	NA|NA|NA	E	Catalyzes the condensation of (S)-aspartate-beta- semialdehyde (S)-ASA and pyruvate to 4-hydroxy- tetrahydrodipicolinate (HTPA)
fig|6666666.333347.peg.16	754252.PFREUD_16150	6e-55	220.3	Propionibacteriales	tatB			ko:K03117	ko03060,ko03070,map03060,map03070	M00336			ko00000,ko00001,ko00002,ko02044	2.A.64			Propionibacteriales	2IR0U@201174,4DRKC@85009,COG1826@1,COG1826@2	NA|NA|NA	U	Part of the twin-arginine translocation (Tat) system that transports large folded proteins containing a characteristic twin-arginine motif in their signal peptide across membranes. Together with TatC, TatB is part of a receptor directly interacting with Tat signal peptides. TatB may form an oligomeric binding site that transiently accommodates folded Tat precursor proteins before their translocat…
fig|6666666.333347.peg.17	754252.PFREUD_16140	3.9e-215	753.8	Propionibacteriales				ko:K03593					ko00000,ko03029,ko03036				Propionibacteriales	2GJUZ@201174,4DNNW@85009,COG0489@1,COG0489@2	NA|NA|NA	D	Binds and transfers iron-sulfur (Fe-S) clusters to target apoproteins. Can hydrolyze ATP
fig|6666666.333347.peg.18	754252.PFREUD_16130	1.2e-76	292.7	Propionibacteriales													Propionibacteriales	2GJRV@201174,4DQT8@85009,COG4420@1,COG4420@2	NA|NA|NA	S	Protein of unknown function (DUF1003)
fig|6666666.333347.peg.19	754252.PFREUD_16120	2.4e-189	668.3	Propionibacteriales													Propionibacteriales	2GMMK@201174,4DPA3@85009,COG2239@1,COG2239@2	NA|NA|NA	P	MgtE intracellular N domain
fig|6666666.333347.peg.20	754252.PFREUD_16110	1.6e-157	562.0	Propionibacteriales			4.1.3.34	ko:K01644	ko02020,map02020		R00362	RC00067,RC01118	ko00000,ko00001,ko01000				Propionibacteriales	2GK5J@201174,4DPA5@85009,COG2301@1,COG2301@2	NA|NA|NA	G	Belongs to the HpcH HpaI aldolase family
fig|6666666.333347.peg.21	754252.PFREUD_16100	5.3e-124	450.7	Actinobacteria													Propionibacteriales	2CAW2@1,2IB15@201174,32RS7@2	NA|NA|NA
fig|6666666.333347.peg.22	754252.PFREUD_16090	1.3e-284	984.9	Propionibacteriales	pepP		3.4.11.9	ko:K01262					ko00000,ko01000,ko01002				Propionibacteriales	2GM7D@201174,4DNH3@85009,COG0006@1,COG0006@2	NA|NA|NA	E	to the peptidase M24B family
fig|6666666.333347.peg.23	754252.PFREUD_16080	6.1e-129	466.8	Propionibacteriales				ko:K07164					ko00000				Propionibacteriales	2GP84@201174,4DV7K@85009,COG1579@1,COG1579@2	NA|NA|NA	S	C4-type zinc ribbon domain
fig|6666666.333347.peg.24	754252.PFREUD_16070	2.6e-99	368.2	Bacteria													Propionibacteriales	COG1404@1,COG1404@2	NA|NA|NA	O	Belongs to the peptidase S8 family
fig|6666666.333347.peg.25	754252.PFREUD_16060	1.3e-159	568.9	Propionibacteriales	map_1		3.4.11.18	ko:K01265					ko00000,ko01000,ko01002				Propionibacteriales	2GKIZ@201174,4DN75@85009,COG0024@1,COG0024@2	NA|NA|NA	J	Methionine aminopeptidase
fig|6666666.333347.peg.26	754252.PFREUD_16050	1.3e-162	578.9	Bacteria													Propionibacteriales	2DYIV@1,34A0Z@2	NA|NA|NA
fig|6666666.333347.peg.27	754252.PFREUD_16030	7.8e-260	902.5	Propionibacteriales			6.3.1.2	ko:K01915	ko00220,ko00250,ko00630,ko00910,ko01100,ko01120,ko01230,ko02020,ko04217,ko04724,ko04727,map00220,map00250,map00630,map00910,map01100,map01120,map01230,map02020,map04217,map04724,map04727		R00253	RC00010,RC02798	ko00000,ko00001,ko01000,ko04147				Propionibacteriales	2GJ2I@201174,4DNNP@85009,COG0174@1,COG0174@2	NA|NA|NA	E	glutamine synthetase
fig|6666666.333347.peg.28	754252.PFREUD_16020	4.2e-130	470.7	Bacteria													Propionibacteriales	COG3255@1,COG3255@2	NA|NA|NA	I	Sterol carrier protein
fig|6666666.333347.peg.29	754252.PFREUD_16010	0.0	1904.0	Propionibacteriales	glnE		2.7.7.42,2.7.7.89	ko:K00982					ko00000,ko01000				Propionibacteriales	2GJ91@201174,4DPAV@85009,COG1391@1,COG1391@2	NA|NA|NA	H	Involved in the regulation of glutamine synthetase GlnA, a key enzyme in the process to assimilate ammonia. When cellular nitrogen levels are high, the C-terminal adenylyl transferase (AT) inactivates GlnA by covalent transfer of an adenylyl group from ATP to specific tyrosine residue of GlnA, thus reducing its activity. Conversely, when nitrogen levels are low, the N-terminal adenylyl removase (…
fig|6666666.333347.peg.30	754252.PFREUD_16000	1.7e-137	495.4	Actinobacteria													Propionibacteriales	2I2RJ@201174,COG1028@1,COG1028@2	NA|NA|NA	IQ	Dehydrogenase
fig|6666666.333347.peg.31	754252.PFREUD_15990	9.7e-98	362.8	Actinobacteria													Propionibacteriales	2HAGC@201174,COG1309@1,COG1309@2	NA|NA|NA	K	Transcriptional regulator
fig|6666666.333347.peg.33	754252.PFREUD_15970	7.9e-287	992.3	Propionibacteriales	glnA		6.3.1.2	ko:K01915	ko00220,ko00250,ko00630,ko00910,ko01100,ko01120,ko01230,ko02020,ko04217,ko04724,ko04727,map00220,map00250,map00630,map00910,map01100,map01120,map01230,map02020,map04217,map04724,map04727		R00253	RC00010,RC02798	ko00000,ko00001,ko01000,ko04147				Propionibacteriales	2GMN1@201174,4DNAS@85009,COG0174@1,COG0174@2	NA|NA|NA	E	glutamine synthetase
fig|6666666.333347.peg.34	754252.PFREUD_15960	0.0	1105.5	Propionibacteriales				ko:K15738					ko00000,ko02000	3.A.1.120.6			Propionibacteriales	2GJ5M@201174,4DNB0@85009,COG0488@1,COG0488@2	NA|NA|NA	S	ABC transporter
fig|6666666.333347.peg.35	754252.PFREUD_15950	5.3e-112	410.6	Propionibacteriales													Propionibacteriales	2AUFS@1,2GIXC@201174,31K3Y@2,4DQHR@85009	NA|NA|NA	S	Domain of unknown function (DUF4191)
fig|6666666.333347.peg.36	754252.PFREUD_15940	6e-220	770.4	Propionibacteriales	sucB		2.3.1.61	ko:K00658	ko00020,ko00310,ko01100,ko01110,ko01120,ko01130,ko01200,map00020,map00310,map01100,map01110,map01120,map01130,map01200	M00009,M00011,M00032	R02570,R02571,R08549	RC00004,RC02727,RC02833	br01601,ko00000,ko00001,ko00002,ko01000				Propionibacteriales	2GMUV@201174,4DNH6@85009,COG0508@1,COG0508@2	NA|NA|NA	C	Dihydrolipoamide acetyltransferase component of pyruvate dehydrogenase complex
fig|6666666.333347.peg.37	754252.PFREUD_15930	6.2e-218	763.1	Propionibacteriales	gcvT		2.1.2.10	ko:K00605	ko00260,ko00630,ko00670,ko01100,ko01110,ko01130,ko01200,map00260,map00630,map00670,map01100,map01110,map01130,map01200	M00532	R01221,R02300,R04125	RC00022,RC00069,RC00183,RC02834	ko00000,ko00001,ko00002,ko01000				Propionibacteriales	2GJ47@201174,4DN5V@85009,COG0404@1,COG0404@2	NA|NA|NA	E	Glycine cleavage system T protein
fig|6666666.333347.peg.38	1120954.ATXE01000001_gene2350	1.7e-07	61.6	Propionibacteriales													Propionibacteriales	2EFWK@1,2IQXQ@201174,339NW@2,4DSKV@85009	NA|NA|NA
fig|6666666.333347.peg.39	767029.HMPREF9154_2090	9.7e-31	140.2	Propionibacteriales													Propionibacteriales	2AN86@1,2HWWU@201174,31D67@2,4DRVQ@85009	NA|NA|NA	S	Protein of unknown function (DUF3043)
fig|6666666.333347.peg.40	754252.PFREUD_15890	1.1e-131	476.1	Propionibacteriales				ko:K03969					ko00000				Propionibacteriales	2GP0K@201174,4DPJS@85009,COG1842@1,COG1842@2	NA|NA|NA	KT	PspA/IM30 family
fig|6666666.333347.peg.41	1122998.AUHZ01000004_gene1041	1.7e-15	88.6	Propionibacteriales													Propionibacteriales	2E7WR@1,2I8C0@201174,332BD@2,4DS76@85009	NA|NA|NA
fig|6666666.333347.peg.42	754252.PFREUD_15870	7.3e-156	556.6	Bacteria													Propionibacteriales	COG1929@1,COG1929@2	NA|NA|NA	G	organic acid phosphorylation
fig|6666666.333347.peg.43	754252.PFREUD_15860	8.2e-60	236.1	Propionibacteriales													Propionibacteriales	2IHR0@201174,4DR9B@85009,COG0316@1,COG0316@2	NA|NA|NA	S	Belongs to the HesB IscA family
fig|6666666.333347.peg.44	754252.PFREUD_15850	1.1e-272	945.3	Propionibacteriales			1.1.1.205	ko:K00088	ko00230,ko00983,ko01100,ko01110,map00230,map00983,map01100,map01110	M00050	R01130,R08240	RC00143,RC02207	ko00000,ko00001,ko00002,ko01000,ko04147				Propionibacteriales	2GNDC@201174,4DN4P@85009,COG0516@1,COG0516@2,COG0517@1,COG0517@2	NA|NA|NA	F	IMP dehydrogenase GMP reductase
fig|6666666.333347.peg.45	754252.PFREUD_15840	8.6e-90	336.3	Propionibacteriales													Propionibacteriales	2II71@201174,4DQR3@85009,COG0784@1,COG0784@2	NA|NA|NA	T	cheY-homologous receiver domain
fig|6666666.333347.peg.46	754252.PFREUD_15830	9.9e-194	682.6	Propionibacteriales	trpD		2.4.2.18	ko:K00766	ko00400,ko01100,ko01110,ko01130,ko01230,map00400,map01100,map01110,map01130,map01230	M00023	R01073	RC00440	ko00000,ko00001,ko00002,ko01000				Propionibacteriales	2GM4G@201174,4DP4R@85009,COG0547@1,COG0547@2	NA|NA|NA	E	Catalyzes the transfer of the phosphoribosyl group of 5- phosphorylribose-1-pyrophosphate (PRPP) to anthranilate to yield N-(5'-phosphoribosyl)-anthranilate (PRA)
fig|6666666.333347.peg.48	754252.PFREUD_15810	1.7e-122	445.3	Bacteria													Propionibacteriales	COG1989@1,COG1989@2	NA|NA|NA	NOU	aspartic-type endopeptidase activity
fig|6666666.333347.peg.50	754252.PFREUD_15790	1.6e-215	755.0	Bacteria													Propionibacteriales	COG1670@1,COG1670@2,COG4696@1,COG4696@2	NA|NA|NA	J	Protein conserved in bacteria
fig|6666666.333347.peg.51	754252.PFREUD_15780	4.1e-136	491.1	Propionibacteriales													Propionibacteriales	2GXD5@201174,4DVXM@85009,COG0088@1,COG0088@2	NA|NA|NA	J	Forms part of the polypeptide exit tunnel
fig|6666666.333347.peg.52	754252.PFREUD_15770	2.6e-94	351.3	Propionibacteriales	cypB		5.2.1.8	ko:K03767	ko01503,ko04217,map01503,map04217				ko00000,ko00001,ko01000,ko03110,ko04147				Propionibacteriales	2IFUE@201174,4DQA4@85009,COG0652@1,COG0652@2	NA|NA|NA	O	PPIases accelerate the folding of proteins. It catalyzes the cis-trans isomerization of proline imidic peptide bonds in oligopeptides
fig|6666666.333347.peg.53	754252.PFREUD_15760	5e-41	173.3	Propionibacteriales													Propionibacteriales	2IQD4@201174,4DRN1@85009,COG1522@1,COG1522@2	NA|NA|NA	K	Lrp/AsnC ligand binding domain
fig|6666666.333347.peg.54	754252.PFREUD_15750	1.5e-195	688.7	Propionibacteriales				ko:K21471					ko00000,ko01000,ko01002,ko01011				Propionibacteriales	2GP1Y@201174,4DWGE@85009,COG4942@1,COG4942@2	NA|NA|NA	D	Peptidase family M23
fig|6666666.333347.peg.55	754252.PFREUD_15740	1.5e-160	572.0	Propionibacteriales			2.3.1.51	ko:K00655	ko00561,ko00564,ko01100,ko01110,map00561,map00564,map01100,map01110	M00089	R02241,R09381	RC00004,RC00037,RC00039	ko00000,ko00001,ko00002,ko01000,ko01004				Propionibacteriales	2GJ6V@201174,4DP1S@85009,COG0204@1,COG0204@2	NA|NA|NA	I	Acyltransferase
fig|6666666.333347.peg.56	754252.PFREUD_15730	3.2e-159	567.8	Bacteria													Propionibacteriales	COG0204@1,COG0204@2	NA|NA|NA	I	Acyl-transferase
fig|6666666.333347.peg.57	754252.PFREUD_15720	1.9e-269	934.5	Propionibacteriales	aroH		2.5.1.54	ko:K01626	ko00400,ko01100,ko01110,ko01130,ko01230,ko02024,map00400,map01100,map01110,map01130,map01230,map02024	M00022	R01826	RC00435	ko00000,ko00001,ko00002,ko01000				Propionibacteriales	2GJBX@201174,4DNES@85009,COG3200@1,COG3200@2	NA|NA|NA	E	Belongs to the class-II DAHP synthase family
fig|6666666.333347.peg.58	754252.PFREUD_15710	2.6e-123	448.0	Propionibacteriales													Propionibacteriales	2GNHK@201174,4DQBG@85009,COG2220@1,COG2220@2	NA|NA|NA	S	Beta-lactamase superfamily domain
fig|6666666.333347.peg.59	754252.PFREUD_15700	6.3e-152	543.5	Propionibacteriales													Propionibacteriales	2I8X5@201174,4DPV8@85009,COG0697@1,COG0697@2	NA|NA|NA	EG	EamA-like transporter family
fig|6666666.333347.peg.60	754252.PFREUD_15690	0.0	1277.7	Propionibacteriales			2.7.11.1	ko:K12132					ko00000,ko01000,ko01001				Propionibacteriales	2GJ1J@201174,4DPC3@85009,COG0515@1,COG0515@2	NA|NA|NA	KLT	serine threonine protein kinase
fig|6666666.333347.peg.61	754252.PFREUD_15680	3.3e-200	704.1	Propionibacteriales			2.5.1.1,2.5.1.10,2.5.1.29	ko:K13787	ko00900,ko01100,ko01110,ko01130,map00900,map01100,map01110,map01130	M00364,M00365	R01658,R02003,R02061	RC00279	ko00000,ko00001,ko00002,ko01000,ko01006				Propionibacteriales	2GJEK@201174,4DNU8@85009,COG0142@1,COG0142@2	NA|NA|NA	H	Belongs to the FPP GGPP synthase family
fig|6666666.333347.peg.62	754252.PFREUD_15670	8.1e-179	632.9	Propionibacteriales	metF		1.5.1.20	ko:K00297	ko00670,ko00720,ko01100,ko01120,ko01200,ko01523,map00670,map00720,map01100,map01120,map01200,map01523	M00377	R01224,R07168	RC00081	ko00000,ko00001,ko00002,ko01000				Propionibacteriales	2GJTN@201174,4DPM1@85009,COG0685@1,COG0685@2	NA|NA|NA	E	Methylenetetrahydrofolate reductase
fig|6666666.333347.peg.63	754252.PFREUD_15660	0.0	1427.9	Propionibacteriales													Propionibacteriales	2GK30@201174,4DPXT@85009,COG3973@1,COG3973@2	NA|NA|NA	L	DNA helicase
fig|6666666.333347.peg.65	754252.PFREUD_15640	0.0	2354.7	Actinobacteria													Propionibacteriales	2GJ1P@201174,COG0587@1,COG0587@2	NA|NA|NA	L	DNA polymerase involved in damage-induced mutagenesis and translesion synthesis (TLS). It is not the major replicative DNA polymerase
fig|6666666.333347.peg.66	754252.PFREUD_15620	6.6e-229	799.7	Propionibacteriales			2.7.7.7	ko:K02346					ko00000,ko01000,ko03400				Propionibacteriales	2GKBI@201174,4DP99@85009,COG0389@1,COG0389@2	NA|NA|NA	L	Poorly processive, error-prone DNA polymerase involved in untargeted mutagenesis. Copies undamaged DNA at stalled replication forks, which arise in vivo from mismatched or misaligned primer ends. These misaligned primers can be extended by PolIV. Exhibits no 3'-5' exonuclease (proofreading) activity. May be involved in translesional synthesis, in conjunction with the beta clamp from PolIII
fig|6666666.333347.peg.67	754252.PFREUD_15610	2.7e-64	251.1	Bacteria													Propionibacteriales	2E49S@1,32Z5G@2	NA|NA|NA	S	Protein of unknown function (DUF3040)
fig|6666666.333347.peg.68	754252.PFREUD_15590	6e-76	290.0	Propionibacteriales	mraZ			ko:K03925					ko00000				Propionibacteriales	2IHUB@201174,4DQJP@85009,COG2001@1,COG2001@2	NA|NA|NA	K	Belongs to the MraZ family
fig|6666666.333347.peg.69	754252.PFREUD_15580	1.1e-184	652.5	Propionibacteriales	rsmH		2.1.1.199	ko:K03438					ko00000,ko01000,ko03009				Propionibacteriales	2GJGK@201174,4DPXU@85009,COG0275@1,COG0275@2	NA|NA|NA	M	Specifically methylates the N4 position of cytidine in position 1402 (C1402) of 16S rRNA
fig|6666666.333347.peg.70	754252.PFREUD_15570	3.6e-72	277.7	Bacteria													Propionibacteriales	COG2919@1,COG2919@2	NA|NA|NA	D	cell cycle
fig|6666666.333347.peg.71	754252.PFREUD_15560	0.0	1142.5	Propionibacteriales	ftsI		3.4.16.4	ko:K03587	ko00550,ko01501,map00550,map01501				ko00000,ko00001,ko01000,ko01011,ko03036				Propionibacteriales	2GKHH@201174,4DNVU@85009,COG0768@1,COG0768@2	NA|NA|NA	M	Cell division protein FtsI penicillin-binding protein
fig|6666666.333347.peg.72	754252.PFREUD_15550	2.8e-290	1003.8	Propionibacteriales	murE		6.3.2.13	ko:K01928	ko00300,ko00550,map00300,map00550		R02788	RC00064,RC00090	ko00000,ko00001,ko01000,ko01011				Propionibacteriales	2GIS2@201174,4DN64@85009,COG0769@1,COG0769@2	NA|NA|NA	M	Catalyzes the addition of meso-diaminopimelic acid to the nucleotide precursor UDP-N-acetylmuramoyl-L-alanyl-D-glutamate (UMAG) in the biosynthesis of bacterial cell-wall peptidoglycan
fig|6666666.333347.peg.73	754252.PFREUD_15540	1.8e-276	958.0	Propionibacteriales	murF		6.3.2.10	ko:K01929	ko00300,ko00550,ko01100,ko01502,map00300,map00550,map01100,map01502		R04573,R04617	RC00064,RC00141	ko00000,ko00001,ko01000,ko01011				Propionibacteriales	2GK0Y@201174,4DNW8@85009,COG0770@1,COG0770@2	NA|NA|NA	M	Involved in cell wall formation. Catalyzes the final step in the synthesis of UDP-N-acetylmuramoyl-pentapeptide, the precursor of murein
fig|6666666.333347.peg.74	754252.PFREUD_15530	7.3e-200	703.0	Propionibacteriales	mraY		2.7.8.13	ko:K01000	ko00550,ko01100,ko01502,map00550,map01100,map01502		R05629,R05630	RC00002,RC02753	ko00000,ko00001,ko01000,ko01011	9.B.146			Propionibacteriales	2GNEH@201174,4DNZ9@85009,COG0472@1,COG0472@2	NA|NA|NA	M	First step of the lipid cycle reactions in the biosynthesis of the cell wall peptidoglycan
fig|6666666.333347.peg.75	754252.PFREUD_15520	3e-276	957.2	Propionibacteriales	murD		6.3.2.9	ko:K01925	ko00471,ko00550,ko01100,map00471,map00550,map01100		R02783	RC00064,RC00141	ko00000,ko00001,ko01000,ko01011				Propionibacteriales	2GJZA@201174,4DNTV@85009,COG0771@1,COG0771@2	NA|NA|NA	M	Cell wall formation. Catalyzes the addition of glutamate to the nucleotide precursor UDP-N-acetylmuramoyl-L-alanine (UMA)
fig|6666666.333347.peg.76	754252.PFREUD_15510	2.7e-214	751.1	Actinobacteria													Propionibacteriales	2GKXP@201174,COG0772@1,COG0772@2	NA|NA|NA	D	Belongs to the SEDS family
fig|6666666.333347.peg.77	754252.PFREUD_15500	3.5e-197	694.1	Propionibacteriales	murG		2.4.1.227	ko:K02563	ko00550,ko01100,ko01502,ko04112,map00550,map01100,map01502,map04112		R05032,R05662	RC00005,RC00049	ko00000,ko00001,ko01000,ko01011		GT28		Propionibacteriales	2GJEM@201174,4DN0T@85009,COG0707@1,COG0707@2	NA|NA|NA	M	Cell wall formation. Catalyzes the transfer of a GlcNAc subunit on undecaprenyl-pyrophosphoryl-MurNAc-pentapeptide (lipid intermediate I) to form undecaprenyl-pyrophosphoryl-MurNAc- (pentapeptide)GlcNAc (lipid intermediate II)
fig|6666666.333347.peg.78	754252.PFREUD_15490	1.2e-271	941.8	Propionibacteriales	murC		6.3.2.8	ko:K01924	ko00471,ko00550,ko01100,map00471,map00550,map01100		R03193	RC00064,RC00141	ko00000,ko00001,ko01000,ko01011				Propionibacteriales	2I2E7@201174,4DNNN@85009,COG0773@1,COG0773@2	NA|NA|NA	M	Belongs to the MurCDEF family
fig|6666666.333347.peg.79	754252.PFREUD_15480	2.6e-124	451.4	Bacteria													Propionibacteriales	COG1589@1,COG1589@2	NA|NA|NA	D	Essential cell division protein. May link together the upstream cell division proteins, which are predominantly cytoplasmic, with the downstream cell division proteins, which are predominantly periplasmic. May control correct divisome assembly
fig|6666666.333347.peg.80	754252.PFREUD_15470	1.3e-208	732.3	Propionibacteriales	ftsZ			ko:K03531	ko04112,map04112				ko00000,ko00001,ko02048,ko03036,ko04812				Propionibacteriales	2GJWC@201174,4DND0@85009,COG0206@1,COG0206@2	NA|NA|NA	D	Essential cell division protein that forms a contractile ring structure (Z ring) at the future cell division site. The regulation of the ring assembly controls the timing and the location of cell division. One of the functions of the FtsZ ring is to recruit other cell division proteins to the septum to produce a new cell wall between the dividing cells. Binds GTP and shows GTPase activity
fig|6666666.333347.peg.81	754252.PFREUD_15460	1.2e-146	525.8	Propionibacteriales				ko:K05810					ko00000,ko01000				Propionibacteriales	2GN1M@201174,4DR2J@85009,COG1496@1,COG1496@2	NA|NA|NA	S	Multi-copper polyphenol oxidoreductase laccase
fig|6666666.333347.peg.82	754252.PFREUD_15450	2.9e-76	291.2	Propionibacteriales	sepF			ko:K09772					ko00000,ko03036				Propionibacteriales	2GNVH@201174,4DR13@85009,COG1799@1,COG1799@2	NA|NA|NA	D	Cell division protein that is part of the divisome complex and is recruited early to the Z-ring. Probably stimulates Z-ring formation, perhaps through the cross-linking of FtsZ protofilaments. Its function overlaps with FtsA
fig|6666666.333347.peg.83	754252.PFREUD_15440	7.1e-41	172.9	Bacteria													Propionibacteriales	COG0762@1,COG0762@2	NA|NA|NA	D	integral membrane protein
fig|6666666.333347.peg.84	754252.PFREUD_15430	3.2e-56	225.7	Bacteria													Propionibacteriales	COG3599@1,COG3599@2	NA|NA|NA	D	regulation of cell shape
fig|6666666.333347.peg.85	754252.PFREUD_15420	1.6e-70	271.9	Propionibacteriales				ko:K06204	ko02026,map02026				ko00000,ko00001,ko03000,ko03009,ko03021				Propionibacteriales	2GJBE@201174,4DR4Q@85009,COG1734@1,COG1734@2	NA|NA|NA	T	Prokaryotic dksA/traR C4-type zinc finger
fig|6666666.333347.peg.86	754252.PFREUD_15410	2.9e-94	351.3	Actinobacteria													Propionibacteriales	2GKRX@201174,COG0597@1,COG0597@2	NA|NA|NA	MU	This protein specifically catalyzes the removal of signal peptides from prolipoproteins
fig|6666666.333347.peg.87	754252.PFREUD_15400	5.1e-170	603.6	Propionibacteriales	rluD		5.4.99.23	ko:K06180					ko00000,ko01000,ko03009				Propionibacteriales	2GIY1@201174,4DN88@85009,COG0564@1,COG0564@2	NA|NA|NA	J	Responsible for synthesis of pseudouridine from uracil
fig|6666666.333347.peg.88	754252.PFREUD_15390	5.6e-272	943.0	Propionibacteriales	pyk		2.7.1.40	ko:K00873	ko00010,ko00230,ko00620,ko01100,ko01110,ko01120,ko01130,ko01200,ko01230,ko04922,ko04930,ko05165,ko05203,ko05230,map00010,map00230,map00620,map01100,map01110,map01120,map01130,map01200,map01230,map04922,map04930,map05165,map05203,map05230	M00001,M00002,M00049,M00050	R00200,R00430,R01138,R01858,R02320	RC00002,RC00015	ko00000,ko00001,ko00002,ko01000,ko04131,ko04147				Propionibacteriales	2GJY8@201174,4DPR2@85009,COG0469@1,COG0469@2	NA|NA|NA	G	Belongs to the pyruvate kinase family
fig|6666666.333347.peg.89	754252.PFREUD_15370	4.3e-104	384.0	Actinobacteria													Propionibacteriales	2GK7T@201174,COG3707@1,COG3707@2	NA|NA|NA	T	response regulator
fig|6666666.333347.peg.90	754252.PFREUD_15360	0.0	1750.3	Propionibacteriales	polA		2.7.7.7	ko:K02335	ko00230,ko00240,ko01100,ko03030,ko03410,ko03420,ko03440,map00230,map00240,map01100,map03030,map03410,map03420,map03440		R00375,R00376,R00377,R00378	RC02795	ko00000,ko00001,ko01000,ko03032,ko03400				Propionibacteriales	2GJY2@201174,4DNJG@85009,COG0258@1,COG0258@2,COG0749@1,COG0749@2	NA|NA|NA	L	In addition to polymerase activity, this DNA polymerase exhibits 5'-3' exonuclease activity
fig|6666666.333347.peg.91	754252.PFREUD_15350	3.6e-131	474.2	Actinobacteria													Propionibacteriales	2DXBZ@1,2I77B@201174,344BK@2	NA|NA|NA
fig|6666666.333347.peg.92	754252.PFREUD_15340	1.5e-277	961.4	Propionibacteriales			1.2.1.16,1.2.1.20,1.2.1.79	ko:K00135	ko00250,ko00310,ko00350,ko00650,ko00760,ko01100,ko01120,map00250,map00310,map00350,map00650,map00760,map01100,map01120	M00027	R00713,R00714,R02401	RC00080	ko00000,ko00001,ko00002,ko01000				Propionibacteriales	2GIWZ@201174,4DNDH@85009,COG1012@1,COG1012@2	NA|NA|NA	C	Belongs to the aldehyde dehydrogenase family
fig|6666666.333347.peg.93	754252.PFREUD_15330	1.1e-230	805.8	Propionibacteriales	rpsA			ko:K02945	ko03010,map03010	M00178			br01610,ko00000,ko00001,ko00002,ko03011				Propionibacteriales	2GJAK@201174,4DPIM@85009,COG0539@1,COG0539@2	NA|NA|NA	J	ribosomal protein
fig|6666666.333347.peg.94	754252.PFREUD_15320	5.2e-147	526.9	Actinobacteria													Propionibacteriales	2IT3V@201174,COG2820@1,COG2820@2	NA|NA|NA	F	Phosphorylase superfamily
fig|6666666.333347.peg.95	754252.PFREUD_15310	1.3e-117	429.1	Propionibacteriales	coaE		2.7.1.24	ko:K00859	ko00770,ko01100,map00770,map01100	M00120	R00130	RC00002,RC00078	ko00000,ko00001,ko00002,ko01000				Propionibacteriales	2GN96@201174,4DQNK@85009,COG0237@1,COG0237@2	NA|NA|NA	H	Catalyzes the phosphorylation of the 3'-hydroxyl group of dephosphocoenzyme A to form coenzyme A
fig|6666666.333347.peg.96	754252.PFREUD_15300	0.0	1360.1	Propionibacteriales	uvrB			ko:K03702	ko03420,map03420				ko00000,ko00001,ko03400				Propionibacteriales	2GJ03@201174,4DN5W@85009,COG0556@1,COG0556@2	NA|NA|NA	L	damaged site, the DNA wraps around one UvrB monomer. DNA wrap is dependent on ATP binding by UvrB and probably causes local melting of the DNA helix, facilitating insertion of UvrB beta-hairpin between the DNA strands. Then UvrB probes one DNA strand for the presence of a lesion. If a lesion is found the UvrA subunits dissociate and the UvrB-DNA preincision complex is formed. This complex is subs…
fig|6666666.333347.peg.97	754252.PFREUD_15290	2.5e-165	588.2	Propionibacteriales				ko:K05794					ko00000				Propionibacteriales	2GIWU@201174,4DNU5@85009,COG0861@1,COG0861@2	NA|NA|NA	P	Membrane protein TerC
fig|6666666.333347.peg.98	754252.PFREUD_15280	3.6e-108	397.5	Propionibacteriales													Propionibacteriales	2GKJA@201174,4DPUP@85009,COG0491@1,COG0491@2	NA|NA|NA	S	Metallo-beta-lactamase superfamily
fig|6666666.333347.peg.99	754252.PFREUD_15270	4.8e-142	510.4	Propionibacteriales			5.2.1.4	ko:K16163	ko00350,ko01100,ko01120,map00350,map01100,map01120		R03868	RC00867	ko00000,ko00001,ko01000				Propionibacteriales	2C7TJ@1,2GP9X@201174,31RF6@2,4DS45@85009	NA|NA|NA	S	Mycothiol maleylpyruvate isomerase N-terminal domain
fig|6666666.333347.peg.100	754252.PFREUD_15260	0.0	1975.3	Propionibacteriales	uvrA			ko:K03701	ko03420,map03420				ko00000,ko00001,ko03400				Propionibacteriales	2GJUV@201174,4DN4J@85009,COG0178@1,COG0178@2	NA|NA|NA	L	The UvrABC repair system catalyzes the recognition and processing of DNA lesions. UvrA is an ATPase and a DNA-binding protein. A damage recognition complex composed of 2 UvrA and 2 UvrB subunits scans DNA for abnormalities. When the presence of a lesion has been verified by UvrB, the UvrA molecules dissociate
fig|6666666.333347.peg.101	754252.PFREUD_15250	1e-98	365.9	Bacteria													Propionibacteriales	COG1670@1,COG1670@2	NA|NA|NA	J	COG1670 acetyltransferases, including N-acetylases of ribosomal proteins
fig|6666666.333347.peg.102	754252.PFREUD_15240	7.4e-206	723.0	Propionibacteriales				ko:K01992		M00254			ko00000,ko00002,ko02000	3.A.1			Propionibacteriales	2I9MY@201174,4DQIN@85009,COG1668@1,COG1668@2	NA|NA|NA	CP	ABC-2 family transporter protein
fig|6666666.333347.peg.103	754252.PFREUD_15230	4.2e-161	573.9	Propionibacteriales				ko:K01990		M00254			ko00000,ko00002,ko02000	3.A.1			Propionibacteriales	2I2DK@201174,4DP66@85009,COG4152@1,COG4152@2	NA|NA|NA	S	ATPases associated with a variety of cellular activities
fig|6666666.333347.peg.104	754252.PFREUD_15220	5.2e-108	397.1	Propionibacteriales													Propionibacteriales	2GJ46@201174,4DTUQ@85009,COG2197@1,COG2197@2	NA|NA|NA	K	helix_turn_helix, Lux Regulon
fig|6666666.333347.peg.105	754252.PFREUD_15210	5.1e-243	846.7	Propionibacteriales													Propionibacteriales	2GJEG@201174,4DRHK@85009,COG4585@1,COG4585@2	NA|NA|NA	T	Histidine kinase
fig|6666666.333347.peg.106	754252.PFREUD_15200	0.0	1310.8	Propionibacteriales	uvrC			ko:K03703	ko03420,map03420				ko00000,ko00001,ko03400				Propionibacteriales	2GIS4@201174,4DN4X@85009,COG0322@1,COG0322@2	NA|NA|NA	L	The UvrABC repair system catalyzes the recognition and processing of DNA lesions. UvrC both incises the 5' and 3' sides of the lesion. The N-terminal half is responsible for the 3' incision and the C-terminal half is responsible for the 5' incision
fig|6666666.333347.peg.107	754252.PFREUD_15190	4.8e-165	587.0	Propionibacteriales				ko:K06958					ko00000,ko03019				Propionibacteriales	2GMWB@201174,4DPVQ@85009,COG1660@1,COG1660@2	NA|NA|NA	S	Displays ATPase and GTPase activities
fig|6666666.333347.peg.108	754252.PFREUD_15180	1.2e-174	619.0	Propionibacteriales													Propionibacteriales	2GJBW@201174,4DNYU@85009,COG0391@1,COG0391@2	NA|NA|NA	S	Required for morphogenesis under gluconeogenic growth conditions
fig|6666666.333347.peg.109	754252.PFREUD_15170	5.9e-172	610.1	Propionibacteriales	whiA			ko:K09762					ko00000				Propionibacteriales	2GJZU@201174,4DNGS@85009,COG1481@1,COG1481@2	NA|NA|NA	K	May be required for sporulation
fig|6666666.333347.peg.110	471853.Bcav_0442	3.6e-70	271.6	Actinobacteria													Propionibacteriales	2GM25@201174,COG1136@1,COG1136@2	NA|NA|NA	V	ABC transporter
fig|6666666.333347.peg.112	754252.PFREUD_15140	1.6e-93	349.4	Bacteria													Propionibacteriales	COG0577@1,COG0577@2	NA|NA|NA	V	efflux transmembrane transporter activity
fig|6666666.333347.peg.113	754252.PFREUD_15130	4.6e-188	663.7	Propionibacteriales	gap		1.2.1.12	ko:K00134	ko00010,ko00710,ko01100,ko01110,ko01120,ko01130,ko01200,ko01230,ko04066,ko05010,map00010,map00710,map01100,map01110,map01120,map01130,map01200,map01230,map04066,map05010	M00001,M00002,M00003,M00165,M00166,M00308,M00552	R01061	RC00149	ko00000,ko00001,ko00002,ko01000,ko04131,ko04147				Propionibacteriales	2GJK4@201174,4DNQ8@85009,COG0057@1,COG0057@2	NA|NA|NA	G	Belongs to the glyceraldehyde-3-phosphate dehydrogenase family
fig|6666666.333347.peg.114	754252.PFREUD_15120	3.1e-223	780.8	Propionibacteriales	pgk		2.7.2.3	ko:K00927	ko00010,ko00710,ko01100,ko01110,ko01120,ko01130,ko01200,ko01230,map00010,map00710,map01100,map01110,map01120,map01130,map01200,map01230	M00001,M00002,M00003,M00165,M00166,M00308,M00552	R01512	RC00002,RC00043	ko00000,ko00001,ko00002,ko01000,ko04147				Propionibacteriales	2GJC6@201174,4DNJD@85009,COG0126@1,COG0126@2	NA|NA|NA	G	Belongs to the phosphoglycerate kinase family
fig|6666666.333347.peg.115	754252.PFREUD_15110	5.4e-144	516.9	Propionibacteriales	tpiA		5.3.1.1	ko:K01803	ko00010,ko00051,ko00562,ko00710,ko01100,ko01110,ko01120,ko01130,ko01200,ko01230,map00010,map00051,map00562,map00710,map01100,map01110,map01120,map01130,map01200,map01230	M00001,M00002,M00003	R01015	RC00423	ko00000,ko00001,ko00002,ko01000,ko04147				Propionibacteriales	2GJXZ@201174,4DP7B@85009,COG0149@1,COG0149@2	NA|NA|NA	G	Involved in the gluconeogenesis. Catalyzes stereospecifically the conversion of dihydroxyacetone phosphate (DHAP) to D-glyceraldehyde-3-phosphate (G3P)
fig|6666666.333347.peg.116	754252.PFREUD_15100	1.4e-34	151.8	Propionibacteriales	secG			ko:K03075	ko02024,ko03060,ko03070,map02024,map03060,map03070	M00335			ko00000,ko00001,ko00002,ko02044	3.A.5.1,3.A.5.2			Propionibacteriales	2GR31@201174,4DS3V@85009,COG1314@1,COG1314@2	NA|NA|NA	U	Preprotein translocase SecG subunit
fig|6666666.333347.peg.117	754252.PFREUD_15090	1.7e-53	214.9	Actinobacteria													Propionibacteriales	2CNY9@1,2IKKZ@201174,31GEE@2	NA|NA|NA	K	Binds to RNA polymerase (RNAP), stimulating transcription from principal, but not alternative sigma factor promoters
fig|6666666.333347.peg.118	754252.PFREUD_15080	1.2e-137	495.7	Propionibacteriales	pgl		3.1.1.31	ko:K01057	ko00030,ko01100,ko01110,ko01120,ko01130,ko01200,map00030,map01100,map01110,map01120,map01130,map01200	M00004,M00006,M00008	R02035	RC00537	ko00000,ko00001,ko00002,ko01000				Propionibacteriales	2GMQ2@201174,4DQAQ@85009,COG0363@1,COG0363@2	NA|NA|NA	G	Glucosamine-6-phosphate isomerases/6-phosphogluconolactonase
fig|6666666.333347.peg.119	754252.PFREUD_15070	1.6e-160	572.0	Propionibacteriales	opcA												Propionibacteriales	2GJ1H@201174,4DP29@85009,COG3429@1,COG3429@2	NA|NA|NA	G	Glucose-6-phosphate dehydrogenase subunit
fig|6666666.333347.peg.120	754252.PFREUD_15060	7.2e-302	1042.3	Propionibacteriales	zwf		1.1.1.363,1.1.1.49	ko:K00036	ko00030,ko00480,ko01100,ko01110,ko01120,ko01130,ko01200,ko05230,map00030,map00480,map01100,map01110,map01120,map01130,map01200,map05230	M00004,M00006,M00008	R00835,R02736,R10907	RC00001,RC00066	ko00000,ko00001,ko00002,ko01000,ko04147				Propionibacteriales	2GISI@201174,4DNXH@85009,COG0364@1,COG0364@2	NA|NA|NA	G	Catalyzes the oxidation of glucose 6-phosphate to 6- phosphogluconolactone
fig|6666666.333347.peg.121	754252.PFREUD_15050	1.7e-265	921.4	Propionibacteriales				ko:K00375					ko00000,ko03000				Propionibacteriales	2GJ5P@201174,4DPW7@85009,COG1167@1,COG1167@2	NA|NA|NA	K	helix_turn_helix gluconate operon transcriptional repressor
fig|6666666.333347.peg.123	754252.PFREUD_15040	3.9e-159	567.4	Propionibacteriales	pdxS		4.3.3.6	ko:K06215	ko00750,map00750		R07456	RC00010,RC01783,RC03043	ko00000,ko00001,ko01000				Propionibacteriales	2GK1T@201174,4DNEB@85009,COG0214@1,COG0214@2	NA|NA|NA	H	Catalyzes the formation of pyridoxal 5'-phosphate from ribose 5-phosphate (RBP), glyceraldehyde 3-phosphate (G3P) and ammonia. The ammonia is provided by the PdxT subunit. Can also use ribulose 5-phosphate and dihydroxyacetone phosphate as substrates, resulting from enzyme-catalyzed isomerization of RBP and G3P, respectively
fig|6666666.333347.peg.124	754252.PFREUD_15030	2.1e-100	371.7	Actinobacteria													Propionibacteriales	2GNYG@201174,COG0311@1,COG0311@2	NA|NA|NA	H	Catalyzes the hydrolysis of glutamine to glutamate and ammonia as part of the biosynthesis of pyridoxal 5'-phosphate. The resulting ammonia molecule is channeled to the active site of PdxS
fig|6666666.333347.peg.125	525246.HMPREF0058_2332	9.9e-24	117.5	Actinobacteria													Propionibacteriales	2DJRM@1,2IIWH@201174,3072U@2,4D7YY@85005	NA|NA|NA
fig|6666666.333347.peg.126	754252.PFREUD_15010	2.4e-127	461.5	Actinobacteria													Propionibacteriales	2GRE8@201174,COG1131@1,COG1131@2	NA|NA|NA	V	ABC transporter
fig|6666666.333347.peg.127	754252.PFREUD_15000	3.2e-62	244.2	Actinobacteria													Propionibacteriales	2IKDF@201174,COG1725@1,COG1725@2	NA|NA|NA	K	helix_turn_helix gluconate operon transcriptional repressor
fig|6666666.333347.peg.128	754252.PFREUD_14990	5.4e-141	506.9	Propionibacteriales													Propionibacteriales	2GN8W@201174,4DQCB@85009,COG2345@1,COG2345@2	NA|NA|NA	K	Transcriptional regulator
fig|6666666.333347.peg.129	754252.PFREUD_14980	5.5e-283	979.5	Propionibacteriales	sufB			ko:K09014					ko00000				Propionibacteriales	2GKCZ@201174,4DN7B@85009,COG0719@1,COG0719@2	NA|NA|NA	O	Uncharacterized protein family (UPF0051)
fig|6666666.333347.peg.130	754252.PFREUD_14970	3.3e-222	777.3	Actinobacteria													Propionibacteriales	2GJNV@201174,COG0719@1,COG0719@2	NA|NA|NA	O	FeS assembly protein SufD
fig|6666666.333347.peg.131	754252.PFREUD_14960	3.3e-61	240.7	Bacteria													Propionibacteriales	COG2146@1,COG2146@2	NA|NA|NA	P	nitrite reductase [NAD(P)H] activity
fig|6666666.333347.peg.132	754252.PFREUD_14950	3.2e-138	497.7	Propionibacteriales	sufC			ko:K09013					ko00000,ko02000				Propionibacteriales	2GKB7@201174,4DNC0@85009,COG0396@1,COG0396@2	NA|NA|NA	O	assembly ATPase
fig|6666666.333347.peg.133	754252.PFREUD_14940	1e-237	828.9	Propionibacteriales	sufS		2.8.1.7,4.4.1.16	ko:K11717	ko00450,ko01100,map00450,map01100		R03599,R11528	RC00961,RC01789,RC02313	ko00000,ko00001,ko01000				Propionibacteriales	2GIVK@201174,4DNCW@85009,COG0520@1,COG0520@2	NA|NA|NA	E	Belongs to the class-V pyridoxal-phosphate-dependent aminotransferase family
fig|6666666.333347.peg.134	754252.PFREUD_14930	7e-80	303.1	Propionibacteriales				ko:K04488					ko00000				Propionibacteriales	2IHY9@201174,4DQS7@85009,COG0822@1,COG0822@2	NA|NA|NA	C	NifU-like N terminal domain
fig|6666666.333347.peg.135	754252.PFREUD_14920	3.8e-76	290.8	Propionibacteriales													Propionibacteriales	2IKUH@201174,4DR2I@85009,COG2151@1,COG2151@2	NA|NA|NA	S	Pfam:DUF59
fig|6666666.333347.peg.137	754252.PFREUD_14910	4.4e-294	1016.5	Propionibacteriales													Propionibacteriales	2GKQ4@201174,4DPPB@85009,COG0488@1,COG0488@2	NA|NA|NA	S	ABC transporter
fig|6666666.333347.peg.138	754252.PFREUD_14890	4.2e-155	553.9	Actinobacteria													Propionibacteriales	2HCAN@201174,COG0500@1,COG2226@2	NA|NA|NA	Q	Methyltransferase
fig|6666666.333347.peg.139	754252.PFREUD_14880	2.4e-125	454.9	Propionibacteriales			1.1.1.100	ko:K00059	ko00061,ko00333,ko00780,ko01040,ko01100,ko01130,ko01212,map00061,map00333,map00780,map01040,map01100,map01130,map01212	M00083,M00572	R04533,R04534,R04536,R04543,R04566,R04953,R04964,R07759,R07763,R10116,R10120,R11671	RC00029,RC00117	ko00000,ko00001,ko00002,ko01000,ko01004				Propionibacteriales	2GMEH@201174,4DNZG@85009,COG1028@1,COG1028@2	NA|NA|NA	IQ	Enoyl-(Acyl carrier protein) reductase
fig|6666666.333347.peg.140	754252.PFREUD_14870	1.3e-128	465.7	Propionibacteriales	fabG		1.1.1.100	ko:K00059	ko00061,ko00333,ko00780,ko01040,ko01100,ko01130,ko01212,map00061,map00333,map00780,map01040,map01100,map01130,map01212	M00083,M00572	R04533,R04534,R04536,R04543,R04566,R04953,R04964,R07759,R07763,R10116,R10120,R11671	RC00029,RC00117	ko00000,ko00001,ko00002,ko01000,ko01004				Propionibacteriales	2GK6C@201174,4DPI8@85009,COG1028@1,COG1028@2	NA|NA|NA	IQ	Enoyl-(Acyl carrier protein) reductase
fig|6666666.333347.peg.141	754252.PFREUD_14860	4.7e-140	503.8	Propionibacteriales	inhA		1.3.1.10,1.3.1.9	ko:K00208	ko00061,ko00333,ko00780,ko01100,ko01130,ko01212,map00061,map00333,map00780,map01100,map01130,map01212	M00083,M00572	R01404,R04429,R04430,R04724,R04725,R04955,R04956,R04958,R04959,R04961,R04962,R04966,R04967,R04969,R04970,R07765,R10118,R10122,R11671	RC00052,RC00076,RC00120	ko00000,ko00001,ko00002,ko01000,ko01004				Propionibacteriales	2GJ65@201174,4DNM7@85009,COG0623@1,COG0623@2	NA|NA|NA	I	Enoyl- acyl-carrier-protein reductase NADH
fig|6666666.333347.peg.142	1121933.AUHH01000032_gene1975	5.5e-37	161.4	Propionibacteriales													Propionibacteriales	2BK9Y@1,2GMZH@201174,32EQ4@2,4DR19@85009	NA|NA|NA
fig|6666666.333347.peg.143	754252.PFREUD_14840	5.8e-146	523.5	Propionibacteriales	PPA1530		3.6.3.34	ko:K02013	ko02010,map02010	M00240			ko00000,ko00001,ko00002,ko01000,ko02000	3.A.1.14			Propionibacteriales	2GIXX@201174,4DNDT@85009,COG1119@1,COG1119@2	NA|NA|NA	P	ATPases associated with a variety of cellular activities
fig|6666666.333347.peg.144	754252.PFREUD_14830	8.4e-193	679.5	Propionibacteriales				ko:K14347					ko00000,ko02000,ko04147	2.A.93.1			Propionibacteriales	2GJQU@201174,4DT11@85009,COG0385@1,COG0385@2	NA|NA|NA	S	SBF-like CPA transporter family (DUF4137)
fig|6666666.333347.peg.145	754252.PFREUD_14820	1e-150	539.3	Propionibacteriales													Propionibacteriales	2GJ12@201174,4DN3T@85009,COG0566@1,COG0566@2	NA|NA|NA	J	SpoU rRNA Methylase family
fig|6666666.333347.peg.146	754252.PFREUD_14810	1.2e-117	429.1	Propionibacteriales	def		3.5.1.88	ko:K01462					ko00000,ko01000				Propionibacteriales	2GJ87@201174,4DQAV@85009,COG0242@1,COG0242@2	NA|NA|NA	J	Removes the formyl group from the N-terminal Met of newly synthesized proteins. Requires at least a dipeptide for an efficient rate of reaction. N-terminal L-methionine is a prerequisite for activity but the enzyme has broad specificity at other positions
fig|6666666.333347.peg.147	754252.PFREUD_14800	6.4e-165	586.6	Propionibacteriales	xerC			ko:K03733					ko00000,ko03036				Propionibacteriales	2GNDP@201174,4DN7T@85009,COG4974@1,COG4974@2	NA|NA|NA	L	Belongs to the 'phage' integrase family. XerC subfamily
fig|6666666.333347.peg.148	754252.PFREUD_14790	2.2e-173	614.8	Actinobacteria													Propionibacteriales	2IQ64@201174,COG0739@1,COG0739@2	NA|NA|NA	M	peptidase
fig|6666666.333347.peg.150	754252.PFREUD_14780	2.5e-146	525.0	Propionibacteriales	rpsB			ko:K02967	ko03010,map03010	M00178,M00179			br01610,ko00000,ko00001,ko00002,ko03011				Propionibacteriales	2GMYC@201174,4DP30@85009,COG0052@1,COG0052@2	NA|NA|NA	J	Belongs to the universal ribosomal protein uS2 family
fig|6666666.333347.peg.151	754252.PFREUD_14770	6.2e-135	486.9	Propionibacteriales	tsf			ko:K02357					ko00000,ko03012,ko03029				Propionibacteriales	2GK4M@201174,4DNDW@85009,COG0264@1,COG0264@2	NA|NA|NA	J	Associates with the EF-Tu.GDP complex and induces the exchange of GDP to GTP. It remains bound to the aminoacyl-tRNA.EF- Tu.GTP complex up to the GTP hydrolysis stage on the ribosome
fig|6666666.333347.peg.152	754252.PFREUD_14760	7.7e-140	503.1	Propionibacteriales	pyrH		2.7.4.22	ko:K09903	ko00240,ko01100,map00240,map01100		R00158	RC00002	ko00000,ko00001,ko01000				Propionibacteriales	2GKWQ@201174,4DNEC@85009,COG0528@1,COG0528@2	NA|NA|NA	F	Catalyzes the reversible phosphorylation of UMP to UDP
fig|6666666.333347.peg.153	754252.PFREUD_14750	8.9e-93	346.3	Propionibacteriales	frr			ko:K02838					ko00000,ko03012				Propionibacteriales	2GJ9J@201174,4DNKY@85009,COG0233@1,COG0233@2	NA|NA|NA	J	Responsible for the release of ribosomes from messenger RNA at the termination of protein biosynthesis. May increase the efficiency of translation by recycling ribosomes from one round of translation to another
fig|6666666.333347.peg.154	754252.PFREUD_14740	1.6e-154	552.0	Propionibacteriales	cdsA		2.7.7.41	ko:K00981	ko00564,ko01100,ko01110,ko04070,map00564,map01100,map01110,map04070	M00093	R01799	RC00002	ko00000,ko00001,ko00002,ko01000				Propionibacteriales	2GNWK@201174,4DQ6M@85009,COG4589@1,COG4589@2	NA|NA|NA	S	Belongs to the CDS family
fig|6666666.333347.peg.155	754252.PFREUD_14730	2.1e-221	774.6	Propionibacteriales	rlmN		2.1.1.192	ko:K06941					ko00000,ko01000,ko03009				Propionibacteriales	2GJ48@201174,4DPW3@85009,COG0820@1,COG0820@2	NA|NA|NA	J	Specifically methylates position 2 of adenine 2503 in 23S rRNA and position 2 of adenine 37 in tRNAs
fig|6666666.333347.peg.156	754252.PFREUD_14720	1.1e-217	762.3	Propionibacteriales	dxr		1.1.1.267	ko:K00099	ko00900,ko01100,ko01110,ko01130,map00900,map01100,map01110,map01130	M00096	R05688	RC01452	ko00000,ko00001,ko00002,ko01000				Propionibacteriales	2GIRV@201174,4DND1@85009,COG0743@1,COG0743@2	NA|NA|NA	I	Catalyzes the NADP-dependent rearrangement and reduction of 1-deoxy-D-xylulose-5-phosphate (DXP) to 2-C-methyl-D-erythritol 4-phosphate (MEP)
fig|6666666.333347.peg.157	754252.PFREUD_14710	2.1e-213	748.0	Propionibacteriales	ispG		1.17.7.1,1.17.7.3	ko:K03526	ko00900,ko01100,ko01110,ko01130,map00900,map01100,map01110,map01130	M00096	R08689,R10859	RC01486	ko00000,ko00001,ko00002,ko01000				Propionibacteriales	2GK2S@201174,4DP7G@85009,COG0821@1,COG0821@2	NA|NA|NA	I	Converts 2C-methyl-D-erythritol 2,4-cyclodiphosphate (ME-2,4cPP) into 1-hydroxy-2-methyl-2-(E)-butenyl 4-diphosphate
fig|6666666.333347.peg.158	754252.PFREUD_14700	3.2e-158	564.3	Propionibacteriales				ko:K06976					ko00000				Propionibacteriales	2GMD2@201174,4DP1G@85009,COG3393@1,COG3393@2	NA|NA|NA	S	Domain of unknown function (DUF4081)
fig|6666666.333347.peg.159	754252.PFREUD_14690	0.0	1162.9	Propionibacteriales	proS		6.1.1.15	ko:K01881	ko00970,map00970	M00359,M00360	R03661	RC00055,RC00523	ko00000,ko00001,ko00002,ko01000,ko01007,ko03016				Propionibacteriales	2GJ9G@201174,4DN8W@85009,COG0442@1,COG0442@2	NA|NA|NA	J	Catalyzes the attachment of proline to tRNA(Pro) in a two-step reaction proline is first activated by ATP to form Pro- AMP and then transferred to the acceptor end of tRNA(Pro). As ProRS can inadvertently accommodate and process non-cognate amino acids such as alanine and cysteine, to avoid such errors it has two additional distinct editing activities against alanine. One activity is designated a…
fig|6666666.333347.peg.161	754252.PFREUD_14670	2.3e-81	308.1	Propionibacteriales	rimP			ko:K09748					ko00000,ko03009				Propionibacteriales	2I9BT@201174,4DRA1@85009,COG0779@1,COG0779@2	NA|NA|NA	S	Required for maturation of 30S ribosomal subunits
fig|6666666.333347.peg.162	754252.PFREUD_14660	8.2e-196	689.5	Propionibacteriales	nusA			ko:K02600					ko00000,ko03009,ko03021				Propionibacteriales	2GJDJ@201174,4DN47@85009,COG0195@1,COG0195@2	NA|NA|NA	K	Participates in both transcription termination and antitermination
fig|6666666.333347.peg.163	1171373.PACID_21840	1.8e-08	64.7	Bacteria													Propionibacteriales	COG2740@1,COG2740@2	NA|NA|NA	K	Nucleic-acid-binding protein implicated in transcription termination
fig|6666666.333347.peg.164	754252.PFREUD_14640	0.0	1309.7	Propionibacteriales	infB			ko:K02519					ko00000,ko03012,ko03029				Propionibacteriales	2GKPH@201174,4DN57@85009,COG0481@1,COG0481@2,COG0532@1,COG0532@2	NA|NA|NA	J	One of the essential components for the initiation of protein synthesis. Protects formylmethionyl-tRNA from spontaneous hydrolysis and promotes its binding to the 30S ribosomal subunits. Also involved in the hydrolysis of GTP during the formation of the 70S ribosomal complex
fig|6666666.333347.peg.165	754252.PFREUD_14630	7.6e-71	273.1	Propionibacteriales	rbfA			ko:K02834					ko00000,ko03009				Propionibacteriales	2IKXP@201174,4DR3E@85009,COG0858@1,COG0858@2	NA|NA|NA	J	One of several proteins that assist in the late maturation steps of the functional core of the 30S ribosomal subunit. Associates with free 30S ribosomal subunits (but not with 30S subunits that are part of 70S ribosomes or polysomes). Required for efficient processing of 16S rRNA. May interact with the 5'-terminal helix region of 16S rRNA
fig|6666666.333347.peg.166	754252.PFREUD_14620	1.9e-161	575.1	Propionibacteriales	truB		5.4.99.25	ko:K03177					ko00000,ko01000,ko03016				Propionibacteriales	2GJZK@201174,4DPKY@85009,COG0130@1,COG0130@2	NA|NA|NA	J	Responsible for synthesis of pseudouridine from uracil- 55 in the psi GC loop of transfer RNAs
fig|6666666.333347.peg.167	754252.PFREUD_14610	3.3e-146	524.2	Propionibacteriales	glpF			ko:K02440					ko00000,ko02000	1.A.8.1,1.A.8.2			Propionibacteriales	2GKK3@201174,4DPG7@85009,COG0580@1,COG0580@2	NA|NA|NA	G	Belongs to the MIP aquaporin (TC 1.A.8) family
fig|6666666.333347.peg.168	754252.PFREUD_14600	5.9e-280	969.5	Propionibacteriales	glpK		2.7.1.30	ko:K00864	ko00561,ko01100,ko03320,ko04626,map00561,map01100,map03320,map04626		R00847	RC00002,RC00017	ko00000,ko00001,ko01000,ko04147				Propionibacteriales	2GM13@201174,4DNYQ@85009,COG0554@1,COG0554@2	NA|NA|NA	C	Key enzyme in the regulation of glycerol uptake and metabolism. Catalyzes the phosphorylation of glycerol to yield sn- glycerol 3-phosphate
fig|6666666.333347.peg.169	754252.PFREUD_14590	3.9e-184	650.6	Propionibacteriales	ribF		2.7.1.26,2.7.7.2	ko:K11753	ko00740,ko01100,ko01110,map00740,map01100,map01110	M00125	R00161,R00549	RC00002,RC00017	ko00000,ko00001,ko00002,ko01000				Propionibacteriales	2GKQF@201174,4DNXK@85009,COG0196@1,COG0196@2	NA|NA|NA	H	Belongs to the ribF family
fig|6666666.333347.peg.170	754252.PFREUD_14580	4.4e-42	176.8	Propionibacteriales	rpsO			ko:K02956	ko03010,map03010	M00178,M00179			br01610,ko00000,ko00001,ko00002,ko03011				Propionibacteriales	2IQA0@201174,4DS16@85009,COG0184@1,COG0184@2	NA|NA|NA	J	Forms an intersubunit bridge (bridge B4) with the 23S rRNA of the 50S subunit in the ribosome
fig|6666666.333347.peg.171	754252.PFREUD_14570	0.0	1423.7	Propionibacteriales	pnp		2.7.7.8	ko:K00962	ko00230,ko00240,ko03018,map00230,map00240,map03018	M00394	R00437,R00438,R00439,R00440	RC02795	ko00000,ko00001,ko00002,ko01000,ko03016,ko03019				Propionibacteriales	2GIT2@201174,4DP91@85009,COG1185@1,COG1185@2	NA|NA|NA	J	Involved in mRNA degradation. Catalyzes the phosphorolysis of single-stranded polyribonucleotides processively in the 3'- to 5'-direction
fig|6666666.333347.peg.172	754252.PFREUD_14560	8.1e-134	483.0	Propionibacteriales	dapB		1.17.1.8	ko:K00215	ko00261,ko00300,ko01100,ko01110,ko01120,ko01130,ko01230,map00261,map00300,map01100,map01110,map01120,map01130,map01230	M00016,M00525,M00526,M00527	R04198,R04199	RC00478	ko00000,ko00001,ko00002,ko01000				Propionibacteriales	2GM2T@201174,4DNG2@85009,COG0289@1,COG0289@2	NA|NA|NA	E	Catalyzes the conversion of 4-hydroxy- tetrahydrodipicolinate (HTPA) to tetrahydrodipicolinate
fig|6666666.333347.peg.173	1032480.MLP_15900	2.5e-10	72.8	Actinobacteria													Propionibacteriales	2AQTN@1,2IACN@201174,31G1R@2	NA|NA|NA	S	Protein of unknown function (DUF2993)
fig|6666666.333347.peg.174	754252.PFREUD_14540	5.8e-88	330.1	Propionibacteriales													Propionibacteriales	2I2XB@201174,4DQWV@85009,COG0454@1,COG0456@2	NA|NA|NA	K	Acetyltransferase (GNAT) family
fig|6666666.333347.peg.175	754252.PFREUD_14530	0.0	1107.8	Propionibacteriales	rnj			ko:K12574	ko03018,map03018				ko00000,ko00001,ko01000,ko03019				Propionibacteriales	2GIW7@201174,4DMZI@85009,COG0595@1,COG0595@2	NA|NA|NA	S	An RNase that has 5'-3' exonuclease and possibly endonuclease activity. Involved in maturation of rRNA and in some organisms also mRNA maturation and or decay
fig|6666666.333347.peg.176	754252.PFREUD_14520	1e-29	135.2	Actinobacteria													Propionibacteriales	2GQNU@201174,COG0227@1,COG0227@2	NA|NA|NA	J	Belongs to the bacterial ribosomal protein bL28 family
fig|6666666.333347.peg.177	754252.PFREUD_14510	0.0	1401.7	Propionibacteriales	recG		3.6.4.12	ko:K03655	ko03440,map03440				ko00000,ko00001,ko01000,ko03400				Propionibacteriales	2GKA3@201174,4DNNB@85009,COG1200@1,COG1200@2	NA|NA|NA	L	ATP-dependent DNA helicase RecG
fig|6666666.333347.peg.178	754252.PFREUD_14500	2e-76	291.6	Propionibacteriales				ko:K07005					ko00000				Propionibacteriales	2IQ9Y@201174,4DVJV@85009,COG3467@1,COG3467@2	NA|NA|NA	S	Pyridoxamine 5'-phosphate oxidase
fig|6666666.333347.peg.179	754252.PFREUD_14490	4e-101	374.0	Propionibacteriales	rsmD		2.1.1.171	ko:K08316			R07234	RC00003	ko00000,ko01000,ko03009				Propionibacteriales	2GQ3G@201174,4DQZ1@85009,COG0742@1,COG0742@2	NA|NA|NA	L	Conserved hypothetical protein 95
fig|6666666.333347.peg.180	754252.PFREUD_14480	7.7e-82	309.7	Propionibacteriales	coaD		2.7.7.3	ko:K00954	ko00770,ko01100,map00770,map01100	M00120	R03035	RC00002	ko00000,ko00001,ko00002,ko01000				Propionibacteriales	2GN1S@201174,4DR12@85009,COG0669@1,COG0669@2	NA|NA|NA	H	Reversibly transfers an adenylyl group from ATP to 4'- phosphopantetheine, yielding dephospho-CoA (dPCoA) and pyrophosphate
fig|6666666.333347.peg.181	754252.PFREUD_14470	6.7e-98	363.2	Propionibacteriales				ko:K07040					ko00000				Propionibacteriales	2GJTS@201174,4DQUU@85009,COG1399@1,COG1399@2	NA|NA|NA	S	Uncharacterized ACR, COG1399
fig|6666666.333347.peg.182	1121933.AUHH01000012_gene3601	5.8e-09	65.9	Actinobacteria													Propionibacteriales	2GQP3@201174,COG0333@1,COG0333@2	NA|NA|NA	J	Belongs to the bacterial ribosomal protein bL32 family
fig|6666666.333347.peg.183	754252.PFREUD_14460	5.1e-133	480.3	Propionibacteriales	rnc		3.1.26.3	ko:K03685	ko03008,ko05205,map03008,map05205				ko00000,ko00001,ko01000,ko03009,ko03019,ko03036				Propionibacteriales	2GKER@201174,4DN7J@85009,COG0571@1,COG0571@2	NA|NA|NA	K	Digests double-stranded RNA. Involved in the processing of primary rRNA transcript to yield the immediate precursors to the large and small rRNAs (23S and 16S). Processes some mRNAs, and tRNAs when they are encoded in the rRNA operon. Processes pre- crRNA and tracrRNA of type II CRISPR loci if present in the organism
fig|6666666.333347.peg.184	754252.PFREUD_14440	4.1e-172	610.5	Propionibacteriales	fpg		3.2.2.23,4.2.99.18	ko:K10563	ko03410,map03410				ko00000,ko00001,ko01000,ko03400				Propionibacteriales	2GJNT@201174,4DN5R@85009,COG0266@1,COG0266@2	NA|NA|NA	L	Involved in base excision repair of DNA damaged by oxidation or by mutagenic agents. Acts as DNA glycosylase that recognizes and removes damaged bases. Has a preference for oxidized purines, such as 7,8-dihydro-8-oxoguanine (8-oxoG). Has AP (apurinic apyrimidinic) lyase activity and introduces nicks in the DNA strand. Cleaves the DNA backbone by beta-delta elimination to generate a single-strand …
fig|6666666.333347.peg.185	754252.PFREUD_14430	1.9e-107	395.2	Actinobacteria													Propionibacteriales	2IQYV@201174,COG2246@1,COG2246@2	NA|NA|NA	S	GtrA-like protein
fig|6666666.333347.peg.186	754252.PFREUD_14420	0.0	1577.0	Propionibacteriales	smc			ko:K03529					ko00000,ko03036				Propionibacteriales	2GK93@201174,4DN2T@85009,COG1196@1,COG1196@2	NA|NA|NA	D	Required for chromosome condensation and partitioning
fig|6666666.333347.peg.188	754252.PFREUD_14400	2.1e-181	641.7	Propionibacteriales	ftsY			ko:K03110	ko02024,ko03060,ko03070,map02024,map03060,map03070	M00335			ko00000,ko00001,ko00002,ko02044	3.A.5.1,3.A.5.2,3.A.5.7			Propionibacteriales	2GJQH@201174,4DN3Z@85009,COG0552@1,COG0552@2	NA|NA|NA	U	Involved in targeting and insertion of nascent membrane proteins into the cytoplasmic membrane. Acts as a receptor for the complex formed by the signal recognition particle (SRP) and the ribosome-nascent chain (RNC)
fig|6666666.333347.peg.189	754252.PFREUD_14390	2.2e-269	934.5	Propionibacteriales	ffh		3.6.5.4	ko:K03106	ko02024,ko03060,ko03070,map02024,map03060,map03070	M00335			ko00000,ko00001,ko00002,ko01000,ko02044	3.A.5.1,3.A.5.2,3.A.5.7,3.A.5.8,3.A.5.9			Propionibacteriales	2GK4R@201174,4DNUI@85009,COG0541@1,COG0541@2	NA|NA|NA	U	Involved in targeting and insertion of nascent membrane proteins into the cytoplasmic membrane. Binds to the hydrophobic signal sequence of the ribosome-nascent chain (RNC) as it emerges from the ribosomes. The SRP-RNC complex is then targeted to the cytoplasmic membrane where it interacts with the SRP receptor FtsY
fig|6666666.333347.peg.190	754252.PFREUD_14380	1e-201	709.1	Propionibacteriales													Propionibacteriales	2GKRZ@201174,4DP0W@85009,COG1228@1,COG1228@2	NA|NA|NA	Q	Amidohydrolase family
fig|6666666.333347.peg.191	754252.PFREUD_14370	4.7e-69	267.3	Propionibacteriales	rpsP			ko:K02959	ko03010,map03010	M00178			br01610,ko00000,ko00001,ko00002,ko03011,ko03029				Propionibacteriales	2IKU0@201174,4DQZU@85009,COG0228@1,COG0228@2	NA|NA|NA	J	Belongs to the bacterial ribosomal protein bS16 family
fig|6666666.333347.peg.192	754252.PFREUD_14360	8.9e-40	169.1	Propionibacteriales				ko:K06960					ko00000				Propionibacteriales	2IQ4C@201174,4DSI2@85009,COG1837@1,COG1837@2	NA|NA|NA	S	Belongs to the UPF0109 family
fig|6666666.333347.peg.193	754252.PFREUD_14350	4.2e-95	354.0	Propionibacteriales	rimM			ko:K02860					ko00000,ko03009				Propionibacteriales	2GK4I@201174,4DRAZ@85009,COG0806@1,COG0806@2	NA|NA|NA	J	An accessory protein needed during the final step in the assembly of 30S ribosomal subunit, possibly for assembly of the head region. Probably interacts with S19. Essential for efficient processing of 16S rRNA. May be needed both before and after RbfA during the maturation of 16S rRNA. It has affinity for free ribosomal 30S subunits but not for 70S ribosomes
fig|6666666.333347.peg.194	754252.PFREUD_14340	9.1e-138	496.1	Propionibacteriales	trmD		2.1.1.228	ko:K00554			R00597	RC00003,RC00334	ko00000,ko01000,ko03016				Propionibacteriales	2GJ1G@201174,4DNVI@85009,COG0336@1,COG0336@2	NA|NA|NA	J	Belongs to the RNA methyltransferase TrmD family
fig|6666666.333347.peg.195	754252.PFREUD_14330	3.5e-131	474.2	Bacteria													Propionibacteriales	COG0657@1,COG0657@2	NA|NA|NA	I	acetylesterase activity
fig|6666666.333347.peg.196	754252.PFREUD_14320	1.2e-120	439.1	Propionibacteriales	sdhC_2			ko:K00241	ko00020,ko00190,ko00650,ko00720,ko01100,ko01110,ko01120,ko01130,ko01200,map00020,map00190,map00650,map00720,map01100,map01110,map01120,map01130,map01200	M00009,M00011,M00149,M00173,M00374,M00376	R02164	RC00045	ko00000,ko00001,ko00002				Propionibacteriales	28HIR@1,2GN2S@201174,2Z7U4@2,4DQJ4@85009	NA|NA|NA	S	succinate dehydrogenase
fig|6666666.333347.peg.197	754252.PFREUD_14310	0.0	1384.0	Propionibacteriales	sdhA_2		1.3.5.1,1.3.5.4	ko:K00239	ko00020,ko00190,ko00650,ko00720,ko01100,ko01110,ko01120,ko01130,ko01200,ko05134,map00020,map00190,map00650,map00720,map01100,map01110,map01120,map01130,map01200,map05134	M00009,M00011,M00149,M00173,M00374,M00376	R02164	RC00045	ko00000,ko00001,ko00002,ko01000				Propionibacteriales	2GJ45@201174,4DN0E@85009,COG1053@1,COG1053@2	NA|NA|NA	C	succinate dehydrogenase
fig|6666666.333347.peg.198	754252.PFREUD_14300	1e-147	529.3	Propionibacteriales	sdhB		1.3.5.1,1.3.5.4	ko:K00240	ko00020,ko00190,ko00650,ko00720,ko01100,ko01110,ko01120,ko01130,ko01200,map00020,map00190,map00650,map00720,map01100,map01110,map01120,map01130,map01200	M00009,M00011,M00149,M00173,M00374,M00376	R02164	RC00045	ko00000,ko00001,ko00002,ko01000				Propionibacteriales	2GJPS@201174,4DPU6@85009,COG0479@1,COG0479@2	NA|NA|NA	C	Succinate dehydrogenase fumarate reductase
fig|6666666.333347.peg.199	754252.PFREUD_14290	1.7e-58	231.9	Propionibacteriales	rplS			ko:K02884	ko03010,map03010	M00178			br01610,ko00000,ko00001,ko00002,ko03011				Propionibacteriales	2IHRT@201174,4DQSW@85009,COG0335@1,COG0335@2	NA|NA|NA	J	This protein is located at the 30S-50S ribosomal subunit interface and may play a role in the structure and function of the aminoacyl-tRNA binding site
fig|6666666.333347.peg.200	754252.PFREUD_14280	1.1e-138	499.2	Propionibacteriales	lepB		3.4.21.89	ko:K03100	ko02024,ko03060,map02024,map03060				ko00000,ko00001,ko01000,ko01002				Propionibacteriales	2GIYN@201174,4DQK9@85009,COG0681@1,COG0681@2	NA|NA|NA	U	Belongs to the peptidase S26 family
fig|6666666.333347.peg.201	754252.PFREUD_14270	6.1e-114	416.8	Propionibacteriales	rnhB		3.1.26.4	ko:K03470	ko03030,map03030				ko00000,ko00001,ko01000,ko03032				Propionibacteriales	2GJFN@201174,4DPWD@85009,COG0164@1,COG0164@2	NA|NA|NA	L	Endonuclease that specifically degrades the RNA of RNA- DNA hybrids
fig|6666666.333347.peg.202	754252.PFREUD_14260	5.1e-53	213.4	Propionibacteriales													Propionibacteriales	2AFXT@1,2IKPZ@201174,3161G@2,4DR0E@85009	NA|NA|NA	S	Protein of unknown function (DUF2469)
fig|6666666.333347.peg.203	754252.PFREUD_14250	1.2e-64	252.3	Actinobacteria													Propionibacteriales	2IQ3X@201174,COG0792@1,COG0792@2	NA|NA|NA	L	Belongs to the UPF0102 family
fig|6666666.333347.peg.204	754252.PFREUD_14240	3.6e-285	986.9	Propionibacteriales				ko:K07391					ko00000				Propionibacteriales	2GJIQ@201174,4DNC3@85009,COG0606@1,COG0606@2	NA|NA|NA	O	Magnesium chelatase, subunit ChlI C-terminal
fig|6666666.333347.peg.205	754252.PFREUD_14230	5.4e-217	760.0	Actinobacteria													Propionibacteriales	2GKDA@201174,COG0758@1,COG0758@2	NA|NA|NA	LU	DNA protecting protein DprA
fig|6666666.333347.peg.206	754252.PFREUD_14220	1.6e-238	831.6	Propionibacteriales			4.2.1.20	ko:K06001	ko00260,ko00400,ko01100,ko01110,ko01130,ko01230,map00260,map00400,map01100,map01110,map01130,map01230	M00023	R00674,R02340,R02722	RC00209,RC00210,RC00700,RC00701,RC02868	ko00000,ko00001,ko00002,ko01000				Propionibacteriales	2GP7D@201174,4DPK3@85009,COG1350@1,COG1350@2	NA|NA|NA	E	The beta subunit is responsible for the synthesis of L- tryptophan from indole and L-serine
fig|6666666.333347.peg.207	754252.PFREUD_14210	3.8e-63	247.3	Propionibacteriales													Propionibacteriales	2GSU0@201174,4DVMP@85009,COG1433@1,COG1433@2	NA|NA|NA	S	Dinitrogenase iron-molybdenum cofactor
fig|6666666.333347.peg.208	754252.PFREUD_14200	3e-145	521.2	Propionibacteriales	uppP		3.6.1.27	ko:K06153	ko00550,map00550		R05627	RC00002	ko00000,ko00001,ko01000,ko01011				Propionibacteriales	2GJVG@201174,4DQ00@85009,COG1968@1,COG1968@2	NA|NA|NA	V	Catalyzes the dephosphorylation of undecaprenyl diphosphate (UPP). Confers resistance to bacitracin
fig|6666666.333347.peg.211	754252.PFREUD_14150	8.2e-38	162.5	Propionibacteriales													Propionibacteriales	2EGVE@1,2HZGF@201174,33AMN@2,4DSPT@85009	NA|NA|NA
fig|6666666.333347.peg.212	754252.PFREUD_14140	1e-187	662.5	Propionibacteriales													Propionibacteriales	2GMNA@201174,4DPF5@85009,COG0667@1,COG0667@2	NA|NA|NA	C	Aldo/keto reductase family
fig|6666666.333347.peg.213	754252.PFREUD_14130	1.2e-246	858.6	Propionibacteriales	mshC		6.3.1.13	ko:K15526					ko00000,ko01000				Propionibacteriales	2GJZR@201174,4DNNY@85009,COG0215@1,COG0215@2	NA|NA|NA	J	Catalyzes the ATP-dependent condensation of GlcN-Ins and L-cysteine to form L-Cys-GlcN-Ins
fig|6666666.333347.peg.214	754252.PFREUD_14120	0.0	1312.7	Propionibacteriales	ftsH			ko:K03798		M00742			ko00000,ko00002,ko01000,ko01002,ko03110				Propionibacteriales	2H5KC@201174,4DWPQ@85009,COG0465@1,COG0465@2	NA|NA|NA	O	Acts as a processive, ATP-dependent zinc metallopeptidase for both cytoplasmic and membrane proteins. Plays a role in the quality control of integral membrane proteins
fig|6666666.333347.peg.215	754252.PFREUD_14110	2.9e-41	174.1	Actinobacteria													Propionibacteriales	2IQ4D@201174,COG0140@1,COG0140@2	NA|NA|NA	E	Phosphoribosyl-ATP
fig|6666666.333347.peg.216	754252.PFREUD_14100	2.8e-154	551.2	Propionibacteriales	hisG		2.4.2.17	ko:K00765	ko00340,ko01100,ko01110,ko01230,map00340,map01100,map01110,map01230	M00026	R01071	RC02819,RC03200	ko00000,ko00001,ko00002,ko01000				Propionibacteriales	2GNAX@201174,4DTZ7@85009,COG0040@1,COG0040@2	NA|NA|NA	E	ATP phosphoribosyltransferase
fig|6666666.333347.peg.217	1003195.SCAT_5284	7.7e-08	63.9	Actinobacteria													Propionibacteriales	2F46V@1,2II56@201174,33WXW@2	NA|NA|NA
fig|6666666.333347.peg.218	754252.PFREUD_14070	1.5e-103	382.5	Propionibacteriales	infC			ko:K02520					ko00000,ko03012,ko03029				Propionibacteriales	2GJGT@201174,4DNG8@85009,COG0290@1,COG0290@2	NA|NA|NA	J	IF-3 binds to the 30S ribosomal subunit and shifts the equilibrum between 70S ribosomes and their 50S and 30S subunits in favor of the free subunits, thus enhancing the availability of 30S subunits on which protein synthesis initiation begins
fig|6666666.333347.peg.219	754252.PFREUD_14060	1.2e-27	128.6	Propionibacteriales	rpmI			ko:K02916	ko03010,map03010	M00178			br01610,ko00000,ko00001,ko00002,ko03011				Propionibacteriales	2GQZW@201174,4DSHV@85009,COG0291@1,COG0291@2	NA|NA|NA	J	Belongs to the bacterial ribosomal protein bL35 family
fig|6666666.333347.peg.220	754252.PFREUD_14050	1.3e-58	232.3	Propionibacteriales	rplT			ko:K02887	ko03010,map03010	M00178			br01610,ko00000,ko00001,ko00002,ko03011				Propionibacteriales	2IHTN@201174,4DQY2@85009,COG0292@1,COG0292@2	NA|NA|NA	J	Binds directly to 23S ribosomal RNA and is necessary for the in vitro assembly process of the 50S ribosomal subunit. It is not involved in the protein synthesizing functions of that subunit
fig|6666666.333347.peg.221	754252.PFREUD_14040	3.2e-158	564.3	Actinobacteria													Propionibacteriales	2GJI6@201174,COG0566@1,COG0566@2	NA|NA|NA	J	Belongs to the class IV-like SAM-binding methyltransferase superfamily. RNA methyltransferase TrmH family
fig|6666666.333347.peg.223	754252.PFREUD_14020	3.9e-209	733.8	Propionibacteriales	pheS		6.1.1.20	ko:K01889	ko00970,map00970	M00359,M00360	R03660	RC00055,RC00523	ko00000,ko00001,ko00002,ko01000,ko01007,ko03016				Propionibacteriales	2GJGG@201174,4DPA8@85009,COG0016@1,COG0016@2	NA|NA|NA	J	Belongs to the class-II aminoacyl-tRNA synthetase family. Phe-tRNA synthetase alpha subunit type 1 subfamily
fig|6666666.333347.peg.224	754252.PFREUD_14010	0.0	1675.2	Propionibacteriales	pheT		6.1.1.20	ko:K01890	ko00970,map00970	M00359,M00360	R03660	RC00055,RC00523	ko00000,ko00001,ko00002,ko01000,ko01007,ko03016				Propionibacteriales	2GMFD@201174,4DPEJ@85009,COG0072@1,COG0072@2	NA|NA|NA	J	Belongs to the phenylalanyl-tRNA synthetase beta subunit family. Type 1 subfamily
fig|6666666.333347.peg.225	754252.PFREUD_14000	2.8e-240	837.4	Propionibacteriales			2.6.1.2,2.6.1.66	ko:K14260	ko00220,ko00250,ko00290,ko01100,ko01110,ko01130,ko01210,ko01230,map00220,map00250,map00290,map01100,map01110,map01130,map01210,map01230		R00258,R01215	RC00006,RC00008,RC00036	ko00000,ko00001,ko01000,ko01007				Propionibacteriales	2GJ7R@201174,4DN56@85009,COG0436@1,COG0436@2	NA|NA|NA	E	DegT/DnrJ/EryC1/StrS aminotransferase family
fig|6666666.333347.peg.226	754252.PFREUD_13990	2.8e-193	681.0	Propionibacteriales	argC		1.2.1.38	ko:K00145	ko00220,ko01100,ko01110,ko01130,ko01210,ko01230,map00220,map01100,map01110,map01130,map01210,map01230	M00028,M00845	R03443	RC00684	ko00000,ko00001,ko00002,ko01000				Propionibacteriales	2GKQK@201174,4DNZ7@85009,COG0002@1,COG0002@2	NA|NA|NA	E	Catalyzes the NADPH-dependent reduction of N-acetyl-5- glutamyl phosphate to yield N-acetyl-L-glutamate 5-semialdehyde
fig|6666666.333347.peg.227	754252.PFREUD_13980	6.6e-215	753.1	Propionibacteriales	argJ		2.3.1.1,2.3.1.35	ko:K00620	ko00220,ko01100,ko01110,ko01130,ko01210,ko01230,map00220,map01100,map01110,map01130,map01210,map01230	M00028	R00259,R02282	RC00004,RC00064	ko00000,ko00001,ko00002,ko01000				Propionibacteriales	2GIW0@201174,4DN1T@85009,COG1364@1,COG1364@2	NA|NA|NA	E	Catalyzes two activities which are involved in the cyclic version of arginine biosynthesis the synthesis of N- acetylglutamate from glutamate and acetyl-CoA as the acetyl donor, and of ornithine by transacetylation between N(2)-acetylornithine and glutamate
fig|6666666.333347.peg.228	754252.PFREUD_13970	8.1e-168	596.3	Propionibacteriales	argB		2.7.2.8	ko:K00930	ko00220,ko01100,ko01110,ko01130,ko01210,ko01230,map00220,map01100,map01110,map01130,map01210,map01230	M00028	R02649	RC00002,RC00043	ko00000,ko00001,ko00002,ko01000				Propionibacteriales	2GKDS@201174,4DPCE@85009,COG0548@1,COG0548@2	NA|NA|NA	E	Belongs to the acetylglutamate kinase family. ArgB subfamily
fig|6666666.333347.peg.229	754252.PFREUD_13960	1.8e-234	818.1	Propionibacteriales	argD		2.6.1.11,2.6.1.17	ko:K00821	ko00220,ko00300,ko01100,ko01110,ko01120,ko01130,ko01210,ko01230,map00220,map00300,map01100,map01110,map01120,map01130,map01210,map01230	M00016,M00028,M00845	R02283,R04475	RC00006,RC00062	ko00000,ko00001,ko00002,ko01000,ko01007				Propionibacteriales	2GKE9@201174,4DNMX@85009,COG4992@1,COG4992@2	NA|NA|NA	E	Aminotransferase class-III
fig|6666666.333347.peg.230	754252.PFREUD_13950	3.2e-82	311.2	Propionibacteriales	argR			ko:K03402					ko00000,ko03000				Propionibacteriales	2GKA5@201174,4DQUP@85009,COG1438@1,COG1438@2	NA|NA|NA	K	Regulates arginine biosynthesis genes
fig|6666666.333347.peg.231	754252.PFREUD_13940	1.5e-256	891.7	Propionibacteriales	argH		4.3.2.1	ko:K01755	ko00220,ko00250,ko01100,ko01110,ko01130,ko01230,map00220,map00250,map01100,map01110,map01130,map01230	M00029,M00844,M00845	R01086	RC00445,RC00447	ko00000,ko00001,ko00002,ko01000,ko04147				Propionibacteriales	2GJ2A@201174,4DPEP@85009,COG0165@1,COG0165@2	NA|NA|NA	E	argininosuccinate lyase
fig|6666666.333347.peg.232	754252.PFREUD_13930	1.4e-237	828.6	Propionibacteriales	tyrS		6.1.1.1	ko:K01866	ko00970,map00970	M00359,M00360	R02918	RC00055,RC00523	ko00000,ko00001,ko00002,ko01000,ko01007,ko03016,ko03029				Propionibacteriales	2GJPR@201174,4DNWH@85009,COG0162@1,COG0162@2	NA|NA|NA	J	Catalyzes the attachment of tyrosine to tRNA(Tyr) in a two-step reaction tyrosine is first activated by ATP to form Tyr- AMP and then transferred to the acceptor end of tRNA(Tyr)
fig|6666666.333347.peg.233	754252.PFREUD_04940	1.2e-172	612.5	Actinobacteria													Propionibacteriales	2I3AM@201174,COG1893@1,COG1893@2	NA|NA|NA	H	Catalyzes the NADPH-dependent reduction of ketopantoate into pantoic acid
fig|6666666.333347.peg.234	754252.PFREUD_04950	1.1e-192	679.1	Propionibacteriales													Propionibacteriales	2GISW@201174,4DPID@85009,COG1063@1,COG1063@2	NA|NA|NA	C	Alcohol dehydrogenase GroES-like domain
fig|6666666.333347.peg.237	754252.PFREUD_04970	1.2e-194	685.6	Propionibacteriales	tal		2.2.1.2	ko:K00616	ko00030,ko01100,ko01110,ko01120,ko01130,ko01200,ko01230,map00030,map01100,map01110,map01120,map01130,map01200,map01230	M00004,M00007	R01827	RC00439,RC00604	ko00000,ko00001,ko00002,ko01000				Propionibacteriales	2GMF9@201174,4DN6D@85009,COG0176@1,COG0176@2	NA|NA|NA	G	Transaldolase is important for the balance of metabolites in the pentose-phosphate pathway
fig|6666666.333347.peg.239	754252.PFREUD_04990	5.3e-59	233.4	Bacteria													Propionibacteriales	COG3861@1,COG3861@2	NA|NA|NA	S	electron transporter, transferring electrons within the cyclic electron transport pathway of photosynthesis activity
fig|6666666.333347.peg.240	754252.PFREUD_05000	1.9e-140	506.1	Bacteria													Propionibacteriales	COG1752@1,COG1752@2	NA|NA|NA	M	Esterase of the alpha-beta hydrolase superfamily
fig|6666666.333347.peg.241	754252.PFREUD_05020	3.5e-169	600.9	Actinobacteria													Propionibacteriales	2GJ8Q@201174,COG0053@1,COG0053@2	NA|NA|NA	P	Belongs to the cation diffusion facilitator (CDF) transporter (TC 2.A.4) family
fig|6666666.333347.peg.242	754252.PFREUD_05030	1.1e-88	332.4	Actinobacteria													Propionibacteriales	2IJ94@201174,COG2131@1,COG2131@2	NA|NA|NA	F	Deoxycytidylate deaminase
fig|6666666.333347.peg.243	754252.PFREUD_05040	7.1e-60	236.5	Actinobacteria													Propionibacteriales	2II0U@201174,COG3861@1,COG3861@2	NA|NA|NA	S	protein conserved in bacteria
fig|6666666.333347.peg.244	754252.PFREUD_05060	3.1e-141	508.4	Propionibacteriales													Propionibacteriales	2I2EY@201174,4DNW0@85009,COG0477@1,COG2814@2	NA|NA|NA	EGP	Major facilitator Superfamily
fig|6666666.333347.peg.245	1122994.AUFR01000005_gene826	2.5e-12	77.8	Propionibacteriales													Propionibacteriales	2EGDD@1,2HKYH@201174,33A58@2,4DSSA@85009	NA|NA|NA	S	Phospholipase_D-nuclease N-terminal
fig|6666666.333347.peg.246	754252.PFREUD_05080	1.4e-135	489.2	Propionibacteriales	menA		2.5.1.74	ko:K02548	ko00130,ko01100,ko01110,map00130,map01100,map01110	M00116	R05617,R06858,R10757	RC02935,RC02936,RC03264	ko00000,ko00001,ko00002,ko01000,ko01006				Propionibacteriales	2GJBS@201174,4DNAI@85009,COG1575@1,COG1575@2	NA|NA|NA	H	Belongs to the MenA family. Type 1 subfamily
fig|6666666.333347.peg.247	754252.PFREUD_05090	0.0	1199.5	Propionibacteriales													Propionibacteriales	2HF5B@201174,4DWCJ@85009,COG2251@1,COG2251@2	NA|NA|NA	V	RNase_H superfamily
fig|6666666.333347.peg.248	754252.PFREUD_05100	3.7e-122	444.1	Propionibacteriales	menG		2.1.1.163,2.1.1.201	ko:K03183	ko00130,ko01100,ko01110,map00130,map01100,map01110	M00116,M00117	R04990,R04993,R06859,R08774,R09736	RC00003,RC01253,RC01662	ko00000,ko00001,ko00002,ko01000				Propionibacteriales	2GKFZ@201174,4DNP2@85009,COG0500@1,COG2226@2	NA|NA|NA	H	Methyltransferase required for the conversion of demethylmenaquinol (DMKH2) to menaquinol (MKH2)
fig|6666666.333347.peg.249	754252.PFREUD_05110	9.6e-115	419.5	Propionibacteriales	ccmA												Propionibacteriales	2IJGC@201174,4DQSV@85009,COG1131@1,COG1131@2	NA|NA|NA	V	AAA domain, putative AbiEii toxin, Type IV TA system
fig|6666666.333347.peg.250	754252.PFREUD_05120	4.5e-295	1020.0	Propionibacteriales													Propionibacteriales	2DBR7@1,2INCX@201174,2ZAIR@2,4DRA5@85009	NA|NA|NA
fig|6666666.333347.peg.251	754252.PFREUD_05130	4.1e-239	833.6	Propionibacteriales			5.4.4.2	ko:K02552	ko00130,ko01053,ko01100,ko01110,ko01130,map00130,map01053,map01100,map01110,map01130	M00116	R01717	RC00588	ko00000,ko00001,ko00002,ko01000				Propionibacteriales	2GKE8@201174,4DPGF@85009,COG1169@1,COG1169@2	NA|NA|NA	HQ	Isochorismate synthase
fig|6666666.333347.peg.252	754252.PFREUD_05140	2.1e-260	904.4	Propionibacteriales			1.3.99.38	ko:K21401					ko00000,ko01000				Propionibacteriales	2GKGH@201174,4DPE1@85009,COG0644@1,COG0644@2	NA|NA|NA	C	FAD binding domain
fig|6666666.333347.peg.253	754252.PFREUD_05160	3.5e-61	240.7	Propionibacteriales	nuoA		1.6.5.3	ko:K00330	ko00190,ko01100,map00190,map01100	M00144	R11945	RC00061	ko00000,ko00001,ko00002,ko01000	3.D.1			Propionibacteriales	2IKWT@201174,4DR0D@85009,COG0838@1,COG0838@2	NA|NA|NA	C	NDH-1 shuttles electrons from NADH, via FMN and iron- sulfur (Fe-S) centers, to quinones in the respiratory chain. The immediate electron acceptor for the enzyme in this species is believed to be a menaquinone. Couples the redox reaction to proton translocation (for every two electrons transferred, four hydrogen ions are translocated across the cytoplasmic membrane), and thus conserves the redox …
fig|6666666.333347.peg.254	754252.PFREUD_05170	3.5e-105	387.5	Propionibacteriales	nuoB		1.6.5.3	ko:K00331	ko00190,ko01100,map00190,map01100	M00144	R11945	RC00061	ko00000,ko00001,ko00002,ko01000	3.D.1			Propionibacteriales	2GJXR@201174,4DNIV@85009,COG0377@1,COG0377@2	NA|NA|NA	C	NDH-1 shuttles electrons from NADH, via FMN and iron- sulfur (Fe-S) centers, to quinones in the respiratory chain. The immediate electron acceptor for the enzyme in this species is believed to be a menaquinone. Couples the redox reaction to proton translocation (for every two electrons transferred, four hydrogen ions are translocated across the cytoplasmic membrane), and thus conserves the redox …
fig|6666666.333347.peg.255	754252.PFREUD_05180	7.1e-149	533.1	Propionibacteriales	nuoC		1.6.5.3	ko:K00332	ko00190,ko01100,map00190,map01100	M00144	R11945	RC00061	ko00000,ko00001,ko00002,ko01000	3.D.1			Propionibacteriales	2GIRH@201174,4DPNJ@85009,COG0852@1,COG0852@2	NA|NA|NA	C	NDH-1 shuttles electrons from NADH, via FMN and iron- sulfur (Fe-S) centers, to quinones in the respiratory chain. The immediate electron acceptor for the enzyme in this species is believed to be a menaquinone. Couples the redox reaction to proton translocation (for every two electrons transferred, four hydrogen ions are translocated across the cytoplasmic membrane), and thus conserves the redox …
fig|6666666.333347.peg.256	754252.PFREUD_05190	1.3e-265	921.8	Propionibacteriales	nuoD		1.6.5.3	ko:K00333	ko00190,ko01100,map00190,map01100	M00144	R11945	RC00061	ko00000,ko00001,ko00002,ko01000	3.D.1			Propionibacteriales	2GKEZ@201174,4DPY1@85009,COG0649@1,COG0649@2	NA|NA|NA	C	NDH-1 shuttles electrons from NADH, via FMN and iron- sulfur (Fe-S) centers, to quinones in the respiratory chain. The immediate electron acceptor for the enzyme in this species is believed to be a menaquinone. Couples the redox reaction to proton translocation (for every two electrons transferred, four hydrogen ions are translocated across the cytoplasmic membrane), and thus conserves the redox …
fig|6666666.333347.peg.257	754252.PFREUD_05200	3.3e-135	487.6	Propionibacteriales	nuoE		1.6.5.3	ko:K00334	ko00190,ko01100,map00190,map01100	M00144	R11945	RC00061	ko00000,ko00001,ko00002,ko01000	3.D.1			Propionibacteriales	2GKG0@201174,4DN2R@85009,COG1905@1,COG1905@2	NA|NA|NA	C	Thioredoxin-like [2Fe-2S] ferredoxin
fig|6666666.333347.peg.258	754252.PFREUD_05210	2e-268	931.0	Propionibacteriales	nuoF		1.6.5.3	ko:K00335	ko00190,ko01100,map00190,map01100	M00144	R11945	RC00061	ko00000,ko00001,ko00002,ko01000	3.D.1			Propionibacteriales	2GMMC@201174,4DPP6@85009,COG1894@1,COG1894@2	NA|NA|NA	C	NDH-1 shuttles electrons from NADH, via FMN and iron- sulfur (Fe-S) centers, to quinones in the respiratory chain
fig|6666666.333347.peg.259	754252.PFREUD_05220	0.0	1561.6	Propionibacteriales	nuoG		1.6.5.3	ko:K00336	ko00190,ko01100,map00190,map01100	M00144	R11945	RC00061	ko00000,ko00001,ko00002,ko01000	3.D.1			Propionibacteriales	2GJGX@201174,4DNGW@85009,COG1034@1,COG1034@2	NA|NA|NA	C	NADH-ubiquinone oxidoreductase-G iron-sulfur binding region
fig|6666666.333347.peg.260	754252.PFREUD_05230	1.5e-258	898.3	Propionibacteriales	nuoH		1.6.5.3	ko:K00337	ko00190,ko01100,map00190,map01100	M00144	R11945	RC00061	ko00000,ko00001,ko00002,ko01000	3.D.1			Propionibacteriales	2GIVY@201174,4DNAD@85009,COG1005@1,COG1005@2	NA|NA|NA	C	NDH-1 shuttles electrons from NADH, via FMN and iron- sulfur (Fe-S) centers, to quinones in the respiratory chain. The immediate electron acceptor for the enzyme in this species is believed to be ubiquinone. Couples the redox reaction to proton translocation (for every two electrons transferred, four hydrogen ions are translocated across the cytoplasmic membrane), and thus conserves the redox ene…
fig|6666666.333347.peg.261	754252.PFREUD_05240	3e-112	411.0	Propionibacteriales	nuoI		1.6.5.3	ko:K00338	ko00190,ko01100,map00190,map01100	M00144	R11945	RC00061	ko00000,ko00001,ko00002,ko01000	3.D.1			Propionibacteriales	2GJNU@201174,4DP1W@85009,COG1143@1,COG1143@2	NA|NA|NA	C	NDH-1 shuttles electrons from NADH, via FMN and iron- sulfur (Fe-S) centers, to quinones in the respiratory chain. The immediate electron acceptor for the enzyme in this species is believed to be ubiquinone. Couples the redox reaction to proton translocation (for every two electrons transferred, four hydrogen ions are translocated across the cytoplasmic membrane), and thus conserves the redox ene…
fig|6666666.333347.peg.262	754252.PFREUD_05250	1.9e-134	485.3	Propionibacteriales	nuoJ		1.6.5.3	ko:K00339	ko00190,ko01100,map00190,map01100	M00144	R11945	RC00061	ko00000,ko00001,ko00002,ko01000	3.D.1			Propionibacteriales	2GKRS@201174,4DPPF@85009,COG0839@1,COG0839@2	NA|NA|NA	C	Belongs to the complex I subunit 6 family
fig|6666666.333347.peg.263	754252.PFREUD_05260	4.5e-43	180.3	Propionibacteriales	nuoK		1.6.5.3	ko:K00340	ko00190,ko01100,map00190,map01100	M00144	R11945	RC00061	ko00000,ko00001,ko00002,ko01000	3.D.1			Propionibacteriales	2IKV7@201174,4DRR0@85009,COG0713@1,COG0713@2	NA|NA|NA	C	NDH-1 shuttles electrons from NADH, via FMN and iron- sulfur (Fe-S) centers, to quinones in the respiratory chain. The immediate electron acceptor for the enzyme in this species is believed to be a menaquinone. Couples the redox reaction to proton translocation (for every two electrons transferred, four hydrogen ions are translocated across the cytoplasmic membrane), and thus conserves the redox …
fig|6666666.333347.peg.264	754252.PFREUD_05270	0.0	1208.4	Propionibacteriales	nuoL		1.6.5.3	ko:K00341	ko00190,ko01100,map00190,map01100	M00144	R11945	RC00061	ko00000,ko00001,ko00002,ko01000	3.D.1			Propionibacteriales	2GIT4@201174,4DP65@85009,COG1009@1,COG1009@2	NA|NA|NA	CP	NADH-Ubiquinone oxidoreductase (complex I), chain 5 N-terminus
fig|6666666.333347.peg.265	754252.PFREUD_05280	2.5e-278	964.1	Propionibacteriales	nuoM		1.6.5.3	ko:K00342	ko00190,ko01100,map00190,map01100	M00144	R11945	RC00061	ko00000,ko00001,ko00002,ko01000	3.D.1			Propionibacteriales	2GKBN@201174,4DPXE@85009,COG1008@1,COG1008@2	NA|NA|NA	C	Proton-conducting membrane transporter
fig|6666666.333347.peg.266	754252.PFREUD_05290	1.6e-277	961.4	Propionibacteriales	nuoN		1.6.5.3	ko:K00343	ko00190,ko01100,map00190,map01100	M00144	R11945	RC00061	ko00000,ko00001,ko00002,ko01000	3.D.1			Propionibacteriales	2GMGX@201174,4DNIM@85009,COG1007@1,COG1007@2	NA|NA|NA	C	NDH-1 shuttles electrons from NADH, via FMN and iron- sulfur (Fe-S) centers, to quinones in the respiratory chain. The immediate electron acceptor for the enzyme in this species is believed to be a menaquinone. Couples the redox reaction to proton translocation (for every two electrons transferred, four hydrogen ions are translocated across the cytoplasmic membrane), and thus conserves the redox …
fig|6666666.333347.peg.267	754252.PFREUD_05300	4e-173	614.0	Propionibacteriales			2.5.1.30	ko:K00805	ko00900,ko01110,map00900,map01110		R09247	RC00279	ko00000,ko00001,ko01000,ko01006				Propionibacteriales	2GMB4@201174,4DNPE@85009,COG0142@1,COG0142@2	NA|NA|NA	H	Belongs to the FPP GGPP synthase family
fig|6666666.333347.peg.268	754252.PFREUD_05310	5.2e-83	313.5	Bacteria													Propionibacteriales	COG3152@1,COG3152@2	NA|NA|NA	L	Membrane
fig|6666666.333347.peg.269	754252.PFREUD_05320	5.3e-175	620.5	Bacteria													Propionibacteriales	COG3152@1,COG3152@2	NA|NA|NA	L	Membrane
fig|6666666.333347.peg.270	754252.PFREUD_05330	0.0	1354.0	Propionibacteriales	pepO		3.4.24.71	ko:K01415,ko:K07386					ko00000,ko01000,ko01002,ko04147				Propionibacteriales	2GNJY@201174,4DQ4I@85009,COG3590@1,COG3590@2	NA|NA|NA	O	Peptidase family M13
fig|6666666.333347.peg.271	754252.PFREUD_05340	1.8e-206	724.9	Propionibacteriales			1.2.7.11,1.2.7.3	ko:K00175	ko00010,ko00020,ko00620,ko00650,ko00720,ko01100,ko01120,ko01130,ko01200,map00010,map00020,map00620,map00650,map00720,map01100,map01120,map01130,map01200	M00009,M00011,M00173,M00620	R01196,R01197	RC00004,RC02742,RC02833	br01601,ko00000,ko00001,ko00002,ko01000				Propionibacteriales	2GMI5@201174,4DQ3H@85009,COG1013@1,COG1013@2	NA|NA|NA	C	Thiamine pyrophosphate enzyme, C-terminal TPP binding domain
fig|6666666.333347.peg.272	754252.PFREUD_05350	0.0	1229.5	Propionibacteriales			1.2.7.11,1.2.7.3	ko:K00174	ko00010,ko00020,ko00620,ko00650,ko00720,ko01100,ko01120,ko01130,ko01200,map00010,map00020,map00620,map00650,map00720,map01100,map01120,map01130,map01200	M00009,M00011,M00173,M00620	R01196,R01197	RC00004,RC02742,RC02833	br01601,ko00000,ko00001,ko00002,ko01000				Propionibacteriales	2GKXV@201174,4DPBE@85009,COG0674@1,COG0674@2,COG1014@1,COG1014@2	NA|NA|NA	C	ferredoxin oxidoreductase
fig|6666666.333347.peg.273	754252.PFREUD_05360	2.9e-301	1040.4	Propionibacteriales				ko:K14337,ko:K14339					ko00000,ko01000,ko01003				Propionibacteriales	2DBIT@1,2GN9J@201174,2Z9GU@2,4DTW6@85009	NA|NA|NA	S	Carotene biosynthesis associated membrane protein
fig|6666666.333347.peg.275	754252.PFREUD_05380	4.2e-183	647.1	Propionibacteriales	xth		3.1.11.2	ko:K01142	ko03410,map03410				ko00000,ko00001,ko01000,ko03400				Propionibacteriales	2GKIS@201174,4DNS6@85009,COG0708@1,COG0708@2	NA|NA|NA	L	Endonuclease/Exonuclease/phosphatase family
fig|6666666.333347.peg.277	754252.PFREUD_05410	5.5e-106	390.2	Actinobacteria													Propionibacteriales	2GM74@201174,COG0450@1,COG0450@2	NA|NA|NA	O	alkyl hydroperoxide reductase
fig|6666666.333347.peg.278	754252.PFREUD_05420	1.2e-307	1061.6	Propionibacteriales	ahpF			ko:K03387					ko00000,ko01000				Propionibacteriales	2H4AX@201174,4DWPW@85009,COG3634@1,COG3634@2	NA|NA|NA	O	Pyridine nucleotide-disulphide oxidoreductase
fig|6666666.333347.peg.279	754252.PFREUD_05450	5.4e-25	119.4	Actinobacteria													Propionibacteriales	2GQFG@201174,COG0267@1,COG0267@2	NA|NA|NA	J	Belongs to the bacterial ribosomal protein bL33 family
fig|6666666.333347.peg.280	754252.PFREUD_05460	7.2e-62	243.0	Propionibacteriales													Propionibacteriales	2GMVC@201174,4DRU6@85009,COG2030@1,COG2030@2	NA|NA|NA	I	N-terminal half of MaoC dehydratase
fig|6666666.333347.peg.281	754252.PFREUD_05470	2.9e-75	287.7	Propionibacteriales													Propionibacteriales	2IFCJ@201174,4DRH0@85009,COG2030@1,COG2030@2	NA|NA|NA	I	MaoC like domain
fig|6666666.333347.peg.282	754252.PFREUD_05480	1.8e-212	745.0	Propionibacteriales	murB		1.3.1.98	ko:K00075	ko00520,ko00550,ko01100,map00520,map00550,map01100		R03191,R03192	RC02639	ko00000,ko00001,ko01000,ko01011				Propionibacteriales	2GIV2@201174,4DNF7@85009,COG0812@1,COG0812@2	NA|NA|NA	M	Cell wall formation
fig|6666666.333347.peg.284	754252.PFREUD_05510	5.3e-87	327.0	Propionibacteriales	secE			ko:K03073	ko02024,ko03060,ko03070,map02024,map03060,map03070	M00335			ko00000,ko00001,ko00002,ko02044	3.A.5.1,3.A.5.2			Propionibacteriales	2GQFP@201174,4DSA3@85009,COG0690@1,COG0690@2	NA|NA|NA	U	Essential subunit of the Sec protein translocation channel SecYEG. Clamps together the 2 halves of SecY. May contact the channel plug during translocation
fig|6666666.333347.peg.285	754252.PFREUD_05520	7.6e-147	526.6	Propionibacteriales	nusG			ko:K02601					ko00000,ko03009,ko03021				Propionibacteriales	2GJFW@201174,4DPR5@85009,COG0250@1,COG0250@2	NA|NA|NA	K	Participates in transcription elongation, termination and antitermination
fig|6666666.333347.peg.286	754252.PFREUD_05530	1.1e-69	269.2	Propionibacteriales	rplK			ko:K02867	ko03010,map03010	M00178,M00179			br01610,ko00000,ko00001,ko00002,ko03011				Propionibacteriales	2IFCK@201174,4DQC0@85009,COG0080@1,COG0080@2	NA|NA|NA	J	Forms part of the ribosomal stalk which helps the ribosome interact with GTP-bound translation factors
fig|6666666.333347.peg.287	754252.PFREUD_05540	3.2e-127	461.1	Propionibacteriales	rplA			ko:K02863	ko03010,map03010	M00178,M00179			br01610,ko00000,ko00001,ko00002,ko03011				Propionibacteriales	2GM51@201174,4DNBG@85009,COG0081@1,COG0081@2	NA|NA|NA	J	Binds directly to 23S rRNA. The L1 stalk is quite mobile in the ribosome, and is involved in E site tRNA release
fig|6666666.333347.peg.288	754252.PFREUD_05550	6.5e-156	556.6	Propionibacteriales	lipB		2.3.1.181	ko:K03801	ko00785,ko01100,map00785,map01100		R07766,R07769	RC00039,RC00992,RC02867	ko00000,ko00001,ko01000				Propionibacteriales	2GJIX@201174,4DPMN@85009,COG0321@1,COG0321@2	NA|NA|NA	H	Catalyzes the transfer of endogenously produced octanoic acid from octanoyl-acyl-carrier-protein onto the lipoyl domains of lipoate-dependent enzymes. Lipoyl-ACP can also act as a substrate although octanoyl-ACP is likely to be the physiological substrate
fig|6666666.333347.peg.289	754252.PFREUD_05560	4.6e-166	590.5	Propionibacteriales	lipA		2.8.1.8	ko:K03644	ko00785,ko01100,map00785,map01100		R07767,R07768	RC01978	ko00000,ko00001,ko01000				Propionibacteriales	2GKD4@201174,4DPBB@85009,COG0320@1,COG0320@2	NA|NA|NA	H	Catalyzes the radical-mediated insertion of two sulfur atoms into the C-6 and C-8 positions of the octanoyl moiety bound to the lipoyl domains of lipoate-dependent enzymes, thereby converting the octanoylated domains into lipoylated derivatives
fig|6666666.333347.peg.290	754252.PFREUD_05570	1.4e-94	352.4	Propionibacteriales	rplJ			ko:K02864	ko03010,map03010	M00178,M00179			br01610,ko00000,ko00001,ko00002,ko03011				Propionibacteriales	2GM0V@201174,4DQF9@85009,COG0244@1,COG0244@2	NA|NA|NA	J	Forms part of the ribosomal stalk, playing a central role in the interaction of the ribosome with GTP-bound translation factors
fig|6666666.333347.peg.291	754252.PFREUD_05580	1.9e-41	175.3	Propionibacteriales	rplL			ko:K02935	ko03010,map03010	M00178			br01610,ko00000,ko00001,ko00002,ko03011				Propionibacteriales	2IKNW@201174,4DQS8@85009,COG0222@1,COG0222@2	NA|NA|NA	J	Forms part of the ribosomal stalk which helps the ribosome interact with GTP-bound translation factors. Is thus essential for accurate translation
fig|6666666.333347.peg.293	754252.PFREUD_05600	0.0	2334.7	Propionibacteriales	rpoB		2.7.7.6	ko:K03043	ko00230,ko00240,ko01100,ko03020,map00230,map00240,map01100,map03020	M00183	R00435,R00441,R00442,R00443	RC02795	br01611,ko00000,ko00001,ko00002,ko01000,ko03021,ko03400				Propionibacteriales	2GJ81@201174,4DMYN@85009,COG0085@1,COG0085@2	NA|NA|NA	K	DNA-dependent RNA polymerase catalyzes the transcription of DNA into RNA using the four ribonucleoside triphosphates as substrates
fig|6666666.333347.peg.294	754252.PFREUD_05610	0.0	2501.1	Propionibacteriales	rpoC		2.7.7.6	ko:K03046	ko00230,ko00240,ko01100,ko03020,map00230,map00240,map01100,map03020	M00183	R00435,R00441,R00442,R00443	RC02795	br01611,ko00000,ko00001,ko00002,ko01000,ko03021,ko03400				Propionibacteriales	2GKWF@201174,4DP2S@85009,COG0086@1,COG0086@2	NA|NA|NA	K	DNA-dependent RNA polymerase catalyzes the transcription of DNA into RNA using the four ribonucleoside triphosphates as substrates
fig|6666666.333347.peg.295	1051006.HMPREF1162_2002	1.1e-15	88.2	Propionibacteriales	rpsL			ko:K02950	ko03010,map03010	M00178,M00179			br01610,ko00000,ko00001,ko00002,ko03011				Propionibacteriales	2IHUF@201174,4DQR6@85009,COG0048@1,COG0048@2	NA|NA|NA	J	Interacts with and stabilizes bases of the 16S rRNA that are involved in tRNA selection in the A site and with the mRNA backbone. Located at the interface of the 30S and 50S subunits, it traverses the body of the 30S subunit contacting proteins on the other side and probably holding the rRNA structure together. The combined cluster of proteins S8, S12 and S17 appears to hold together the shoulder…
fig|6666666.333347.peg.296	754252.PFREUD_05630	4e-69	267.3	Propionibacteriales	rpsG			ko:K02992	ko03010,map03010	M00178,M00179			br01610,ko00000,ko00001,ko00002,ko03011				Propionibacteriales	2GMVW@201174,4DQ8Q@85009,COG0049@1,COG0049@2	NA|NA|NA	J	One of the primary rRNA binding proteins, it binds directly to 16S rRNA where it nucleates assembly of the head domain of the 30S subunit. Is located at the subunit interface close to the decoding center, probably blocks exit of the E-site tRNA
fig|6666666.333347.peg.297	754252.PFREUD_05640	0.0	1406.0	Propionibacteriales	fusA			ko:K02355					ko00000,ko03012,ko03029				Propionibacteriales	2GKB3@201174,4DNTK@85009,COG0480@1,COG0480@2	NA|NA|NA	J	Catalyzes the GTP-dependent ribosomal translocation step during translation elongation. During this step, the ribosome changes from the pre-translocational (PRE) to the post- translocational (POST) state as the newly formed A-site-bound peptidyl-tRNA and P-site-bound deacylated tRNA move to the P and E sites, respectively. Catalyzes the coordinated movement of the two tRNA molecules, the mRNA and…
fig|6666666.333347.peg.298	754252.PFREUD_05650	1.8e-228	798.1	Propionibacteriales	tuf			ko:K02358					ko00000,ko03012,ko03029,ko04147				Propionibacteriales	2GK4T@201174,4DP42@85009,COG0050@1,COG0050@2	NA|NA|NA	J	This protein promotes the GTP-dependent binding of aminoacyl-tRNA to the A-site of ribosomes during protein biosynthesis
fig|6666666.333347.peg.299	754252.PFREUD_05660	6.3e-284	982.6	Actinobacteria													Propionibacteriales	2GKJJ@201174,COG3463@1,COG3463@2	NA|NA|NA	S	membrane
fig|6666666.333347.peg.300	754252.PFREUD_05670	4.1e-86	323.9	Actinobacteria													Propionibacteriales	2IIEK@201174,COG1670@1,COG1670@2	NA|NA|NA	J	Acetyltransferase (GNAT) domain
fig|6666666.333347.peg.301	754252.PFREUD_05680	3.3e-288	996.9	Propionibacteriales	gltX		6.1.1.17	ko:K01885	ko00860,ko00970,ko01100,ko01110,ko01120,map00860,map00970,map01100,map01110,map01120	M00121,M00359,M00360	R05578	RC00055,RC00523	ko00000,ko00001,ko00002,ko01000,ko01007,ko02048,ko03016				Propionibacteriales	2GJJS@201174,4DPQP@85009,COG0008@1,COG0008@2	NA|NA|NA	J	Catalyzes the attachment of glutamate to tRNA(Glu) in a two-step reaction glutamate is first activated by ATP to form Glu-AMP and then transferred to the acceptor end of tRNA(Glu)
fig|6666666.333347.peg.302	754252.PFREUD_24670	9.6e-180	636.0	Propionibacteriales													Propionibacteriales	2GJ3V@201174,4DUKR@85009,COG2801@1,COG2801@2	NA|NA|NA	L	Integrase core domain. Integrase mediates integration of a DNA copy of the viral genome into the host chromosome
fig|6666666.333347.peg.303	754252.PFREUD_05690	1.4e-164	585.5	Actinobacteria													Propionibacteriales	2GN5Z@201174,COG0115@1,COG0115@2	NA|NA|NA	EH	Branched-chain amino acid aminotransferase 4-amino-4-deoxychorismate lyase
fig|6666666.333347.peg.304	754252.PFREUD_05700	7.3e-52	209.5	Propionibacteriales	rpsJ			ko:K02946	ko03010,map03010	M00178,M00179			br01610,ko00000,ko00001,ko00002,ko03011				Propionibacteriales	2IHRA@201174,4DQJR@85009,COG0051@1,COG0051@2	NA|NA|NA	J	Involved in the binding of tRNA to the ribosomes
fig|6666666.333347.peg.305	754252.PFREUD_05710	1.1e-113	416.0	Propionibacteriales	rplC			ko:K02906	ko03010,map03010	M00178,M00179			br01610,ko00000,ko00001,ko00002,ko03011				Propionibacteriales	2GJXT@201174,4DNWZ@85009,COG0087@1,COG0087@2	NA|NA|NA	J	One of the primary rRNA binding proteins, it binds directly near the 3'-end of the 23S rRNA, where it nucleates assembly of the 50S subunit
fig|6666666.333347.peg.306	754252.PFREUD_05720	1.4e-122	445.7	Propionibacteriales	rplD			ko:K02926	ko03010,map03010	M00178			br01610,ko00000,ko00001,ko00002,ko03011				Propionibacteriales	2GJYJ@201174,4DN59@85009,COG0088@1,COG0088@2	NA|NA|NA	J	Forms part of the polypeptide exit tunnel
fig|6666666.333347.peg.307	754252.PFREUD_05730	3.6e-51	207.2	Propionibacteriales	rplW			ko:K02892	ko03010,map03010	M00178,M00179			br01610,ko00000,ko00001,ko00002,ko03011				Propionibacteriales	2IQ7V@201174,4DR9N@85009,COG0089@1,COG0089@2	NA|NA|NA	J	One of the early assembly proteins it binds 23S rRNA. One of the proteins that surrounds the polypeptide exit tunnel on the outside of the ribosome. Forms the main docking site for trigger factor binding to the ribosome
fig|6666666.333347.peg.308	754252.PFREUD_05740	9.8e-146	522.7	Propionibacteriales	rplB			ko:K02886	ko03010,map03010	M00178,M00179			br01610,ko00000,ko00001,ko00002,ko03011				Propionibacteriales	2GK7R@201174,4DN2A@85009,COG0090@1,COG0090@2	NA|NA|NA	J	One of the primary rRNA binding proteins. Required for association of the 30S and 50S subunits to form the 70S ribosome, for tRNA binding and peptide bond formation. It has been suggested to have peptidyltransferase activity
fig|6666666.333347.peg.309	754252.PFREUD_05750	7.5e-48	196.1	Propionibacteriales	rpsS			ko:K02965	ko03010,map03010	M00178,M00179			br01610,ko00000,ko00001,ko00002,ko03011				Propionibacteriales	2IKMS@201174,4DR2Q@85009,COG0185@1,COG0185@2	NA|NA|NA	J	Protein S19 forms a complex with S13 that binds strongly to the 16S ribosomal RNA
fig|6666666.333347.peg.310	754252.PFREUD_05760	3.5e-77	294.3	Propionibacteriales	rplV			ko:K02890	ko03010,map03010	M00178,M00179			br01610,ko00000,ko00001,ko00002,ko03011				Propionibacteriales	2IM3J@201174,4DQNW@85009,COG0091@1,COG0091@2	NA|NA|NA	J	The globular domain of the protein is located near the polypeptide exit tunnel on the outside of the subunit, while an extended beta-hairpin is found that lines the wall of the exit tunnel in the center of the 70S ribosome
fig|6666666.333347.peg.311	754252.PFREUD_05770	4.4e-96	357.8	Propionibacteriales	rpsC			ko:K02982	ko03010,map03010	M00178,M00179			br01610,ko00000,ko00001,ko00002,ko03011				Propionibacteriales	2GKF1@201174,4DNUB@85009,COG0092@1,COG0092@2	NA|NA|NA	J	Binds the lower part of the 30S subunit head. Binds mRNA in the 70S ribosome, positioning it for translation
fig|6666666.333347.peg.312	754252.PFREUD_05780	1.3e-75	288.9	Propionibacteriales	rplP			ko:K02878	ko03010,map03010	M00178			br01610,ko00000,ko00001,ko00002,ko03011				Propionibacteriales	2IFEI@201174,4DQ7S@85009,COG0197@1,COG0197@2	NA|NA|NA	J	Binds 23S rRNA and is also seen to make contacts with the A and possibly P site tRNAs
fig|6666666.333347.peg.313	754252.PFREUD_05790	1.2e-36	158.7	Propionibacteriales	rpmC			ko:K02904	ko03010,map03010	M00178,M00179			br01610,ko00000,ko00001,ko00002,ko03011				Propionibacteriales	2IQ6V@201174,4DRUK@85009,COG0255@1,COG0255@2	NA|NA|NA	J	Belongs to the universal ribosomal protein uL29 family
fig|6666666.333347.peg.314	754252.PFREUD_05800	1.8e-41	174.9	Propionibacteriales	rpsQ			ko:K02961	ko03010,map03010	M00178,M00179			br01610,ko00000,ko00001,ko00002,ko03011				Propionibacteriales	2IQ68@201174,4DRI1@85009,COG0186@1,COG0186@2	NA|NA|NA	J	One of the primary rRNA binding proteins, it binds specifically to the 5'-end of 16S ribosomal RNA
fig|6666666.333347.peg.315	754252.PFREUD_05810	9.3e-62	242.7	Propionibacteriales	rplN			ko:K02874	ko03010,map03010	M00178,M00179			br01610,ko00000,ko00001,ko00002,ko03011				Propionibacteriales	2IHNX@201174,4DQTB@85009,COG0093@1,COG0093@2	NA|NA|NA	J	Binds to 23S rRNA. Forms part of two intersubunit bridges in the 70S ribosome
fig|6666666.333347.peg.316	754252.PFREUD_05820	1.6e-58	231.9	Propionibacteriales	rplX			ko:K02895	ko03010,map03010	M00178,M00179			br01610,ko00000,ko00001,ko00002,ko03011				Propionibacteriales	2IKP2@201174,4DRJP@85009,COG0198@1,COG0198@2	NA|NA|NA	J	One of the proteins that surrounds the polypeptide exit tunnel on the outside of the subunit
fig|6666666.333347.peg.317	754252.PFREUD_05830	4.9e-122	443.7	Propionibacteriales	rplE			ko:K02931	ko03010,map03010	M00178,M00179			br01610,ko00000,ko00001,ko00002,ko03011				Propionibacteriales	2GJW7@201174,4DNUQ@85009,COG0094@1,COG0094@2	NA|NA|NA	J	This is 1 of the proteins that binds and probably mediates the attachment of the 5S RNA into the large ribosomal subunit, where it forms part of the central protuberance. In the 70S ribosome it contacts protein S13 of the 30S subunit (bridge B1b), connecting the 2 subunits
fig|6666666.333347.peg.318	754252.PFREUD_05840	7.4e-28	129.0	Bacteria													Propionibacteriales	COG0199@1,COG0199@2	NA|NA|NA	J	Binds 16S rRNA, required for the assembly of 30S particles and may also be responsible for determining the conformation of the 16S rRNA at the A site
fig|6666666.333347.peg.319	754252.PFREUD_05850	6.6e-69	266.5	Propionibacteriales	rpsH			ko:K02994	ko03010,map03010	M00178,M00179			br01610,ko00000,ko00001,ko00002,ko03011				Propionibacteriales	2IHQZ@201174,4DQQ1@85009,COG0096@1,COG0096@2	NA|NA|NA	J	One of the primary rRNA binding proteins, it binds directly to 16S rRNA central domain where it helps coordinate assembly of the platform of the 30S subunit
fig|6666666.333347.peg.320	754252.PFREUD_05860	1.4e-98	365.5	Propionibacteriales	rplF			ko:K02933	ko03010,map03010	M00178,M00179			br01610,ko00000,ko00001,ko00002,ko03011				Propionibacteriales	2GK35@201174,4DNFZ@85009,COG0097@1,COG0097@2	NA|NA|NA	J	This protein binds to the 23S rRNA, and is important in its secondary structure. It is located near the subunit interface in the base of the L7 L12 stalk, and near the tRNA binding site of the peptidyltransferase center
fig|6666666.333347.peg.321	754252.PFREUD_05870	1.4e-60	238.8	Propionibacteriales	rplR			ko:K02881	ko03010,map03010	M00178,M00179			br01610,ko00000,ko00001,ko00002,ko03011				Propionibacteriales	2IKTX@201174,4DR5B@85009,COG0256@1,COG0256@2	NA|NA|NA	J	This is one of the proteins that binds and probably mediates the attachment of the 5S RNA into the large ribosomal subunit, where it forms part of the central protuberance
fig|6666666.333347.peg.322	754252.PFREUD_05880	1.1e-78	299.7	Propionibacteriales	rpsE			ko:K02988	ko03010,map03010	M00178,M00179			br01610,ko00000,ko00001,ko00002,ko03011				Propionibacteriales	2GJW8@201174,4DNXT@85009,COG0098@1,COG0098@2	NA|NA|NA	J	Located at the back of the 30S subunit body where it stabilizes the conformation of the head with respect to the body
fig|6666666.333347.peg.323	754252.PFREUD_05890	2.2e-24	117.5	Bacteria													Propionibacteriales	COG1841@1,COG1841@2	NA|NA|NA	J	maturation of LSU-rRNA from tricistronic rRNA transcript (SSU-rRNA, 5.8S rRNA, LSU-rRNA)
fig|6666666.333347.peg.324	754252.PFREUD_05900	1.5e-74	285.4	Propionibacteriales	rplO			ko:K02876	ko03010,map03010	M00178,M00179			br01610,ko00000,ko00001,ko00002,ko03011				Propionibacteriales	2II6M@201174,4DQND@85009,COG0200@1,COG0200@2	NA|NA|NA	J	binds to the 23S rRNA
fig|6666666.333347.peg.325	754252.PFREUD_05910	1.4e-110	405.6	Propionibacteriales			1.5.1.38	ko:K00299	ko00740,ko00920,ko01100,map00740,map00920,map01100		R05706,R07210,R10206	RC00126,RC01779,RC02556	ko00000,ko00001,ko01000				Propionibacteriales	2IHWU@201174,4DQNQ@85009,COG0431@1,COG0431@2	NA|NA|NA	S	FMN reductase
fig|6666666.333347.peg.326	754252.PFREUD_05920	1.8e-236	824.7	Propionibacteriales													Propionibacteriales	2GKCU@201174,4DNNU@85009,COG2141@1,COG2141@2	NA|NA|NA	C	Luciferase-like monooxygenase
fig|6666666.333347.peg.327	754252.PFREUD_05930	2.6e-150	538.1	Propionibacteriales				ko:K02035	ko02024,map02024	M00239			ko00000,ko00001,ko00002,ko02000	3.A.1.5			Propionibacteriales	2GJ9N@201174,4DUB4@85009,COG0747@1,COG0747@2	NA|NA|NA	E	COG0747 ABC-type dipeptide transport system, periplasmic component
fig|6666666.333347.peg.328	754252.PFREUD_05930	1.6e-66	259.6	Propionibacteriales				ko:K02035	ko02024,map02024	M00239			ko00000,ko00001,ko00002,ko02000	3.A.1.5			Propionibacteriales	2GJ9N@201174,4DUB4@85009,COG0747@1,COG0747@2	NA|NA|NA	E	COG0747 ABC-type dipeptide transport system, periplasmic component
fig|6666666.333347.peg.329	754252.PFREUD_05940	0.0	1377.1	Propionibacteriales				ko:K02031,ko:K02032	ko02024,map02024	M00239			ko00000,ko00001,ko00002,ko02000	3.A.1.5			Propionibacteriales	2H3HY@201174,4DWGB@85009,COG1123@1,COG4172@2	NA|NA|NA	P	Oligopeptide/dipeptide transporter, C-terminal region
fig|6666666.333347.peg.330	754252.PFREUD_05950	5.1e-176	623.6	Actinobacteria													Propionibacteriales	2GJ9E@201174,COG1173@1,COG1173@2	NA|NA|NA	EP	PFAM binding-protein-dependent transport systems inner membrane component
fig|6666666.333347.peg.331	754252.PFREUD_05960	1.9e-178	631.7	Actinobacteria													Propionibacteriales	2GJ2C@201174,COG0601@1,COG0601@2	NA|NA|NA	EP	PFAM binding-protein-dependent transport systems inner membrane component
fig|6666666.333347.peg.332	754252.PFREUD_05970	1.8e-240	838.2	Propionibacteriales	secY			ko:K03076	ko02024,ko03060,ko03070,map02024,map03060,map03070	M00335			ko00000,ko00001,ko00002,ko02044	3.A.5			Propionibacteriales	2GJ26@201174,4DN3Y@85009,COG0201@1,COG0201@2	NA|NA|NA	U	The central subunit of the protein translocation channel SecYEG. Consists of two halves formed by TMs 1-5 and 6-10. These two domains form a lateral gate at the front which open onto the bilayer between TMs 2 and 7, and are clamped together by SecE at the back. The channel is closed by both a pore ring composed of hydrophobic SecY resides and a short helix (helix 2A) on the extracellular side of …
fig|6666666.333347.peg.333	754252.PFREUD_05980	4.9e-102	377.1	Propionibacteriales	adk		2.7.4.3	ko:K00939	ko00230,ko00730,ko01100,ko01110,ko01130,map00230,map00730,map01100,map01110,map01130	M00049	R00127,R01547,R11319	RC00002	ko00000,ko00001,ko00002,ko01000,ko04147				Propionibacteriales	2GJ7T@201174,4DP2T@85009,COG0563@1,COG0563@2	NA|NA|NA	F	Catalyzes the reversible transfer of the terminal phosphate group between ATP and AMP. Plays an important role in cellular energy homeostasis and in adenine nucleotide metabolism
fig|6666666.333347.peg.334	754252.PFREUD_05990	1.7e-156	558.5	Propionibacteriales	map_2		3.4.11.18	ko:K01265					ko00000,ko01000,ko01002				Propionibacteriales	2GKKB@201174,4DNQ9@85009,COG0024@1,COG0024@2	NA|NA|NA	J	Methionine aminopeptidase
fig|6666666.333347.peg.335	1120954.ATXE01000003_gene392	5e-10	70.9	Propionibacteriales													Propionibacteriales	2HP3B@201174,4DSH5@85009,COG4758@1,COG4758@2	NA|NA|NA	S	Domain of unknown function (DUF1707)
fig|6666666.333347.peg.336	754252.PFREUD_06010	1.4e-46	191.8	Propionibacteriales				ko:K09780					ko00000				Propionibacteriales	2GQTW@201174,4DSNY@85009,COG2350@1,COG2350@2	NA|NA|NA	S	YCII-related domain
fig|6666666.333347.peg.337	754252.PFREUD_06020	1.1e-33	148.7	Propionibacteriales	infA			ko:K02518					ko00000,ko03012				Propionibacteriales	2IQ4B@201174,4DRMG@85009,COG0361@1,COG0361@2	NA|NA|NA	J	One of the essential components for the initiation of protein synthesis. Stabilizes the binding of IF-2 and IF-3 on the 30S subunit to which N-formylmethionyl-tRNA(fMet) subsequently binds. Helps modulate mRNA selection, yielding the 30S pre- initiation complex (PIC). Upon addition of the 50S ribosomal subunit IF-1, IF-2 and IF-3 are released leaving the mature 70S translation initation complex
fig|6666666.333347.peg.339	754252.PFREUD_06040	5.7e-59	233.4	Propionibacteriales	rpsM			ko:K02952	ko03010,map03010	M00178,M00179			br01610,ko00000,ko00001,ko00002,ko03011				Propionibacteriales	2IHPN@201174,4DQUI@85009,COG0099@1,COG0099@2	NA|NA|NA	J	Located at the top of the head of the 30S subunit, it contacts several helices of the 16S rRNA. In the 70S ribosome it contacts the 23S rRNA (bridge B1a) and protein L5 of the 50S subunit (bridge B1b), connecting the 2 subunits
fig|6666666.333347.peg.340	754252.PFREUD_06050	6.1e-67	260.0	Propionibacteriales	rpsK			ko:K02948	ko03010,map03010	M00178,M00179			br01610,ko00000,ko00001,ko00002,ko03011				Propionibacteriales	2IFFC@201174,4DQ7M@85009,COG0100@1,COG0100@2	NA|NA|NA	J	Located on the platform of the 30S subunit, it bridges several disparate RNA helices of the 16S rRNA. Forms part of the Shine-Dalgarno cleft in the 70S ribosome
fig|6666666.333347.peg.341	754252.PFREUD_06060	1.9e-109	401.7	Propionibacteriales	rpsD			ko:K02986	ko03010,map03010	M00178,M00179			br01610,ko00000,ko00001,ko00002,ko03011				Propionibacteriales	2GIRX@201174,4DP75@85009,COG0522@1,COG0522@2	NA|NA|NA	J	One of the primary rRNA binding proteins, it binds directly to 16S rRNA where it nucleates assembly of the body of the 30S subunit
fig|6666666.333347.peg.342	754252.PFREUD_06070	4.3e-186	657.1	Propionibacteriales	rpoA		2.7.7.6	ko:K03040	ko00230,ko00240,ko01100,ko03020,map00230,map00240,map01100,map03020	M00183	R00435,R00441,R00442,R00443	RC02795	br01611,ko00000,ko00001,ko00002,ko01000,ko03021,ko03400				Propionibacteriales	2GJJ5@201174,4DNW6@85009,COG0202@1,COG0202@2	NA|NA|NA	K	DNA-dependent RNA polymerase catalyzes the transcription of DNA into RNA using the four ribonucleoside triphosphates as substrates
fig|6666666.333347.peg.343	754252.PFREUD_06080	3.5e-60	238.0	Propionibacteriales	rplQ			ko:K02879	ko03010,map03010	M00178			br01610,ko00000,ko00001,ko00002,ko03011				Propionibacteriales	2IHV2@201174,4DQBP@85009,COG0203@1,COG0203@2	NA|NA|NA	J	Ribosomal protein L17
fig|6666666.333347.peg.344	754252.PFREUD_06090	3.9e-215	753.8	Propionibacteriales				ko:K14335					ko00000,ko01000,ko01003		GT4		Propionibacteriales	2GNYW@201174,4DPGM@85009,COG0438@1,COG0438@2	NA|NA|NA	M	Glycosyltransferase Family 4
fig|6666666.333347.peg.345	754252.PFREUD_06100	2.8e-191	674.5	Propionibacteriales				ko:K21688					ko00000				Propionibacteriales	2H4RU@201174,4DMZZ@85009,COG3583@1,COG3583@2	NA|NA|NA	M	G5
fig|6666666.333347.peg.346	754252.PFREUD_06110	2.8e-116	424.5	Propionibacteriales	sodA		1.15.1.1	ko:K04564	ko04013,ko04068,ko04146,ko04211,ko04212,ko04213,ko05016,map04013,map04068,map04146,map04211,map04212,map04213,map05016				ko00000,ko00001,ko01000				Propionibacteriales	2GJV8@201174,4DQ3N@85009,COG0605@1,COG0605@2	NA|NA|NA	P	Destroys radicals which are normally produced within the cells and which are toxic to biological systems
fig|6666666.333347.peg.347	754252.PFREUD_06120	1.7e-177	628.6	Actinobacteria													Propionibacteriales	2GIY8@201174,COG1131@1,COG1131@2	NA|NA|NA	V	ABC transporter
fig|6666666.333347.peg.348	754252.PFREUD_06130	3.1e-271	940.6	Actinobacteria													Propionibacteriales	2BWH2@1,2GMNW@201174,2Z89R@2	NA|NA|NA
fig|6666666.333347.peg.349	754252.PFREUD_06150	4.6e-299	1033.1	Propionibacteriales				ko:K16786,ko:K16787	ko02010,map02010	M00582			ko00000,ko00001,ko00002,ko01000,ko02000	3.A.1.25,3.A.1.28,3.A.1.29,3.A.1.30,3.A.1.31,3.A.1.32,3.A.1.33,3.A.1.35			Propionibacteriales	2I2Y2@201174,4DP2H@85009,COG3845@1,COG3845@2	NA|NA|NA	S	AAA domain, putative AbiEii toxin, Type IV TA system
fig|6666666.333347.peg.350	754252.PFREUD_06160	1.2e-197	695.7	Propionibacteriales				ko:K16785	ko02010,map02010	M00582			ko00000,ko00001,ko00002,ko02000	3.A.1.25,3.A.1.28,3.A.1.29,3.A.1.30,3.A.1.31,3.A.1.32,3.A.1.33,3.A.1.35			Propionibacteriales	2GKHK@201174,4DPHW@85009,COG0619@1,COG0619@2	NA|NA|NA	P	Cobalt transport protein
fig|6666666.333347.peg.351	1120954.ATXE01000003_gene432	6e-25	120.9	Bacteria													Propionibacteriales	2E775@1,331R0@2	NA|NA|NA
fig|6666666.333347.peg.352	754252.PFREUD_06190	4.4e-120	437.2	Propionibacteriales													Propionibacteriales	2IFG7@201174,4DNX6@85009,COG2813@1,COG2813@2	NA|NA|NA	J	Ribosomal protein L11 methyltransferase (PrmA)
fig|6666666.333347.peg.353	754252.PFREUD_06200	4.3e-166	590.5	Propionibacteriales	truA		5.4.99.12	ko:K06173					ko00000,ko01000,ko03016				Propionibacteriales	2GJ6C@201174,4DPSE@85009,COG0101@1,COG0101@2	NA|NA|NA	J	Formation of pseudouridine at positions 38, 39 and 40 in the anticodon stem and loop of transfer RNAs
fig|6666666.333347.peg.354	754252.PFREUD_06210	9e-161	572.8	Propionibacteriales	trmB		2.1.1.33	ko:K03439					ko00000,ko01000,ko03016				Propionibacteriales	2GJ8R@201174,4DNDX@85009,COG0220@1,COG0220@2	NA|NA|NA	J	Catalyzes the formation of N(7)-methylguanine at position 46 (m7G46) in tRNA
fig|6666666.333347.peg.355	754252.PFREUD_06220	1.1e-63	249.2	Propionibacteriales													Propionibacteriales	2IKS5@201174,4DRE0@85009,COG3304@1,COG3304@2	NA|NA|NA	S	Inner membrane component domain
fig|6666666.333347.peg.356	754252.PFREUD_06230	0.0	1387.5	Propionibacteriales				ko:K02355					ko00000,ko03012,ko03029				Propionibacteriales	2GKRU@201174,4DNXI@85009,COG0480@1,COG0480@2	NA|NA|NA	J	Elongation factor G, domain IV
fig|6666666.333347.peg.357	754252.PFREUD_06240	6.9e-80	303.1	Propionibacteriales	rplM			ko:K02871	ko03010,map03010	M00178,M00179			br01610,ko00000,ko00001,ko00002,ko03011				Propionibacteriales	2IFG1@201174,4DQET@85009,COG0102@1,COG0102@2	NA|NA|NA	J	This protein is one of the early assembly proteins of the 50S ribosomal subunit, although it is not seen to bind rRNA by itself. It is important during the early stages of 50S assembly
fig|6666666.333347.peg.358	754252.PFREUD_06250	5.8e-86	323.6	Propionibacteriales	rpsI			ko:K02996	ko03010,map03010	M00178,M00179			br01610,ko00000,ko00001,ko00002,ko03011				Propionibacteriales	2GNDY@201174,4DQN0@85009,COG0103@1,COG0103@2	NA|NA|NA	J	Belongs to the universal ribosomal protein uS9 family
fig|6666666.333347.peg.359	754252.PFREUD_06260	6.2e-241	839.7	Propionibacteriales	glmM		5.4.2.10	ko:K03431	ko00520,ko01100,ko01130,map00520,map01100,map01130		R02060	RC00408	ko00000,ko00001,ko01000				Propionibacteriales	2GN87@201174,4DNFP@85009,COG1109@1,COG1109@2	NA|NA|NA	G	Catalyzes the conversion of glucosamine-6-phosphate to glucosamine-1-phosphate
fig|6666666.333347.peg.360	754252.PFREUD_06270	1.3e-201	708.8	Propionibacteriales	coaA		2.7.1.33	ko:K00867	ko00770,ko01100,map00770,map01100	M00120	R02971,R03018,R04391	RC00002,RC00017	ko00000,ko00001,ko00002,ko01000				Propionibacteriales	2GIRR@201174,4DPFH@85009,COG1072@1,COG1072@2	NA|NA|NA	H	pantothenate kinase activity
fig|6666666.333347.peg.361	754252.PFREUD_06280	0.0	1215.7	Propionibacteriales	glmS		2.6.1.16	ko:K00820	ko00250,ko00520,ko01100,ko01130,ko04931,map00250,map00520,map01100,map01130,map04931		R00768	RC00010,RC00163,RC02752	ko00000,ko00001,ko01000,ko01002				Propionibacteriales	2GKH0@201174,4DNBT@85009,COG0449@1,COG0449@2	NA|NA|NA	M	Catalyzes the first step in hexosamine metabolism, converting fructose-6P into glucosamine-6P using glutamine as a nitrogen source
fig|6666666.333347.peg.362	754252.PFREUD_06290	5.2e-62	243.8	Propionibacteriales	acpS		2.7.8.7	ko:K00997	ko00770,map00770		R01625	RC00002	ko00000,ko00001,ko01000				Propionibacteriales	2IQF6@201174,4DRCQ@85009,COG0736@1,COG0736@2	NA|NA|NA	I	Transfers the 4'-phosphopantetheine moiety from coenzyme A to a Ser of acyl-carrier-protein
fig|6666666.333347.peg.363	754252.PFREUD_06300	2.1e-263	914.4	Propionibacteriales	nnrD		4.2.1.136,5.1.99.6	ko:K17758,ko:K17759					ko00000,ko01000				Propionibacteriales	2GJHB@201174,4DN6W@85009,COG0062@1,COG0062@2,COG0063@1,COG0063@2	NA|NA|NA	G	Bifunctional enzyme that catalyzes the epimerization of the S- and R-forms of NAD(P)HX and the dehydration of the S-form of NAD(P)HX at the expense of ADP, which is converted to AMP. This allows the repair of both epimers of NAD(P)HX, a damaged form of NAD(P)H that is a result of enzymatic or heat-dependent hydration
fig|6666666.333347.peg.364	754252.PFREUD_06310	1.7e-215	755.0	Propionibacteriales				ko:K12583					ko00000,ko01000,ko01003		GT4		Propionibacteriales	2GIZG@201174,4DNSP@85009,COG0438@1,COG0438@2	NA|NA|NA	M	Glycosyltransferase Family 4
fig|6666666.333347.peg.365	754252.PFREUD_06320	2.5e-301	1041.6	Propionibacteriales													Propionibacteriales	2GIUR@201174,4DNT3@85009,COG0513@1,COG0513@2	NA|NA|NA	L	DEAD DEAH box helicase
fig|6666666.333347.peg.366	754252.PFREUD_06330	1.3e-179	635.6	Propionibacteriales				ko:K06925					ko00000,ko03016				Propionibacteriales	2IKV2@201174,4DPK9@85009,COG0802@1,COG0802@2	NA|NA|NA	K	Threonylcarbamoyl adenosine biosynthesis protein TsaE
fig|6666666.333347.peg.367	754252.PFREUD_06340	2.4e-124	451.4	Propionibacteriales	yeaZ												Propionibacteriales	2GMTM@201174,4DQ98@85009,COG1214@1,COG1214@2	NA|NA|NA	O	Glycoprotease family
fig|6666666.333347.peg.368	754252.PFREUD_06350	2.6e-94	351.3	Propionibacteriales			2.3.1.128	ko:K03789					ko00000,ko01000,ko03009				Propionibacteriales	2HZJQ@201174,4DRZ3@85009,COG0454@1,COG0456@2	NA|NA|NA	K	Acetyltransferase (GNAT) domain
fig|6666666.333347.peg.369	754252.PFREUD_06360	9.2e-195	686.0	Propionibacteriales	tsaD		2.3.1.234	ko:K01409			R10648	RC00070,RC00416	ko00000,ko01000,ko03016				Propionibacteriales	2GJ98@201174,4DP6P@85009,COG0533@1,COG0533@2	NA|NA|NA	O	Required for the formation of a threonylcarbamoyl group on adenosine at position 37 (t(6)A37) in tRNAs that read codons beginning with adenine. Is involved in the transfer of the threonylcarbamoyl moiety of threonylcarbamoyl-AMP (TC-AMP) to the N6 group of A37, together with TsaE and TsaB. TsaD likely plays a direct catalytic role in this reaction
fig|6666666.333347.peg.370	754252.PFREUD_06370	0.0	1209.9	Propionibacteriales	bluB		2.4.2.21	ko:K00768	ko00860,ko01100,map00860,map01100	M00122	R04148	RC00033,RC00063	ko00000,ko00001,ko00002,ko01000				Propionibacteriales	2GJ16@201174,4DWZJ@85009,COG0778@1,COG0778@2,COG2038@1,COG2038@2	NA|NA|NA	CH	Phosphoribosyltransferase
fig|6666666.333347.peg.371	754252.PFREUD_06380	6.9e-278	962.6	Propionibacteriales			3.4.22.40	ko:K01372					ko00000,ko01000,ko01002				Propionibacteriales	2HCVR@201174,4DWUZ@85009,COG3579@1,COG3579@2	NA|NA|NA	E	Peptidase C1-like family
fig|6666666.333347.peg.372	754252.PFREUD_06390	4.7e-90	337.0	Actinobacteria													Propionibacteriales	2INEI@201174,COG1051@1,COG1051@2	NA|NA|NA	F	NTP pyrophosphohydrolases including oxidative damage repair enzymes
fig|6666666.333347.peg.373	754252.PFREUD_06400	6.5e-202	709.9	Propionibacteriales													Propionibacteriales	2GJPT@201174,4DP19@85009,COG0477@1,COG2814@2	NA|NA|NA	EGP	Major facilitator Superfamily
fig|6666666.333347.peg.374	754252.PFREUD_06410	5.3e-248	863.2	Propionibacteriales													Propionibacteriales	2GK97@201174,4DPMI@85009,COG2265@1,COG2265@2	NA|NA|NA	J	COG0500 SAM-dependent methyltransferases
fig|6666666.333347.peg.375	754252.PFREUD_06420	6.4e-103	380.2	Actinobacteria													Propionibacteriales	2GMQT@201174,COG1174@1,COG1174@2	NA|NA|NA	E	ABC transporter permease
fig|6666666.333347.peg.376	754252.PFREUD_06430	8.1e-217	759.6	Actinobacteria													Propionibacteriales	2GJHI@201174,COG1125@1,COG1125@2	NA|NA|NA	E	ABC transporter
fig|6666666.333347.peg.377	754252.PFREUD_06440	2.7e-121	441.4	Propionibacteriales				ko:K05846	ko02010,map02010	M00209			ko00000,ko00001,ko00002,ko02000	3.A.1.12			Propionibacteriales	2H9I7@201174,4DTU3@85009,COG1174@1,COG1174@2	NA|NA|NA	E	Binding-protein-dependent transport system inner membrane component
fig|6666666.333347.peg.378	754252.PFREUD_06450	9.8e-186	656.0	Propionibacteriales				ko:K05845	ko02010,map02010	M00209			ko00000,ko00001,ko00002,ko02000	3.A.1.12			Propionibacteriales	2GJWY@201174,4DU0Q@85009,COG1732@1,COG1732@2	NA|NA|NA	M	Substrate binding domain of ABC-type glycine betaine transport system
fig|6666666.333347.peg.379	754252.PFREUD_06460	5.7e-46	189.9	Propionibacteriales	groS			ko:K04078					ko00000,ko03029,ko03110				Propionibacteriales	2IKTH@201174,4DR0X@85009,COG0234@1,COG0234@2	NA|NA|NA	O	Binds to Cpn60 in the presence of Mg-ATP and suppresses the ATPase activity of the latter
fig|6666666.333347.peg.380	754252.PFREUD_06470	8e-288	995.7	Propionibacteriales	groL_2			ko:K04077	ko03018,ko04212,ko04940,ko05134,ko05152,map03018,map04212,map04940,map05134,map05152				ko00000,ko00001,ko03019,ko03029,ko03110,ko04147				Propionibacteriales	2GKC9@201174,4DNCJ@85009,COG0459@1,COG0459@2	NA|NA|NA	O	Prevents misfolding and promotes the refolding and proper assembly of unfolded polypeptides generated under stress conditions
fig|6666666.333347.peg.381	754252.PFREUD_06480	3.8e-287	993.4	Propionibacteriales	guaB		1.1.1.205	ko:K00088	ko00230,ko00983,ko01100,ko01110,map00230,map00983,map01100,map01110	M00050	R01130,R08240	RC00143,RC02207	ko00000,ko00001,ko00002,ko01000,ko04147				Propionibacteriales	2GITZ@201174,4DN68@85009,COG0516@1,COG0516@2,COG0517@1,COG0517@2	NA|NA|NA	F	Catalyzes the conversion of inosine 5'-phosphate (IMP) to xanthosine 5'-phosphate (XMP), the first committed and rate- limiting step in the de novo synthesis of guanine nucleotides, and therefore plays an important role in the regulation of cell growth
fig|6666666.333347.peg.382	754252.PFREUD_06490	1e-204	719.2	Propionibacteriales			1.1.1.205	ko:K00088	ko00230,ko00983,ko01100,ko01110,map00230,map00983,map01100,map01110	M00050	R01130,R08240	RC00143,RC02207	ko00000,ko00001,ko00002,ko01000,ko04147				Propionibacteriales	2GKVS@201174,4DN1G@85009,COG0516@1,COG0516@2	NA|NA|NA	F	IMP dehydrogenase / GMP reductase domain
fig|6666666.333347.peg.383	754252.PFREUD_06500	2.2e-54	218.0	Actinobacteria													Propionibacteriales	2IQ46@201174,COG1605@1,COG1605@2	NA|NA|NA	E	Chorismate mutase
fig|6666666.333347.peg.385	521393.JH806632_gene597	4.5e-10	73.2	Actinobacteria													Propionibacteriales	2IBDZ@201174,4D3UV@85005,COG1520@1,COG1520@2	NA|NA|NA	S	Part of the outer membrane protein assembly complex, which is involved in assembly and insertion of beta-barrel proteins into the outer membrane
fig|6666666.333347.peg.387	1089453.GOSPT_088_00130	7.1e-17	94.7	Gordoniaceae													Propionibacteriales	2B35U@1,2HX5K@201174,31VTR@2,4GDYQ@85026	NA|NA|NA	S	N-acetylmuramoyl-L-alanine amidase
fig|6666666.333347.peg.388	754252.PFREUD_06550	1.4e-85	322.4	Propionibacteriales	cysE		2.3.1.30	ko:K00640	ko00270,ko00920,ko01100,ko01110,ko01120,ko01200,ko01230,ko05111,map00270,map00920,map01100,map01110,map01120,map01200,map01230,map05111	M00021	R00586	RC00004,RC00041	ko00000,ko00001,ko00002,ko01000				Propionibacteriales	2IHW5@201174,4DSPI@85009,COG1045@1,COG1045@2	NA|NA|NA	E	Bacterial transferase hexapeptide (six repeats)
fig|6666666.333347.peg.389	754252.PFREUD_06560	8.8e-162	576.2	Actinobacteria													Propionibacteriales	2GIXE@201174,COG0031@1,COG0031@2	NA|NA|NA	E	Belongs to the cysteine synthase cystathionine beta- synthase family
fig|6666666.333347.peg.390	1121924.ATWH01000004_gene2276	3.5e-231	807.7	Microbacteriaceae													Propionibacteriales	2H531@201174,4FR1B@85023,COG1069@1,COG1069@2	NA|NA|NA	C	FGGY family of carbohydrate kinases, N-terminal domain
fig|6666666.333347.peg.391	754252.PFREUD_06590	4.2e-118	430.6	Propionibacteriales	araD		5.1.3.4	ko:K03077	ko00040,ko00053,ko01100,ko01120,map00040,map00053,map01100,map01120	M00550	R05850	RC01479	ko00000,ko00001,ko00002,ko01000				Propionibacteriales	2GNI6@201174,4DNAZ@85009,COG0235@1,COG0235@2	NA|NA|NA	G	Class II Aldolase and Adducin N-terminal domain
fig|6666666.333347.peg.392	754252.PFREUD_06610	5.9e-296	1022.7	Propionibacteriales	araA		5.3.1.4	ko:K01804	ko00040,ko01100,map00040,map01100		R01761	RC00516	ko00000,ko00001,ko01000				Propionibacteriales	2GJNB@201174,4DPD0@85009,COG2160@1,COG2160@2	NA|NA|NA	G	Catalyzes the conversion of L-arabinose to L-ribulose
fig|6666666.333347.peg.393	754252.PFREUD_06620	2.6e-183	647.9	Propionibacteriales													Propionibacteriales	2GK1X@201174,4DQ8P@85009,COG1609@1,COG1609@2	NA|NA|NA	K	helix_turn _helix lactose operon repressor
fig|6666666.333347.peg.394	754252.PFREUD_06630	4.6e-169	600.5	Propionibacteriales				ko:K02058,ko:K10439	ko02010,ko02030,map02010,map02030	M00212,M00221			ko00000,ko00001,ko00002,ko02000	3.A.1.2,3.A.1.2.1,3.A.1.2.13,3.A.1.2.19			Propionibacteriales	2GJ0Z@201174,4DQJY@85009,COG1879@1,COG1879@2	NA|NA|NA	G	Periplasmic binding protein domain
fig|6666666.333347.peg.395	754252.PFREUD_06640	1.2e-280	971.8	Propionibacteriales			3.6.3.17	ko:K02056		M00221			ko00000,ko00002,ko01000,ko02000	3.A.1.2			Propionibacteriales	2GJ3F@201174,4DNDA@85009,COG1129@1,COG1129@2	NA|NA|NA	G	ATPases associated with a variety of cellular activities
fig|6666666.333347.peg.396	754252.PFREUD_06660	8.4e-100	370.5	Actinobacteria													Propionibacteriales	2HB45@201174,COG1172@1,COG1172@2	NA|NA|NA	G	Belongs to the binding-protein-dependent transport system permease family
fig|6666666.333347.peg.397	754252.PFREUD_06670	4.4e-178	630.6	Propionibacteriales				ko:K02057		M00221			ko00000,ko00002,ko02000	3.A.1.2			Propionibacteriales	2GJDW@201174,4DQ7E@85009,COG1172@1,COG1172@2	NA|NA|NA	G	Branched-chain amino acid transport system / permease component
fig|6666666.333347.peg.398	754252.PFREUD_06680	3.2e-294	1016.9	Propionibacteriales	guaA		6.3.5.2	ko:K01951	ko00230,ko00983,ko01100,map00230,map00983,map01100	M00050	R01230,R01231,R08244	RC00010,RC00204	ko00000,ko00001,ko00002,ko01000,ko01002				Propionibacteriales	2GM09@201174,4DPFU@85009,COG0519@1,COG0519@2	NA|NA|NA	F	Catalyzes the synthesis of GMP from XMP
fig|6666666.333347.peg.399	754252.PFREUD_06690	3.9e-175	620.5	Actinobacteria													Propionibacteriales	2GXBT@201174,COG3878@1,COG3878@2	NA|NA|NA	S	Domain of unknown function (DUF1963)
fig|6666666.333347.peg.400	754252.PFREUD_06700	2e-174	618.2	Actinobacteria													Propionibacteriales	2HWXG@201174,COG0604@1,COG0604@2	NA|NA|NA	C	NADPH quinone reductase
fig|6666666.333347.peg.401	754252.PFREUD_06710	5.1e-59	233.4	Actinobacteria													Propionibacteriales	2IRZU@201174,COG1983@1,COG1983@2	NA|NA|NA	KT	PspC domain
fig|6666666.333347.peg.403	754252.PFREUD_06720	5.9e-219	766.5	Propionibacteriales													Propionibacteriales	2GJ4J@201174,4DNII@85009,COG1983@1,COG1983@2,COG4585@1,COG4585@2	NA|NA|NA	T	PspC domain
fig|6666666.333347.peg.404	754252.PFREUD_06730	5.2e-122	443.7	Propionibacteriales													Propionibacteriales	2GIVA@201174,4DQ1R@85009,COG2197@1,COG2197@2	NA|NA|NA	T	helix_turn_helix, Lux Regulon
fig|6666666.333347.peg.405	754252.PFREUD_06740	9.4e-26	122.5	Bacteria													Propionibacteriales	COG2261@1,COG2261@2	NA|NA|NA	S	Transglycosylase associated protein
fig|6666666.333347.peg.406	754252.PFREUD_06750	2e-183	648.3	Actinobacteria													Propionibacteriales	2GK6Q@201174,COG4607@1,COG4607@2	NA|NA|NA	P	ABC-type enterochelin transport system periplasmic component
fig|6666666.333347.peg.407	754252.PFREUD_06760	5.2e-155	553.9	Actinobacteria													Propionibacteriales	2GNC7@201174,COG4606@1,COG4606@2	NA|NA|NA	P	Belongs to the binding-protein-dependent transport system permease family. FecCD subfamily
fig|6666666.333347.peg.408	754252.PFREUD_06770	3.5e-175	620.9	Actinobacteria													Propionibacteriales	2GN2I@201174,COG4605@1,COG4605@2	NA|NA|NA	P	Belongs to the binding-protein-dependent transport system permease family. FecCD subfamily
fig|6666666.333347.peg.409	754252.PFREUD_06780	2.2e-134	485.0	Actinobacteria													Propionibacteriales	2I2KS@201174,COG4604@1,COG4604@2	NA|NA|NA	P	ABC transporter
fig|6666666.333347.peg.410	754252.PFREUD_06790	1.7e-245	854.7	Propionibacteriales				ko:K06131	ko00564,ko01100,map00564,map01100		R07390	RC00017	ko00000,ko00001,ko01000				Propionibacteriales	2GM0P@201174,4DP3Y@85009,COG1502@1,COG1502@2	NA|NA|NA	I	Phospholipase D. Active site motifs.
fig|6666666.333347.peg.411	754252.PFREUD_06800	0.0	1619.4	Propionibacteriales	pcrA		3.6.4.12	ko:K03657	ko03420,ko03430,map03420,map03430				ko00000,ko00001,ko01000,ko03400				Propionibacteriales	2GISS@201174,4DP2M@85009,COG0210@1,COG0210@2	NA|NA|NA	L	UvrD-like helicase C-terminal domain
fig|6666666.333347.peg.412	754252.PFREUD_06810	4.2e-259	900.2	Propionibacteriales													Propionibacteriales	2I39E@201174,4DX1A@85009,COG3266@1,COG3266@2	NA|NA|NA	S	domain, Protein
fig|6666666.333347.peg.413	754252.PFREUD_06820	3.7e-108	397.5	Propionibacteriales	purN		2.1.2.2	ko:K11175	ko00230,ko00670,ko01100,ko01110,ko01130,map00230,map00670,map01100,map01110,map01130	M00048	R04325,R04326	RC00026,RC00197,RC01128	ko00000,ko00001,ko00002,ko01000				Propionibacteriales	2H8QB@201174,4DPAW@85009,COG0299@1,COG0299@2	NA|NA|NA	F	Catalyzes the transfer of a formyl group from 10- formyltetrahydrofolate to 5-phospho-ribosyl-glycinamide (GAR), producing 5-phospho-ribosyl-N-formylglycinamide (FGAR) and tetrahydrofolate
fig|6666666.333347.peg.415	754252.PFREUD_06830	6.9e-292	1009.2	Propionibacteriales	purH		2.1.2.3,3.5.4.10	ko:K00602	ko00230,ko00670,ko01100,ko01110,ko01130,ko01523,map00230,map00670,map01100,map01110,map01130,map01523	M00048	R01127,R04560	RC00026,RC00263,RC00456	ko00000,ko00001,ko00002,ko01000,ko04147				Propionibacteriales	2GJWU@201174,4DP1R@85009,COG0138@1,COG0138@2	NA|NA|NA	F	Bifunctional purine biosynthesis protein PurH
fig|6666666.333347.peg.416	754252.PFREUD_06840	4.7e-160	570.5	Propionibacteriales	folD		1.5.1.5,3.5.4.9	ko:K01491	ko00670,ko00720,ko01100,ko01120,ko01200,map00670,map00720,map01100,map01120,map01200	M00140,M00377	R01220,R01655	RC00202,RC00578	ko00000,ko00001,ko00002,ko01000				Propionibacteriales	2GJZS@201174,4DNC5@85009,COG0190@1,COG0190@2	NA|NA|NA	H	Catalyzes the oxidation of 5,10- methylenetetrahydrofolate to 5,10-methenyltetrahydrofolate and then the hydrolysis of 5,10-methenyltetrahydrofolate to 10- formyltetrahydrofolate
fig|6666666.333347.peg.417	754252.PFREUD_06850	1.3e-51	208.8	Bacteria													Propionibacteriales	2DRQP@1,33CNM@2	NA|NA|NA	S	Protein of unknown function (DUF3017)
fig|6666666.333347.peg.418	754252.PFREUD_06860	1.5e-183	648.7	Propionibacteriales	mdh		1.1.1.37	ko:K00024	ko00020,ko00270,ko00620,ko00630,ko00680,ko00710,ko00720,ko01100,ko01110,ko01120,ko01130,ko01200,map00020,map00270,map00620,map00630,map00680,map00710,map00720,map01100,map01110,map01120,map01130,map01200	M00009,M00011,M00012,M00168,M00173,M00346,M00374,M00620,M00740	R00342,R07136	RC00031	ko00000,ko00001,ko00002,ko01000				Propionibacteriales	2GJHS@201174,4DN1I@85009,COG0039@1,COG0039@2	NA|NA|NA	C	Catalyzes the reversible oxidation of malate to oxaloacetate
fig|6666666.333347.peg.419	754252.PFREUD_06870	4.5e-238	830.1	Actinobacteria													Propionibacteriales	2GM3D@201174,COG0538@1,COG0538@2	NA|NA|NA	C	Belongs to the isocitrate and isopropylmalate dehydrogenases family
fig|6666666.333347.peg.420	1035308.AQYY01000001_gene1840	1.4e-23	115.5	Bacteria													Propionibacteriales	2E45J@1,32Z1K@2	NA|NA|NA	S	branched-chain amino acid
fig|6666666.333347.peg.421	754252.PFREUD_06890	6e-118	430.3	Propionibacteriales													Propionibacteriales	2GN6R@201174,4DQH9@85009,COG1296@1,COG1296@2	NA|NA|NA	E	AzlC protein
fig|6666666.333347.peg.422	754252.PFREUD_06900	3.6e-277	960.3	Propionibacteriales				ko:K03699					ko00000,ko02042				Propionibacteriales	2GKN5@201174,4DPDV@85009,COG1253@1,COG1253@2	NA|NA|NA	S	Transporter associated domain
fig|6666666.333347.peg.423	754252.PFREUD_06910	8.4e-243	845.9	Propionibacteriales													Propionibacteriales	2I4D0@201174,4DX20@85009,COG3173@1,COG3173@2	NA|NA|NA	S	Phosphotransferase enzyme family
fig|6666666.333347.peg.424	754252.PFREUD_06920	7.7e-169	599.7	Actinobacteria													Propionibacteriales	2GMFS@201174,COG1744@1,COG1744@2	NA|NA|NA	S	basic membrane
fig|6666666.333347.peg.425	754252.PFREUD_06930	6.6e-182	643.3	Propionibacteriales	rnhA		3.1.26.4	ko:K03469	ko03030,map03030				ko00000,ko00001,ko01000,ko03032				Propionibacteriales	2GK53@201174,4DR5Z@85009,COG0328@1,COG0328@2	NA|NA|NA	L	Endonuclease that specifically degrades the RNA of RNA- DNA hybrids
fig|6666666.333347.peg.426	754252.PFREUD_06940	8.3e-78	296.2	Propionibacteriales													Propionibacteriales	2I096@201174,4DWBJ@85009,COG1514@1,COG1514@2	NA|NA|NA	J	2'-5' RNA ligase superfamily
fig|6666666.333347.peg.427	754252.PFREUD_06950	6.2e-171	606.7	Propionibacteriales			4.2.1.17	ko:K01692	ko00071,ko00280,ko00281,ko00310,ko00360,ko00362,ko00380,ko00410,ko00627,ko00640,ko00650,ko00903,ko00930,ko01100,ko01110,ko01120,ko01130,ko01212,map00071,map00280,map00281,map00310,map00360,map00362,map00380,map00410,map00627,map00640,map00650,map00903,map00930,map01100,map01110,map01120,map01130,map01212	M00032,M00087	R03026,R03045,R04137,R04170,R04204,R04224,R04738,R04740,R04744,R04746,R04749,R05595,R06411,R06412,R06942,R08093	RC00831,RC00834,RC01086,RC01095,RC01098,RC01103,RC01217,RC02115	ko00000,ko00001,ko00002,ko01000				Propionibacteriales	2GMET@201174,4DR5H@85009,COG1024@1,COG1024@2	NA|NA|NA	I	Enoyl-CoA hydratase/isomerase
fig|6666666.333347.peg.428	754252.PFREUD_06960	0.0	1164.8	Propionibacteriales	metG		6.1.1.10	ko:K01874	ko00450,ko00970,map00450,map00970	M00359,M00360	R03659,R04773	RC00055,RC00523	ko00000,ko00001,ko00002,ko01000,ko01007,ko03016				Propionibacteriales	2GK4S@201174,4DNQ0@85009,COG0143@1,COG0143@2	NA|NA|NA	J	Is required not only for elongation of protein synthesis but also for the initiation of all mRNA translation through initiator tRNA(fMet) aminoacylation
fig|6666666.333347.peg.429	754252.PFREUD_06970	7.2e-180	636.3	Propionibacteriales													Propionibacteriales	2GJI3@201174,4DPHU@85009,COG0846@1,COG0846@2	NA|NA|NA	K	Sir2 family
fig|6666666.333347.peg.430	754252.PFREUD_06980	1.1e-113	416.0	Actinobacteria													Propionibacteriales	2IEEX@201174,COG2323@1,COG2323@2	NA|NA|NA	S	Protein of unknown function (DUF421)
fig|6666666.333347.peg.431	754252.PFREUD_06990	5.8e-74	283.5	Actinobacteria													Propionibacteriales	2A77J@1,2GVFK@201174,30W3R@2	NA|NA|NA	S	Protein of unknown function (DUF3290)
fig|6666666.333347.peg.432	754252.PFREUD_07000	1.6e-61	241.9	Actinobacteria													Propionibacteriales	2IFX0@201174,COG0789@1,COG0789@2	NA|NA|NA	K	Transcriptional regulator
fig|6666666.333347.peg.433	754252.PFREUD_07010	4.6e-70	270.4	Propionibacteriales			4.1.1.44	ko:K01607	ko00362,ko01100,ko01120,ko01220,map00362,map01100,map01120,map01220		R03470	RC00938	ko00000,ko00001,ko01000				Propionibacteriales	2HFD1@201174,4DVHT@85009,COG0599@1,COG0599@2	NA|NA|NA	S	Carboxymuconolactone decarboxylase family
fig|6666666.333347.peg.435	754252.PFREUD_07030	1.9e-112	411.8	Bacteria													Propionibacteriales	COG0454@1,COG0454@2	NA|NA|NA	K	-acetyltransferase
fig|6666666.333347.peg.436	754252.PFREUD_07050	1.9e-197	694.9	Actinobacteria													Propionibacteriales	2GNFX@201174,COG1063@1,COG1063@2	NA|NA|NA	E	Dehydrogenase
fig|6666666.333347.peg.437	754252.PFREUD_07060	0.0	1173.3	Actinobacteria													Propionibacteriales	2GNW7@201174,COG4907@1,COG4907@2	NA|NA|NA	S	Predicted membrane protein (DUF2207)
fig|6666666.333347.peg.438	754252.PFREUD_07070	0.0	2470.3	Propionibacteriales			1.2.7.1	ko:K00169,ko:K03737	ko00010,ko00020,ko00620,ko00633,ko00640,ko00650,ko00680,ko00720,ko01100,ko01120,ko01130,ko01200,map00010,map00020,map00620,map00633,map00640,map00650,map00680,map00720,map01100,map01120,map01130,map01200	M00173,M00307,M00374,M00620	R01196,R01199,R08034,R10866	RC00004,RC00250,RC02742,RC02833	br01601,ko00000,ko00001,ko00002,ko01000				Propionibacteriales	2I995@201174,4DVUV@85009,COG0674@1,COG0674@2,COG1013@1,COG1013@2,COG1014@1,COG1014@2,COG1143@1,COG1143@2	NA|NA|NA	C	Oxidoreductase required for the transfer of electrons from pyruvate to flavodoxin
fig|6666666.333347.peg.439	754252.PFREUD_07080	4.9e-182	643.7	Bacteria													Propionibacteriales	COG0167@1,COG0167@2	NA|NA|NA	F	dihydroorotate dehydrogenase activity
fig|6666666.333347.peg.440	754252.PFREUD_07090	6.5e-98	363.2	Propionibacteriales													Propionibacteriales	2IKSA@201174,4DR0W@85009,COG1514@1,COG1514@2	NA|NA|NA	J	2'-5' RNA ligase superfamily
fig|6666666.333347.peg.441	754252.PFREUD_07100	0.0	1159.4	Propionibacteriales			6.3.4.14,6.4.1.2,6.4.1.3	ko:K11263	ko00061,ko00280,ko00620,ko00630,ko00640,ko01100,ko01110,ko01120,ko01130,ko01200,ko01212,map00061,map00280,map00620,map00630,map00640,map01100,map01110,map01120,map01130,map01200,map01212	M00082,M00741	R00742,R01859,R04385	RC00040,RC00097,RC00253,RC00367,RC00609	ko00000,ko00001,ko00002,ko01000				Propionibacteriales	2GIZP@201174,4DMZN@85009,COG4770@1,COG4770@2	NA|NA|NA	I	Biotin carboxylase C-terminal domain
fig|6666666.333347.peg.442	754252.PFREUD_07110	1.2e-159	568.9	Propionibacteriales			3.2.2.23,4.2.99.18	ko:K05522,ko:K10563	ko03410,map03410				ko00000,ko00001,ko01000,ko03400				Propionibacteriales	2GKUI@201174,4DN81@85009,COG0266@1,COG0266@2	NA|NA|NA	L	Belongs to the FPG family
fig|6666666.333347.peg.445	765123.HMPREF9621_02000	1.1e-14	85.9	Bacteria													Propionibacteriales	COG2235@1,COG2235@2	NA|NA|NA	E	arginine
fig|6666666.333347.peg.446	754252.PFREUD_07140	2.6e-91	341.3	Actinobacteria													Propionibacteriales	2IKKB@201174,COG1051@1,COG1051@2	NA|NA|NA	F	Nudix hydrolase
fig|6666666.333347.peg.447	754252.PFREUD_07150	1.4e-133	482.3	Propionibacteriales	maf			ko:K06287					ko00000				Propionibacteriales	2GNI0@201174,4DQJD@85009,COG0424@1,COG0424@2	NA|NA|NA	D	Maf-like protein
fig|6666666.333347.peg.448	754252.PFREUD_07160	1.5e-42	178.3	Actinobacteria													Propionibacteriales	2DFKT@1,2GT3J@201174,2ZS8K@2	NA|NA|NA	S	Acyl-CoA carboxylase epsilon subunit
fig|6666666.333347.peg.449	754252.PFREUD_07170	9.7e-302	1042.0	Propionibacteriales	pccB		2.1.3.15,6.4.1.3	ko:K01966	ko00280,ko00630,ko00640,ko01100,ko01120,ko01130,ko01200,map00280,map00630,map00640,map01100,map01120,map01130,map01200	M00373,M00741	R01859	RC00097,RC00609	ko00000,ko00001,ko00002,ko01000				Propionibacteriales	2GIRU@201174,4DNBQ@85009,COG4799@1,COG4799@2	NA|NA|NA	I	Carboxyl transferase domain
fig|6666666.333347.peg.450	754252.PFREUD_07180	6.6e-251	872.8	Bacteria													Propionibacteriales	COG2966@1,COG2966@2,COG3610@1,COG3610@2	NA|NA|NA	H	response to peptide
fig|6666666.333347.peg.451	754252.PFREUD_07200	7.7e-174	617.1	Propionibacteriales				ko:K01992		M00254			ko00000,ko00002,ko02000	3.A.1			Propionibacteriales	2GMSI@201174,4DPHI@85009,COG3559@1,COG3559@2	NA|NA|NA	M	Exporter of polyketide
fig|6666666.333347.peg.452	754252.PFREUD_07210	3.1e-167	594.3	Propionibacteriales				ko:K01990		M00254			ko00000,ko00002,ko02000	3.A.1			Propionibacteriales	2GKEH@201174,4DPD1@85009,COG1131@1,COG1131@2	NA|NA|NA	V	PFAM ABC transporter related
fig|6666666.333347.peg.453	754252.PFREUD_07220	1.4e-92	345.5	Actinobacteria													Propionibacteriales	2DWTW@1,2GPSK@201174,341UU@2	NA|NA|NA
fig|6666666.333347.peg.454	754252.PFREUD_07230	1.5e-103	382.1	Propionibacteriales													Propionibacteriales	2GNYV@201174,4DRAY@85009,COG1510@1,COG1510@2	NA|NA|NA	K	transcriptional regulator
fig|6666666.333347.peg.455	754252.PFREUD_07240	5.1e-102	377.1	Bacteria													Propionibacteriales	COG1309@1,COG1309@2	NA|NA|NA	K	transcriptional regulator
fig|6666666.333347.peg.456	754252.PFREUD_07250	7.1e-152	543.1	Propionibacteriales	birA		6.3.4.15	ko:K03524	ko00780,ko01100,map00780,map01100		R01074,R05145	RC00043,RC00070,RC00096,RC02896	ko00000,ko00001,ko01000,ko03000				Propionibacteriales	2GN8Q@201174,4DQT5@85009,COG0340@1,COG0340@2	NA|NA|NA	H	Biotin/lipoate A/B protein ligase family
fig|6666666.333347.peg.457	754252.PFREUD_07260	4.7e-85	320.5	Bacteria													Propionibacteriales	COG3428@1,COG3428@2	NA|NA|NA	S	Bacterial PH domain
fig|6666666.333347.peg.458	754252.PFREUD_07280	1.2e-103	382.5	Actinobacteria													Propionibacteriales	2GX8K@201174,COG1309@1,COG1309@2	NA|NA|NA	K	Transcriptional regulator
fig|6666666.333347.peg.459	1122994.AUFR01000004_gene683	4.8e-164	584.3	Propionibacteriales			4.3.2.2	ko:K01756	ko00230,ko00250,ko01100,ko01110,ko01130,map00230,map00250,map01100,map01110,map01130	M00048,M00049	R01083,R04559	RC00379,RC00444,RC00445	ko00000,ko00001,ko00002,ko01000				Propionibacteriales	2GM71@201174,4DRF8@85009,COG0015@1,COG0015@2	NA|NA|NA	F	Adenylosuccinate lyase C-terminus
fig|6666666.333347.peg.460	1122994.AUFR01000004_gene684	5.9e-184	650.6	Actinobacteria													Propionibacteriales	2GVHZ@201174,COG0471@1,COG0471@2	NA|NA|NA	P	transporter
fig|6666666.333347.peg.461	754252.PFREUD_22840	4.2e-178	630.6	Actinobacteria													Propionibacteriales	2IB5E@201174,COG1082@1,COG1082@2	NA|NA|NA	G	isomerase
fig|6666666.333347.peg.462	754252.PFREUD_22850	6e-228	796.6	Propionibacteriales				ko:K03299					ko00000,ko02000	2.A.8			Propionibacteriales	2GITQ@201174,4DN1V@85009,COG2610@1,COG2610@2	NA|NA|NA	EG	GntP family permease
fig|6666666.333347.peg.463	754252.PFREUD_22860	3.3e-186	657.5	Actinobacteria													Propionibacteriales	2GRPG@201174,COG1995@1,COG1995@2	NA|NA|NA	H	Belongs to the PdxA family
fig|6666666.333347.peg.464	754252.PFREUD_22870	1.1e-77	295.8	Actinobacteria													Propionibacteriales	2GKJG@201174,COG0698@1,COG0698@2	NA|NA|NA	G	Ribose 5-phosphate isomerase
fig|6666666.333347.peg.465	754252.PFREUD_22880	3.1e-236	823.9	Propionibacteriales			4.4.1.8	ko:K14155	ko00270,ko00450,ko01100,ko01110,ko01230,map00270,map00450,map01100,map01110,map01230		R00782,R01286,R02408,R04941	RC00056,RC00069,RC00382,RC00488,RC00710,RC01245,RC02303	ko00000,ko00001,ko01000,ko01007				Propionibacteriales	2GJFQ@201174,4DQQR@85009,COG1168@1,COG1168@2	NA|NA|NA	E	Aminotransferase class I and II
fig|6666666.333347.peg.466	754252.PFREUD_22890	0.0	1409.8	Propionibacteriales	nadE		6.3.5.1	ko:K01950	ko00760,ko01100,map00760,map01100	M00115	R00257	RC00010,RC00100	ko00000,ko00001,ko00002,ko01000				Propionibacteriales	2H2H9@201174,4DNXS@85009,COG0171@1,COG0171@2,COG0388@1,COG0388@2	NA|NA|NA	H	Catalyzes the ATP-dependent amidation of deamido-NAD to form NAD. Uses L-glutamine as a nitrogen source
fig|6666666.333347.peg.467	754252.PFREUD_22900	3.3e-80	304.3	Propionibacteriales													Propionibacteriales	2IFDN@201174,4DR1C@85009,COG1695@1,COG1695@2	NA|NA|NA	K	Transcriptional regulator PadR-like family
fig|6666666.333347.peg.469	861360.AARI_29550	1.2e-256	892.1	Actinobacteria													Propionibacteriales	2I8IZ@201174,COG1961@1,COG1961@2	NA|NA|NA	L	Site-specific recombinases, DNA invertase Pin homologs
fig|6666666.333347.peg.470	1121934.AUDX01000036_gene257	1.4e-59	236.1	Microbacteriaceae													Propionibacteriales	28KES@1,2GJPN@201174,2ZA10@2,4FM39@85023	NA|NA|NA
fig|6666666.333347.peg.471	1944.JOAZ01000003_gene5344	4.1e-36	157.9	Actinobacteria													Propionibacteriales	2IQZD@201174,COG0716@1,COG0716@2	NA|NA|NA	C	FMN binding
fig|6666666.333347.peg.473	928724.SacglDRAFT_02671	2.1e-43	182.2	Pseudonocardiales													Propionibacteriales	2IP3P@201174,4E5ZE@85010,COG1309@1,COG1309@2	NA|NA|NA	K	Bacterial regulatory proteins, tetR family
fig|6666666.333347.peg.475	858619.CVAR_0615	0.0	1303.9	Corynebacteriaceae													Propionibacteriales	22KSP@1653,2GJRK@201174,COG0507@1,COG0507@2	NA|NA|NA	L	ATP-dependent exoDNAse (exonuclease V), alpha subunit - helicase superfamily I member
fig|6666666.333347.peg.476	754252.PFREUD_22910	1.1e-150	539.3	Propionibacteriales			3.6.3.21	ko:K02028		M00236			ko00000,ko00002,ko01000,ko02000	3.A.1.3			Propionibacteriales	2GIZW@201174,4DNUK@85009,COG1126@1,COG1126@2	NA|NA|NA	E	Polar amino acid transport system
fig|6666666.333347.peg.477	754252.PFREUD_22920	3.8e-163	580.9	Propionibacteriales				ko:K02029		M00236			ko00000,ko00002,ko02000	3.A.1.3			Propionibacteriales	2GJJ9@201174,4DQAE@85009,COG0765@1,COG0765@2	NA|NA|NA	E	Binding-protein-dependent transport system inner membrane component
fig|6666666.333347.peg.478	754252.PFREUD_22930	3.9e-146	524.2	Propionibacteriales				ko:K02030		M00236			ko00000,ko00002,ko02000	3.A.1.3			Propionibacteriales	2GJQW@201174,4DQ7J@85009,COG0834@1,COG0834@2	NA|NA|NA	ET	amino acid
fig|6666666.333347.peg.479	754252.PFREUD_22940	1.5e-142	512.3	Propionibacteriales				ko:K02030		M00236			ko00000,ko00002,ko02000	3.A.1.3			Propionibacteriales	2GJQW@201174,4DQ7J@85009,COG0834@1,COG0834@2	NA|NA|NA	ET	amino acid
fig|6666666.333347.peg.480	754252.PFREUD_22950	7.4e-169	599.7	Propionibacteriales				ko:K02030		M00236			ko00000,ko00002,ko02000	3.A.1.3			Propionibacteriales	2GJQW@201174,4DQ7J@85009,COG0834@1,COG0834@2	NA|NA|NA	ET	amino acid
fig|6666666.333347.peg.481	754252.PFREUD_22960	1.2e-103	382.5	Propionibacteriales	pncA		3.5.1.19	ko:K08281	ko00760,ko01100,map00760,map01100		R01268	RC00100	ko00000,ko00001,ko01000				Propionibacteriales	2IFQW@201174,4DQD6@85009,COG1335@1,COG1335@2	NA|NA|NA	Q	Isochorismatase family
fig|6666666.333347.peg.482	754252.PFREUD_22970	4.9e-182	643.7	Actinobacteria													Propionibacteriales	2GK1X@201174,COG1609@1,COG1609@2	NA|NA|NA	K	transcriptional regulator
fig|6666666.333347.peg.483	754252.PFREUD_22980	9.9e-151	539.7	Propionibacteriales			5.3.1.22	ko:K01816	ko00630,ko01100,map00630,map01100		R01394	RC00511	ko00000,ko00001,ko01000				Propionibacteriales	2GKPC@201174,4DR0F@85009,COG3622@1,COG3622@2	NA|NA|NA	G	Xylose isomerase-like TIM barrel
fig|6666666.333347.peg.484	754252.PFREUD_22990	4.2e-260	903.7	Actinobacteria													Propionibacteriales	2GJF6@201174,COG0477@1,COG2814@2	NA|NA|NA	EGP	Major facilitator Superfamily
fig|6666666.333347.peg.485	754252.PFREUD_23000	0.0	1239.6	Actinobacteria													Propionibacteriales	2GIXQ@201174,COG1022@1,COG1022@2	NA|NA|NA	I	AMP-dependent synthetase and ligase
fig|6666666.333347.peg.486	754252.PFREUD_23010	6.3e-148	530.0	Propionibacteriales	nfo		3.1.21.2	ko:K01151	ko03410,map03410				ko00000,ko00001,ko01000,ko03400				Propionibacteriales	2GJJQ@201174,4DN5G@85009,COG0648@1,COG0648@2	NA|NA|NA	L	Xylose isomerase-like TIM barrel
fig|6666666.333347.peg.488	754252.PFREUD_23030	1.4e-245	855.5	Actinobacteria													Propionibacteriales	2GK3D@201174,COG1404@1,COG1404@2	NA|NA|NA	O	Belongs to the peptidase S8 family
fig|6666666.333347.peg.490	754252.PFREUD_00710	0.0	2103.9	Actinobacteria													Propionibacteriales	2GISC@201174,COG0553@1,COG0553@2	NA|NA|NA	L	helicase
fig|6666666.333347.peg.491	754252.PFREUD_00700	1.3e-266	925.2	Propionibacteriales	pta		2.3.1.8	ko:K13788	ko00430,ko00620,ko00640,ko00680,ko00720,ko01100,ko01120,ko01200,map00430,map00620,map00640,map00680,map00720,map01100,map01120,map01200	M00357,M00579	R00230,R00921	RC00004,RC02746,RC02816	ko00000,ko00001,ko00002,ko01000				Propionibacteriales	2GJ5U@201174,4DN2E@85009,COG0280@1,COG0280@2	NA|NA|NA	C	belongs to the CobB CobQ family
fig|6666666.333347.peg.492	754252.PFREUD_00690	9.4e-225	785.8	Propionibacteriales	ackA		2.7.2.1	ko:K00925	ko00430,ko00620,ko00640,ko00680,ko00720,ko01100,ko01120,ko01200,map00430,map00620,map00640,map00680,map00720,map01100,map01120,map01200	M00357,M00579	R00315,R01353	RC00002,RC00043	ko00000,ko00001,ko00002,ko01000				Propionibacteriales	2GJAW@201174,4DP4Y@85009,COG0282@1,COG0282@2	NA|NA|NA	C	Catalyzes the formation of acetyl phosphate from acetate and ATP. Can also catalyze the reverse reaction
fig|6666666.333347.peg.493	754252.PFREUD_00680	1.5e-149	535.4	Propionibacteriales				ko:K07124					ko00000				Propionibacteriales	2GKJE@201174,4DQTE@85009,COG0300@1,COG0300@2	NA|NA|NA	S	Belongs to the short-chain dehydrogenases reductases (SDR) family
fig|6666666.333347.peg.494	754252.PFREUD_00670	4.3e-149	533.9	Propionibacteriales			2.3.1.51	ko:K00655	ko00561,ko00564,ko01100,ko01110,map00561,map00564,map01100,map01110	M00089	R02241,R09381	RC00004,RC00037,RC00039	ko00000,ko00001,ko00002,ko01000,ko01004				Propionibacteriales	2IA3W@201174,4DWQN@85009,COG0204@1,COG0204@2	NA|NA|NA	I	Phosphate acyltransferases
fig|6666666.333347.peg.495	754252.PFREUD_00650	3.4e-71	274.2	Propionibacteriales													Propionibacteriales	2AN8T@1,2I81P@201174,327DN@2,4DWJ2@85009	NA|NA|NA	S	Domain of unknown function (DUF4395)
fig|6666666.333347.peg.496	754252.PFREUD_00640	4.9e-66	256.9	Propionibacteriales													Propionibacteriales	2IKMI@201174,4DRPF@85009,COG0526@1,COG0526@2	NA|NA|NA	CO	Thioredoxin
fig|6666666.333347.peg.497	754252.PFREUD_00630	1.9e-167	595.1	Propionibacteriales													Propionibacteriales	2GMQQ@201174,4DN24@85009,COG1216@1,COG1216@2	NA|NA|NA	M	overlaps another CDS with the same product name
fig|6666666.333347.peg.498	754252.PFREUD_00620	3.6e-157	560.8	Propionibacteriales													Propionibacteriales	2HFAF@201174,4DTEA@85009,COG1215@1,COG1215@2	NA|NA|NA	M	Glycosyltransferase like family 2
fig|6666666.333347.peg.499	754252.PFREUD_00610	0.0	1440.6	Actinobacteria													Propionibacteriales	2IK1R@201174,COG1216@1,COG1216@2,COG2327@1,COG2327@2	NA|NA|NA	S	Psort location Cytoplasmic, score
fig|6666666.333347.peg.500	754252.PFREUD_00600	1.6e-140	505.4	Propionibacteriales			3.6.3.40	ko:K01990,ko:K09693	ko02010,map02010	M00251,M00254			ko00000,ko00001,ko00002,ko01000,ko02000	3.A.1,3.A.1.104			Propionibacteriales	2GIVF@201174,4DP9X@85009,COG1134@1,COG1134@2	NA|NA|NA	GM	ATPases associated with a variety of cellular activities
fig|6666666.333347.peg.501	754252.PFREUD_00590	4.9e-162	577.0	Propionibacteriales				ko:K01992		M00254			ko00000,ko00002,ko02000	3.A.1			Propionibacteriales	2GP5K@201174,4DQ8I@85009,COG1682@1,COG1682@2	NA|NA|NA	GM	ABC-2 type transporter
fig|6666666.333347.peg.502	754252.PFREUD_00580	0.0	1327.4	Propionibacteriales			2.4.1.288	ko:K16650					ko00000,ko01000,ko01003		GT2		Propionibacteriales	2GM9N@201174,4DPRT@85009,COG1216@1,COG1216@2	NA|NA|NA	S	Glycosyltransferase like family 2
fig|6666666.333347.peg.503	754252.PFREUD_00570	4.2e-233	813.5	Propionibacteriales	glf		5.4.99.9	ko:K01854	ko00052,ko00520,map00052,map00520		R00505,R09009	RC00317,RC02396	ko00000,ko00001,ko01000				Propionibacteriales	2GK2Z@201174,4DNBC@85009,COG0562@1,COG0562@2	NA|NA|NA	M	UDP-galactopyranose mutase
fig|6666666.333347.peg.504	754252.PFREUD_00560	0.0	2125.9	Bacteria													Propionibacteriales	COG1705@1,COG1705@2,COG5479@1,COG5479@2	NA|NA|NA	M	isomerase activity
fig|6666666.333347.peg.505	754252.PFREUD_00550	3.1e-197	694.1	Propionibacteriales	rmlB		4.2.1.46	ko:K01710	ko00521,ko00523,ko00525,ko01055,ko01130,map00521,map00523,map00525,map01055,map01130	M00793	R06513	RC00402	ko00000,ko00001,ko00002,ko01000				Propionibacteriales	2GNDU@201174,4DPM2@85009,COG1088@1,COG1088@2	NA|NA|NA	M	Belongs to the NAD(P)-dependent epimerase dehydratase family. dTDP-glucose dehydratase subfamily
fig|6666666.333347.peg.506	754252.PFREUD_00540	2.3e-289	1000.7	Propionibacteriales			1.1.1.133,5.1.3.13	ko:K00067,ko:K01790	ko00521,ko00523,ko01130,map00521,map00523,map01130	M00793	R02777,R06514	RC00182,RC01531	ko00000,ko00001,ko00002,ko01000				Propionibacteriales	2GNY8@201174,4DN84@85009,COG1091@1,COG1091@2,COG1898@1,COG1898@2	NA|NA|NA	M	Catalyzes the reduction of dTDP-6-deoxy-L-lyxo-4- hexulose to yield dTDP-L-rhamnose
fig|6666666.333347.peg.507	754252.PFREUD_00530	5.9e-211	740.0	Propionibacteriales													Propionibacteriales	2I48D@201174,4DWG9@85009,COG1807@1,COG1807@2	NA|NA|NA	M	Dolichyl-phosphate-mannose-protein mannosyltransferase
fig|6666666.333347.peg.508	754252.PFREUD_00510	2.9e-123	448.7	Actinobacteria													Propionibacteriales	2I9WN@201174,COG2244@1,COG2244@2	NA|NA|NA	S	polysaccharide biosynthetic process
fig|6666666.333347.peg.509	754252.PFREUD_00520	1.5e-43	184.5	Bacteria													Propionibacteriales	COG0463@1,COG0463@2,COG1216@1,COG1216@2	NA|NA|NA	M	Glycosyl transferase, family 2
fig|6666666.333347.peg.510	446471.Xcel_2566	7.8e-68	263.8	Bacteria													Propionibacteriales	COG1216@1,COG1216@2	NA|NA|NA	V	Glycosyl transferase, family 2
fig|6666666.333347.peg.511	754252.PFREUD_00500	1.5e-163	582.0	Actinobacteria													Propionibacteriales	2GMPV@201174,COG0463@1,COG0463@2	NA|NA|NA	M	Glycosyl transferase family 2
fig|6666666.333347.peg.512	754252.PFREUD_00490	3e-64	251.1	Bacteria													Propionibacteriales	COG2456@1,COG2456@2	NA|NA|NA	M	Psort location CytoplasmicMembrane, score
fig|6666666.333347.peg.513	754252.PFREUD_00480	1.7e-134	485.3	Propionibacteriales													Propionibacteriales	2GM44@201174,4DWXT@85009,COG0463@1,COG0463@2	NA|NA|NA	M	Glycosyltransferase like family 2
fig|6666666.333347.peg.514	754252.PFREUD_00470	2.1e-165	588.2	Propionibacteriales	rmlA		2.7.7.24	ko:K00973	ko00521,ko00523,ko00525,ko01130,map00521,map00523,map00525,map01130	M00793	R02328	RC00002	ko00000,ko00001,ko00002,ko01000				Propionibacteriales	2GP20@201174,4DNRQ@85009,COG1209@1,COG1209@2	NA|NA|NA	M	Catalyzes the formation of dTDP-glucose, from dTTP and glucose 1-phosphate, as well as its pyrophosphorolysis
fig|6666666.333347.peg.515	754252.PFREUD_00460	0.0	1315.8	Actinobacteria													Propionibacteriales	2HKW0@201174,COG5617@1,COG5617@2	NA|NA|NA	S	Psort location CytoplasmicMembrane, score
fig|6666666.333347.peg.516	754252.PFREUD_00450	1.7e-161	575.5	Actinobacteria													Propionibacteriales	2I4KJ@201174,COG2246@1,COG2246@2	NA|NA|NA	S	polysaccharide biosynthetic process
fig|6666666.333347.peg.517	68170.KL590472_gene6484	1.5e-13	82.4	Actinobacteria													Propionibacteriales	2C825@1,2IGR2@201174,32RK8@2	NA|NA|NA
fig|6666666.333347.peg.518	754252.PFREUD_00430	9.8e-286	988.8	Propionibacteriales													Propionibacteriales	2I48D@201174,4DWG9@85009,COG1807@1,COG1807@2	NA|NA|NA	M	Dolichyl-phosphate-mannose-protein mannosyltransferase
fig|6666666.333347.peg.519	754252.PFREUD_00420	4.5e-87	327.8	Propionibacteriales													Propionibacteriales	2IHY1@201174,4DU3G@85009,COG0778@1,COG0778@2	NA|NA|NA	C	Nitroreductase family
fig|6666666.333347.peg.520	754252.PFREUD_00410	6.2e-120	436.8	Propionibacteriales													Propionibacteriales	2GMM4@201174,4DQWQ@85009,COG1739@1,COG1739@2	NA|NA|NA	S	Uncharacterized protein family UPF0029
fig|6666666.333347.peg.521	754252.PFREUD_00400	2.6e-47	194.5	Bacteria													Propionibacteriales	COG1254@1,COG1254@2	NA|NA|NA	C	Belongs to the acylphosphatase family
fig|6666666.333347.peg.522	754252.PFREUD_00390	1.1e-215	755.7	Propionibacteriales													Propionibacteriales	2GJBA@201174,4DN7Y@85009,COG1376@1,COG1376@2	NA|NA|NA	S	L,D-transpeptidase catalytic domain
fig|6666666.333347.peg.523	754252.PFREUD_00380	8e-285	985.7	Actinobacteria													Propionibacteriales	2GJ0X@201174,COG1113@1,COG1113@2	NA|NA|NA	E	amino acid
fig|6666666.333347.peg.524	754252.PFREUD_00370	2.4e-198	698.0	Propionibacteriales	ald		1.4.1.1	ko:K00259	ko00250,ko00430,ko01100,map00250,map00430,map01100		R00396	RC00008	ko00000,ko00001,ko01000				Propionibacteriales	2GJ6G@201174,4DNSB@85009,COG0686@1,COG0686@2	NA|NA|NA	E	Belongs to the AlaDH PNT family
fig|6666666.333347.peg.525	754252.PFREUD_00360	2.2e-297	1027.7	Propionibacteriales				ko:K06148					ko00000,ko02000	3.A.1			Propionibacteriales	2GJ8B@201174,4DNKK@85009,COG1132@1,COG1132@2	NA|NA|NA	V	ABC transporter transmembrane region
fig|6666666.333347.peg.526	754252.PFREUD_00350	3.6e-305	1053.5	Propionibacteriales				ko:K02021					ko00000,ko02000	3.A.1.106,3.A.1.110,3.A.1.112,3.A.1.113,3.A.1.117,3.A.1.21			Propionibacteriales	2GJAP@201174,4DQK3@85009,COG1132@1,COG1132@2	NA|NA|NA	V	ABC transporter transmembrane region
fig|6666666.333347.peg.528	754252.PFREUD_00340	9.9e-230	802.4	Propionibacteriales													Propionibacteriales	2GK05@201174,4DNXZ@85009,COG1473@1,COG1473@2	NA|NA|NA	S	Peptidase dimerisation domain
fig|6666666.333347.peg.529	754252.PFREUD_00330	3.3e-250	870.5	Actinobacteria													Propionibacteriales	2GIYR@201174,COG0477@1,COG0477@2	NA|NA|NA	EGP	Major facilitator superfamily
fig|6666666.333347.peg.531	754252.PFREUD_00320	2.4e-235	821.2	Propionibacteriales													Propionibacteriales	2GIXR@201174,4DNF6@85009,COG4585@1,COG4585@2	NA|NA|NA	T	Putative sensor
fig|6666666.333347.peg.532	754252.PFREUD_00310	2e-115	421.8	Actinobacteria													Propionibacteriales	2GM61@201174,COG2197@1,COG2197@2	NA|NA|NA	T	response regulator
fig|6666666.333347.peg.534	754252.PFREUD_00300	0.0	1082.4	Actinobacteria													Propionibacteriales	2H1X6@201174,COG0477@1,COG2814@2	NA|NA|NA	EGP	Major facilitator Superfamily
fig|6666666.333347.peg.535	754252.PFREUD_00290	2e-230	804.7	Actinobacteria													Propionibacteriales	2GK0F@201174,COG0673@1,COG0673@2	NA|NA|NA	E	oxidoreductase
fig|6666666.333347.peg.537	1171373.PACID_09350	2.5e-55	222.2	Actinobacteria													Propionibacteriales	2GK1X@201174,COG1609@1,COG1609@2	NA|NA|NA	K	transcriptional regulator
fig|6666666.333347.peg.541	408672.NBCG_03013	1.7e-72	280.0	Propionibacteriales													Propionibacteriales	2GISN@201174,4DNBK@85009,COG0582@1,COG0582@2	NA|NA|NA	L	Phage integrase family
fig|6666666.333347.peg.544	1123288.SOV_6c00570	1.3e-18	99.8	Negativicutes													Propionibacteriales	1TQNX@1239,4H3CH@909932,COG5545@1,COG5545@2	NA|NA|NA	S	Virulence-associated protein E
fig|6666666.333347.peg.545	1386969.AWTB01000017_gene3042	8e-70	271.6	Gordoniaceae													Propionibacteriales	2IGTH@201174,4GF5D@85026,COG0467@1,COG0467@2	NA|NA|NA	T	AAA domain
fig|6666666.333347.peg.547	754252.PFREUD_00220	1.6e-83	315.5	Propionibacteriales													Propionibacteriales	2GKZP@201174,4DR9G@85009,COG3266@1,COG3266@2	NA|NA|NA	S	Transmembrane domain of unknown function (DUF3566)
fig|6666666.333347.peg.548	754252.PFREUD_00210	1.2e-221	775.4	Bacteria													Propionibacteriales	COG1180@1,COG1180@2	NA|NA|NA	C	glycyl-radical enzyme activating activity
fig|6666666.333347.peg.549	754252.PFREUD_00200	1.1e-106	392.5	Actinobacteria													Propionibacteriales	2ISCW@201174,COG2078@1,COG2078@2	NA|NA|NA	S	AMMECR1
fig|6666666.333347.peg.550	754252.PFREUD_00190	1.9e-144	518.5	Bacteria													Propionibacteriales	COG1355@1,COG1355@2	NA|NA|NA	C	regulation of microtubule-based process
fig|6666666.333347.peg.551	754252.PFREUD_00180	6.9e-46	189.5	Actinobacteria													Propionibacteriales	2E7BZ@1,2GQHG@201174,331V9@2	NA|NA|NA	S	Domain of Unknown Function (DUF1540)
fig|6666666.333347.peg.552	754252.PFREUD_00170	5.4e-144	516.9	Actinobacteria													Propionibacteriales	2CR6U@1,2IRNY@201174,32SNH@2	NA|NA|NA
fig|6666666.333347.peg.553	754252.PFREUD_00160	0.0	1788.5	Propionibacteriales	gyrA		5.99.1.3	ko:K02469					ko00000,ko01000,ko03032,ko03400				Propionibacteriales	2GJ2Q@201174,4DN2Z@85009,COG0188@1,COG0188@2	NA|NA|NA	L	A type II topoisomerase that negatively supercoils closed circular double-stranded (ds) DNA in an ATP-dependent manner to modulate DNA topology and maintain chromosomes in an underwound state. Negative supercoiling favors strand separation, and DNA replication, transcription, recombination and repair, all of which involve strand separation. Also able to catalyze the interconversion of other topol…
fig|6666666.333347.peg.554	754252.PFREUD_00150	0.0	1354.7	Propionibacteriales	gyrB		5.99.1.3	ko:K02470					ko00000,ko01000,ko03032,ko03400				Propionibacteriales	2GKGP@201174,4DN1A@85009,COG0187@1,COG0187@2	NA|NA|NA	L	A type II topoisomerase that negatively supercoils closed circular double-stranded (ds) DNA in an ATP-dependent manner to modulate DNA topology and maintain chromosomes in an underwound state. Negative supercoiling favors strand separation, and DNA replication, transcription, recombination and repair, all of which involve strand separation. Also able to catalyze the interconversion of other topol…
fig|6666666.333347.peg.556	754252.PFREUD_00110	0.0	1100.9	Bacteria													Propionibacteriales	COG1404@1,COG1404@2	NA|NA|NA	O	Belongs to the peptidase S8 family
fig|6666666.333347.peg.557	754252.PFREUD_00100	4.3e-98	364.4	Propionibacteriales													Propionibacteriales	2GNQ4@201174,4DR8Q@85009,COG5512@1,COG5512@2	NA|NA|NA	S	Protein of unknown function (DUF721)
fig|6666666.333347.peg.558	754252.PFREUD_00090	1.3e-240	838.6	Propionibacteriales	recF			ko:K03629	ko03440,map03440				ko00000,ko00001,ko03400				Propionibacteriales	2GJCS@201174,4DNK0@85009,COG1195@1,COG1195@2	NA|NA|NA	L	it is required for DNA replication and normal SOS inducibility. RecF binds preferentially to single-stranded, linear DNA. It also seems to bind ATP
fig|6666666.333347.peg.559	754252.PFREUD_00080	9.3e-209	732.6	Propionibacteriales	dnaN		2.7.7.7	ko:K02338	ko00230,ko00240,ko01100,ko03030,ko03430,ko03440,map00230,map00240,map01100,map03030,map03430,map03440	M00260	R00375,R00376,R00377,R00378	RC02795	ko00000,ko00001,ko00002,ko01000,ko03032,ko03400				Propionibacteriales	2GJK3@201174,4DN43@85009,COG0592@1,COG0592@2	NA|NA|NA	L	Confers DNA tethering and processivity to DNA polymerases and other proteins. Acts as a clamp, forming a ring around DNA (a reaction catalyzed by the clamp-loading complex) which diffuses in an ATP-independent manner freely and bidirectionally along dsDNA. Initially characterized for its ability to contact the catalytic subunit of DNA polymerase III (Pol III), a complex, multichain enzyme respons…
fig|6666666.333347.peg.560	754252.PFREUD_00070	0.0	1485.3	Propionibacteriales				ko:K02004		M00258			ko00000,ko00002,ko02000	3.A.1			Propionibacteriales	2H37M@201174,4DP5J@85009,COG3127@1,COG3127@2	NA|NA|NA	Q	MacB-like periplasmic core domain
fig|6666666.333347.peg.561	754252.PFREUD_00060	1.8e-170	605.1	Propionibacteriales				ko:K02003		M00258			ko00000,ko00002,ko02000	3.A.1			Propionibacteriales	2GJN6@201174,4DNEX@85009,COG1136@1,COG1136@2	NA|NA|NA	V	COG1136 ABC-type antimicrobial peptide transport system, ATPase component
fig|6666666.333347.peg.562	754252.PFREUD_00050	6.2e-243	846.3	Actinobacteria													Propionibacteriales	2GJJG@201174,COG0451@1,COG0451@2	NA|NA|NA	GM	Epimerase dehydratase
fig|6666666.333347.peg.563	754252.PFREUD_00040	9.1e-220	769.2	Propionibacteriales													Propionibacteriales	2GIZG@201174,4DNSP@85009,COG0438@1,COG0438@2	NA|NA|NA	M	Glycosyltransferase Family 4
fig|6666666.333347.peg.564	754252.PFREUD_00030	9.9e-109	399.4	Propionibacteriales													Propionibacteriales	2I9B3@201174,4DSCP@85009,COG0789@1,COG0789@2	NA|NA|NA	K	helix_turn_helix, mercury resistance
fig|6666666.333347.peg.565	754252.PFREUD_00020	1.7e-238	831.6	Propionibacteriales													Propionibacteriales	2GIUM@201174,4DPZK@85009,COG0477@1,COG0477@2	NA|NA|NA	EGP	Major Facilitator Superfamily
fig|6666666.333347.peg.566	754252.PFREUD_00010	3.2e-256	890.6	Propionibacteriales	dnaA			ko:K02313	ko02020,ko04112,map02020,map04112				ko00000,ko00001,ko03032,ko03036				Propionibacteriales	2GJKI@201174,4DMZ1@85009,COG0593@1,COG0593@2	NA|NA|NA	L	it binds specifically double-stranded DNA at a 9 bp consensus (dnaA box) 5'-TTATC CA A CA A-3'. DnaA binds to ATP and to acidic phospholipids
fig|6666666.333347.peg.567	754252.PFREUD_24210	1.8e-69	268.5	Propionibacteriales	rnpA		3.1.26.5	ko:K03536					ko00000,ko01000,ko03016				Propionibacteriales	2GR42@201174,4DSDD@85009,COG0594@1,COG0594@2	NA|NA|NA	J	RNaseP catalyzes the removal of the 5'-leader sequence from pre-tRNA to produce the mature 5'-terminus. It can also cleave other RNA substrates such as 4.5S RNA. The protein component plays an auxiliary but essential role in vivo by binding to the 5'-leader sequence and broadening the substrate specificity of the ribozyme
fig|6666666.333347.peg.568	754252.PFREUD_24200	7.9e-63	246.1	Propionibacteriales				ko:K08998					ko00000				Propionibacteriales	2GQZG@201174,4DSGI@85009,COG0759@1,COG0759@2	NA|NA|NA	S	Could be involved in insertion of integral membrane proteins into the membrane
fig|6666666.333347.peg.569	754252.PFREUD_24190	3.6e-178	630.9	Propionibacteriales				ko:K03217	ko02024,ko03060,ko03070,map02024,map03060,map03070	M00335			ko00000,ko00001,ko00002,ko02044,ko03029	2.A.9			Propionibacteriales	2GJBU@201174,4DQ6T@85009,COG0706@1,COG0706@2	NA|NA|NA	U	60Kd inner membrane protein
fig|6666666.333347.peg.570	1122994.AUFR01000026_gene128	8.9e-64	250.8	Propionibacteriales				ko:K06346					ko00000				Propionibacteriales	2GPZK@201174,4DQRW@85009,COG1847@1,COG1847@2	NA|NA|NA	S	Putative single-stranded nucleic acids-binding domain
fig|6666666.333347.peg.571	754252.PFREUD_24170	4.6e-143	513.8	Propionibacteriales	rsmG		2.1.1.170	ko:K03501					ko00000,ko01000,ko03009,ko03036				Propionibacteriales	2GM9Z@201174,4DR7I@85009,COG0357@1,COG0357@2	NA|NA|NA	J	Specifically methylates the N7 position of a guanine in 16S rRNA
fig|6666666.333347.peg.572	754252.PFREUD_24150	5.5e-265	919.8	Propionibacteriales	parA			ko:K03496					ko00000,ko03036,ko04812				Propionibacteriales	2GMU7@201174,4DNHI@85009,COG1192@1,COG1192@2	NA|NA|NA	D	Cellulose biosynthesis protein BcsQ
fig|6666666.333347.peg.573	754252.PFREUD_24140	6.5e-179	633.3	Propionibacteriales	parB			ko:K03497					ko00000,ko03000,ko03036,ko04812				Propionibacteriales	2GNRN@201174,4DNPD@85009,COG1475@1,COG1475@2	NA|NA|NA	K	Belongs to the ParB family
fig|6666666.333347.peg.574	754252.PFREUD_24120	1.6e-76	292.0	Actinobacteria													Propionibacteriales	2IRWN@201174,COG1765@1,COG1765@2	NA|NA|NA	O	redox protein, regulator of disulfide bond formation
fig|6666666.333347.peg.575	754252.PFREUD_24110	1.1e-55	222.2	Propionibacteriales				ko:K03671	ko04621,ko05418,map04621,map05418				ko00000,ko00001,ko03110				Propionibacteriales	2IQ9T@201174,4DRDT@85009,COG3118@1,COG3118@2	NA|NA|NA	O	Belongs to the thioredoxin family
fig|6666666.333347.peg.576	754252.PFREUD_24100	7.3e-183	646.4	Propionibacteriales	trxB		1.8.1.9	ko:K00384	ko00450,map00450		R02016,R03596,R09372	RC00013,RC02518,RC02873	ko00000,ko00001,ko01000				Propionibacteriales	2GKD2@201174,4DPPP@85009,COG0492@1,COG0492@2	NA|NA|NA	C	Belongs to the class-II pyridine nucleotide-disulfide oxidoreductase family
fig|6666666.333347.peg.577	754252.PFREUD_24090	9.8e-231	805.8	Actinobacteria													Propionibacteriales	2GR9A@201174,COG1653@1,COG1653@2	NA|NA|NA	G	Bacterial extracellular solute-binding protein
fig|6666666.333347.peg.578	754252.PFREUD_24080	1e-124	452.6	Bacteria													Propionibacteriales	COG0406@1,COG0406@2	NA|NA|NA	G	alpha-ribazole phosphatase activity
fig|6666666.333347.peg.579	754252.PFREUD_24070	0.0	1160.2	Actinobacteria													Propionibacteriales	2GM4A@201174,COG0515@1,COG0515@2	NA|NA|NA	KLT	serine threonine protein kinase
fig|6666666.333347.peg.580	1121933.AUHH01000007_gene3304	3.3e-39	170.2	Propionibacteriales													Propionibacteriales	2GN00@201174,4DQW4@85009,COG3170@1,COG3170@2	NA|NA|NA	NU	Tfp pilus assembly protein FimV
fig|6666666.333347.peg.581	754252.PFREUD_24050	5.4e-270	936.4	Propionibacteriales													Propionibacteriales	2H4H5@201174,4DWGG@85009,COG0477@1,COG2814@2	NA|NA|NA	EGP	Major Facilitator Superfamily
fig|6666666.333347.peg.582	754252.PFREUD_24040	3.4e-288	996.9	Propionibacteriales			2.7.7.19	ko:K00970	ko03018,map03018				ko00000,ko00001,ko01000,ko03019				Propionibacteriales	2GMT1@201174,4DMZV@85009,COG0617@1,COG0617@2	NA|NA|NA	J	Probable RNA and SrmB- binding site of polymerase A
fig|6666666.333347.peg.583	754252.PFREUD_24030	3.6e-244	850.9	Propionibacteriales				ko:K22044					ko00000,ko02000	1.A.23.3			Propionibacteriales	2GMFK@201174,4DNMY@85009,COG0668@1,COG0668@2	NA|NA|NA	M	mechanosensitive ion channel
fig|6666666.333347.peg.584	754252.PFREUD_11170	6.7e-309	1066.2	Actinobacteria													Propionibacteriales	2BBT7@1,2H2DB@201174,325BF@2	NA|NA|NA
fig|6666666.333347.peg.585	754252.PFREUD_11180	7.4e-49	199.5	Bacteria													Propionibacteriales	COG1846@1,COG1846@2	NA|NA|NA	K	DNA-binding transcription factor activity
fig|6666666.333347.peg.586	754252.PFREUD_11190	9e-87	326.2	Actinobacteria													Propionibacteriales	2B48T@1,2GY61@201174,31X00@2	NA|NA|NA
fig|6666666.333347.peg.587	754252.PFREUD_11200	4.3e-150	537.3	Actinobacteria													Propionibacteriales	2GJKB@201174,COG5006@1,COG5006@2	NA|NA|NA	K	permease, DMT superfamily
fig|6666666.333347.peg.588	754252.PFREUD_11210	8.7e-173	612.8	Propionibacteriales													Propionibacteriales	2GMA2@201174,4DVUX@85009,COG0604@1,COG0604@2	NA|NA|NA	C	alcohol dehydrogenase
fig|6666666.333347.peg.589	754252.PFREUD_11220	9.3e-101	372.9	Actinobacteria													Propionibacteriales	2IR1F@201174,COG1309@1,COG1309@2	NA|NA|NA	K	transcriptional regulator
fig|6666666.333347.peg.590	1064537.AGSO01000031_gene3339	1.4e-38	166.0	Dermabacteraceae													Propionibacteriales	2GIUM@201174,4FDFZ@85020,COG0477@1,COG0477@2	NA|NA|NA	EGP	Major Facilitator Superfamily
fig|6666666.333347.peg.591	1064537.AGSO01000031_gene3339	2.6e-122	445.3	Dermabacteraceae													Propionibacteriales	2GIUM@201174,4FDFZ@85020,COG0477@1,COG0477@2	NA|NA|NA	EGP	Major Facilitator Superfamily
fig|6666666.333347.peg.592	754252.PFREUD_11250	8.7e-95	352.8	Bacteria													Propionibacteriales	COG4283@1,COG4283@2	NA|NA|NA	S	Protein of unknown function (DUF1706)
fig|6666666.333347.peg.593	754252.PFREUD_11260	3.9e-251	873.6	Propionibacteriales	der			ko:K03977					ko00000,ko03009				Propionibacteriales	2GJ8J@201174,4DNFK@85009,COG1160@1,COG1160@2	NA|NA|NA	S	GTPase that plays an essential role in the late steps of ribosome biogenesis
fig|6666666.333347.peg.594	754252.PFREUD_11270	2e-118	431.8	Actinobacteria													Propionibacteriales	2H3SI@201174,COG0283@1,COG0283@2	NA|NA|NA	F	Belongs to the cytidylate kinase family. Type 1 subfamily
fig|6666666.333347.peg.595	754252.PFREUD_11280	2.3e-201	708.0	Propionibacteriales			1.3.1.12	ko:K04517	ko00400,ko00401,ko01100,ko01110,ko01130,ko01230,map00400,map00401,map01100,map01110,map01130,map01230	M00025	R01728	RC00125	ko00000,ko00001,ko00002,ko01000				Propionibacteriales	2GKB4@201174,4DNB5@85009,COG0287@1,COG0287@2	NA|NA|NA	E	Prephenate dehydrogenase
fig|6666666.333347.peg.596	754252.PFREUD_11290	5.7e-132	476.9	Propionibacteriales	prcA		3.4.25.1	ko:K03432	ko03050,map03050	M00342,M00343			ko00000,ko00001,ko00002,ko01000,ko01002,ko03051				Propionibacteriales	2GKZ1@201174,4DMZ3@85009,COG0638@1,COG0638@2	NA|NA|NA	O	Component of the proteasome core, a large protease complex with broad specificity involved in protein degradation
fig|6666666.333347.peg.597	754252.PFREUD_11300	2.5e-155	554.7	Propionibacteriales	prcB		3.4.25.1	ko:K03433	ko03050,map03050	M00342,M00343			ko00000,ko00001,ko00002,ko01000,ko01002,ko03051				Propionibacteriales	2GJ60@201174,4DPD6@85009,COG0638@1,COG0638@2	NA|NA|NA	O	Component of the proteasome core, a large protease complex with broad specificity involved in protein degradation
fig|6666666.333347.peg.598	754252.PFREUD_11310	2.3e-206	724.5	Propionibacteriales			2.1.1.219,2.1.1.220	ko:K07442					ko00000,ko01000,ko03016				Propionibacteriales	2GJPD@201174,4DNGH@85009,COG2519@1,COG2519@2	NA|NA|NA	J	Catalyzes the S-adenosyl-L-methionine-dependent formation of N(1)-methyladenine at position 58 (m1A58) in tRNA
fig|6666666.333347.peg.599	754252.PFREUD_11320	1.7e-125	455.3	Propionibacteriales													Propionibacteriales	2GJNG@201174,4DQE5@85009,COG0637@1,COG0637@2	NA|NA|NA	S	haloacid dehalogenase-like hydrolase
fig|6666666.333347.peg.600	754252.PFREUD_11330	3.7e-179	634.4	Bacteria													Propionibacteriales	COG0616@1,COG0616@2	NA|NA|NA	OU	serine-type peptidase activity
fig|6666666.333347.peg.601	754252.PFREUD_11340	0.0	2283.4	Actinobacteria													Propionibacteriales	2GM5Q@201174,COG0646@1,COG0646@2,COG1410@1,COG1410@2	NA|NA|NA	E	Methionine synthase
fig|6666666.333347.peg.602	754252.PFREUD_11350	1.3e-153	548.9	Propionibacteriales													Propionibacteriales	2I2H9@201174,4DWGD@85009,COG2047@1,COG2047@2	NA|NA|NA	S	PAC2 family
fig|6666666.333347.peg.603	754252.PFREUD_11360	1.6e-260	904.8	Propionibacteriales			3.4.22.40	ko:K01372					ko00000,ko01000,ko01002				Propionibacteriales	2GNYU@201174,4DQ4H@85009,COG3579@1,COG3579@2	NA|NA|NA	E	Peptidase C1-like family
fig|6666666.333347.peg.604	754252.PFREUD_11370	1.1e-116	426.0	Propionibacteriales	rpe		5.1.3.1	ko:K01783	ko00030,ko00040,ko00710,ko01100,ko01110,ko01120,ko01130,ko01200,ko01230,map00030,map00040,map00710,map01100,map01110,map01120,map01130,map01200,map01230	M00004,M00007	R01529	RC00540	ko00000,ko00001,ko00002,ko01000				Propionibacteriales	2GJZ9@201174,4DNZI@85009,COG0036@1,COG0036@2	NA|NA|NA	G	Belongs to the ribulose-phosphate 3-epimerase family
fig|6666666.333347.peg.605	754252.PFREUD_11380	2.1e-257	894.4	Propionibacteriales			2.1.1.176	ko:K03500					ko00000,ko01000,ko03009				Propionibacteriales	2GM21@201174,4DP4E@85009,COG0144@1,COG0144@2,COG0781@1,COG0781@2	NA|NA|NA	JK	Belongs to the class I-like SAM-binding methyltransferase superfamily. RsmB NOP family
fig|6666666.333347.peg.606	754252.PFREUD_11390	4e-178	630.6	Propionibacteriales	fmt		2.1.2.9	ko:K00604	ko00670,ko00970,map00670,map00970		R03940	RC00026,RC00165	ko00000,ko00001,ko01000				Propionibacteriales	2GKH5@201174,4DN9I@85009,COG0223@1,COG0223@2	NA|NA|NA	J	Attaches a formyl group to the free amino group of methionyl-tRNA(fMet). The formyl group appears to play a dual role in the initiator identity of N-formylmethionyl-tRNA by promoting its recognition by IF2 and preventing the misappropriation of this tRNA by the elongation apparatus
fig|6666666.333347.peg.607	754252.PFREUD_11400	0.0	1343.6	Propionibacteriales	priA			ko:K04066	ko03440,map03440				ko00000,ko00001,ko01000,ko03400				Propionibacteriales	2GKES@201174,4DNMW@85009,COG1198@1,COG1198@2	NA|NA|NA	L	Involved in the restart of stalled replication forks. Recognizes and binds the arrested nascent DNA chain at stalled replication forks. It can open the DNA duplex, via its helicase activity, and promote assembly of the primosome and loading of the major replicative helicase DnaB onto DNA
fig|6666666.333347.peg.608	754252.PFREUD_11410	1.3e-218	765.4	Propionibacteriales	metK		2.5.1.6	ko:K00789	ko00270,ko01100,ko01110,ko01230,map00270,map01100,map01110,map01230	M00034,M00035,M00368,M00609	R00177,R04771	RC00021,RC01211	ko00000,ko00001,ko00002,ko01000				Propionibacteriales	2GJ4U@201174,4DN34@85009,COG0192@1,COG0192@2	NA|NA|NA	H	Catalyzes the formation of S-adenosylmethionine (AdoMet) from methionine and ATP. The overall synthetic reaction is composed of two sequential steps, AdoMet formation and the subsequent tripolyphosphate hydrolysis which occurs prior to release of AdoMet from the enzyme
fig|6666666.333347.peg.609	754252.PFREUD_11420	2.6e-39	167.5	Propionibacteriales	rpoZ		2.7.7.6	ko:K03060	ko00230,ko00240,ko01100,ko03020,map00230,map00240,map01100,map03020	M00183	R00435,R00441,R00442,R00443	RC02795	br01611,ko00000,ko00001,ko00002,ko01000,ko03021,ko03400				Propionibacteriales	2IQHU@201174,4DRNP@85009,COG1758@1,COG1758@2	NA|NA|NA	K	Promotes RNA polymerase assembly. Latches the N- and C- terminal regions of the beta' subunit thereby facilitating its interaction with the beta and alpha subunits
fig|6666666.333347.peg.610	754252.PFREUD_11430	2.3e-113	414.8	Propionibacteriales	gmk		2.7.4.8	ko:K00942	ko00230,ko01100,map00230,map01100	M00050	R00332,R02090	RC00002	ko00000,ko00001,ko00002,ko01000				Propionibacteriales	2GK2M@201174,4DQBB@85009,COG0194@1,COG0194@2	NA|NA|NA	F	Essential for recycling GMP and indirectly, cGMP
fig|6666666.333347.peg.611	754252.PFREUD_11440	3.4e-49	200.7	Propionibacteriales													Propionibacteriales	2IKPU@201174,4DRRY@85009,COG0099@1,COG0099@2	NA|NA|NA	J	integration host factor
fig|6666666.333347.peg.612	754252.PFREUD_11450	1.7e-148	531.9	Propionibacteriales	pyrF		4.1.1.23	ko:K01591	ko00240,ko01100,map00240,map01100	M00051	R00965	RC00409	ko00000,ko00001,ko00002,ko01000				Propionibacteriales	2GKWK@201174,4DNH0@85009,COG0284@1,COG0284@2	NA|NA|NA	F	Belongs to the OMP decarboxylase family. Type 2 subfamily
fig|6666666.333347.peg.613	754252.PFREUD_11460	1.7e-207	728.4	Propionibacteriales	pyrD		1.3.5.2	ko:K00254	ko00240,ko01100,map00240,map01100	M00051	R01868	RC00051	ko00000,ko00001,ko00002,ko01000				Propionibacteriales	2GKC6@201174,4DP48@85009,COG0167@1,COG0167@2	NA|NA|NA	F	Catalyzes the conversion of dihydroorotate to orotate with quinone as electron acceptor
fig|6666666.333347.peg.614	754252.PFREUD_11470	0.0	2199.9	Propionibacteriales	carB		6.3.5.5	ko:K01955	ko00240,ko00250,ko01100,map00240,map00250,map01100	M00051	R00256,R00575,R01395,R10948,R10949	RC00002,RC00010,RC00043,RC02750,RC02798,RC03314	ko00000,ko00001,ko00002,ko01000				Propionibacteriales	2GK5N@201174,4DNSQ@85009,COG0458@1,COG0458@2	NA|NA|NA	F	Carbamoyl-phosphate synthetase ammonia chain
fig|6666666.333347.peg.615	754252.PFREUD_11480	9.1e-228	795.8	Propionibacteriales	carA		6.3.5.5	ko:K01956	ko00240,ko00250,ko01100,map00240,map00250,map01100	M00051	R00256,R00575,R01395,R10948,R10949	RC00002,RC00010,RC00043,RC02750,RC02798,RC03314	ko00000,ko00001,ko00002,ko01000				Propionibacteriales	2GKFA@201174,4DNY4@85009,COG0505@1,COG0505@2	NA|NA|NA	F	Belongs to the CarA family
fig|6666666.333347.peg.616	754252.PFREUD_11500	4.5e-109	400.6	Actinobacteria													Propionibacteriales	2IM3D@201174,COG0781@1,COG0781@2	NA|NA|NA	K	Involved in transcription antitermination. Required for transcription of ribosomal RNA (rRNA) genes. Binds specifically to the boxA antiterminator sequence of the ribosomal RNA (rrn) operons
fig|6666666.333347.peg.617	754252.PFREUD_11510	6.7e-104	383.3	Actinobacteria													Propionibacteriales	2GJMS@201174,COG0231@1,COG0231@2	NA|NA|NA	J	Involved in peptide bond synthesis. Stimulates efficient translation and peptide-bond synthesis on native or reconstituted 70S ribosomes in vitro. Probably functions indirectly by altering the affinity of the ribosome for aminoacyl-tRNA, thus increasing their reactivity as acceptors for peptidyl transferase
fig|6666666.333347.peg.618	754252.PFREUD_11520	1.4e-300	1038.1	Propionibacteriales	aroB		2.7.1.71,4.2.3.4	ko:K01735,ko:K13829	ko00400,ko01100,ko01110,ko01130,ko01230,map00400,map01100,map01110,map01130,map01230	M00022	R02412,R03083	RC00002,RC00078,RC00847	ko00000,ko00001,ko00002,ko01000				Propionibacteriales	2GIUZ@201174,4DN6F@85009,COG0337@1,COG0337@2	NA|NA|NA	E	Catalyzes the conversion of 3-deoxy-D-arabino- heptulosonate 7-phosphate (DAHP) to dehydroquinate (DHQ)
fig|6666666.333347.peg.619	754252.PFREUD_11530	3.1e-223	780.8	Propionibacteriales	aroC		4.2.3.5	ko:K01736	ko00400,ko01100,ko01110,ko01130,ko01230,map00400,map01100,map01110,map01130,map01230	M00022	R01714	RC00586	ko00000,ko00001,ko00002,ko01000				Propionibacteriales	2GJJN@201174,4DPU4@85009,COG0082@1,COG0082@2	NA|NA|NA	E	Catalyzes the anti-1,4-elimination of the C-3 phosphate and the C-6 proR hydrogen from 5-enolpyruvylshikimate-3-phosphate (EPSP) to yield chorismate, which is the branch point compound that serves as the starting substrate for the three terminal pathways of aromatic amino acid biosynthesis. This reaction introduces a second double bond into the aromatic ring system
fig|6666666.333347.peg.620	754252.PFREUD_11540	7.7e-230	802.7	Propionibacteriales	mltG			ko:K07082					ko00000				Propionibacteriales	2GKGQ@201174,4DN3K@85009,COG1559@1,COG1559@2	NA|NA|NA	S	Functions as a peptidoglycan terminase that cleaves nascent peptidoglycan strands endolytically to terminate their elongation
fig|6666666.333347.peg.621	754252.PFREUD_11550	1.9e-95	355.1	Propionibacteriales				ko:K07447					ko00000,ko01000				Propionibacteriales	2IQB0@201174,4DR7E@85009,COG0816@1,COG0816@2	NA|NA|NA	L	Could be a nuclease involved in processing of the 5'-end of pre-16S rRNA
fig|6666666.333347.peg.622	754252.PFREUD_11560	0.0	1781.1	Propionibacteriales	alaS		6.1.1.7	ko:K01872	ko00970,map00970	M00359,M00360	R03038	RC00055,RC00523	ko00000,ko00001,ko00002,ko01000,ko01007,ko03016				Propionibacteriales	2GIUG@201174,4DP1M@85009,COG0013@1,COG0013@2	NA|NA|NA	J	Catalyzes the attachment of alanine to tRNA(Ala) in a two-step reaction alanine is first activated by ATP to form Ala- AMP and then transferred to the acceptor end of tRNA(Ala). Also edits incorrectly charged Ser-tRNA(Ala) and Gly-tRNA(Ala) via its editing domain
fig|6666666.333347.peg.623	754252.PFREUD_11570	1.5e-183	648.7	Actinobacteria													Propionibacteriales	2H3WC@201174,COG0039@1,COG0039@2	NA|NA|NA	C	Belongs to the LDH MDH superfamily
fig|6666666.333347.peg.624	754252.PFREUD_11580	9.2e-259	899.0	Propionibacteriales				ko:K07478					ko00000				Propionibacteriales	2GKDP@201174,4DP5Q@85009,COG2256@1,COG2256@2	NA|NA|NA	L	MgsA AAA+ ATPase C terminal
fig|6666666.333347.peg.625	754252.PFREUD_11590	0.0	1246.5	Propionibacteriales	aspS		6.1.1.12	ko:K01876	ko00970,map00970	M00359,M00360	R05577	RC00055,RC00523	ko00000,ko00001,ko00002,ko01000,ko01007,ko03016,ko03029				Propionibacteriales	2GJHU@201174,4DPC4@85009,COG0173@1,COG0173@2	NA|NA|NA	J	Aspartyl-tRNA synthetase with relaxed tRNA specificity since it is able to aspartylate not only its cognate tRNA(Asp) but also tRNA(Asn). Reaction proceeds in two steps L-aspartate is first activated by ATP to form Asp-AMP and then transferred to the acceptor end of tRNA(Asp Asn)
fig|6666666.333347.peg.626	754252.PFREUD_11600	1.5e-205	721.8	Actinobacteria													Propionibacteriales	28IW2@1,2IA78@201174,2Z8UC@2	NA|NA|NA
fig|6666666.333347.peg.627	754252.PFREUD_11610	1.9e-152	545.0	Actinobacteria													Propionibacteriales	2IBRH@201174,COG3527@1,COG3527@2	NA|NA|NA	Q	Belongs to the alpha-acetolactate decarboxylase family
fig|6666666.333347.peg.628	754252.PFREUD_11620	4.1e-253	880.2	Propionibacteriales	hisS		6.1.1.21	ko:K01892	ko00970,map00970	M00359,M00360	R03655	RC00055,RC00523	ko00000,ko00001,ko00002,ko01000,ko01007,ko03016				Propionibacteriales	2GIYJ@201174,4DP1N@85009,COG0124@1,COG0124@2	NA|NA|NA	J	Histidine--tRNA ligase
fig|6666666.333347.peg.629	754252.PFREUD_11630	8.1e-128	463.0	Propionibacteriales													Propionibacteriales	2GJU0@201174,4DNMS@85009,COG0491@1,COG0491@2	NA|NA|NA	S	Metallo-beta-lactamase superfamily
fig|6666666.333347.peg.630	754252.PFREUD_11640	1.6e-222	778.5	Propionibacteriales													Propionibacteriales	2GJBD@201174,4DNC8@85009,COG1196@1,COG1196@2	NA|NA|NA	D	Domain of Unknown Function (DUF349)
fig|6666666.333347.peg.631	754252.PFREUD_11650	0.0	1562.7	Propionibacteriales	relA		2.7.6.5	ko:K00951	ko00230,map00230		R00429	RC00002,RC00078	ko00000,ko00001,ko01000				Propionibacteriales	2GJYQ@201174,4DNJH@85009,COG0317@1,COG0317@2	NA|NA|NA	KT	In eubacteria ppGpp (guanosine 3'-diphosphate 5-' diphosphate) is a mediator of the stringent response that coordinates a variety of cellular activities in response to changes in nutritional abundance
fig|6666666.333347.peg.632	754252.PFREUD_11660	6.6e-93	346.7	Actinobacteria													Propionibacteriales	2IM7C@201174,COG0503@1,COG0503@2	NA|NA|NA	F	Catalyzes a salvage reaction resulting in the formation of AMP, that is energically less costly than de novo synthesis
fig|6666666.333347.peg.633	754252.PFREUD_11670	1.2e-217	762.3	Propionibacteriales	secF			ko:K03074	ko03060,ko03070,map03060,map03070	M00335			ko00000,ko00001,ko00002,ko02044	2.A.6.4,3.A.5.2,3.A.5.7			Propionibacteriales	2GJRS@201174,4DPBJ@85009,COG0341@1,COG0341@2	NA|NA|NA	U	Part of the Sec protein translocase complex. Interacts with the SecYEG preprotein conducting channel. SecDF uses the proton motive force (PMF) to complete protein translocation after the ATP-dependent function of SecA
fig|6666666.333347.peg.634	754252.PFREUD_11680	6.6e-288	996.1	Propionibacteriales	secD			ko:K03072	ko03060,ko03070,map03060,map03070	M00335			ko00000,ko00001,ko00002,ko02044	2.A.6.4,3.A.5.2,3.A.5.7			Propionibacteriales	2GJTT@201174,4DP94@85009,COG0342@1,COG0342@2	NA|NA|NA	U	Part of the Sec protein translocase complex. Interacts with the SecYEG preprotein conducting channel. SecDF uses the proton motive force (PMF) to complete protein translocation after the ATP-dependent function of SecA
fig|6666666.333347.peg.635	754252.PFREUD_11690	3.4e-83	314.3	Propionibacteriales	yajC			ko:K03210	ko02024,ko03060,ko03070,map02024,map03060,map03070	M00335			ko00000,ko00001,ko00002,ko02044	3.A.5.1,3.A.5.2			Propionibacteriales	2GXK0@201174,4DSPJ@85009,COG1862@1,COG1862@2	NA|NA|NA	U	Preprotein translocase subunit
fig|6666666.333347.peg.636	754252.PFREUD_11700	5e-190	670.2	Propionibacteriales	ruvB		3.6.4.12	ko:K03551	ko03440,map03440				ko00000,ko00001,ko01000,ko03400				Propionibacteriales	2GJZF@201174,4DP63@85009,COG2255@1,COG2255@2	NA|NA|NA	L	The RuvA-RuvB complex in the presence of ATP renatures cruciform structure in supercoiled DNA with palindromic sequence, indicating that it may promote strand exchange reactions in homologous recombination. RuvAB is a helicase that mediates the Holliday junction migration by localized denaturation and reannealing
fig|6666666.333347.peg.637	754252.PFREUD_11710	7.7e-106	389.8	Propionibacteriales	ruvA		3.6.4.12	ko:K03550	ko03440,map03440				ko00000,ko00001,ko01000,ko03400				Propionibacteriales	2GN17@201174,4DQ7Y@85009,COG0632@1,COG0632@2	NA|NA|NA	L	The RuvA-RuvB complex in the presence of ATP renatures cruciform structure in supercoiled DNA with palindromic sequence, indicating that it may promote strand exchange reactions in homologous recombination. RuvAB is a helicase that mediates the Holliday junction migration by localized denaturation and reannealing. RuvA stimulates, in the presence of DNA, the weak ATPase activity of RuvB
fig|6666666.333347.peg.638	754252.PFREUD_11720	5.2e-86	323.9	Propionibacteriales	ruvC		3.1.22.4	ko:K01159	ko03440,map03440				ko00000,ko00001,ko01000,ko03400				Propionibacteriales	2GJI5@201174,4DQAA@85009,COG0817@1,COG0817@2	NA|NA|NA	L	Nuclease that resolves Holliday junction intermediates in genetic recombination. Cleaves the cruciform structure in supercoiled DNA by nicking to strands with the same polarity at sites symmetrically opposed at the junction in the homologous arms and leaves a 5'-terminal phosphate and a 3'-terminal hydroxyl group
fig|6666666.333347.peg.639	754252.PFREUD_11730	2.4e-131	474.9	Propionibacteriales													Propionibacteriales	2GJ4G@201174,4DN3U@85009,COG0217@1,COG0217@2	NA|NA|NA	K	Transcriptional regulatory protein
fig|6666666.333347.peg.640	754252.PFREUD_11740	4.9e-195	686.8	Bacteria													Propionibacteriales	COG0454@1,COG0456@2	NA|NA|NA	K	acetyltransferase
fig|6666666.333347.peg.641	754252.PFREUD_11750	6.3e-131	473.4	Propionibacteriales	hisA		5.3.1.16,5.3.1.24	ko:K01814,ko:K01817	ko00340,ko00400,ko01100,ko01110,ko01130,ko01230,map00340,map00400,map01100,map01110,map01130,map01230	M00023,M00026	R03509,R04640	RC00945	ko00000,ko00001,ko00002,ko01000				Propionibacteriales	2GJ4V@201174,4DMXV@85009,COG0106@1,COG0106@2	NA|NA|NA	E	1-(5-phosphoribosyl)-5- (5-phosphoribosylamino)methylideneamino imidazole-4-carboxamide isomerase
fig|6666666.333347.peg.642	754252.PFREUD_11760	4e-127	460.7	Propionibacteriales	hisH			ko:K02501	ko00340,ko01100,ko01110,ko01230,map00340,map01100,map01110,map01230	M00026	R04558	RC00010,RC01190,RC01943	ko00000,ko00001,ko00002,ko01000				Propionibacteriales	2GIYS@201174,4DPJU@85009,COG0118@1,COG0118@2	NA|NA|NA	E	IGPS catalyzes the conversion of PRFAR and glutamine to IGP, AICAR and glutamate. The HisH subunit provides the glutamine amidotransferase activity that produces the ammonia necessary to HisF for the synthesis of IGP and AICAR
fig|6666666.333347.peg.643	754252.PFREUD_11770	1.3e-100	372.5	Propionibacteriales	hisB		4.2.1.19	ko:K01693	ko00340,ko01100,ko01110,ko01230,map00340,map01100,map01110,map01230	M00026	R03457	RC00932	ko00000,ko00001,ko00002,ko01000				Propionibacteriales	2GKMD@201174,4DNSZ@85009,COG0131@1,COG0131@2	NA|NA|NA	E	Imidazoleglycerol-phosphate dehydratase
fig|6666666.333347.peg.644	754252.PFREUD_11780	3.2e-228	797.3	Propionibacteriales	hisC		2.6.1.9	ko:K00817	ko00340,ko00350,ko00360,ko00400,ko00401,ko00960,ko01100,ko01110,ko01130,ko01230,map00340,map00350,map00360,map00400,map00401,map00960,map01100,map01110,map01130,map01230	M00026	R00694,R00734,R03243	RC00006,RC00888	ko00000,ko00001,ko00002,ko01000,ko01007				Propionibacteriales	2GJ9W@201174,4DPP5@85009,COG0079@1,COG0079@2	NA|NA|NA	E	Belongs to the class-II pyridoxal-phosphate-dependent aminotransferase family. Histidinol-phosphate aminotransferase subfamily
fig|6666666.333347.peg.645	754252.PFREUD_11790	2.8e-238	830.9	Propionibacteriales	hisD		1.1.1.23	ko:K00013	ko00340,ko01100,ko01110,ko01230,map00340,map01100,map01110,map01230	M00026	R01158,R01163,R03012	RC00099,RC00242,RC00463	ko00000,ko00001,ko00002,ko01000				Propionibacteriales	2GKKA@201174,4DMY2@85009,COG0141@1,COG0141@2	NA|NA|NA	E	Catalyzes the sequential NAD-dependent oxidations of L- histidinol to L-histidinaldehyde and then to L-histidine
fig|6666666.333347.peg.646	754252.PFREUD_11800	3.7e-129	467.6	Propionibacteriales				ko:K07150					ko00000				Propionibacteriales	2GM75@201174,4DPPY@85009,COG1811@1,COG1811@2	NA|NA|NA	S	Protein of unknown function (DUF554)
fig|6666666.333347.peg.647	754252.PFREUD_11810	1.3e-90	339.0	Propionibacteriales				ko:K03976					ko00000,ko01000,ko03016				Propionibacteriales	2IHS8@201174,4DQRV@85009,COG2606@1,COG2606@2	NA|NA|NA	S	Belongs to the prolyl-tRNA editing family. YbaK EbsC subfamily
fig|6666666.333347.peg.648	754252.PFREUD_11820	1.2e-132	479.2	Propionibacteriales													Propionibacteriales	2DVYJ@1,2HZGU@201174,33XQ4@2,4DSRP@85009	NA|NA|NA
fig|6666666.333347.peg.649	754252.PFREUD_11830	0.0	2397.5	Propionibacteriales	dnaE		2.7.7.7	ko:K02337	ko00230,ko00240,ko01100,ko03030,ko03430,ko03440,map00230,map00240,map01100,map03030,map03430,map03440	M00260	R00375,R00376,R00377,R00378	RC02795	ko00000,ko00001,ko00002,ko01000,ko03032,ko03400				Propionibacteriales	2GJ1P@201174,4DTRE@85009,COG0587@1,COG0587@2	NA|NA|NA	L	Bacterial DNA polymerase III alpha subunit
fig|6666666.333347.peg.650	754252.PFREUD_11840	1.2e-104	386.0	Bacteria													Propionibacteriales	COG3247@1,COG3247@2	NA|NA|NA	U	response to pH
fig|6666666.333347.peg.651	754252.PFREUD_11850	4.2e-291	1006.5	Propionibacteriales	gltD		1.4.1.13,1.4.1.14	ko:K00266	ko00250,ko00910,ko01100,ko01110,ko01120,ko01130,ko01230,map00250,map00910,map01100,map01110,map01120,map01130,map01230		R00093,R00114,R00248	RC00006,RC00010,RC02799	ko00000,ko00001,ko01000				Propionibacteriales	2GJ0A@201174,4DNI1@85009,COG0493@1,COG0493@2	NA|NA|NA	E	Dihydroprymidine dehydrogenase domain II, 4Fe-4S cluster
fig|6666666.333347.peg.652	754252.PFREUD_11860	0.0	2982.2	Propionibacteriales	gltB		1.4.1.13,1.4.1.14	ko:K00265	ko00250,ko00910,ko01100,ko01110,ko01120,ko01130,ko01230,map00250,map00910,map01100,map01110,map01120,map01130,map01230		R00093,R00114,R00248	RC00006,RC00010,RC02799	ko00000,ko00001,ko01000				Propionibacteriales	2GN09@201174,4DP8G@85009,COG0067@1,COG0067@2,COG0069@1,COG0069@2	NA|NA|NA	E	GXGXG motif
fig|6666666.333347.peg.653	754252.PFREUD_11870	1.1e-189	669.1	Propionibacteriales	lgt												Propionibacteriales	2GKSS@201174,4DP3T@85009,COG0682@1,COG0682@2	NA|NA|NA	M	Transfers the N-acyl diglyceride group on what will become the N-terminal cysteine of membrane lipoproteins
fig|6666666.333347.peg.654	754252.PFREUD_11880	1.7e-165	588.6	Propionibacteriales	trpA		4.2.1.20	ko:K01695	ko00260,ko00400,ko01100,ko01110,ko01130,ko01230,map00260,map00400,map01100,map01110,map01130,map01230	M00023	R00674,R02340,R02722	RC00209,RC00210,RC00700,RC00701,RC02868	ko00000,ko00001,ko00002,ko01000				Propionibacteriales	2GN6T@201174,4DNGE@85009,COG0159@1,COG0159@2	NA|NA|NA	E	The alpha subunit is responsible for the aldol cleavage of indoleglycerol phosphate to indole and glyceraldehyde 3- phosphate
fig|6666666.333347.peg.655	754252.PFREUD_11890	2.4e-239	834.3	Propionibacteriales	trpB		4.2.1.20	ko:K01696	ko00260,ko00400,ko01100,ko01110,ko01130,ko01230,map00260,map00400,map01100,map01110,map01130,map01230	M00023	R00674,R02340,R02722	RC00209,RC00210,RC00700,RC00701,RC02868	ko00000,ko00001,ko00002,ko01000				Propionibacteriales	2GM7Z@201174,4DN45@85009,COG0133@1,COG0133@2	NA|NA|NA	E	The beta subunit is responsible for the synthesis of L- tryptophan from indole and L-serine
fig|6666666.333347.peg.656	754252.PFREUD_11900	2.5e-150	538.1	Propionibacteriales	trpC		4.1.1.48	ko:K01609	ko00400,ko01100,ko01110,ko01130,ko01230,map00400,map01100,map01110,map01130,map01230	M00023	R03508	RC00944	ko00000,ko00001,ko00002,ko01000				Propionibacteriales	2I4VZ@201174,4DX2K@85009,COG3010@1,COG3010@2	NA|NA|NA	E	Belongs to the TrpC family
fig|6666666.333347.peg.657	754252.PFREUD_11910	4.7e-293	1013.1	Propionibacteriales	trpE		4.1.3.27	ko:K01657	ko00400,ko00405,ko01100,ko01110,ko01130,ko01230,ko02024,ko02025,map00400,map00405,map01100,map01110,map01130,map01230,map02024,map02025	M00023	R00985,R00986	RC00010,RC02148,RC02414	ko00000,ko00001,ko00002,ko01000				Propionibacteriales	2GKJT@201174,4DQ56@85009,COG0147@1,COG0147@2	NA|NA|NA	E	Part of a heterotetrameric complex that catalyzes the two-step biosynthesis of anthranilate, an intermediate in the biosynthesis of L-tryptophan. In the first step, the glutamine- binding beta subunit (TrpG) of anthranilate synthase (AS) provides the glutamine amidotransferase activity which generates ammonia as a substrate that, along with chorismate, is used in the second step, catalyzed by the…
fig|6666666.333347.peg.658	754252.PFREUD_11920	1.9e-74	285.0	Propionibacteriales	hisI		3.5.4.19	ko:K01496	ko00340,ko01100,ko01110,ko01230,map00340,map01100,map01110,map01230	M00026	R04037	RC01055	ko00000,ko00001,ko00002,ko01000				Propionibacteriales	2IKKU@201174,4DR51@85009,COG0139@1,COG0139@2	NA|NA|NA	E	Catalyzes the hydrolysis of the adenine ring of phosphoribosyl-AMP
fig|6666666.333347.peg.659	754252.PFREUD_11930	4.6e-131	473.8	Propionibacteriales													Propionibacteriales	2GJ62@201174,4DR20@85009,COG0243@1,COG0243@2	NA|NA|NA	C	molybdopterin cofactor binding
fig|6666666.333347.peg.660	754252.PFREUD_11940	0.0	1183.3	Actinobacteria													Propionibacteriales	2H1TZ@201174,COG0008@1,COG0008@2	NA|NA|NA	J	tRNA synthetases class I (E and Q), anti-codon binding domain
fig|6666666.333347.peg.661	754252.PFREUD_11950	4.6e-122	443.7	Actinobacteria													Propionibacteriales	2I9GN@201174,COG0406@1,COG0406@2	NA|NA|NA	G	phosphoglycerate mutase
fig|6666666.333347.peg.662	754252.PFREUD_11960	5.1e-163	580.5	Actinobacteria													Propionibacteriales	2GKNV@201174,COG2984@1,COG2984@2	NA|NA|NA	S	ABC transporter substrate-binding protein
fig|6666666.333347.peg.663	754252.PFREUD_11970	8.5e-160	569.7	Actinobacteria													Propionibacteriales	2I8VW@201174,COG4120@1,COG4120@2	NA|NA|NA	S	Belongs to the binding-protein-dependent transport system permease family
fig|6666666.333347.peg.664	754252.PFREUD_11980	6.9e-139	500.0	Propionibacteriales				ko:K05833		M00247			ko00000,ko00002,ko02000				Propionibacteriales	2GNP6@201174,4DUW4@85009,COG1101@1,COG1101@2	NA|NA|NA	S	ATPases associated with a variety of cellular activities
fig|6666666.333347.peg.665	754252.PFREUD_11990	2e-194	684.9	Propionibacteriales													Propionibacteriales	2I2N7@201174,4DQ83@85009,COG1938@1,COG1938@2	NA|NA|NA	S	PAC2 family
fig|6666666.333347.peg.666	754252.PFREUD_12000	1.6e-134	485.3	Propionibacteriales													Propionibacteriales	2GIUS@201174,4DREC@85009,COG2120@1,COG2120@2	NA|NA|NA	S	GlcNAc-PI de-N-acetylase
fig|6666666.333347.peg.667	754252.PFREUD_12010	1.2e-98	365.9	Actinobacteria													Propionibacteriales	2GJYG@201174,COG0705@1,COG0705@2	NA|NA|NA	NU	Rhomboid family
fig|6666666.333347.peg.668	754252.PFREUD_12020	1e-113	416.0	Propionibacteriales													Propionibacteriales	2GNEW@201174,4DNCR@85009,COG0009@1,COG0009@2	NA|NA|NA	J	Belongs to the SUA5 family
fig|6666666.333347.peg.670	754252.PFREUD_12040	2e-230	804.7	Propionibacteriales	pfp		2.7.1.90	ko:K00895	ko00010,ko00030,ko00051,ko01100,ko01110,ko01120,ko01130,map00010,map00030,map00051,map01100,map01110,map01120,map01130		R00764,R02073	RC00017	ko00000,ko00001,ko01000				Propionibacteriales	2GK6W@201174,4DPPT@85009,COG0205@1,COG0205@2	NA|NA|NA	G	Catalyzes the phosphorylation of D-fructose 6-phosphate, the first committing step of glycolysis. Uses inorganic phosphate (PPi) as phosphoryl donor instead of ATP like common ATP-dependent phosphofructokinases (ATP-PFKs), which renders the reaction reversible, and can thus function both in glycolysis and gluconeogenesis. Consistently, PPi-PFK can replace the enzymes of both the forward (ATP-PFK)…
fig|6666666.333347.peg.671	754252.PFREUD_12060	8.5e-99	366.3	Bacteria													Propionibacteriales	2EFFR@1,3398G@2	NA|NA|NA
fig|6666666.333347.peg.672	754252.PFREUD_12070	1.4e-145	522.3	Bacteria													Propionibacteriales	COG0568@1,COG0568@2	NA|NA|NA	K	sigma factors are initiation factors that promote the attachment of RNA polymerase to specific initiation sites and are then released
fig|6666666.333347.peg.673	754252.PFREUD_12080	0.0	1250.3	Propionibacteriales	dnaG			ko:K02316	ko03030,map03030				ko00000,ko00001,ko01000,ko03032				Propionibacteriales	2GJFX@201174,4DN6K@85009,COG0358@1,COG0358@2	NA|NA|NA	L	RNA polymerase that catalyzes the synthesis of short RNA molecules used as primers for DNA polymerase during DNA replication
fig|6666666.333347.peg.674	754252.PFREUD_12090	5.9e-134	483.4	Actinobacteria													Propionibacteriales	2IA0S@201174,COG0819@1,COG0819@2	NA|NA|NA	K	Catalyzes an amino-pyrimidine hydrolysis reaction at the C5' of the pyrimidine moiety of thiamine compounds, a reaction that is part of a thiamine salvage pathway
fig|6666666.333347.peg.675	754252.PFREUD_12100	4e-41	173.7	Bacteria													Propionibacteriales	COG0346@1,COG0346@2	NA|NA|NA	E	lactoylglutathione lyase activity
fig|6666666.333347.peg.676	754252.PFREUD_12110	1.6e-274	951.4	Actinobacteria													Propionibacteriales	2H4XN@201174,COG0568@1,COG0568@2	NA|NA|NA	K	sigma factors are initiation factors that promote the attachment of RNA polymerase to specific initiation sites and are then released
fig|6666666.333347.peg.677	754252.PFREUD_12120	8.8e-173	612.8	Propionibacteriales													Propionibacteriales	2HEZY@201174,4DQGC@85009,COG1397@1,COG1397@2	NA|NA|NA	O	ADP-ribosylglycohydrolase
fig|6666666.333347.peg.680	754252.PFREUD_12160	2.3e-156	558.1	Propionibacteriales	otsB		3.1.3.12	ko:K01087	ko00500,ko01100,map00500,map01100		R02778	RC00017	ko00000,ko00001,ko01000				Propionibacteriales	2GMKW@201174,4DNQI@85009,COG1877@1,COG1877@2	NA|NA|NA	G	Removes the phosphate from trehalose 6-phosphate to produce free trehalose
fig|6666666.333347.peg.681	754252.PFREUD_12170	3.2e-291	1006.9	Propionibacteriales	otsA		2.4.1.15,2.4.1.347	ko:K00697	ko00500,ko01100,map00500,map01100		R02737	RC00005,RC00049,RC02748	ko00000,ko00001,ko01000,ko01003		GT20		Propionibacteriales	2GMX7@201174,4DNDY@85009,COG0380@1,COG0380@2	NA|NA|NA	G	Glycosyltransferase family 20
fig|6666666.333347.peg.682	754252.PFREUD_12180	5.4e-93	347.1	Bacteria													Propionibacteriales	COG0406@1,COG0406@2	NA|NA|NA	G	alpha-ribazole phosphatase activity
fig|6666666.333347.peg.683	754252.PFREUD_12190	2.6e-205	721.1	Propionibacteriales	cobD		6.3.1.10	ko:K02227	ko00860,ko01100,map00860,map01100	M00122	R06529,R07302	RC00090,RC00096	ko00000,ko00001,ko00002,ko01000				Propionibacteriales	2GMB8@201174,4DNIT@85009,COG1270@1,COG1270@2	NA|NA|NA	H	Converts cobyric acid to cobinamide by the addition of aminopropanol on the F carboxylic group
fig|6666666.333347.peg.684	754252.PFREUD_12200	8.9e-278	962.2	Propionibacteriales	cobQ		6.3.5.10	ko:K02232	ko00860,ko01100,map00860,map01100	M00122	R05225	RC00010,RC01302	ko00000,ko00001,ko00002,ko01000				Propionibacteriales	2GJ1W@201174,4DPU3@85009,COG1492@1,COG1492@2	NA|NA|NA	H	Catalyzes amidations at positions B, D, E, and G on adenosylcobyrinic A,C-diamide. NH(2) groups are provided by glutamine, and one molecule of ATP is hydrogenolyzed for each amidation
fig|6666666.333347.peg.685	754252.PFREUD_12210	6.9e-115	419.9	Propionibacteriales	cobO		2.5.1.17	ko:K19221	ko00860,ko01100,map00860,map01100	M00122	R01492,R05220,R07268	RC00533	ko00000,ko00001,ko00002,ko01000				Propionibacteriales	2GNJQ@201174,4DNYI@85009,COG2109@1,COG2109@2	NA|NA|NA	H	ATP:corrinoid adenosyltransferase BtuR/CobO/CobP
fig|6666666.333347.peg.686	754252.PFREUD_12220	0.0	1718.7	Propionibacteriales	cobB		6.3.5.11,6.3.5.9	ko:K02224	ko00860,ko01100,ko01120,map00860,map01100,map01120		R05224,R05815	RC00010,RC01301	ko00000,ko00001,ko01000				Propionibacteriales	2GJ3R@201174,4DN94@85009,COG0079@1,COG0079@2,COG1797@1,COG1797@2	NA|NA|NA	H	Catalyzes the ATP-dependent amidation of the two carboxylate groups at positions a and c of hydrogenobyrinate, using either L-glutamine or ammonia as the nitrogen source
fig|6666666.333347.peg.687	754252.PFREUD_12230	4.1e-124	450.7	Propionibacteriales	cobU		2.7.1.156,2.7.7.62	ko:K02231	ko00860,ko01100,map00860,map01100	M00122	R05221,R05222,R06558	RC00002,RC00428	ko00000,ko00001,ko00002,ko01000				Propionibacteriales	2GM8Q@201174,4DQRD@85009,COG2087@1,COG2087@2	NA|NA|NA	H	Cobinamide kinase / cobinamide phosphate guanyltransferase
fig|6666666.333347.peg.688	754252.PFREUD_12240	1.1e-136	492.7	Actinobacteria													Propionibacteriales	2GKM4@201174,COG0368@1,COG0368@2	NA|NA|NA	H	Joins adenosylcobinamide-GDP and alpha-ribazole to generate adenosylcobalamin (Ado-cobalamin). Also synthesizes adenosylcobalamin 5'-phosphate from adenosylcobinamide-GDP and alpha-ribazole 5'-phosphate
fig|6666666.333347.peg.689	754252.PFREUD_12250	1.6e-106	392.1	Propionibacteriales													Propionibacteriales	2GQPK@201174,4DR62@85009,COG1309@1,COG1309@2	NA|NA|NA	K	Bacterial regulatory proteins, tetR family
fig|6666666.333347.peg.690	754252.PFREUD_12260	6.2e-143	513.5	Bacteria													Propionibacteriales	COG1131@1,COG1131@2	NA|NA|NA	V	ATPase activity
fig|6666666.333347.peg.691	754252.PFREUD_12270	0.0	1082.0	Propionibacteriales				ko:K01421					ko00000				Propionibacteriales	2GKEM@201174,4DQ2G@85009,COG1511@1,COG1511@2	NA|NA|NA	S	YhgE Pip domain protein
fig|6666666.333347.peg.692	754252.PFREUD_12280	1.1e-259	902.1	Propionibacteriales				ko:K07058					ko00000				Propionibacteriales	2GN79@201174,4DS0K@85009,COG1295@1,COG1295@2	NA|NA|NA	S	Virulence factor BrkB
fig|6666666.333347.peg.693	754252.PFREUD_12300	0.0	1928.7	Propionibacteriales	gcvP		1.4.4.2	ko:K00281	ko00260,ko00630,ko01100,ko01110,ko01130,ko01200,map00260,map00630,map01100,map01110,map01130,map01200	M00532	R01221,R03425	RC00022,RC00929,RC02834,RC02880	ko00000,ko00001,ko00002,ko01000				Propionibacteriales	2GJ11@201174,4DNP8@85009,COG0403@1,COG0403@2,COG1003@1,COG1003@2	NA|NA|NA	E	The glycine cleavage system catalyzes the degradation of glycine. The P protein binds the alpha-amino group of glycine through its pyridoxal phosphate cofactor
fig|6666666.333347.peg.694	754252.PFREUD_12310	4.7e-103	380.6	Propionibacteriales													Propionibacteriales	2GM67@201174,4DPQ2@85009,COG0789@1,COG0789@2	NA|NA|NA	K	helix_turn_helix, mercury resistance
fig|6666666.333347.peg.695	754252.PFREUD_12320	1.8e-78	298.5	Bacteria													Propionibacteriales	COG1259@1,COG1259@2	NA|NA|NA	K	PFAM Uncharacterised ACR, COG1259
fig|6666666.333347.peg.696	754252.PFREUD_12330	1.5e-127	462.2	Propionibacteriales													Propionibacteriales	2HBV6@201174,4DQDI@85009,COG0789@1,COG0789@2	NA|NA|NA	K	helix_turn_helix, mercury resistance
fig|6666666.333347.peg.697	754252.PFREUD_12340	5.9e-67	260.0	Propionibacteriales													Propionibacteriales	2GK99@201174,4DR1A@85009,COG1716@1,COG1716@2	NA|NA|NA	T	zinc-ribbon domain
fig|6666666.333347.peg.698	754252.PFREUD_12350	2.1e-64	251.5	Propionibacteriales	gcvH			ko:K02437	ko00260,ko00630,ko01100,ko01110,ko01130,ko01200,map00260,map00630,map01100,map01110,map01130,map01200	M00532	R01221	RC00022,RC02834	ko00000,ko00001,ko00002				Propionibacteriales	2IKN2@201174,4DR4B@85009,COG0509@1,COG0509@2	NA|NA|NA	E	The glycine cleavage system catalyzes the degradation of glycine. The H protein shuttles the methylamine group of glycine from the P protein to the T protein
fig|6666666.333347.peg.699	754252.PFREUD_12360	3.3e-127	461.1	Propionibacteriales													Propionibacteriales	2GJ3C@201174,4DR07@85009,COG3879@1,COG3879@2	NA|NA|NA	S	Bacterial protein of unknown function (DUF881)
fig|6666666.333347.peg.700	754252.PFREUD_12370	2e-47	194.9	Propionibacteriales													Propionibacteriales	2IKJW@201174,4DR0I@85009,COG3856@1,COG3856@2	NA|NA|NA	S	Protein of unknown function (DUF1290)
fig|6666666.333347.peg.701	754252.PFREUD_12380	3.1e-139	501.1	Propionibacteriales													Propionibacteriales	2GMS5@201174,4DR0G@85009,COG3879@1,COG3879@2	NA|NA|NA	S	Bacterial protein of unknown function (DUF881)
fig|6666666.333347.peg.702	754252.PFREUD_12390	1.2e-106	392.5	Propionibacteriales			2.7.8.41	ko:K08744	ko00564,ko01100,map00564,map01100		R02030	RC00002,RC00017	ko00000,ko00001,ko01000				Propionibacteriales	2GM3F@201174,4DQ8M@85009,COG0558@1,COG0558@2	NA|NA|NA	I	Belongs to the CDP-alcohol phosphatidyltransferase class-I family
fig|6666666.333347.peg.703	754252.PFREUD_12400	3.7e-218	763.8	Propionibacteriales	pimA	GO:0003674,GO:0003824,GO:0016740,GO:0016757,GO:0016758,GO:0043750	2.4.1.345	ko:K08256			R11702		ko00000,ko01000,ko01003		GT4		Propionibacteriales	2GKQ8@201174,4DNV1@85009,COG0438@1,COG0438@2	NA|NA|NA	M	Glycosyltransferase Family 4
fig|6666666.333347.peg.704	754252.PFREUD_12410	1.2e-168	599.0	Bacteria													Propionibacteriales	COG1560@1,COG1560@2	NA|NA|NA	M	Kdo2-lipid A biosynthetic process
fig|6666666.333347.peg.705	754252.PFREUD_12420	5.9e-109	400.2	Propionibacteriales			2.7.8.11,2.7.8.5	ko:K00995,ko:K00999	ko00562,ko00564,ko01100,ko04070,map00562,map00564,map01100,map04070		R01801,R01802	RC00002,RC00017,RC00078,RC02795	ko00000,ko00001,ko01000				Propionibacteriales	2GYKW@201174,4DP2F@85009,COG0558@1,COG0558@2	NA|NA|NA	I	Belongs to the CDP-alcohol phosphatidyltransferase class-I family
fig|6666666.333347.peg.706	754252.PFREUD_12430	7.9e-115	420.6	Propionibacteriales			2.7.7.53	ko:K19710	ko00230,map00230		R00126,R01618	RC00002,RC02753,RC02795	ko00000,ko00001,ko01000				Propionibacteriales	2GJT5@201174,4DQ7R@85009,COG0537@1,COG0537@2	NA|NA|NA	FG	HIT domain
fig|6666666.333347.peg.707	754252.PFREUD_12500	1.6e-149	535.4	Propionibacteriales													Propionibacteriales	2GS51@201174,4DQ03@85009,COG2138@1,COG2138@2	NA|NA|NA	S	CbiX
fig|6666666.333347.peg.708	1122997.AUDD01000032_gene333	6.4e-194	683.7	Propionibacteriales													Propionibacteriales	2GK0M@201174,4DPAD@85009,COG2148@1,COG2148@2	NA|NA|NA	M	Bacterial sugar transferase
fig|6666666.333347.peg.709	1292373.H640_06794	2.7e-123	449.5	Propionibacteriales			2.7.10.1	ko:K08252					ko00000,ko01000				Propionibacteriales	2GJ1Y@201174,4DMYV@85009,COG0489@1,COG0489@2,COG3944@1,COG3944@2	NA|NA|NA	DM	AAA domain
fig|6666666.333347.peg.710	1122998.AUHZ01000025_gene1291	4.2e-71	273.9	Bacteria													Propionibacteriales	COG0394@1,COG0394@2	NA|NA|NA	T	Belongs to the low molecular weight phosphotyrosine protein phosphatase family
fig|6666666.333347.peg.711	1122998.AUHZ01000025_gene1293	1.6e-93	349.0	Bacteria													Propionibacteriales	COG4767@1,COG4767@2	NA|NA|NA	V	VanZ like family
fig|6666666.333347.peg.712	1122998.AUHZ01000025_gene1294	9.9e-72	276.2	Bacteria													Propionibacteriales	COG4767@1,COG4767@2	NA|NA|NA	V	VanZ like family
fig|6666666.333347.peg.713	1122998.AUHZ01000025_gene1295	1e-09	68.6	Propionibacteriales	treZ		3.2.1.141	ko:K01236	ko00500,ko01100,ko01110,map00500,map01100,map01110	M00565	R09995,R11256	RC00049	ko00000,ko00001,ko00002,ko01000		CBM48,GH13		Propionibacteriales	2GMIS@201174,4DTC7@85009,COG0296@1,COG0296@2	NA|NA|NA	G	Alpha amylase, catalytic domain
fig|6666666.333347.peg.714	1170318.PALO_02935	2.5e-60	238.4	Propionibacteriales													Propionibacteriales	29K3G@1,2IINK@201174,3070W@2,4DSVC@85009	NA|NA|NA
fig|6666666.333347.peg.715	1122997.AUDD01000009_gene236	2.6e-295	1020.8	Propionibacteriales													Propionibacteriales	2GNQ7@201174,4DNM4@85009,COG3505@1,COG3505@2	NA|NA|NA	U	Type IV secretory pathway VirD4
fig|6666666.333347.peg.716	1170318.PALO_02945	3.4e-69	267.7	Propionibacteriales													Propionibacteriales	2IMCN@201174,4DS6P@85009,COG0629@1,COG0629@2	NA|NA|NA	L	Single-strand binding protein family
fig|6666666.333347.peg.717	1170318.PALO_02950	2.5e-87	328.2	Propionibacteriales													Propionibacteriales	28Q31@1,2IFAQ@201174,2ZCKT@2,4DR3P@85009	NA|NA|NA
fig|6666666.333347.peg.718	1170318.PALO_02960	1.1e-144	519.6	Propionibacteriales													Propionibacteriales	2I8HV@201174,4DVGI@85009,COG1961@1,COG1961@2	NA|NA|NA	L	Resolvase, N terminal domain
fig|6666666.333347.peg.719	754252.PFREUD_07890	2.6e-123	448.0	Propionibacteriales	orn			ko:K13288	ko03008,map03008				ko00000,ko00001,ko01000,ko03009,ko03019				Propionibacteriales	2GJR7@201174,4DPKU@85009,COG1949@1,COG1949@2	NA|NA|NA	L	3'-to-5' exoribonuclease specific for small oligoribonucleotides
fig|6666666.333347.peg.720	754252.PFREUD_07900	1.3e-210	738.8	Propionibacteriales													Propionibacteriales	2H0CW@201174,4DN0M@85009,COG0477@1,COG2814@2	NA|NA|NA	EGP	Major facilitator Superfamily
fig|6666666.333347.peg.721	754252.PFREUD_07920	7.7e-256	889.4	Propionibacteriales													Propionibacteriales	2GKR5@201174,4DQ3Y@85009,COG2339@1,COG2339@2	NA|NA|NA	S	Protease prsW family
fig|6666666.333347.peg.722	754252.PFREUD_07930	0.0	1099.7	Propionibacteriales													Propionibacteriales	2GJX9@201174,4DPB6@85009,COG0699@1,COG0699@2	NA|NA|NA	S	ABC transporter
fig|6666666.333347.peg.723	754252.PFREUD_07940	1.5e-300	1038.1	Propionibacteriales	PPA1638												Propionibacteriales	2GM68@201174,4DPRU@85009,COG0699@1,COG0699@2	NA|NA|NA	S	50S ribosome-binding GTPase
fig|6666666.333347.peg.724	754252.PFREUD_07950	7.9e-125	453.0	Propionibacteriales													Propionibacteriales	2IG1G@201174,4DVST@85009,COG0412@1,COG0412@2	NA|NA|NA	Q	Dienelactone hydrolase
fig|6666666.333347.peg.725	754252.PFREUD_07960	4.3e-86	323.9	Propionibacteriales				ko:K03111	ko03030,ko03430,ko03440,map03030,map03430,map03440				ko00000,ko00001,ko03029,ko03032,ko03400				Propionibacteriales	2GQIQ@201174,4DS96@85009,COG0629@1,COG0629@2	NA|NA|NA	L	Single-stranded DNA-binding protein
fig|6666666.333347.peg.727	754252.PFREUD_07970	0.0	1133.6	Propionibacteriales													Propionibacteriales	2GKBQ@201174,4DNB9@85009,COG0488@1,COG0488@2	NA|NA|NA	S	ABC transporter
fig|6666666.333347.peg.728	754252.PFREUD_07980	4.7e-185	653.7	Propionibacteriales	dhaK		2.7.1.121	ko:K05878	ko00561,ko01100,map00561,map01100		R01012	RC00015,RC00017	ko00000,ko00001,ko01000				Propionibacteriales	2GJV9@201174,4DN06@85009,COG2376@1,COG2376@2	NA|NA|NA	G	Dihydroxyacetone kinase
fig|6666666.333347.peg.729	754252.PFREUD_07990	5e-108	397.1	Propionibacteriales	dhaL		2.7.1.121	ko:K05879	ko00561,ko01100,map00561,map01100		R01012	RC00015,RC00017	ko00000,ko00001,ko01000				Propionibacteriales	2HEQ9@201174,4DQSR@85009,COG1461@1,COG1461@2	NA|NA|NA	S	Dak2
fig|6666666.333347.peg.730	754252.PFREUD_08000	2.2e-258	897.9	Propionibacteriales			2.7.1.202,2.7.3.9	ko:K02768,ko:K08483,ko:K11183	ko00051,ko01100,ko01120,ko02060,map00051,map01100,map01120,map02060	M00273	R03232	RC00017,RC03206	ko00000,ko00001,ko00002,ko01000,ko02000	4.A.2.1,8.A.7			Propionibacteriales	2GIZZ@201174,4DNRM@85009,COG1080@1,COG1080@2,COG1925@1,COG1925@2,COG3412@1,COG3412@2	NA|NA|NA	G	PTS system fructose IIA component
fig|6666666.333347.peg.731	754252.PFREUD_08010	8.8e-275	952.2	Actinobacteria													Propionibacteriales	2IA73@201174,COG1085@1,COG1085@2	NA|NA|NA	C	uridylyltransferase
fig|6666666.333347.peg.732	754252.PFREUD_08030	0.0	1226.8	Actinobacteria													Propionibacteriales	2GM2Z@201174,COG0339@1,COG0339@2	NA|NA|NA	E	PFAM peptidase M3A and M3B, thimet oligopeptidase F
fig|6666666.333347.peg.733	754252.PFREUD_08040	0.0	1904.8	Propionibacteriales													Propionibacteriales	2GKI9@201174,4DN5D@85009,COG0247@1,COG0247@2,COG0277@1,COG0277@2	NA|NA|NA	C	FAD linked oxidases, C-terminal domain
fig|6666666.333347.peg.734	754252.PFREUD_08050	3.3e-77	294.3	Propionibacteriales													Propionibacteriales	2GP6A@201174,4DR7Q@85009,COG1846@1,COG1846@2	NA|NA|NA	K	helix_turn_helix multiple antibiotic resistance protein
fig|6666666.333347.peg.735	754252.PFREUD_08060	0.0	1265.4	Propionibacteriales			6.2.1.3	ko:K01897	ko00061,ko00071,ko01100,ko01212,ko02024,ko03320,ko04146,ko04216,ko04714,ko04920,map00061,map00071,map01100,map01212,map02024,map03320,map04146,map04216,map04714,map04920	M00086	R01280	RC00004,RC00014	ko00000,ko00001,ko00002,ko01000,ko01004,ko04147	4.C.1.1			Propionibacteriales	2GIXQ@201174,4DNTY@85009,COG1022@1,COG1022@2	NA|NA|NA	I	AMP-binding enzyme
fig|6666666.333347.peg.736	754252.PFREUD_08070	2.4e-148	531.6	Propionibacteriales				ko:K07107					ko00000,ko01000				Propionibacteriales	2IFAK@201174,4DRTF@85009,COG0824@1,COG0824@2	NA|NA|NA	S	Acyl-ACP thioesterase
fig|6666666.333347.peg.737	1121355.KB903377_gene70	5.9e-71	274.6	Corynebacteriaceae													Propionibacteriales	22JSP@1653,2GNVD@201174,COG1609@1,COG1609@2	NA|NA|NA	K	COG1609 Transcriptional regulators
fig|6666666.333347.peg.738	1121355.KB903377_gene69	1.4e-104	386.0	Actinobacteria													Propionibacteriales	2GNA5@201174,COG5426@1,COG5426@2	NA|NA|NA	S	Putative glutamine amidotransferase
fig|6666666.333347.peg.739	58344.JOEL01000025_gene706	1.3e-08	65.5	Actinobacteria													Propionibacteriales	2IB1U@201174,COG3238@1,COG3238@2	NA|NA|NA	S	protein conserved in bacteria
fig|6666666.333347.peg.740	1121355.KB903377_gene68	4.1e-102	377.9	Actinobacteria													Propionibacteriales	2IB1U@201174,COG3238@1,COG3238@2	NA|NA|NA	S	protein conserved in bacteria
fig|6666666.333347.peg.741	883066.HMPREF9233_00897	6.8e-134	483.8	Actinobacteria													Propionibacteriales	2GMZ6@201174,COG1735@1,COG1735@2	NA|NA|NA	S	metal-dependent hydrolase with the TIM-barrel fold
fig|6666666.333347.peg.742	548477.HMPREF0294_0670	1.1e-136	493.4	Corynebacteriaceae													Propionibacteriales	22RGJ@1653,2IDEA@201174,COG3069@1,COG3069@2	NA|NA|NA	C	C4-dicarboxylate anaerobic carrier
fig|6666666.333347.peg.743	548477.HMPREF0294_0671	5.9e-154	550.8	Corynebacteriaceae													Propionibacteriales	22MP1@1653,2GM71@201174,COG0015@1,COG0015@2	NA|NA|NA	F	3-carboxy-cis,cis-muconate cycloisomerase
fig|6666666.333347.peg.744	548477.HMPREF0294_0672	1.1e-37	163.3	Corynebacteriaceae													Propionibacteriales	22PPB@1653,2GMN2@201174,COG1737@1,COG1737@2	NA|NA|NA	K	Helix-turn-helix domain, rpiR family
fig|6666666.333347.peg.745	754252.PFREUD_08080	1.6e-146	525.4	Actinobacteria													Propionibacteriales	2GKZM@201174,COG0351@1,COG0351@2	NA|NA|NA	H	Phosphomethylpyrimidine kinase
fig|6666666.333347.peg.746	754252.PFREUD_08090	1.8e-281	974.5	Propionibacteriales	gnd		1.1.1.343,1.1.1.44	ko:K00033	ko00030,ko00480,ko01100,ko01110,ko01120,ko01130,ko01200,map00030,map00480,map01100,map01110,map01120,map01130,map01200	M00004,M00006	R01528,R10221	RC00001,RC00539	ko00000,ko00001,ko00002,ko01000				Propionibacteriales	2GJ2J@201174,4DQ33@85009,COG0362@1,COG0362@2	NA|NA|NA	G	Catalyzes the oxidative decarboxylation of 6- phosphogluconate to ribulose 5-phosphate and CO(2), with concomitant reduction of NADP to NADPH
fig|6666666.333347.peg.747	754252.PFREUD_08100	0.0	1725.7	Propionibacteriales	pepN		3.4.11.2	ko:K01256	ko00480,ko01100,map00480,map01100		R00899,R04951	RC00096,RC00141	ko00000,ko00001,ko01000,ko01002				Propionibacteriales	2GJJ4@201174,4DNEA@85009,COG0308@1,COG0308@2	NA|NA|NA	E	ERAP1-like C-terminal domain
fig|6666666.333347.peg.748	754252.PFREUD_08110	2.1e-119	434.9	Propionibacteriales													Propionibacteriales	2GJNX@201174,4DX18@85009,COG2761@1,COG2761@2	NA|NA|NA	Q	DSBA oxidoreductase
fig|6666666.333347.peg.749	754252.PFREUD_08120	9.9e-146	522.7	Propionibacteriales													Propionibacteriales	2CNM1@1,2GKWT@201174,32SHB@2,4DR39@85009	NA|NA|NA	S	Nuclease-related domain
fig|6666666.333347.peg.750	754252.PFREUD_08130	0.0	1449.1	Propionibacteriales	ligA		6.5.1.2	ko:K01972	ko03030,ko03410,ko03420,ko03430,map03030,map03410,map03420,map03430		R00382	RC00005	ko00000,ko00001,ko01000,ko03032,ko03400				Propionibacteriales	2GJUY@201174,4DNKM@85009,COG0272@1,COG0272@2	NA|NA|NA	L	DNA ligase that catalyzes the formation of phosphodiester linkages between 5'-phosphoryl and 3'-hydroxyl groups in double-stranded DNA using NAD as a coenzyme and as the energy source for the reaction. It is essential for DNA replication and repair of damaged DNA
fig|6666666.333347.peg.753	754252.PFREUD_08180	2.1e-46	191.4	Propionibacteriales				ko:K11741					ko00000,ko02000	2.A.7.1			Propionibacteriales	2IQND@201174,4DRIV@85009,COG2076@1,COG2076@2	NA|NA|NA	P	Small Multidrug Resistance protein
fig|6666666.333347.peg.754	754252.PFREUD_08210	4.3e-249	867.1	Propionibacteriales	tig	GO:0005575,GO:0005622,GO:0005623,GO:0005737,GO:0044424,GO:0044464		ko:K03545					ko00000				Propionibacteriales	2GJIG@201174,4DP8U@85009,COG0544@1,COG0544@2	NA|NA|NA	D	Involved in protein export. Acts as a chaperone by maintaining the newly synthesized protein in an open conformation. Functions as a peptidyl-prolyl cis-trans isomerase
fig|6666666.333347.peg.755	754252.PFREUD_08220	4.3e-209	733.8	Propionibacteriales													Propionibacteriales	2GM01@201174,4DT6M@85009,COG0628@1,COG0628@2	NA|NA|NA	S	AI-2E family transporter
fig|6666666.333347.peg.756	754252.PFREUD_08230	5e-232	810.1	Actinobacteria													Propionibacteriales	2GM01@201174,COG0628@1,COG0628@2	NA|NA|NA	S	AI-2E family transporter
fig|6666666.333347.peg.757	754252.PFREUD_08240	8.6e-116	422.9	Propionibacteriales			3.4.21.92	ko:K01358	ko04112,ko04212,map04112,map04212				ko00000,ko00001,ko01000,ko01002				Propionibacteriales	2GK5C@201174,4DNFI@85009,COG0740@1,COG0740@2	NA|NA|NA	OU	Cleaves peptides in various proteins in a process that requires ATP hydrolysis. Has a chymotrypsin-like activity. Plays a major role in the degradation of misfolded proteins
fig|6666666.333347.peg.758	754252.PFREUD_08250	1.3e-120	439.1	Propionibacteriales			3.4.21.92	ko:K01358	ko04112,ko04212,map04112,map04212				ko00000,ko00001,ko01000,ko01002				Propionibacteriales	2GKNK@201174,4DNRI@85009,COG0740@1,COG0740@2	NA|NA|NA	OU	Cleaves peptides in various proteins in a process that requires ATP hydrolysis. Has a chymotrypsin-like activity. Plays a major role in the degradation of misfolded proteins
fig|6666666.333347.peg.759	754252.PFREUD_08260	2.5e-239	834.3	Propionibacteriales	clpX			ko:K03544	ko04112,map04112				ko00000,ko00001,ko03110				Propionibacteriales	2GJXQ@201174,4DP0T@85009,COG1219@1,COG1219@2	NA|NA|NA	O	ATP-dependent specificity component of the Clp protease. It directs the protease to specific substrates. Can perform chaperone functions in the absence of ClpP
fig|6666666.333347.peg.760	754252.PFREUD_08270	2.1e-48	198.0	Actinobacteria													Propionibacteriales	2EKUG@1,2GTFS@201174,33EI5@2	NA|NA|NA
fig|6666666.333347.peg.761	754252.PFREUD_08280	1.5e-277	961.4	Actinobacteria													Propionibacteriales	2GIRY@201174,COG0498@1,COG0498@2	NA|NA|NA	E	Threonine synthase
fig|6666666.333347.peg.762	754252.PFREUD_08290	5.1e-204	716.8	Propionibacteriales	pfkA		2.7.1.11,2.7.1.90	ko:K21071	ko00010,ko00030,ko00051,ko00052,ko00680,ko01100,ko01110,ko01120,ko01130,map00010,map00030,map00051,map00052,map00680,map01100,map01110,map01120,map01130		R00756,R00764,R02073,R03236,R04779	RC00002,RC00017	ko00000,ko00001,ko01000				Propionibacteriales	2GK6W@201174,4DPJ3@85009,COG0205@1,COG0205@2	NA|NA|NA	G	Catalyzes the phosphorylation of D-fructose 6-phosphate to fructose 1,6-bisphosphate by ATP, the first committing step of glycolysis
fig|6666666.333347.peg.763	754252.PFREUD_08300	9.5e-132	476.1	Actinobacteria													Propionibacteriales	2GNSS@201174,COG1011@1,COG1011@2	NA|NA|NA	S	hydrolase
fig|6666666.333347.peg.764	754252.PFREUD_08310	0.0	1789.6	Propionibacteriales	valS		6.1.1.9	ko:K01873	ko00970,map00970	M00359,M00360	R03665	RC00055,RC00523	ko00000,ko00001,ko00002,ko01000,ko01007,ko03016				Propionibacteriales	2GK8H@201174,4DNR2@85009,COG0525@1,COG0525@2	NA|NA|NA	J	amino acids such as threonine, to avoid such errors, it has a posttransfer editing activity that hydrolyzes mischarged Thr-tRNA(Val) in a tRNA-dependent manner
fig|6666666.333347.peg.765	754252.PFREUD_08320	2.9e-105	388.3	Actinobacteria													Propionibacteriales	2GKH8@201174,COG1651@1,COG1651@2	NA|NA|NA	O	DSBA oxidoreductase
fig|6666666.333347.peg.766	754252.PFREUD_08330	2.6e-109	401.7	Actinobacteria													Propionibacteriales	2GKH8@201174,COG1651@1,COG1651@2	NA|NA|NA	O	DSBA oxidoreductase
fig|6666666.333347.peg.767	754252.PFREUD_08340	7.6e-91	339.7	Actinobacteria													Propionibacteriales	2IQEY@201174,COG2259@1,COG2259@2	NA|NA|NA	O	DoxX family
fig|6666666.333347.peg.768	754252.PFREUD_08350	8.5e-268	929.1	Propionibacteriales	folC		6.3.2.12,6.3.2.17	ko:K11754	ko00790,ko01100,map00790,map01100	M00126,M00841	R00942,R02237,R04241	RC00064,RC00090,RC00162	ko00000,ko00001,ko00002,ko01000				Propionibacteriales	2GJP2@201174,4DNMV@85009,COG0285@1,COG0285@2	NA|NA|NA	H	Mur ligase middle domain
fig|6666666.333347.peg.769	754252.PFREUD_08360	6.4e-60	236.5	Propionibacteriales	ndk		2.7.4.6	ko:K00940	ko00230,ko00240,ko00983,ko01100,ko01110,ko01130,ko04016,map00230,map00240,map00983,map01100,map01110,map01130,map04016	M00049,M00050,M00052,M00053	R00124,R00139,R00156,R00330,R00570,R00722,R01137,R01857,R02093,R02326,R02331,R03530,R11894,R11895	RC00002	ko00000,ko00001,ko00002,ko01000,ko04131				Propionibacteriales	2IFBU@201174,4DQR5@85009,COG0105@1,COG0105@2	NA|NA|NA	F	Major role in the synthesis of nucleoside triphosphates other than ATP. The ATP gamma phosphate is transferred to the NDP beta phosphate via a ping-pong mechanism, using a phosphorylated active-site intermediate
fig|6666666.333347.peg.770	754252.PFREUD_08370	3.7e-241	840.5	Bacteria													Propionibacteriales	COG1266@1,COG1266@2	NA|NA|NA	V	CAAX protease self-immunity
fig|6666666.333347.peg.771	754252.PFREUD_08380	0.0	1323.5	Propionibacteriales													Propionibacteriales	2GJY1@201174,4DNWJ@85009,COG1032@1,COG1032@2	NA|NA|NA	C	Elongator protein 3, MiaB family, Radical SAM
fig|6666666.333347.peg.772	754252.PFREUD_08390	9.7e-184	649.4	Propionibacteriales				ko:K07300					ko00000,ko02000	2.A.19			Propionibacteriales	2GJWT@201174,4DP08@85009,COG0387@1,COG0387@2	NA|NA|NA	P	Sodium/calcium exchanger protein
fig|6666666.333347.peg.773	754252.PFREUD_08400	7.6e-225	786.2	Propionibacteriales				ko:K05794					ko00000				Propionibacteriales	2GIWU@201174,4DNCF@85009,COG0861@1,COG0861@2	NA|NA|NA	P	Integral membrane protein TerC family
fig|6666666.333347.peg.774	754252.PFREUD_08410	8.7e-78	296.2	Propionibacteriales													Propionibacteriales	2I08G@201174,4DW84@85009,COG1846@1,COG1846@2	NA|NA|NA	K	helix_turn_helix multiple antibiotic resistance protein
fig|6666666.333347.peg.775	754252.PFREUD_08420	2.6e-135	488.0	Propionibacteriales													Propionibacteriales	2GIS7@201174,4DQ75@85009,COG5011@1,COG5011@2	NA|NA|NA	S	Uncharacterized protein conserved in bacteria (DUF2344)
fig|6666666.333347.peg.776	754252.PFREUD_08440	8.3e-288	996.5	Propionibacteriales			3.1.26.12	ko:K08300,ko:K08301	ko03018,map03018	M00394			ko00000,ko00001,ko00002,ko01000,ko03009,ko03019				Propionibacteriales	2GMM5@201174,4DPJ7@85009,COG1530@1,COG1530@2	NA|NA|NA	J	Ribonuclease E/G family
fig|6666666.333347.peg.777	754252.PFREUD_08450	3.3e-49	200.7	Propionibacteriales	rplU			ko:K02888	ko03010,map03010	M00178			br01610,ko00000,ko00001,ko00002,ko03011				Propionibacteriales	2IQ9A@201174,4DRJ6@85009,COG0261@1,COG0261@2	NA|NA|NA	J	This protein binds to 23S rRNA in the presence of protein L20
fig|6666666.333347.peg.778	754252.PFREUD_08460	7.5e-42	176.0	Propionibacteriales	rpmA			ko:K02899	ko03010,map03010	M00178			br01610,ko00000,ko00001,ko00002,ko03011				Propionibacteriales	2IQDI@201174,4DRNG@85009,COG0211@1,COG0211@2	NA|NA|NA	J	Belongs to the bacterial ribosomal protein bL27 family
fig|6666666.333347.peg.779	754252.PFREUD_08480	7.5e-291	1005.7	Propionibacteriales	obg			ko:K03979					ko00000,ko01000,ko03009				Propionibacteriales	2GISB@201174,4DNZK@85009,COG0536@1,COG0536@2	NA|NA|NA	S	An essential GTPase which binds GTP, GDP and possibly (p)ppGpp with moderate affinity, with high nucleotide exchange rates and a fairly low GTP hydrolysis rate. Plays a role in control of the cell cycle, stress response, ribosome biogenesis and in those bacteria that undergo differentiation, in morphogenesis control
fig|6666666.333347.peg.780	754252.PFREUD_08490	4e-201	707.2	Propionibacteriales	proB		2.7.2.11	ko:K00931	ko00330,ko00332,ko01100,ko01130,ko01230,map00330,map00332,map01100,map01130,map01230	M00015	R00239	RC00002,RC00043	ko00000,ko00001,ko00002,ko01000				Propionibacteriales	2GM8U@201174,4DNUG@85009,COG0263@1,COG0263@2	NA|NA|NA	E	Catalyzes the transfer of a phosphate group to glutamate to form L-glutamate 5-phosphate
fig|6666666.333347.peg.781	1032480.MLP_36030	1.8e-15	89.7	Bacteria													Propionibacteriales	2DYDK@1,34999@2	NA|NA|NA
fig|6666666.333347.peg.782	754252.PFREUD_08510	2.2e-224	784.6	Propionibacteriales	proA		1.2.1.41	ko:K00147	ko00330,ko00332,ko01100,ko01110,ko01130,ko01230,map00330,map00332,map01100,map01110,map01130,map01230	M00015	R03313	RC00684	ko00000,ko00001,ko00002,ko01000				Propionibacteriales	2GISA@201174,4DNEG@85009,COG0014@1,COG0014@2	NA|NA|NA	E	Catalyzes the NADPH-dependent reduction of L-glutamate 5-phosphate into L-glutamate 5-semialdehyde and phosphate. The product spontaneously undergoes cyclization to form 1-pyrroline-5- carboxylate
fig|6666666.333347.peg.783	754252.PFREUD_08530	5.9e-146	523.5	Propionibacteriales	nadD		2.7.7.18	ko:K00969	ko00760,ko01100,map00760,map01100	M00115	R00137,R03005	RC00002	ko00000,ko00001,ko00002,ko01000				Propionibacteriales	2GMFZ@201174,4DNX3@85009,COG1057@1,COG1057@2	NA|NA|NA	H	Catalyzes the reversible adenylation of nicotinate mononucleotide (NaMN) to nicotinic acid adenine dinucleotide (NaAD)
fig|6666666.333347.peg.784	754252.PFREUD_08540	8.4e-66	256.1	Propionibacteriales	rsfS			ko:K09710					ko00000,ko03009				Propionibacteriales	2IKZ3@201174,4DR96@85009,COG0799@1,COG0799@2	NA|NA|NA	S	Functions as a ribosomal silencing factor. Interacts with ribosomal protein L14 (rplN), blocking formation of intersubunit bridge B8. Prevents association of the 30S and 50S ribosomal subunits and the formation of functional ribosomes, thus repressing translation
fig|6666666.333347.peg.785	754252.PFREUD_08550	1.2e-111	409.1	Propionibacteriales			3.1.3.85	ko:K22306					ko00000,ko01000				Propionibacteriales	2GJYU@201174,4DRFR@85009,COG0406@1,COG0406@2	NA|NA|NA	G	Phosphoglycerate mutase family
fig|6666666.333347.peg.786	754252.PFREUD_08560	3e-75	287.7	Actinobacteria													Propionibacteriales	2EKIG@1,2INGR@201174,33E8D@2	NA|NA|NA
fig|6666666.333347.peg.787	754252.PFREUD_08570	4.8e-176	623.6	Actinobacteria													Propionibacteriales	2GNH5@201174,COG0451@1,COG0451@2	NA|NA|NA	GM	NAD-dependent epimerase dehydratase
fig|6666666.333347.peg.789	1203605.HMPREF1531_00010	5.2e-25	122.1	Bacteria													Propionibacteriales	2E68X@1,330WZ@2	NA|NA|NA	S	Domain of unknown function (DUF4192)
fig|6666666.333347.peg.790	754252.PFREUD_08610	0.0	1722.2	Propionibacteriales	leuS		6.1.1.4	ko:K01869	ko00970,map00970	M00359,M00360	R03657	RC00055,RC00523	ko00000,ko00001,ko00002,ko01000,ko01007,ko03016,ko03029				Propionibacteriales	2GJI1@201174,4DNGN@85009,COG0495@1,COG0495@2	NA|NA|NA	J	Belongs to the class-I aminoacyl-tRNA synthetase family
fig|6666666.333347.peg.791	754252.PFREUD_08620	1.6e-249	868.2	Propionibacteriales	pyrC		3.5.2.3	ko:K01465	ko00240,ko01100,map00240,map01100	M00051	R01993	RC00632	ko00000,ko00001,ko00002,ko01000				Propionibacteriales	2GJ0T@201174,4DMZJ@85009,COG0044@1,COG0044@2	NA|NA|NA	F	Belongs to the metallo-dependent hydrolases superfamily. DHOase family. Class I DHOase subfamily
fig|6666666.333347.peg.793	754252.PFREUD_08630	0.0	1084.3	Propionibacteriales	PPA0888		1.1.1.38	ko:K00027	ko00620,ko01200,ko02020,map00620,map01200,map02020		R00214	RC00105	ko00000,ko00001,ko01000				Propionibacteriales	2GJAJ@201174,4DTGZ@85009,COG0281@1,COG0281@2	NA|NA|NA	C	Malic enzyme, NAD binding domain
fig|6666666.333347.peg.794	754252.PFREUD_08640	3.2e-162	577.8	Propionibacteriales				ko:K02237		M00429			ko00000,ko00002,ko02044	3.A.11.1,3.A.11.2			Propionibacteriales	2IQDC@201174,4DRFZ@85009,COG1555@1,COG1555@2	NA|NA|NA	L	Helix-hairpin-helix motif
fig|6666666.333347.peg.795	754252.PFREUD_08650	0.0	1471.1	Propionibacteriales				ko:K02238		M00429			ko00000,ko00002,ko02044	3.A.11.1,3.A.11.2			Propionibacteriales	2GJGR@201174,4DP9N@85009,COG0658@1,COG0658@2,COG2333@1,COG2333@2	NA|NA|NA	S	Competence protein
fig|6666666.333347.peg.796	754252.PFREUD_08660	2.2e-174	618.2	Propionibacteriales	holA		2.7.7.7	ko:K02340	ko00230,ko00240,ko01100,ko03030,ko03430,ko03440,map00230,map00240,map01100,map03030,map03430,map03440	M00260	R00375,R00376,R00377,R00378	RC02795	ko00000,ko00001,ko00002,ko01000,ko03032,ko03400				Propionibacteriales	2GNMZ@201174,4DN5C@85009,COG1466@1,COG1466@2	NA|NA|NA	L	DNA polymerase III, delta subunit
fig|6666666.333347.peg.798	754252.PFREUD_08680	2e-34	151.4	Propionibacteriales	rpsT			ko:K02968	ko03010,map03010	M00178			br01610,ko00000,ko00001,ko00002,ko03011				Propionibacteriales	2IQ73@201174,4DS53@85009,COG0268@1,COG0268@2	NA|NA|NA	J	Binds directly to 16S ribosomal RNA
fig|6666666.333347.peg.799	754252.PFREUD_08690	2.3e-105	388.3	Actinobacteria													Propionibacteriales	2DQ2A@1,2I1WX@201174,334FV@2	NA|NA|NA
fig|6666666.333347.peg.800	754252.PFREUD_08710	0.0	1193.3	Propionibacteriales	lepA			ko:K03596	ko05134,map05134				ko00000,ko00001				Propionibacteriales	2GJAB@201174,4DNM0@85009,COG0481@1,COG0481@2	NA|NA|NA	M	Required for accurate and efficient protein synthesis under certain stress conditions. May act as a fidelity factor of the translation reaction, by catalyzing a one-codon backward translocation of tRNAs on improperly translocated ribosomes. Back- translocation proceeds from a post-translocation (POST) complex to a pre-translocation (PRE) complex, thus giving elongation factor G a second chance to…
fig|6666666.333347.peg.801	754252.PFREUD_08720	3.3e-233	813.9	Propionibacteriales	hemN												Propionibacteriales	2GJXX@201174,4DN32@85009,COG0635@1,COG0635@2	NA|NA|NA	H	Involved in the biosynthesis of porphyrin-containing compound
fig|6666666.333347.peg.802	754252.PFREUD_08730	3.1e-172	610.9	Propionibacteriales													Propionibacteriales	2GIZ5@201174,4DN6Z@85009,COG0613@1,COG0613@2	NA|NA|NA	S	Protein of unknown function (DUF3097)
fig|6666666.333347.peg.803	754252.PFREUD_08740	1.2e-148	532.3	Propionibacteriales													Propionibacteriales	2GP74@201174,4DQB7@85009,COG0483@1,COG0483@2	NA|NA|NA	G	Inositol monophosphatase family
fig|6666666.333347.peg.804	754252.PFREUD_08750	7.1e-181	639.8	Propionibacteriales	hrcA			ko:K03705					ko00000,ko03000				Propionibacteriales	2GKF5@201174,4DP2Y@85009,COG1420@1,COG1420@2	NA|NA|NA	K	Negative regulator of class I heat shock genes (grpE- dnaK-dnaJ and groELS operons). Prevents heat-shock induction of these operons
fig|6666666.333347.peg.805	754252.PFREUD_08760	8.7e-202	709.5	Propionibacteriales	dnaJ_1			ko:K03686					ko00000,ko03029,ko03110				Propionibacteriales	2GK69@201174,4DPD2@85009,COG0484@1,COG0484@2	NA|NA|NA	O	ATP binding to DnaK triggers the release of the substrate protein, thus completing the reaction cycle. Several rounds of ATP-dependent interactions between DnaJ, DnaK and GrpE are required for fully efficient folding. Also involved, together with DnaK and GrpE, in the DNA replication of plasmids through activation of initiation proteins
fig|6666666.333347.peg.806	754252.PFREUD_08770	1.5e-127	462.2	Propionibacteriales			2.1.1.193	ko:K09761					ko00000,ko01000,ko03009				Propionibacteriales	2GTKX@201174,4DQEM@85009,COG1385@1,COG1385@2	NA|NA|NA	J	Specifically methylates the N3 position of the uracil ring of uridine 1498 (m3U1498) in 16S rRNA. Acts on the fully assembled 30S ribosomal subunit
fig|6666666.333347.peg.807	754252.PFREUD_08780	4.3e-263	913.3	Actinobacteria													Propionibacteriales	2IDNH@201174,COG1409@1,COG1409@2	NA|NA|NA	S	Calcineurin-like phosphoesterase
fig|6666666.333347.peg.809	754252.PFREUD_08790	3.1e-250	870.5	Actinobacteria													Propionibacteriales	2GMWY@201174,COG0343@1,COG0343@2	NA|NA|NA	J	Catalyzes the base-exchange of a guanine (G) residue with the queuine precursor 7-aminomethyl-7-deazaguanine (PreQ1) at position 34 (anticodon wobble position) in tRNAs with GU(N) anticodons (tRNA-Asp, -Asn, -His and -Tyr). Catalysis occurs through a double-displacement mechanism. The nucleophile active site attacks the C1' of nucleotide 34 to detach the guanine base from the RNA, forming a coval…
fig|6666666.333347.peg.810	754252.PFREUD_08800	3e-72	278.1	Propionibacteriales													Propionibacteriales	2E6NT@1,2IFTP@201174,33198@2,4DRNJ@85009	NA|NA|NA
fig|6666666.333347.peg.811	754252.PFREUD_08810	2.6e-210	737.6	Propionibacteriales	pip		3.4.11.5	ko:K01259	ko00330,map00330		R00135		ko00000,ko00001,ko01000,ko01002				Propionibacteriales	2GNBX@201174,4DQ1B@85009,COG0596@1,COG0596@2	NA|NA|NA	S	Belongs to the peptidase S33 family
fig|6666666.333347.peg.813	754252.PFREUD_08830	7e-254	882.9	Propionibacteriales													Propionibacteriales	2GIYR@201174,4DPBG@85009,COG0477@1,COG0477@2	NA|NA|NA	EGP	Sugar (and other) transporter
fig|6666666.333347.peg.814	754252.PFREUD_08840	1.2e-183	649.0	Propionibacteriales				ko:K06217					ko00000				Propionibacteriales	2GK0W@201174,4DPI2@85009,COG1702@1,COG1702@2	NA|NA|NA	T	PhoH-like protein
fig|6666666.333347.peg.815	754252.PFREUD_08850	1.5e-82	312.0	Propionibacteriales	ybeY			ko:K07042					ko00000,ko03009				Propionibacteriales	2GMUF@201174,4DQJA@85009,COG0319@1,COG0319@2	NA|NA|NA	S	Single strand-specific metallo-endoribonuclease involved in late-stage 70S ribosome quality control and in maturation of the 3' terminus of the 16S rRNA
fig|6666666.333347.peg.816	754252.PFREUD_08860	1e-227	795.8	Propionibacteriales													Propionibacteriales	2GIWR@201174,4DNND@85009,COG1253@1,COG1253@2	NA|NA|NA	S	Transporter associated domain
fig|6666666.333347.peg.817	754252.PFREUD_08870	3.3e-172	610.9	Propionibacteriales	era			ko:K03595					ko00000,ko03009,ko03029				Propionibacteriales	2GJJE@201174,4DNEH@85009,COG1159@1,COG1159@2	NA|NA|NA	S	An essential GTPase that binds both GDP and GTP, with rapid nucleotide exchange. Plays a role in 16S rRNA processing and 30S ribosomal subunit biogenesis and possibly also in cell cycle regulation and energy metabolism
fig|6666666.333347.peg.820	754252.PFREUD_08910	1.5e-266	924.9	Propionibacteriales													Propionibacteriales	2GJVW@201174,4DN27@85009,COG1574@1,COG1574@2	NA|NA|NA	S	Amidohydrolase family
fig|6666666.333347.peg.821	754252.PFREUD_08920	0.0	1204.5	Propionibacteriales	leuA		2.3.3.13	ko:K01649	ko00290,ko00620,ko01100,ko01110,ko01210,ko01230,map00290,map00620,map01100,map01110,map01210,map01230	M00432	R01213	RC00004,RC00470,RC02754	br01601,ko00000,ko00001,ko00002,ko01000				Propionibacteriales	2GISX@201174,4DMZU@85009,COG0119@1,COG0119@2	NA|NA|NA	E	Catalyzes the condensation of the acetyl group of acetyl-CoA with 3-methyl-2-oxobutanoate (2-oxoisovalerate) to form 3-carboxy-3-hydroxy-4-methylpentanoate (2-isopropylmalate)
fig|6666666.333347.peg.822	754252.PFREUD_08930	2e-42	177.9	Actinobacteria													Propionibacteriales	2IQC0@201174,COG3189@1,COG3189@2	NA|NA|NA	K	Protein of unknown function, DUF488
fig|6666666.333347.peg.823	754252.PFREUD_08940	1.1e-132	479.2	Propionibacteriales	uppS		2.5.1.31	ko:K00806	ko00900,ko01110,map00900,map01110		R06447	RC00279,RC02839	ko00000,ko00001,ko01000,ko01006				Propionibacteriales	2GIXF@201174,4DPW4@85009,COG0020@1,COG0020@2	NA|NA|NA	I	Catalyzes the condensation of isopentenyl diphosphate (IPP) with allylic pyrophosphates generating different type of terpenoids
fig|6666666.333347.peg.824	754252.PFREUD_08950	6.9e-141	506.5	Propionibacteriales	recO			ko:K03584	ko03440,map03440				ko00000,ko00001,ko03400				Propionibacteriales	2GK81@201174,4DP6A@85009,COG1381@1,COG1381@2	NA|NA|NA	L	Involved in DNA repair and RecF pathway recombination
fig|6666666.333347.peg.825	754252.PFREUD_19350	1.5e-262	911.8	Propionibacteriales													Propionibacteriales	2GMJ4@201174,4DNWA@85009,COG2132@1,COG2132@2	NA|NA|NA	Q	Multicopper oxidase
fig|6666666.333347.peg.826	1184607.AUCHE_08_02040	5.5e-46	191.0	Dermatophilaceae													Propionibacteriales	2IHXW@201174,4F75N@85018,COG0350@1,COG0350@2	NA|NA|NA	J	Involved in the cellular defense against the biological effects of O6-methylguanine (O6-MeG) and O4-methylthymine (O4-MeT) in DNA. Repairs the methylated nucleobase in DNA by stoichiometrically transferring the methyl group to a cysteine residue in the enzyme. This is a suicide reaction the enzyme is irreversibly inactivated
fig|6666666.333347.peg.827	1285583.CCASEI_12085	1.4e-32	146.4	Corynebacteriaceae													Propionibacteriales	22RBI@1653,2IHXW@201174,COG0350@1,COG0350@2	NA|NA|NA	L	Involved in the cellular defense against the biological effects of O6-methylguanine (O6-MeG) and O4-methylthymine (O4-MeT) in DNA. Repairs the methylated nucleobase in DNA by stoichiometrically transferring the methyl group to a cysteine residue in the enzyme. This is a suicide reaction the enzyme is irreversibly inactivated
fig|6666666.333347.peg.828	754252.PFREUD_19320	3.6e-120	437.6	Actinobacteria													Propionibacteriales	2IFDB@201174,COG1738@1,COG1738@2	NA|NA|NA	S	Involved in the import of queuosine (Q) precursors, required for Q precursor salvage
fig|6666666.333347.peg.829	754252.PFREUD_19310	1.1e-186	659.1	Actinobacteria													Propionibacteriales	2GP6N@201174,COG1957@1,COG1957@2	NA|NA|NA	F	nucleoside hydrolase
fig|6666666.333347.peg.830	754252.PFREUD_19300	2.7e-285	987.3	Propionibacteriales													Propionibacteriales	2GIWZ@201174,4DNGV@85009,COG1012@1,COG1012@2	NA|NA|NA	C	Belongs to the aldehyde dehydrogenase family
fig|6666666.333347.peg.832	754252.PFREUD_19280	2e-252	877.9	Propionibacteriales	purA		6.3.4.4	ko:K01939	ko00230,ko00250,ko01100,map00230,map00250,map01100	M00049	R01135	RC00458,RC00459	ko00000,ko00001,ko00002,ko01000				Propionibacteriales	2GMP4@201174,4DNMU@85009,COG0104@1,COG0104@2	NA|NA|NA	F	Plays an important role in the de novo pathway of purine nucleotide biosynthesis. Catalyzes the first committed step in the biosynthesis of AMP from IMP
fig|6666666.333347.peg.833	754252.PFREUD_19270	1.9e-252	878.2	Propionibacteriales													Propionibacteriales	2GMTD@201174,4DQSQ@85009,COG0531@1,COG0531@2	NA|NA|NA	E	Amino acid permease
fig|6666666.333347.peg.834	754252.PFREUD_19260	1.4e-264	918.3	Propionibacteriales			5.4.3.8	ko:K01845	ko00860,ko01100,ko01110,ko01120,map00860,map01100,map01110,map01120	M00121	R02272	RC00677	ko00000,ko00001,ko00002,ko01000,ko01007				Propionibacteriales	2HBVS@201174,4DU4P@85009,COG0001@1,COG0001@2	NA|NA|NA	H	Aminotransferase class-III
fig|6666666.333347.peg.835	754252.PFREUD_19250	0.0	1607.4	Propionibacteriales	clpB			ko:K03695	ko04213,map04213				ko00000,ko00001,ko03110				Propionibacteriales	2GJ73@201174,4DN44@85009,COG0542@1,COG0542@2	NA|NA|NA	O	Part of a stress-induced multi-chaperone system, it is involved in the recovery of the cell from heat-induced damage, in cooperation with DnaK, DnaJ and GrpE
fig|6666666.333347.peg.836	754252.PFREUD_19240	0.0	1198.0	Actinobacteria													Propionibacteriales	2I9UD@201174,COG1297@1,COG1297@2	NA|NA|NA	S	oligopeptide transporter opt family
fig|6666666.333347.peg.838	754252.PFREUD_19230	2.4e-155	554.7	Propionibacteriales	speE												Propionibacteriales	2GN8I@201174,4DQ70@85009,COG0421@1,COG0421@2	NA|NA|NA	E	spermidine synthase
fig|6666666.333347.peg.839	754252.PFREUD_19210	6.6e-99	366.7	Bacteria													Propionibacteriales	COG3764@1,COG3764@2	NA|NA|NA	M	Sortase family
fig|6666666.333347.peg.840	754252.PFREUD_19200	2.5e-95	354.8	Actinobacteria													Propionibacteriales	2GKUQ@201174,COG0461@1,COG0461@2	NA|NA|NA	F	Catalyzes the transfer of a ribosyl phosphate group from 5-phosphoribose 1-diphosphate to orotate, leading to the formation of orotidine monophosphate (OMP)
fig|6666666.333347.peg.841	754252.PFREUD_19190	2.1e-117	428.7	Propionibacteriales				ko:K03744					ko00000				Propionibacteriales	2GPS4@201174,4DR1W@85009,COG1704@1,COG1704@2	NA|NA|NA	S	LemA family
fig|6666666.333347.peg.842	754252.PFREUD_19180	1.2e-123	449.1	Propionibacteriales			3.6.1.27	ko:K03975,ko:K19302	ko00550,map00550		R05627	RC00002	ko00000,ko00001,ko01000,ko01011				Propionibacteriales	2GKGR@201174,4DQX9@85009,COG0586@1,COG0586@2	NA|NA|NA	I	SNARE associated Golgi protein
fig|6666666.333347.peg.843	754252.PFREUD_19170	1.5e-129	468.8	Propionibacteriales													Propionibacteriales	2GM1A@201174,4DN90@85009,COG0566@1,COG0566@2	NA|NA|NA	J	SpoU rRNA Methylase family
fig|6666666.333347.peg.845	754252.PFREUD_19150	3.7e-194	684.1	Propionibacteriales	fbaA		4.1.2.13	ko:K01624	ko00010,ko00030,ko00051,ko00680,ko00710,ko01100,ko01110,ko01120,ko01130,ko01200,ko01230,map00010,map00030,map00051,map00680,map00710,map01100,map01110,map01120,map01130,map01200,map01230	M00001,M00003,M00165,M00167,M00344,M00345	R01068,R01070,R01829,R02568	RC00438,RC00439,RC00603,RC00604	ko00000,ko00001,ko00002,ko01000				Propionibacteriales	2GM5P@201174,4DPKE@85009,COG0191@1,COG0191@2	NA|NA|NA	G	Fructose-bisphosphate aldolase class II
fig|6666666.333347.peg.847	754252.PFREUD_19130	3e-215	754.2	Actinobacteria													Propionibacteriales	2GM8C@201174,COG1062@1,COG1062@2	NA|NA|NA	C	alcohol dehydrogenase
fig|6666666.333347.peg.848	754252.PFREUD_19120	3.5e-172	611.3	Actinobacteria													Propionibacteriales	2DYWR@1,2I6UH@201174,34BGI@2	NA|NA|NA	S	Sugar (and other) transporter
fig|6666666.333347.peg.849	754252.PFREUD_19110	3.6e-294	1016.9	Actinobacteria													Propionibacteriales	2I77C@201174,COG0477@1,COG0477@2	NA|NA|NA	EGP	Sugar (and other) transporter
fig|6666666.333347.peg.850	754252.PFREUD_19100	3.3e-291	1006.9	Propionibacteriales	mmsA		1.2.1.18,1.2.1.27	ko:K00140	ko00280,ko00410,ko00562,ko00640,ko01100,ko01200,map00280,map00410,map00562,map00640,map01100,map01200	M00013	R00705,R00706,R00922,R00935	RC00004,RC02723,RC02817	ko00000,ko00001,ko00002,ko01000				Propionibacteriales	2GJI2@201174,4DNVW@85009,COG1012@1,COG1012@2	NA|NA|NA	C	Aldehyde dehydrogenase family
fig|6666666.333347.peg.851	754252.PFREUD_19090	0.0	1259.2	Propionibacteriales			3.7.1.22	ko:K03336	ko00562,ko01100,ko01120,map00562,map01100,map01120		R08603	RC02331	ko00000,ko00001,ko01000				Propionibacteriales	2GMCJ@201174,4DQ59@85009,COG3962@1,COG3962@2	NA|NA|NA	E	Thiamine pyrophosphate enzyme, central domain
fig|6666666.333347.peg.852	754252.PFREUD_19080	1.5e-174	618.6	Propionibacteriales	iolB		5.3.1.30	ko:K03337	ko00562,ko01100,ko01120,map00562,map01100,map01120		R08503	RC00541	ko00000,ko00001,ko01000				Propionibacteriales	2GM8S@201174,4DQKK@85009,COG3718@1,COG3718@2	NA|NA|NA	G	KduI/IolB family
fig|6666666.333347.peg.853	754252.PFREUD_19070	6.6e-159	566.6	Propionibacteriales													Propionibacteriales	2GKTN@201174,4DN9P@85009,COG1830@1,COG1830@2	NA|NA|NA	G	deoxyribose-phosphate aldolase
fig|6666666.333347.peg.854	754252.PFREUD_19060	4.2e-186	657.1	Propionibacteriales	iolC		2.7.1.92	ko:K03338	ko00562,ko01100,ko01120,map00562,map01100,map01120		R05661	RC00002,RC00017	ko00000,ko00001,ko01000				Propionibacteriales	2GM3N@201174,4DNFD@85009,COG0524@1,COG0524@2	NA|NA|NA	G	pfkB family carbohydrate kinase
fig|6666666.333347.peg.855	754252.PFREUD_19050	2.8e-134	484.6	Propionibacteriales													Propionibacteriales	2GJZ1@201174,4DQMB@85009,COG2188@1,COG2188@2	NA|NA|NA	K	UTRA
fig|6666666.333347.peg.856	754252.PFREUD_19040	1.9e-203	714.9	Propionibacteriales			2.2.1.2	ko:K00616	ko00030,ko01100,ko01110,ko01120,ko01130,ko01200,ko01230,map00030,map01100,map01110,map01120,map01130,map01200,map01230	M00004,M00007	R01827	RC00439,RC00604	ko00000,ko00001,ko00002,ko01000				Propionibacteriales	2GMF9@201174,4DTCS@85009,COG0176@1,COG0176@2	NA|NA|NA	H	Transaldolase/Fructose-6-phosphate aldolase
fig|6666666.333347.peg.857	754252.PFREUD_19030	6.3e-182	643.3	Propionibacteriales			1.1.1.18,1.1.1.369	ko:K00010	ko00521,ko00562,ko01100,ko01120,ko01130,map00521,map00562,map01100,map01120,map01130		R01183,R09951	RC00182	ko00000,ko00001,ko01000				Propionibacteriales	2GJCY@201174,4DUJU@85009,COG0673@1,COG0673@2	NA|NA|NA	S	Oxidoreductase family, C-terminal alpha/beta domain
fig|6666666.333347.peg.859	754252.PFREUD_19010	4.7e-179	633.6	Actinobacteria													Propionibacteriales	2GJKJ@201174,COG1082@1,COG1082@2	NA|NA|NA	G	dehydratase
fig|6666666.333347.peg.860	754252.PFREUD_19000	4.2e-104	384.0	Propionibacteriales	lysE			ko:K06895					ko00000,ko02000	2.A.75.1			Propionibacteriales	2IHQ2@201174,4DQJE@85009,COG1279@1,COG1279@2	NA|NA|NA	S	LysE type translocator
fig|6666666.333347.peg.861	754252.PFREUD_18990	0.0	1216.8	Propionibacteriales	ilvD		4.2.1.9	ko:K01687	ko00290,ko00770,ko01100,ko01110,ko01130,ko01210,ko01230,map00290,map00770,map01100,map01110,map01130,map01210,map01230	M00019,M00570	R01209,R04441,R05070	RC00468,RC01714	ko00000,ko00001,ko00002,ko01000				Propionibacteriales	2GJIJ@201174,4DN1H@85009,COG0129@1,COG0129@2	NA|NA|NA	EG	Belongs to the IlvD Edd family
fig|6666666.333347.peg.862	754252.PFREUD_18980	0.0	1317.4	Propionibacteriales			6.3.5.4	ko:K01953	ko00250,ko01100,ko01110,map00250,map01100,map01110		R00578	RC00010	ko00000,ko00001,ko01000,ko01002				Propionibacteriales	2GJIM@201174,4DQH7@85009,COG0367@1,COG0367@2	NA|NA|NA	E	Asparagine synthase
fig|6666666.333347.peg.863	754252.PFREUD_18970	6e-222	776.5	Propionibacteriales	hemA		1.2.1.70	ko:K02492	ko00860,ko01100,ko01110,ko01120,map00860,map01100,map01110,map01120	M00121	R04109	RC00055,RC00149	ko00000,ko00001,ko00002,ko01000				Propionibacteriales	2GJRA@201174,4DPDT@85009,COG0373@1,COG0373@2	NA|NA|NA	H	Catalyzes the NADPH-dependent reduction of glutamyl- tRNA(Glu) to glutamate 1-semialdehyde (GSA)
fig|6666666.333347.peg.864	754252.PFREUD_18960	5e-165	587.0	Propionibacteriales	hemC		2.5.1.61	ko:K01749	ko00860,ko01100,ko01110,ko01120,map00860,map01100,map01110,map01120	M00121	R00084	RC02317	ko00000,ko00001,ko00002,ko01000				Propionibacteriales	2GMWI@201174,4DN1M@85009,COG0181@1,COG0181@2	NA|NA|NA	H	Tetrapolymerization of the monopyrrole PBG into the hydroxymethylbilane pre-uroporphyrinogen in several discrete steps
fig|6666666.333347.peg.865	754252.PFREUD_18950	0.0	1176.4	Propionibacteriales	hemE		4.1.1.37	ko:K01599	ko00860,ko01100,ko01110,map00860,map01100,map01110	M00121	R03197,R04972	RC00872	ko00000,ko00001,ko00002,ko01000				Propionibacteriales	2GMY6@201174,4DP2Q@85009,COG0407@1,COG0407@2	NA|NA|NA	H	Catalyzes the decarboxylation of four acetate groups of uroporphyrinogen-III to yield coproporphyrinogen-III
fig|6666666.333347.peg.866	754252.PFREUD_18940	3.1e-217	760.8	Actinobacteria													Propionibacteriales	2GNSY@201174,COG0535@1,COG0535@2	NA|NA|NA	C	Radical SAM
fig|6666666.333347.peg.867	754252.PFREUD_18930	1.9e-265	921.4	Actinobacteria													Propionibacteriales	2GMMA@201174,COG1232@1,COG1232@2	NA|NA|NA	H	Catalyzes the 6-electron oxidation of protoporphyrinogen-IX to form protoporphyrin-IX
fig|6666666.333347.peg.868	754252.PFREUD_18920	1.9e-197	694.9	Propionibacteriales	hemH		4.99.1.1,4.99.1.9	ko:K01772	ko00860,ko01100,ko01110,map00860,map01100,map01110	M00121	R00310,R11329	RC01012	ko00000,ko00001,ko00002,ko01000				Propionibacteriales	2GJTQ@201174,4DNBP@85009,COG0276@1,COG0276@2	NA|NA|NA	H	Catalyzes the ferrous insertion into protoporphyrin IX
fig|6666666.333347.peg.869	754252.PFREUD_18910	4e-184	650.6	Propionibacteriales	hemB		4.2.1.24	ko:K01698	ko00860,ko01100,ko01110,ko01120,map00860,map01100,map01110,map01120	M00121	R00036	RC00918,RC01781	ko00000,ko00001,ko00002,ko01000,ko04147				Propionibacteriales	2GJJ0@201174,4DNVG@85009,COG0113@1,COG0113@2	NA|NA|NA	H	Belongs to the ALAD family
fig|6666666.333347.peg.870	754252.PFREUD_18900	2.3e-236	824.7	Propionibacteriales													Propionibacteriales	2GIZX@201174,4DPB8@85009,COG0477@1,COG2814@2	NA|NA|NA	EGP	Major facilitator Superfamily
fig|6666666.333347.peg.871	754252.PFREUD_18890	2.8e-123	448.0	Propionibacteriales													Propionibacteriales	2GJXV@201174,4DWPP@85009,COG1309@1,COG1309@2	NA|NA|NA	K	Bacterial transcriptional repressor C-terminal
fig|6666666.333347.peg.872	754252.PFREUD_18880	7.2e-250	869.4	Propionibacteriales	hemL		5.4.3.8	ko:K01845	ko00860,ko01100,ko01110,ko01120,map00860,map01100,map01110,map01120	M00121	R02272	RC00677	ko00000,ko00001,ko00002,ko01000,ko01007				Propionibacteriales	2GJSH@201174,4DNRS@85009,COG0001@1,COG0001@2	NA|NA|NA	H	Glutamate-1-semialdehyde aminotransferase
fig|6666666.333347.peg.873	754252.PFREUD_18870	1.7e-290	1004.6	Propionibacteriales			2.1.3.1	ko:K03416	ko00640,map00640		R00353,R00930	RC00040,RC00097	ko00000,ko00001,ko01000				Propionibacteriales	2IASR@201174,4DWP2@85009,COG5016@1,COG5016@2	NA|NA|NA	C	Conserved carboxylase domain
fig|6666666.333347.peg.874	754252.PFREUD_18860	6.5e-298	1029.2	Actinobacteria													Propionibacteriales	2GIRU@201174,COG4799@1,COG4799@2	NA|NA|NA	I	Acetyl-CoA carboxylase, carboxyltransferase component subunits alpha and beta
fig|6666666.333347.peg.875	1292373.H640_07489	8.4e-19	99.4	Bacteria													Propionibacteriales	2EJZC@1,33DPX@2	NA|NA|NA
fig|6666666.333347.peg.876	754252.PFREUD_18840	4.8e-10	70.9	Bacteria													Propionibacteriales	COG1038@1,COG1038@2	NA|NA|NA	C	Catalyzes a 2-step reaction, involving the ATP-dependent carboxylation of the covalently attached biotin in the first step and the transfer of the carboxyl group to pyruvate in the second
fig|6666666.333347.peg.877	754252.PFREUD_18830	2.2e-128	464.9	Propionibacteriales													Propionibacteriales	2GMGQ@201174,4DPFM@85009,COG4221@1,COG4221@2	NA|NA|NA	S	Belongs to the short-chain dehydrogenases reductases (SDR) family
fig|6666666.333347.peg.878	754252.PFREUD_18820	2.1e-134	485.0	Propionibacteriales													Propionibacteriales	2HFX1@201174,4DRU7@85009,COG1309@1,COG1309@2	NA|NA|NA	K	Bacterial transcriptional repressor C-terminal
fig|6666666.333347.peg.879	754252.PFREUD_18810	3.3e-143	514.2	Propionibacteriales	gpmA		5.4.2.11	ko:K01834	ko00010,ko00260,ko00680,ko01100,ko01110,ko01120,ko01130,ko01200,ko01230,ko04922,ko05230,map00010,map00260,map00680,map01100,map01110,map01120,map01130,map01200,map01230,map04922,map05230	M00001,M00002,M00003	R01518	RC00536	ko00000,ko00001,ko00002,ko01000,ko04131,ko04147				Propionibacteriales	2GK8F@201174,4DND2@85009,COG0588@1,COG0588@2	NA|NA|NA	G	Catalyzes the interconversion of 2-phosphoglycerate and 3-phosphoglycerate
fig|6666666.333347.peg.880	754252.PFREUD_18800	3.6e-120	437.6	Propionibacteriales	phoU			ko:K02039					ko00000				Propionibacteriales	2GKAD@201174,4DQEB@85009,COG0704@1,COG0704@2	NA|NA|NA	P	Plays a role in the regulation of phosphate uptake
fig|6666666.333347.peg.881	754252.PFREUD_18790	1.8e-212	745.0	Propionibacteriales	senX3		2.7.13.3	ko:K07768	ko02020,map02020	M00443			ko00000,ko00001,ko00002,ko01000,ko01001,ko02022				Propionibacteriales	2GJY7@201174,4DP15@85009,COG5002@1,COG5002@2	NA|NA|NA	T	Histidine kinase
fig|6666666.333347.peg.882	754252.PFREUD_18780	2.1e-120	438.3	Propionibacteriales	regX			ko:K07776	ko02020,map02020	M00443			ko00000,ko00001,ko00002,ko02022				Propionibacteriales	2GKFS@201174,4DNN6@85009,COG0745@1,COG0745@2	NA|NA|NA	T	Transcriptional regulatory protein, C terminal
fig|6666666.333347.peg.883	754252.PFREUD_18770	1.4e-81	308.9	Propionibacteriales				ko:K07736					ko00000,ko03000				Propionibacteriales	2GKSU@201174,4DN6V@85009,COG1329@1,COG1329@2	NA|NA|NA	K	CarD-like/TRCF domain
fig|6666666.333347.peg.884	754252.PFREUD_18760	2.6e-132	478.0	Propionibacteriales	ispD		2.7.7.60	ko:K00991	ko00900,ko01100,ko01110,ko01130,map00900,map01100,map01110,map01130	M00096	R05633	RC00002	ko00000,ko00001,ko00002,ko01000				Propionibacteriales	2GNHP@201174,4DS1C@85009,COG1211@1,COG1211@2	NA|NA|NA	I	Catalyzes the formation of 4-diphosphocytidyl-2-C- methyl-D-erythritol from CTP and 2-C-methyl-D-erythritol 4- phosphate (MEP)
fig|6666666.333347.peg.885	754252.PFREUD_18750	3.7e-82	310.8	Propionibacteriales	ispF		4.6.1.12	ko:K01770	ko00900,ko01100,ko01110,ko01130,map00900,map01100,map01110,map01130	M00096	R05637	RC00002,RC01440	ko00000,ko00001,ko00002,ko01000				Propionibacteriales	2II8H@201174,4DQIJ@85009,COG0245@1,COG0245@2	NA|NA|NA	I	Involved in the biosynthesis of isopentenyl diphosphate (IPP) and dimethylallyl diphosphate (DMAPP), two major building blocks of isoprenoid compounds. Catalyzes the conversion of 4- diphosphocytidyl-2-C-methyl-D-erythritol 2-phosphate (CDP-ME2P) to 2-C-methyl-D-erythritol 2,4-cyclodiphosphate (ME-CPP) with a corresponding release of cytidine 5-monophosphate (CMP)
fig|6666666.333347.peg.886	754252.PFREUD_18740	6.9e-278	962.6	Propionibacteriales	glyA		2.1.2.1	ko:K00600	ko00260,ko00460,ko00630,ko00670,ko00680,ko01100,ko01110,ko01120,ko01130,ko01200,ko01230,ko01523,map00260,map00460,map00630,map00670,map00680,map01100,map01110,map01120,map01130,map01200,map01230,map01523	M00140,M00141,M00346,M00532	R00945,R09099	RC00022,RC00112,RC01583,RC02958	ko00000,ko00001,ko00002,ko01000				Propionibacteriales	2GK7U@201174,4DPXC@85009,COG0112@1,COG0112@2	NA|NA|NA	E	Catalyzes the reversible interconversion of serine and glycine with tetrahydrofolate (THF) serving as the one-carbon carrier. This reaction serves as the major source of one-carbon groups required for the biosynthesis of purines, thymidylate, methionine, and other important biomolecules. Also exhibits THF- independent aldolase activity toward beta-hydroxyamino acids, producing glycine and aldehyd…
fig|6666666.333347.peg.887	754252.PFREUD_18730	1.8e-184	651.7	Bacteria													Propionibacteriales	COG0252@1,COG0252@2	NA|NA|NA	EJ	asparaginase activity
fig|6666666.333347.peg.888	754252.PFREUD_18720	1.1e-270	938.7	Propionibacteriales				ko:K11738					ko00000,ko02000	2.A.3.1.8			Propionibacteriales	2GJ0X@201174,4DTIR@85009,COG1113@1,COG1113@2	NA|NA|NA	E	COG1113 Gamma-aminobutyrate permease and related permeases
fig|6666666.333347.peg.889	754252.PFREUD_18700	9.6e-267	925.6	Propionibacteriales				ko:K11738					ko00000,ko02000	2.A.3.1.8			Propionibacteriales	2GJ0X@201174,4DTIR@85009,COG1113@1,COG1113@2	NA|NA|NA	E	COG1113 Gamma-aminobutyrate permease and related permeases
fig|6666666.333347.peg.890	754252.PFREUD_18690	1.3e-165	589.0	Propionibacteriales			2.1.1.185	ko:K03218					ko00000,ko01000,ko03009				Propionibacteriales	2GJMR@201174,4DNYC@85009,COG0566@1,COG0566@2	NA|NA|NA	J	Belongs to the class IV-like SAM-binding methyltransferase superfamily. RNA methyltransferase TrmH family
fig|6666666.333347.peg.891	754252.PFREUD_18680	2.4e-280	970.7	Propionibacteriales	cysS		6.1.1.16	ko:K01883	ko00970,map00970	M00359,M00360	R03650	RC00055,RC00523	ko00000,ko00001,ko00002,ko01000,ko01007,ko03016				Propionibacteriales	2GJF2@201174,4DP8C@85009,COG0215@1,COG0215@2	NA|NA|NA	J	Belongs to the class-I aminoacyl-tRNA synthetase family
fig|6666666.333347.peg.892	754252.PFREUD_18670	2.2e-142	511.9	Propionibacteriales				ko:K05799					ko00000,ko03000				Propionibacteriales	2GZJA@201174,4DV1Q@85009,COG2186@1,COG2186@2	NA|NA|NA	K	FCD
fig|6666666.333347.peg.893	754252.PFREUD_18660	1.7e-293	1014.6	Propionibacteriales				ko:K03303					ko00000,ko02000	2.A.14			Propionibacteriales	2GIUF@201174,4DPUA@85009,COG1620@1,COG1620@2	NA|NA|NA	C	L-lactate permease
fig|6666666.333347.peg.894	754252.PFREUD_18650	5.9e-154	550.1	Propionibacteriales				ko:K18928					ko00000				Propionibacteriales	2GIVX@201174,4DNWX@85009,COG0247@1,COG0247@2	NA|NA|NA	C	Cysteine-rich domain
fig|6666666.333347.peg.895	754252.PFREUD_18640	5e-295	1019.6	Propionibacteriales				ko:K18929					ko00000				Propionibacteriales	2GJDR@201174,4DQ12@85009,COG0247@1,COG0247@2,COG1139@1,COG1139@2	NA|NA|NA	C	LUD domain
fig|6666666.333347.peg.896	754252.PFREUD_18630	6.8e-116	423.3	Propionibacteriales				ko:K00782					ko00000				Propionibacteriales	2GNUJ@201174,4DRME@85009,COG1556@1,COG1556@2	NA|NA|NA	S	LUD domain
fig|6666666.333347.peg.898	754252.PFREUD_18600	2.3e-267	927.5	Propionibacteriales													Propionibacteriales	2GIX0@201174,4DNTH@85009,COG3642@1,COG3642@2	NA|NA|NA	T	Domain of unknown function (DUF4032)
fig|6666666.333347.peg.899	754252.PFREUD_18590	3.8e-218	763.8	Propionibacteriales	metB		2.5.1.48	ko:K01739	ko00270,ko00450,ko00920,ko01100,ko01110,ko01130,ko01230,map00270,map00450,map00920,map01100,map01110,map01130,map01230	M00017	R00999,R01288,R02508,R03217,R03260,R04944,R04945,R04946	RC00020,RC00056,RC00069,RC00420,RC02848,RC02866	ko00000,ko00001,ko00002,ko01000				Propionibacteriales	2GJ5S@201174,4DNK6@85009,COG0626@1,COG0626@2	NA|NA|NA	E	Cys/Met metabolism PLP-dependent enzyme
fig|6666666.333347.peg.900	754252.PFREUD_18580	1.9e-203	714.9	Propionibacteriales				ko:K10112	ko02010,map02010	M00194,M00196,M00197,M00200,M00201,M00206,M00207,M00491,M00602,M00605,M00606			ko00000,ko00001,ko00002,ko02000	3.A.1.1			Propionibacteriales	2GJCM@201174,4DN4V@85009,COG3842@1,COG3842@2	NA|NA|NA	P	Belongs to the ABC transporter superfamily
fig|6666666.333347.peg.901	754252.PFREUD_18570	3.9e-270	936.8	Propionibacteriales	sdaA		4.3.1.17	ko:K01752	ko00260,ko00270,ko01100,ko01110,ko01130,ko01200,ko01230,map00260,map00270,map01100,map01110,map01130,map01200,map01230		R00220,R00590	RC00331,RC02600	ko00000,ko00001,ko01000				Propionibacteriales	2GJPA@201174,4DPVP@85009,COG1760@1,COG1760@2	NA|NA|NA	E	Serine dehydratase beta chain
fig|6666666.333347.peg.902	754252.PFREUD_18560	5e-240	836.6	Actinobacteria													Propionibacteriales	2GK05@201174,COG1473@1,COG1473@2	NA|NA|NA	M	amidohydrolase
fig|6666666.333347.peg.903	754252.PFREUD_18550	3e-133	481.1	Propionibacteriales													Propionibacteriales	2IP88@201174,4DVGS@85009,COG0586@1,COG0586@2	NA|NA|NA	S	SNARE associated Golgi protein
fig|6666666.333347.peg.904	754252.PFREUD_18540	1.8e-87	328.6	Propionibacteriales													Propionibacteriales	2IFEC@201174,4DR0K@85009,COG2110@1,COG2110@2	NA|NA|NA	S	Appr-1'-p processing enzyme
fig|6666666.333347.peg.905	754252.PFREUD_18530	3.4e-59	234.2	Actinobacteria													Propionibacteriales	2AHT8@1,2IMSB@201174,3185S@2	NA|NA|NA
fig|6666666.333347.peg.906	754252.PFREUD_18520	0.0	1261.9	Bacteria													Propionibacteriales	COG1226@1,COG1226@2	NA|NA|NA	P	(belongs to the monovalent cation proton antiporter 2 (CPA2) transporter (TC 2.A.37) family)
fig|6666666.333347.peg.907	754252.PFREUD_18510	0.0	1253.8	Propionibacteriales				ko:K06994,ko:K20470					ko00000,ko02000	2.A.6.5.6			Propionibacteriales	2GJ5A@201174,4DNJP@85009,COG2409@1,COG2409@2	NA|NA|NA	S	MMPL family
fig|6666666.333347.peg.908	754252.PFREUD_18490	2.3e-231	807.7	Propionibacteriales	manA		5.3.1.8	ko:K01809	ko00051,ko00520,ko01100,ko01110,ko01130,map00051,map00520,map01100,map01110,map01130	M00114	R01819	RC00376	ko00000,ko00001,ko00002,ko01000				Propionibacteriales	2GJXC@201174,4DPWV@85009,COG1482@1,COG1482@2	NA|NA|NA	G	mannose-6-phosphate isomerase, class I
fig|6666666.333347.peg.909	1203605.HMPREF1531_00302	9.9e-24	115.9	Actinobacteria													Propionibacteriales	2CUM0@1,2IQG7@201174,32SVJ@2	NA|NA|NA	S	Protein of unknown function (DUF3263)
fig|6666666.333347.peg.911	754252.PFREUD_18470	8.8e-290	1002.3	Propionibacteriales	groL_1			ko:K04077	ko03018,ko04212,ko04940,ko05134,ko05152,map03018,map04212,map04940,map05134,map05152				ko00000,ko00001,ko03019,ko03029,ko03110,ko04147				Propionibacteriales	2GKC9@201174,4DNNQ@85009,COG0459@1,COG0459@2	NA|NA|NA	O	Prevents misfolding and promotes the refolding and proper assembly of unfolded polypeptides generated under stress conditions
fig|6666666.333347.peg.912	754252.PFREUD_21700	0.0	2918.6	Propionibacteriales													Propionibacteriales	2I1VH@201174,4DVSF@85009,COG1924@1,COG1924@2,COG3580@1,COG3580@2,COG3581@1,COG3581@2	NA|NA|NA	I	CoA enzyme activase uncharacterised domain (DUF2229)
fig|6666666.333347.peg.913	1122994.AUFR01000060_gene620	1.2e-198	699.9	Propionibacteriales	modB		3.6.3.29	ko:K02017,ko:K02018	ko02010,map02010	M00189			ko00000,ko00001,ko00002,ko01000,ko02000	3.A.1.8			Propionibacteriales	2GJFB@201174,4DPG9@85009,COG3842@1,COG3842@2,COG4149@1,COG4149@2	NA|NA|NA	P	Binding-protein-dependent transport system inner membrane component
fig|6666666.333347.peg.914	1171373.PACID_02570	1.4e-72	279.6	Propionibacteriales	modA			ko:K02020	ko02010,map02010	M00189			ko00000,ko00001,ko00002,ko02000	3.A.1.8			Propionibacteriales	2GMPF@201174,4DQXM@85009,COG0725@1,COG0725@2	NA|NA|NA	P	Bacterial extracellular solute-binding protein
fig|6666666.333347.peg.915	1120942.AUBM01000003_gene804	8.8e-47	193.4	Actinobacteria													Propionibacteriales	2H57U@201174,4D434@85005,COG0521@1,COG0521@2	NA|NA|NA	H	Molybdopterin binding domain protein
fig|6666666.333347.peg.916	1122994.AUFR01000011_gene1978	5.4e-52	211.1	Bacteria													Propionibacteriales	COG0746@1,COG0746@2	NA|NA|NA	H	molybdenum cofactor guanylyltransferase activity
fig|6666666.333347.peg.917	1122994.AUFR01000011_gene1979	3.8e-88	332.0	Propionibacteriales	moaA		4.1.99.22	ko:K03639	ko00790,ko01100,ko04122,map00790,map01100,map04122		R09394	RC03420	ko00000,ko00001,ko01000				Propionibacteriales	2GN0V@201174,4DP3D@85009,COG2896@1,COG2896@2	NA|NA|NA	H	Catalyzes the cyclization of GTP to (8S)-3',8-cyclo-7,8- dihydroguanosine 5'-triphosphate
fig|6666666.333347.peg.918	1122994.AUFR01000011_gene1980	2.6e-210	738.0	Actinobacteria													Propionibacteriales	2GJ1I@201174,COG2223@1,COG2223@2	NA|NA|NA	P	Major Facilitator
fig|6666666.333347.peg.919	1227261.HMPREF0043_01372	0.0	2086.2	Actinobacteria													Propionibacteriales	2GKZU@201174,4D4NX@85005,COG5013@1,COG5013@2	NA|NA|NA	C	Belongs to the prokaryotic molybdopterin-containing oxidoreductase family
fig|6666666.333347.peg.920	1203556.HMPREF1478_00889	1.2e-256	892.1	Actinobacteria													Propionibacteriales	2GJ8P@201174,4D4CE@85005,COG1140@1,COG1140@2	NA|NA|NA	C	Nitrate reductase beta subunit
fig|6666666.333347.peg.921	754252.PFREUD_21730	3.3e-120	438.0	Propionibacteriales	narJ			ko:K00373	ko02020,map02020				ko00000,ko00001				Propionibacteriales	2IAQV@201174,4DRDB@85009,COG2180@1,COG2180@2	NA|NA|NA	C	Nitrate reductase delta subunit
fig|6666666.333347.peg.922	649743.HMPREF0972_01555	7e-98	363.6	Actinobacteria													Propionibacteriales	2GJVI@201174,4D3AB@85005,COG2181@1,COG2181@2	NA|NA|NA	C	Respiratory nitrate reductase, gamma subunit
fig|6666666.333347.peg.923	1227261.HMPREF0043_01367	1.8e-68	266.5	Actinobacteria													Propionibacteriales	2GW1M@201174,4D3N7@85005,COG2345@1,COG2345@2	NA|NA|NA	K	Psort location Cytoplasmic, score
fig|6666666.333347.peg.924	754252.PFREUD_21760	1.7e-72	278.5	Propionibacteriales	moaE		2.8.1.12	ko:K03635	ko00790,ko01100,ko04122,map00790,map01100,map04122		R09395	RC02507	ko00000,ko00001,ko01000				Propionibacteriales	2IQ9F@201174,4DR9R@85009,COG0314@1,COG0314@2	NA|NA|NA	H	MoaE protein
fig|6666666.333347.peg.925	754252.PFREUD_21770	8.6e-159	566.2	Propionibacteriales			2.7.7.80	ko:K21029	ko04122,map04122		R07459	RC00043	ko00000,ko00001,ko01000				Propionibacteriales	2GJB6@201174,4DNCG@85009,COG0476@1,COG0476@2	NA|NA|NA	H	ThiF family
fig|6666666.333347.peg.926	754252.PFREUD_21790	1.5e-256	891.7	Actinobacteria													Propionibacteriales	2GJC3@201174,COG0303@1,COG0303@2	NA|NA|NA	H	Molybdenum cofactor synthesis domain protein
fig|6666666.333347.peg.928	754252.PFREUD_21800	2e-71	275.0	Propionibacteriales	moaC		4.6.1.17	ko:K03637	ko00790,ko01100,ko04122,map00790,map01100,map04122		R11372	RC03425	ko00000,ko00001,ko01000				Propionibacteriales	2IHR6@201174,4DQPG@85009,COG0315@1,COG0315@2	NA|NA|NA	H	Catalyzes the conversion of (8S)-3',8-cyclo-7,8- dihydroguanosine 5'-triphosphate to cyclic pyranopterin monophosphate (cPMP)
fig|6666666.333347.peg.929	754252.PFREUD_21810	8.5e-102	376.3	Propionibacteriales	moaB												Propionibacteriales	2II28@201174,4DQU7@85009,COG0521@1,COG0521@2	NA|NA|NA	H	Probable molybdopterin binding domain
fig|6666666.333347.peg.930	754252.PFREUD_21820	2.4e-80	304.7	Actinobacteria													Propionibacteriales	2IKWU@201174,COG0537@1,COG0537@2	NA|NA|NA	FG	Histidine triad (Hit) protein
fig|6666666.333347.peg.931	754252.PFREUD_21830	1.4e-147	528.9	Actinobacteria													Propionibacteriales	2ICDA@201174,COG1794@1,COG1794@2	NA|NA|NA	M	racemase activity, acting on amino acids and derivatives
fig|6666666.333347.peg.932	754252.PFREUD_21840	8.6e-237	825.9	Propionibacteriales			1.4.5.1	ko:K00285	ko00360,map00360		R01374,R09493	RC00006,RC00025	ko00000,ko00001,ko01000				Propionibacteriales	2GMR7@201174,4DPH7@85009,COG0665@1,COG0665@2	NA|NA|NA	E	FAD dependent oxidoreductase
fig|6666666.333347.peg.933	754252.PFREUD_21850	2.3e-63	248.1	Bacteria													Propionibacteriales	COG0251@1,COG0251@2	NA|NA|NA	J	oxidation-reduction process
fig|6666666.333347.peg.934	754252.PFREUD_21860	4.3e-138	497.3	Propionibacteriales			3.6.3.21	ko:K02028		M00236			ko00000,ko00002,ko01000,ko02000	3.A.1.3			Propionibacteriales	2GIZW@201174,4DP52@85009,COG1126@1,COG1126@2	NA|NA|NA	E	amino acid ABC transporter, ATP-binding protein
fig|6666666.333347.peg.935	754252.PFREUD_21870	7.4e-155	553.1	Actinobacteria													Propionibacteriales	2IPCR@201174,COG0834@1,COG0834@2	NA|NA|NA	ET	Bacterial periplasmic substrate-binding proteins
fig|6666666.333347.peg.936	754252.PFREUD_21880	6.2e-101	373.6	Actinobacteria													Propionibacteriales	2GM0I@201174,COG0765@1,COG0765@2	NA|NA|NA	E	amino acid ABC transporter
fig|6666666.333347.peg.937	754252.PFREUD_21890	4.4e-86	323.9	Propionibacteriales				ko:K02029		M00236			ko00000,ko00002,ko02000	3.A.1.3			Propionibacteriales	2ISHP@201174,4DV4K@85009,COG0765@1,COG0765@2	NA|NA|NA	P	Binding-protein-dependent transport system inner membrane component
fig|6666666.333347.peg.938	754252.PFREUD_21900	1.3e-198	698.7	Propionibacteriales													Propionibacteriales	2GISW@201174,4DPID@85009,COG1063@1,COG1063@2	NA|NA|NA	C	Alcohol dehydrogenase GroES-like domain
fig|6666666.333347.peg.939	754252.PFREUD_21910	3.1e-198	697.6	Actinobacteria													Propionibacteriales	2I3FK@201174,COG0111@1,COG0111@2	NA|NA|NA	EH	Belongs to the D-isomer specific 2-hydroxyacid dehydrogenase family
fig|6666666.333347.peg.940	754252.PFREUD_21920	1.1e-258	898.7	Actinobacteria													Propionibacteriales	2GIS9@201174,COG0160@1,COG0160@2	NA|NA|NA	E	Belongs to the class-III pyridoxal-phosphate-dependent aminotransferase family
fig|6666666.333347.peg.941	754252.PFREUD_21930	2.3e-276	957.6	Actinobacteria													Propionibacteriales	2GNDH@201174,COG2508@1,COG2508@2	NA|NA|NA	QT	Regulator of polyketide synthase expression
fig|6666666.333347.peg.943	754252.PFREUD_21960	0.0	1135.2	Bacteria													Propionibacteriales	2CC7E@1,2Z7WG@2	NA|NA|NA
fig|6666666.333347.peg.944	754252.PFREUD_21970	8.9e-235	819.3	Propionibacteriales													Propionibacteriales	2GJEG@201174,4DN2N@85009,COG4585@1,COG4585@2	NA|NA|NA	T	Histidine kinase
fig|6666666.333347.peg.945	754252.PFREUD_21980	2.4e-116	424.9	Propionibacteriales													Propionibacteriales	2GJ46@201174,4DPI9@85009,COG2197@1,COG2197@2	NA|NA|NA	T	Two component transcriptional regulator, LuxR family
fig|6666666.333347.peg.947	754252.PFREUD_21990	4.1e-165	587.4	Bacteria													Propionibacteriales	COG1595@1,COG1595@2	NA|NA|NA	K	DNA-templated transcription, initiation
fig|6666666.333347.peg.949	754252.PFREUD_22020	2.1e-241	841.3	Propionibacteriales													Propionibacteriales	2GK5A@201174,4DQ23@85009,COG2270@1,COG2270@2	NA|NA|NA	S	Major facilitator Superfamily
fig|6666666.333347.peg.950	754252.PFREUD_22030	3.5e-87	327.8	Propionibacteriales				ko:K05595					ko00000,ko02000	2.A.95.1			Propionibacteriales	2GMCM@201174,4DQEH@85009,COG2095@1,COG2095@2	NA|NA|NA	U	MarC family integral membrane protein
fig|6666666.333347.peg.951	754252.PFREUD_22040	0.0	1818.1	Actinobacteria													Propionibacteriales	2GWK7@201174,COG1652@1,COG1652@2	NA|NA|NA	NU	LysM domain
fig|6666666.333347.peg.952	1122994.AUFR01000011_gene2038	1.5e-25	122.5	Bacteria													Propionibacteriales	COG4961@1,COG4961@2	NA|NA|NA	U	PFAM TadE family protein
fig|6666666.333347.peg.953	1035308.AQYY01000002_gene277	3.7e-07	61.2	Bacteria													Propionibacteriales	2EMTJ@1,33FFX@2	NA|NA|NA	S	TadE-like protein
fig|6666666.333347.peg.955	754252.PFREUD_22080	5.2e-159	567.0	Actinobacteria													Propionibacteriales	2HZTC@201174,COG2064@1,COG2064@2	NA|NA|NA	NU	type II secretion system protein
fig|6666666.333347.peg.956	754252.PFREUD_22090	3.1e-156	557.8	Propionibacteriales													Propionibacteriales	2GN6E@201174,4DQV5@85009,COG4965@1,COG4965@2	NA|NA|NA	U	Type II secretion system (T2SS), protein F
fig|6666666.333347.peg.957	754252.PFREUD_22100	4.1e-278	963.4	Propionibacteriales													Propionibacteriales	2I3XU@201174,4DNAT@85009,COG0630@1,COG0630@2	NA|NA|NA	NU	Type II/IV secretion system protein
fig|6666666.333347.peg.958	754252.PFREUD_22110	5.8e-186	656.8	Propionibacteriales													Propionibacteriales	2I57A@201174,4DS3J@85009,COG1192@1,COG1192@2	NA|NA|NA	D	Involved in chromosome partitioning
fig|6666666.333347.peg.959	754252.PFREUD_22120	1.9e-110	405.2	Propionibacteriales													Propionibacteriales	2IR93@201174,4DW2A@85009,COG1261@1,COG1261@2	NA|NA|NA	NO	SAF domain
fig|6666666.333347.peg.961	754252.PFREUD_22130	1.1e-119	436.0	Actinobacteria													Propionibacteriales	2GMI4@201174,COG2860@1,COG2860@2	NA|NA|NA	S	membrane
fig|6666666.333347.peg.962	754252.PFREUD_22140	4.8e-108	397.1	Bacteria													Propionibacteriales	COG1309@1,COG1309@2	NA|NA|NA	K	transcriptional regulator
fig|6666666.333347.peg.964	754252.PFREUD_22160	7e-155	553.1	Propionibacteriales													Propionibacteriales	2GYJE@201174,4DPCN@85009,COG0614@1,COG0614@2	NA|NA|NA	P	ABC-type Fe3 -hydroxamate transport system, periplasmic component
fig|6666666.333347.peg.967	754252.PFREUD_22190	0.0	1219.9	Propionibacteriales	cadA			ko:K12954					ko00000,ko01000	3.A.3			Propionibacteriales	2GIRF@201174,4DPEN@85009,COG2217@1,COG2217@2	NA|NA|NA	P	E1-E2 ATPase
fig|6666666.333347.peg.968	754252.PFREUD_22200	6.8e-50	203.0	Actinobacteria													Propionibacteriales	2IMDE@201174,COG0640@1,COG0640@2	NA|NA|NA	K	transcriptional regulator
fig|6666666.333347.peg.969	754252.PFREUD_22210	7.7e-79	299.7	Bacteria													Propionibacteriales	COG1246@1,COG1246@2	NA|NA|NA	E	Belongs to the acetyltransferase family. ArgA subfamily
fig|6666666.333347.peg.971	754252.PFREUD_22230	2e-55	221.5	Propionibacteriales													Propionibacteriales	2IIEZ@201174,4DRBZ@85009,COG0789@1,COG0789@2	NA|NA|NA	K	Transcriptional regulator
fig|6666666.333347.peg.972	754252.PFREUD_22240	5.3e-196	690.3	Actinobacteria													Propionibacteriales	2IAX5@201174,COG0477@1,COG2814@2	NA|NA|NA	EGP	Major facilitator Superfamily
fig|6666666.333347.peg.973	754252.PFREUD_22250	1.6e-128	465.3	Actinobacteria													Propionibacteriales	2GNA6@201174,COG0518@1,COG0518@2	NA|NA|NA	F	glutamine amidotransferase
fig|6666666.333347.peg.974	754252.PFREUD_22260	5.6e-183	646.7	Propionibacteriales			2.7.6.1	ko:K00948	ko00030,ko00230,ko01100,ko01110,ko01120,ko01130,ko01200,ko01230,map00030,map00230,map01100,map01110,map01120,map01130,map01200,map01230	M00005	R01049	RC00002,RC00078	ko00000,ko00001,ko00002,ko01000				Propionibacteriales	2GKR2@201174,4DQ3C@85009,COG0462@1,COG0462@2	NA|NA|NA	EF	Phosphoribosyl synthetase-associated domain
fig|6666666.333347.peg.975	754252.PFREUD_22270	9.5e-96	356.3	Propionibacteriales													Propionibacteriales	2H3AT@201174,4DS50@85009,COG3247@1,COG3247@2	NA|NA|NA	S	Short repeat of unknown function (DUF308)
fig|6666666.333347.peg.976	754252.PFREUD_22280	2.1e-151	541.6	Actinobacteria													Propionibacteriales	2GKUM@201174,COG2120@1,COG2120@2	NA|NA|NA	S	Catalyzes the deacetylation of 1D-myo-inositol 2- acetamido-2-deoxy-alpha-D-glucopyranoside (GlcNAc-Ins) in the mycothiol biosynthesis pathway
fig|6666666.333347.peg.977	754252.PFREUD_22290	1.2e-233	815.5	Propionibacteriales	mshA		2.4.1.250	ko:K15521					ko00000,ko01000				Propionibacteriales	2GJ57@201174,4DN29@85009,COG0438@1,COG0438@2	NA|NA|NA	M	Catalyzes the transfer of a N-acetyl-glucosamine moiety to 1D-myo-inositol 3-phosphate to produce 1D-myo-inositol 2- acetamido-2-deoxy-glucopyranoside 3-phosphate in the mycothiol biosynthesis pathway
fig|6666666.333347.peg.980	754252.PFREUD_22320	2.1e-151	541.6	Actinobacteria													Propionibacteriales	2I71C@201174,COG1708@1,COG1708@2	NA|NA|NA	L	Domain of unknown function (DUF4111)
fig|6666666.333347.peg.981	754252.PFREUD_22330	2.1e-168	598.2	Actinobacteria													Propionibacteriales	2IIUH@201174,COG0676@1,COG0676@2	NA|NA|NA	G	Belongs to the glucose-6-phosphate 1-epimerase family
fig|6666666.333347.peg.982	754252.PFREUD_22340	0.0	1506.1	Propionibacteriales													Propionibacteriales	2GJUV@201174,4DTER@85009,COG0178@1,COG0178@2	NA|NA|NA	L	ABC transporter
fig|6666666.333347.peg.983	754252.PFREUD_22350	3e-58	230.7	Bacteria													Propionibacteriales	COG4357@1,COG4357@2	NA|NA|NA	S	CHY zinc finger
fig|6666666.333347.peg.984	754252.PFREUD_22360	0.0	1379.8	Propionibacteriales	tkt		2.2.1.1	ko:K00615	ko00030,ko00710,ko01051,ko01100,ko01110,ko01120,ko01130,ko01200,ko01230,map00030,map00710,map01051,map01100,map01110,map01120,map01130,map01200,map01230	M00004,M00007,M00165,M00167	R01067,R01641,R01830,R06590	RC00032,RC00226,RC00571,RC01560	ko00000,ko00001,ko00002,ko01000				Propionibacteriales	2GJ1K@201174,4DN1Y@85009,COG0021@1,COG0021@2	NA|NA|NA	G	Catalyzes the transfer of a two-carbon ketol group from a ketose donor to an aldose acceptor, via a covalent intermediate with the cofactor thiamine pyrophosphate
fig|6666666.333347.peg.985	754252.PFREUD_22370	8.3e-294	1015.8	Propionibacteriales	araB		2.7.1.16	ko:K00853	ko00040,ko01100,map00040,map01100		R01526,R02439	RC00002,RC00538	ko00000,ko00001,ko01000				Propionibacteriales	2H531@201174,4DP9J@85009,COG1069@1,COG1069@2	NA|NA|NA	G	FGGY family of carbohydrate kinases, C-terminal domain
fig|6666666.333347.peg.986	754252.PFREUD_22380	3e-267	927.2	Propionibacteriales			1.1.1.261	ko:K00096	ko00564,map00564		R05679,R05680	RC00029	ko00000,ko00001,ko01000				Propionibacteriales	2GKWA@201174,4DQ5E@85009,COG0371@1,COG0371@2	NA|NA|NA	C	Iron-containing alcohol dehydrogenase
fig|6666666.333347.peg.987	754252.PFREUD_22400	0.0	1078.5	Propionibacteriales													Propionibacteriales	2I41D@201174,4DQK0@85009,COG1069@1,COG1069@2	NA|NA|NA	G	FGGY family of carbohydrate kinases, N-terminal domain
fig|6666666.333347.peg.988	754252.PFREUD_22410	1.2e-168	599.0	Propionibacteriales													Propionibacteriales	2IBHB@201174,4DQQ5@85009,COG0647@1,COG0647@2	NA|NA|NA	G	Haloacid dehalogenase-like hydrolase
fig|6666666.333347.peg.989	754252.PFREUD_22420	3.2e-203	714.1	Actinobacteria													Propionibacteriales	2IBQ6@201174,2ZYP7@2,arCOG04584@1	NA|NA|NA
fig|6666666.333347.peg.990	754252.PFREUD_22430	6e-85	320.1	Actinobacteria													Propionibacteriales	2IIDQ@201174,COG0698@1,COG0698@2	NA|NA|NA	G	Ribose 5-phosphate isomerase
fig|6666666.333347.peg.991	754252.PFREUD_22440	1.2e-118	432.6	Propionibacteriales													Propionibacteriales	2GKK7@201174,4DRYB@85009,COG4221@1,COG4221@2	NA|NA|NA	S	Enoyl-(Acyl carrier protein) reductase
fig|6666666.333347.peg.992	754252.PFREUD_22450	2e-144	518.5	Propionibacteriales													Propionibacteriales	2IBBZ@201174,4DQU0@85009,COG1349@1,COG1349@2	NA|NA|NA	K	DeoR C terminal sensor domain
fig|6666666.333347.peg.993	754252.PFREUD_22460	2.9e-139	501.1	Propionibacteriales			5.1.3.39	ko:K20905					ko00000,ko01000				Propionibacteriales	2GJXZ@201174,4DP7B@85009,COG0149@1,COG0149@2	NA|NA|NA	G	Involved in the gluconeogenesis. Catalyzes stereospecifically the conversion of dihydroxyacetone phosphate (DHAP) to D-glyceraldehyde-3-phosphate (G3P)
fig|6666666.333347.peg.994	754252.PFREUD_22470	0.0	1089.7	Propionibacteriales			2.7.1.209,2.7.1.28,2.7.1.29,4.6.1.15	ko:K00863,ko:K20901	ko00051,ko00561,ko00680,ko01100,ko01120,ko01200,ko04622,map00051,map00561,map00680,map01100,map01120,map01200,map04622	M00344	R01011,R01059,R11460	RC00002,RC00017	ko00000,ko00001,ko00002,ko01000				Propionibacteriales	2GJV9@201174,4DN06@85009,COG2376@1,COG2376@2	NA|NA|NA	G	Dihydroxyacetone kinase
fig|6666666.333347.peg.995	754252.PFREUD_22480	3.6e-126	457.6	Propionibacteriales													Propionibacteriales	2IKBV@201174,4DVIQ@85009,COG1802@1,COG1802@2	NA|NA|NA	K	FCD
fig|6666666.333347.peg.996	754252.PFREUD_22490	3.1e-245	854.0	Propionibacteriales													Propionibacteriales	2GIS1@201174,4DUJT@85009,COG2271@1,COG2271@2	NA|NA|NA	G	Major Facilitator Superfamily
fig|6666666.333347.peg.997	754252.PFREUD_20470	2.3e-167	595.5	Actinobacteria													Propionibacteriales	2GMH5@201174,COG0577@1,COG0577@2	NA|NA|NA	V	FtsX-like permease family
fig|6666666.333347.peg.998	754252.PFREUD_20480	1.1e-137	496.1	Actinobacteria													Propionibacteriales	2GK3I@201174,COG1136@1,COG1136@2	NA|NA|NA	V	ABC transporter
fig|6666666.333347.peg.999	754252.PFREUD_20510	8.2e-156	556.6	Actinobacteria													Propionibacteriales	2HYDT@201174,COG1774@1,COG1774@2	NA|NA|NA	S	PFAM PSP1 domain protein
fig|6666666.333347.peg.1000	754252.PFREUD_20520	1.4e-115	423.7	Actinobacteria													Propionibacteriales	2GV27@201174,COG2259@1,COG2259@2	NA|NA|NA	S	DoxX
fig|6666666.333347.peg.1001	754252.PFREUD_20530	1.3e-246	858.6	Propionibacteriales	holB		2.7.7.7	ko:K02341	ko00230,ko00240,ko01100,ko03030,ko03430,ko03440,map00230,map00240,map01100,map03030,map03430,map03440	M00260	R00375,R00376,R00377,R00378	RC02795	ko00000,ko00001,ko00002,ko01000,ko03032,ko03400				Propionibacteriales	2GJ8C@201174,4DNVR@85009,COG0470@1,COG0470@2	NA|NA|NA	L	DNA polymerase III
fig|6666666.333347.peg.1002	754252.PFREUD_20540	2.3e-116	424.9	Propionibacteriales	tmk		2.7.4.9	ko:K00943	ko00240,ko01100,map00240,map01100	M00053	R02094,R02098	RC00002	ko00000,ko00001,ko00002,ko01000				Propionibacteriales	2GNTI@201174,4DNXP@85009,COG0125@1,COG0125@2	NA|NA|NA	F	Phosphorylation of dTMP to form dTDP in both de novo and salvage pathways of dTTP synthesis
fig|6666666.333347.peg.1003	1032480.MLP_49660	8.7e-31	141.7	Bacteria													Propionibacteriales	COG3025@1,COG3025@2	NA|NA|NA	S	triphosphatase activity
fig|6666666.333347.peg.1004	754252.PFREUD_20560	0.0	1699.9	Propionibacteriales	topA		5.99.1.2	ko:K03168					ko00000,ko01000,ko03032,ko03400				Propionibacteriales	2GJU7@201174,4DN7K@85009,COG0550@1,COG0550@2,COG1754@1,COG1754@2	NA|NA|NA	L	Releases the supercoiling and torsional tension of DNA, which is introduced during the DNA replication and transcription, by transiently cleaving and rejoining one strand of the DNA duplex. Introduces a single-strand break via transesterification at a target site in duplex DNA. The scissile phosphodiester is attacked by the catalytic tyrosine of the enzyme, resulting in the formation of a DNA-(5'…
fig|6666666.333347.peg.1006	754252.PFREUD_20570	2.1e-293	1014.2	Propionibacteriales													Propionibacteriales	2GJPP@201174,4DNCS@85009,COG2890@1,COG2890@2	NA|NA|NA	J	Methyltransferase small domain
fig|6666666.333347.peg.1007	754252.PFREUD_20580	0.0	1607.8	Propionibacteriales				ko:K06877					ko00000				Propionibacteriales	2GJJ6@201174,4DNQG@85009,COG1205@1,COG1205@2	NA|NA|NA	L	Domain of unknown function (DUF1998)
fig|6666666.333347.peg.1008	754252.PFREUD_20590	3.9e-179	634.0	Actinobacteria													Propionibacteriales	2GV8F@201174,COG3302@1,COG3302@2	NA|NA|NA	S	DMSO reductase anchor subunit (DmsC)
fig|6666666.333347.peg.1009	754252.PFREUD_20600	3e-132	477.6	Propionibacteriales				ko:K07307	ko00920,map00920		R09501	RC02555	ko00000,ko00001,ko02000	5.A.3.3			Propionibacteriales	2H0W0@201174,4DVEF@85009,COG0437@1,COG0437@2	NA|NA|NA	C	4Fe-4S binding domain
fig|6666666.333347.peg.1010	754252.PFREUD_20610	0.0	1763.8	Propionibacteriales			1.8.5.3	ko:K07306,ko:K08351	ko00780,ko00920,ko01100,map00780,map00920,map01100		R09501,R10127	RC02555,RC03056	ko00000,ko00001,ko01000,ko02000	5.A.3.3,5.A.3.4			Propionibacteriales	2GJCK@201174,4DPDY@85009,COG0243@1,COG0243@2	NA|NA|NA	C	Molydopterin dinucleotide binding domain
fig|6666666.333347.peg.1011	754252.PFREUD_20620	4.5e-214	750.4	Actinobacteria													Propionibacteriales	2GRKW@201174,COG1143@1,COG1143@2	NA|NA|NA	C	NDH-1 shuttles electrons from NADH, via FMN and iron- sulfur (Fe-S) centers, to quinones in the respiratory chain. The immediate electron acceptor for the enzyme in this species is believed to be ubiquinone. Couples the redox reaction to proton translocation (for every two electrons transferred, four hydrogen ions are translocated across the cytoplasmic membrane), and thus conserves the redox ene…
fig|6666666.333347.peg.1012	754252.PFREUD_20630	2.2e-87	328.2	Actinobacteria													Propionibacteriales	2ISXF@201174,COG3381@1,COG3381@2	NA|NA|NA	S	PFAM cytoplasmic chaperone TorD
fig|6666666.333347.peg.1013	754252.PFREUD_20640	1.3e-14	84.7	Bacteria													Propionibacteriales	2DR18@1,339RQ@2	NA|NA|NA
fig|6666666.333347.peg.1014	767029.HMPREF9154_0391	3.4e-07	61.2	Actinobacteria													Propionibacteriales	2DRBM@1,2GXTD@201174,33B4F@2	NA|NA|NA	S	TIGRFAM helicase secretion neighborhood TadE-like protein
fig|6666666.333347.peg.1015	754252.PFREUD_20660	1.1e-47	195.7	Actinobacteria													Propionibacteriales	2EGB2@1,2GT7C@201174,33A2X@2	NA|NA|NA
fig|6666666.333347.peg.1017	754252.PFREUD_20680	2.1e-26	125.9	Bacteria													Propionibacteriales	COG1357@1,COG1357@2	NA|NA|NA	S	protein homooligomerization
fig|6666666.333347.peg.1018	754252.PFREUD_20690	2.5e-127	461.5	Bacteria													Propionibacteriales	COG2064@1,COG2064@2	NA|NA|NA	NU	Type II secretion system (T2SS), protein F
fig|6666666.333347.peg.1019	754252.PFREUD_20700	2.8e-140	504.6	Bacteria													Propionibacteriales	COG4965@1,COG4965@2	NA|NA|NA	U	Type ii secretion system
fig|6666666.333347.peg.1020	754252.PFREUD_20710	6.6e-215	753.1	Propionibacteriales				ko:K02283					ko00000,ko02035,ko02044				Propionibacteriales	2GKKJ@201174,4DN5K@85009,COG4962@1,COG4962@2	NA|NA|NA	U	Type II/IV secretion system protein
fig|6666666.333347.peg.1021	754252.PFREUD_20720	1.4e-190	672.2	Propionibacteriales													Propionibacteriales	2I56Y@201174,4DWGF@85009,COG2894@1,COG2894@2	NA|NA|NA	D	cell division
fig|6666666.333347.peg.1023	754252.PFREUD_20730	4.6e-114	417.2	Propionibacteriales													Propionibacteriales	2HWAV@201174,4DQJ7@85009,COG0500@1,COG2226@2	NA|NA|NA	Q	Methyltransferase domain
fig|6666666.333347.peg.1024	754252.PFREUD_20740	2e-225	788.1	Propionibacteriales	nhaA			ko:K03313					ko00000,ko02000	2.A.33.1			Propionibacteriales	2GKIK@201174,4DNGP@85009,COG3004@1,COG3004@2	NA|NA|NA	P	) H( ) antiporter that extrudes sodium in exchange for external protons
fig|6666666.333347.peg.1025	754252.PFREUD_20750	3.4e-77	294.3	Propionibacteriales													Propionibacteriales	2DPPE@1,2IN30@201174,332VJ@2,4DSE1@85009	NA|NA|NA	S	Putative Actinobacterial Holin-X, holin superfamily III
fig|6666666.333347.peg.1028	754252.PFREUD_20780	0.0	1439.9	Propionibacteriales	copA		3.6.3.54	ko:K17686	ko01524,ko04016,map01524,map04016		R00086	RC00002	ko00000,ko00001,ko01000	3.A.3.5			Propionibacteriales	2GIRF@201174,4DN8M@85009,COG2217@1,COG2217@2	NA|NA|NA	P	Heavy-metal-associated domain
fig|6666666.333347.peg.1029	754252.PFREUD_20790	9.7e-32	142.1	Propionibacteriales													Propionibacteriales	2GQK5@201174,4DSND@85009,COG2608@1,COG2608@2	NA|NA|NA	P	Heavy-metal-associated domain
fig|6666666.333347.peg.1030	754252.PFREUD_20800	6.5e-64	250.0	Propionibacteriales				ko:K21600					ko00000,ko03000				Propionibacteriales	2IQAC@201174,4DRND@85009,COG1937@1,COG1937@2	NA|NA|NA	S	Metal-sensitive transcriptional repressor
fig|6666666.333347.peg.1031	754252.PFREUD_20810	4e-248	863.6	Propionibacteriales	dnaB		3.6.4.12	ko:K02314	ko03030,ko04112,map03030,map04112				ko00000,ko00001,ko01000,ko03032				Propionibacteriales	2GKXQ@201174,4DN0Y@85009,COG0305@1,COG0305@2	NA|NA|NA	L	Participates in initiation and elongation during chromosome replication
fig|6666666.333347.peg.1032	1416759.AYMR01000011_gene528	6.1e-57	228.4	Microbacteriaceae													Propionibacteriales	2GJKG@201174,4FNMT@85023,COG4585@1,COG4585@2	NA|NA|NA	T	Histidine kinase
fig|6666666.333347.peg.1033	1416759.AYMR01000011_gene529	2e-111	409.8	Microbacteriaceae													Propionibacteriales	2GIUM@201174,4FRGH@85023,COG0477@1,COG0477@2	NA|NA|NA	EGP	Major Facilitator Superfamily
fig|6666666.333347.peg.1034	754252.PFREUD_20820	1.2e-71	275.8	Actinobacteria													Propionibacteriales	2GQS5@201174,COG1846@1,COG1846@2	NA|NA|NA	K	Winged helix DNA-binding domain
fig|6666666.333347.peg.1035	754252.PFREUD_20830	1e-236	825.9	Propionibacteriales				ko:K18926		M00715			ko00000,ko00002,ko02000	2.A.1.3.30			Propionibacteriales	2GIZX@201174,4DNV0@85009,COG0477@1,COG2814@2	NA|NA|NA	EGP	Major facilitator Superfamily
fig|6666666.333347.peg.1036	754252.PFREUD_20840	4.6e-211	740.3	Propionibacteriales			1.14.13.40	ko:K09461	ko00627,ko01120,map00627,map01120		R03998,R03999	RC00244	ko00000,ko00001,ko01000				Propionibacteriales	2GK8E@201174,4DP05@85009,COG1902@1,COG1902@2	NA|NA|NA	C	NADH:flavin oxidoreductase / NADH oxidase family
fig|6666666.333347.peg.1037	754252.PFREUD_20850	5.4e-127	460.3	Propionibacteriales													Propionibacteriales	2GK7A@201174,4DP7U@85009,COG0500@1,COG2226@2	NA|NA|NA	Q	ubiE/COQ5 methyltransferase family
fig|6666666.333347.peg.1040	754252.PFREUD_20880	6.3e-54	216.5	Actinobacteria													Propionibacteriales	2EP9H@1,2HBUH@201174,33GW8@2	NA|NA|NA
fig|6666666.333347.peg.1041	754252.PFREUD_20890	1.6e-216	758.4	Propionibacteriales													Propionibacteriales	2GK0T@201174,4DVC5@85009,COG3214@1,COG3214@2	NA|NA|NA	S	Winged helix DNA-binding domain
fig|6666666.333347.peg.1042	754252.PFREUD_20900	0.0	1224.9	Propionibacteriales	thiC		4.1.99.17	ko:K03147	ko00730,ko01100,map00730,map01100	M00127	R03472	RC03251,RC03252	ko00000,ko00001,ko00002,ko01000				Propionibacteriales	2GJ3Y@201174,4DN8A@85009,COG0422@1,COG0422@2	NA|NA|NA	H	Catalyzes the synthesis of the hydroxymethylpyrimidine phosphate (HMP-P) moiety of thiamine from aminoimidazole ribotide (AIR) in a radical S-adenosyl-L-methionine (SAM)-dependent reaction
fig|6666666.333347.peg.1043	754252.PFREUD_20910	2.8e-310	1070.5	Propionibacteriales				ko:K03307					ko00000	2.A.21			Propionibacteriales	2GKPW@201174,4DNA9@85009,COG0591@1,COG0591@2	NA|NA|NA	E	Belongs to the sodium solute symporter (SSF) (TC 2.A.21) family
fig|6666666.333347.peg.1044	754252.PFREUD_20920	5.5e-50	203.8	Actinobacteria													Propionibacteriales	2EJED@1,2GUI5@201174,33D5D@2	NA|NA|NA
fig|6666666.333347.peg.1045	754252.PFREUD_20940	4.4e-126	457.2	Propionibacteriales	sirR			ko:K03709					ko00000,ko03000				Propionibacteriales	2GK7P@201174,4DVDS@85009,COG1321@1,COG1321@2	NA|NA|NA	K	FeoA
fig|6666666.333347.peg.1046	754252.PFREUD_20950	1.1e-248	865.5	Propionibacteriales	mntH			ko:K03322					ko00000,ko02000	2.A.55.2.6,2.A.55.3			Propionibacteriales	2GJSM@201174,4DSP2@85009,COG1914@1,COG1914@2	NA|NA|NA	P	Natural resistance-associated macrophage protein
fig|6666666.333347.peg.1048	1122997.AUDD01000034_gene1939	1.2e-11	77.0	Propionibacteriales													Propionibacteriales	2DTHT@1,2I02E@201174,33KE8@2,4DV28@85009	NA|NA|NA
fig|6666666.333347.peg.1049	754252.PFREUD_20980	1.8e-173	615.1	Actinobacteria													Propionibacteriales	2GJMP@201174,COG2304@1,COG2304@2	NA|NA|NA	S	von willebrand factor type a
fig|6666666.333347.peg.1050	765123.HMPREF9621_02073	4.9e-57	228.4	Propionibacteriales													Propionibacteriales	2I9VM@201174,4DRCM@85009,COG2304@1,COG2304@2	NA|NA|NA	S	von Willebrand factor type A domain
fig|6666666.333347.peg.1051	408672.NBCG_03562	7.9e-07	60.8	Propionibacteriales													Propionibacteriales	2ENGC@1,2GWAT@201174,33G3V@2,4DS8C@85009	NA|NA|NA
fig|6666666.333347.peg.1052	1122997.AUDD01000034_gene1935	1.1e-52	213.8	Propionibacteriales													Propionibacteriales	2GKSJ@201174,4DPXW@85009,COG1721@1,COG1721@2	NA|NA|NA	S	Protein of unknown function DUF58
fig|6666666.333347.peg.1053	1171373.PACID_00610	8.3e-116	423.7	Propionibacteriales				ko:K03924					ko00000,ko01000				Propionibacteriales	2GK07@201174,4DNJJ@85009,COG0714@1,COG0714@2	NA|NA|NA	S	ATPase family associated with various cellular activities (AAA)
fig|6666666.333347.peg.1056	1121933.AUHH01000001_gene2079	4.7e-148	531.2	Propionibacteriales				ko:K02049		M00188			ko00000,ko00002,ko02000	3.A.1.16,3.A.1.17			Propionibacteriales	2GN33@201174,4DQMY@85009,COG1116@1,COG1116@2,COG4754@1,COG4754@2	NA|NA|NA	P	ATPases associated with a variety of cellular activities
fig|6666666.333347.peg.1057	1120797.KB908256_gene2150	2.3e-195	688.7	Mycobacteriaceae													Propionibacteriales	238I1@1762,2GNF7@201174,COG4986@1,COG4986@2	NA|NA|NA	P	Binding-protein-dependent transport system inner membrane component
fig|6666666.333347.peg.1058	754252.PFREUD_24670	1.8e-189	668.3	Propionibacteriales													Propionibacteriales	2GJ3V@201174,4DUKR@85009,COG2801@1,COG2801@2	NA|NA|NA	L	Integrase core domain. Integrase mediates integration of a DNA copy of the viral genome into the host chromosome
fig|6666666.333347.peg.1059	1440774.Y900_028255	5.8e-26	123.6	Mycobacteriaceae													Propionibacteriales	23B40@1762,2DSMY@1,2GS9Y@201174,33GQS@2	NA|NA|NA	S	Protein of unknown function (DUF3024)
fig|6666666.333347.peg.1060	1171373.PACID_00890	4.7e-125	455.3	Actinobacteria													Propionibacteriales	2HXN0@201174,COG1762@1,COG1762@2,COG3711@1,COG3711@2	NA|NA|NA	GKT	transcriptional antiterminator
fig|6666666.333347.peg.1061	267747.PPA0021	2.9e-08	64.3	Actinobacteria													Propionibacteriales	2H0MP@201174,COG1762@1,COG1762@2	NA|NA|NA	G	phosphoenolpyruvate-dependent sugar phosphotransferase system, EIIA 2
fig|6666666.333347.peg.1062	1462527.CCDM010000001_gene1962	1.4e-41	176.4	Bacilli													Propionibacteriales	1V3MT@1239,4HI2W@91061,COG0235@1,COG0235@2	NA|NA|NA	G	Class II Aldolase and Adducin N-terminal domain
fig|6666666.333347.peg.1063	765123.HMPREF9621_02737	7.2e-159	567.0	Actinobacteria													Propionibacteriales	2IBG5@201174,COG3775@1,COG3775@2	NA|NA|NA	G	PTS system Galactitol-specific IIC component
fig|6666666.333347.peg.1064	1171373.PACID_00910	1.4e-31	142.1	Actinobacteria													Propionibacteriales	2H8V1@201174,COG3414@1,COG3414@2	NA|NA|NA	G	PTS system, Lactose/Cellobiose specific IIB subunit
fig|6666666.333347.peg.1065	1122998.AUHZ01000005_gene891	1.8e-100	372.5	Actinobacteria													Propionibacteriales	2GKBE@201174,COG1063@1,COG1063@2	NA|NA|NA	E	alcohol dehydrogenase
fig|6666666.333347.peg.1066	1224164.B843_03590	4.7e-67	261.2	Corynebacteriaceae													Propionibacteriales	22KQJ@1653,2ICPC@201174,COG3617@1,COG3617@2,COG3645@1,COG3645@2	NA|NA|NA	K	Prophage antirepressor
fig|6666666.333347.peg.1067	754252.PFREUD_21360	1.3e-119	435.6	Bacteria													Propionibacteriales	2CM2Y@1,32S6V@2	NA|NA|NA	S	Domain of unknown function (DUF3841)
fig|6666666.333347.peg.1068	754252.PFREUD_21380	4.1e-39	166.8	Bacteria													Propionibacteriales	COG0286@1,COG0286@2	NA|NA|NA	V	site-specific DNA-methyltransferase (adenine-specific) activity
fig|6666666.333347.peg.1069	754252.PFREUD_21390	0.0	1361.3	Propionibacteriales			2.1.1.72	ko:K07316					ko00000,ko01000,ko02048				Propionibacteriales	2I8FH@201174,4DTYW@85009,COG2189@1,COG2189@2	NA|NA|NA	L	DNA methylase
fig|6666666.333347.peg.1070	754252.PFREUD_21400	0.0	1687.5	Propionibacteriales			3.1.21.5	ko:K01156					ko00000,ko01000,ko02048				Propionibacteriales	2I8IG@201174,4DSXW@85009,COG1061@1,COG1061@2	NA|NA|NA	KL	Type III restriction enzyme, res subunit
fig|6666666.333347.peg.1071	754252.PFREUD_12510	6.8e-155	553.1	Propionibacteriales													Propionibacteriales	2GKRN@201174,4DNFS@85009,COG2326@1,COG2326@2	NA|NA|NA	S	Polyphosphate kinase 2 (PPK2)
fig|6666666.333347.peg.1072	754252.PFREUD_12520	2e-88	332.0	Propionibacteriales	msrB		1.8.4.12	ko:K07305					ko00000,ko01000				Propionibacteriales	2IHV0@201174,4DQU8@85009,COG0229@1,COG0229@2	NA|NA|NA	O	Peptide-methionine (R)-S-oxide reductase
fig|6666666.333347.peg.1073	754252.PFREUD_12530	3.7e-88	330.9	Propionibacteriales													Propionibacteriales	2GKUX@201174,4DR3S@85009,COG2606@1,COG2606@2	NA|NA|NA	S	Aminoacyl-tRNA editing domain
fig|6666666.333347.peg.1074	754252.PFREUD_12540	4.9e-113	413.7	Propionibacteriales													Propionibacteriales	2AIF4@1,2GK8R@201174,318WM@2,4DQE6@85009	NA|NA|NA	S	Protein of unknown function (DUF3000)
fig|6666666.333347.peg.1075	754252.PFREUD_12550	1.2e-260	905.2	Propionibacteriales	rnd		3.1.13.5	ko:K03684					ko00000,ko01000,ko03016				Propionibacteriales	2GKNM@201174,4DNGR@85009,COG0349@1,COG0349@2	NA|NA|NA	J	3'-5' exonuclease
fig|6666666.333347.peg.1076	754252.PFREUD_12560	0.0	1325.5	Propionibacteriales	dxs		2.2.1.7	ko:K01662	ko00730,ko00900,ko01100,ko01110,ko01130,map00730,map00900,map01100,map01110,map01130	M00096	R05636	RC00032	ko00000,ko00001,ko00002,ko01000				Propionibacteriales	2GMFA@201174,4DNP5@85009,COG1154@1,COG1154@2	NA|NA|NA	H	Catalyzes the acyloin condensation reaction between C atoms 2 and 3 of pyruvate and glyceraldehyde 3-phosphate to yield 1-deoxy-D-xylulose-5-phosphate (DXP)
fig|6666666.333347.peg.1077	754252.PFREUD_12570	2.7e-91	341.3	Actinobacteria													Propionibacteriales	2E8DB@1,2IHS0@201174,332RT@2	NA|NA|NA
fig|6666666.333347.peg.1078	754252.PFREUD_12580	2.5e-49	201.1	Bacteria													Propionibacteriales	COG4367@1,COG4367@2	NA|NA|NA	K	negative regulation of transcription, DNA-templated
fig|6666666.333347.peg.1079	754252.PFREUD_12590	0.0	1797.3	Propionibacteriales	acnA		4.2.1.3	ko:K01681	ko00020,ko00630,ko00720,ko01100,ko01110,ko01120,ko01130,ko01200,ko01210,ko01230,map00020,map00630,map00720,map01100,map01110,map01120,map01130,map01200,map01210,map01230	M00009,M00010,M00012,M00173,M00740	R01324,R01325,R01900	RC00497,RC00498,RC00618	br01601,ko00000,ko00001,ko00002,ko01000				Propionibacteriales	2GJD5@201174,4DPP4@85009,COG1048@1,COG1048@2	NA|NA|NA	C	Catalyzes the isomerization of citrate to isocitrate via cis-aconitate
fig|6666666.333347.peg.1080	754252.PFREUD_12600	5.1e-241	840.1	Actinobacteria													Propionibacteriales	2GIYR@201174,COG0477@1,COG0477@2	NA|NA|NA	EGP	Major facilitator superfamily
fig|6666666.333347.peg.1081	754252.PFREUD_12610	1.7e-201	708.4	Propionibacteriales			1.8.5.7	ko:K07393					ko00000,ko01000				Propionibacteriales	2GIXK@201174,4DNXR@85009,COG0435@1,COG0435@2	NA|NA|NA	O	Glutathione S-transferase, N-terminal domain
fig|6666666.333347.peg.1082	754252.PFREUD_12630	4.8e-168	597.0	Actinobacteria													Propionibacteriales	2GIXE@201174,COG0031@1,COG0031@2	NA|NA|NA	E	Belongs to the cysteine synthase cystathionine beta- synthase family
fig|6666666.333347.peg.1083	754252.PFREUD_12640	4.1e-121	440.7	Actinobacteria													Propionibacteriales	2IQC7@201174,COG0454@1,COG0456@2	NA|NA|NA	K	PFAM GCN5-related N-acetyltransferase
fig|6666666.333347.peg.1084	1171373.PACID_02490	7.4e-152	543.5	Propionibacteriales													Propionibacteriales	2GIXK@201174,4DNXR@85009,COG0435@1,COG0435@2	NA|NA|NA	O	Glutathione S-transferase, N-terminal domain
fig|6666666.333347.peg.1085	888439.HMPREF9240_00565	1.8e-11	75.1	Actinobacteria													Propionibacteriales	28ZZN@1,2GXJY@201174,2ZMPZ@2	NA|NA|NA
fig|6666666.333347.peg.1086	754252.PFREUD_12680	1.3e-229	802.0	Propionibacteriales													Propionibacteriales	2GIR3@201174,4DN2V@85009,COG2265@1,COG2265@2	NA|NA|NA	J	Belongs to the class I-like SAM-binding methyltransferase superfamily. RNA M5U methyltransferase family
fig|6666666.333347.peg.1087	754252.PFREUD_12690	0.0	1247.6	Propionibacteriales													Propionibacteriales	2GK5V@201174,4DP47@85009,COG0531@1,COG0531@2	NA|NA|NA	E	Amino acid permease
fig|6666666.333347.peg.1088	754252.PFREUD_12700	3e-119	434.5	Propionibacteriales				ko:K03499					ko00000,ko02000	2.A.38.1,2.A.38.4			Propionibacteriales	2GK4N@201174,4DNXX@85009,COG0569@1,COG0569@2	NA|NA|NA	P	TrkA-N domain
fig|6666666.333347.peg.1089	754252.PFREUD_12710	3.9e-119	434.1	Propionibacteriales				ko:K03499					ko00000,ko02000	2.A.38.1,2.A.38.4			Propionibacteriales	2GKB9@201174,4DN0P@85009,COG0569@1,COG0569@2	NA|NA|NA	P	TrkA-C domain
fig|6666666.333347.peg.1090	754252.PFREUD_12720	2.2e-57	228.0	Bacteria													Propionibacteriales	COG1200@1,COG1200@2	NA|NA|NA	L	ATP-dependent DNA helicase activity
fig|6666666.333347.peg.1091	754252.PFREUD_12730	6.5e-116	423.7	Propionibacteriales													Propionibacteriales	28J4D@1,2GJYC@201174,2Z90C@2,4DRF5@85009	NA|NA|NA	S	Protein of unknown function (DUF3710)
fig|6666666.333347.peg.1092	1122994.AUFR01000016_gene1863	3.4e-10	70.9	Actinobacteria													Propionibacteriales	2DR0Y@1,2GWIF@201174,339QH@2	NA|NA|NA	S	Protein of unknown function (DUF4235)
fig|6666666.333347.peg.1093	754252.PFREUD_12750	2.5e-62	244.6	Propionibacteriales													Propionibacteriales	2ATJW@1,2I810@201174,32RNQ@2,4DR4Y@85009	NA|NA|NA	S	Domain of unknown function (DUF4193)
fig|6666666.333347.peg.1094	754252.PFREUD_12760	1.6e-169	602.4	Propionibacteriales													Propionibacteriales	28PUQ@1,2GNQM@201174,2ZCFK@2,4DR1M@85009	NA|NA|NA	S	Protein of unknown function (DUF3071)
fig|6666666.333347.peg.1095	754252.PFREUD_12770	1.9e-211	741.5	Propionibacteriales													Propionibacteriales	2GISU@201174,4DNS7@85009,COG1524@1,COG1524@2	NA|NA|NA	S	type I phosphodiesterase nucleotide pyrophosphatase
fig|6666666.333347.peg.1096	754252.PFREUD_12780	7.3e-109	399.8	Propionibacteriales													Propionibacteriales	29850@1,2GKR1@201174,2ZVAX@2,4DQC6@85009	NA|NA|NA
fig|6666666.333347.peg.1097	754252.PFREUD_12790	2.2e-212	744.6	Actinobacteria													Propionibacteriales	2GKPS@201174,COG4850@1,COG4850@2	NA|NA|NA	S	Uncharacterized conserved protein (DUF2183)
fig|6666666.333347.peg.1098	754252.PFREUD_12800	0.0	1597.8	Propionibacteriales			5.99.1.3	ko:K02469					ko00000,ko01000,ko03032,ko03400				Propionibacteriales	2GJ2Q@201174,4DPNM@85009,COG0188@1,COG0188@2	NA|NA|NA	L	DNA Topoisomerase IV
fig|6666666.333347.peg.1099	754252.PFREUD_12810	7.8e-163	579.7	Propionibacteriales			1.1.1.169	ko:K00077	ko00770,ko01100,ko01110,map00770,map01100,map01110	M00119	R02472	RC00726	ko00000,ko00001,ko00002,ko01000				Propionibacteriales	2I3AM@201174,4DUY3@85009,COG1893@1,COG1893@2	NA|NA|NA	H	Catalyzes the NADPH-dependent reduction of ketopantoate into pantoic acid
fig|6666666.333347.peg.1100	754252.PFREUD_12820	0.0	1365.9	Propionibacteriales	gyrB_2		5.99.1.3	ko:K02470					ko00000,ko01000,ko03032,ko03400				Propionibacteriales	2GM1E@201174,4DN70@85009,COG0187@1,COG0187@2	NA|NA|NA	L	TopoisomeraseII
fig|6666666.333347.peg.1101	754252.PFREUD_12830	5.8e-28	129.4	Actinobacteria													Propionibacteriales	2E39Y@1,2GQJA@201174,32Y9G@2	NA|NA|NA
fig|6666666.333347.peg.1102	754252.PFREUD_12840	4.3e-175	620.5	Propionibacteriales			1.1.1.27	ko:K00016	ko00010,ko00270,ko00620,ko00640,ko01100,ko01110,ko01120,ko01130,ko04922,map00010,map00270,map00620,map00640,map01100,map01110,map01120,map01130,map04922		R00703,R01000,R03104	RC00031,RC00044	ko00000,ko00001,ko01000,ko04147				Propionibacteriales	2GN5S@201174,4DV68@85009,COG0039@1,COG0039@2	NA|NA|NA	C	lactate/malate dehydrogenase, NAD binding domain
fig|6666666.333347.peg.1103	754252.PFREUD_12850	2.1e-213	748.4	Propionibacteriales	sigA			ko:K03086					ko00000,ko03021				Propionibacteriales	2GK3Z@201174,4DN2F@85009,COG0568@1,COG0568@2	NA|NA|NA	K	Sigma factors are initiation factors that promote the attachment of RNA polymerase to specific initiation sites and are then released. This sigma factor is the primary sigma factor during exponential growth
fig|6666666.333347.peg.1104	754252.PFREUD_12860	3.8e-165	587.4	Propionibacteriales													Propionibacteriales	2GK3Z@201174,4DNNR@85009,COG0568@1,COG0568@2	NA|NA|NA	K	Sigma factors are initiation factors that promote the attachment of RNA polymerase to specific initiation sites and are then released
fig|6666666.333347.peg.1105	327277.JHAL01000002_gene282	1.4e-61	243.4	Bifidobacteriales													Propionibacteriales	2GK1X@201174,4CZWK@85004,COG1609@1,COG1609@2	NA|NA|NA	K	Periplasmic binding protein domain
fig|6666666.333347.peg.1106	754252.PFREUD_12900	1.3e-127	462.6	Propionibacteriales				ko:K02027		M00207			ko00000,ko00002,ko02000	3.A.1.1			Propionibacteriales	2GJIP@201174,4DPIZ@85009,COG1653@1,COG1653@2	NA|NA|NA	G	Bacterial extracellular solute-binding protein
fig|6666666.333347.peg.1107	754252.PFREUD_12900	1.3e-23	114.8	Propionibacteriales				ko:K02027		M00207			ko00000,ko00002,ko02000	3.A.1.1			Propionibacteriales	2GJIP@201174,4DPIZ@85009,COG1653@1,COG1653@2	NA|NA|NA	G	Bacterial extracellular solute-binding protein
fig|6666666.333347.peg.1108	754252.PFREUD_12910	1.6e-165	588.6	Propionibacteriales	tesB			ko:K10805	ko01040,map01040				ko00000,ko00001,ko01000,ko01004				Propionibacteriales	2GJ1B@201174,4DN4N@85009,COG1946@1,COG1946@2	NA|NA|NA	I	Acyl-CoA thioesterase
fig|6666666.333347.peg.1109	754252.PFREUD_12920	0.0	2598.5	Propionibacteriales	hrpA		3.6.4.13	ko:K03578					ko00000,ko01000				Propionibacteriales	2GIWX@201174,4DNBR@85009,COG1643@1,COG1643@2	NA|NA|NA	L	ATP-dependent helicase hrpA
fig|6666666.333347.peg.1110	754252.PFREUD_12930	0.0	1770.4	Propionibacteriales	xfp		4.1.2.22,4.1.2.9	ko:K01621	ko00030,ko00710,ko01100,ko01120,map00030,map00710,map01100,map01120		R00761,R01621	RC00032,RC00226	ko00000,ko00001,ko01000				Propionibacteriales	2GN27@201174,4DNF9@85009,COG3957@1,COG3957@2	NA|NA|NA	G	D-xylulose 5-phosphate/D-fructose 6-phosphate phosphoketolase
fig|6666666.333347.peg.1111	754252.PFREUD_12940	1.2e-163	582.4	Propionibacteriales				ko:K07088					ko00000				Propionibacteriales	2GNIA@201174,4DPWX@85009,COG0679@1,COG0679@2	NA|NA|NA	S	Membrane transport protein
fig|6666666.333347.peg.1112	754252.PFREUD_12960	9.7e-172	609.4	Actinobacteria													Propionibacteriales	2GMIM@201174,COG2390@1,COG2390@2	NA|NA|NA	K	Transcriptional regulator
fig|6666666.333347.peg.1113	754252.PFREUD_12970	1.1e-261	908.7	Actinobacteria													Propionibacteriales	2H9RN@201174,COG0247@1,COG0247@2	NA|NA|NA	C	Glycerol-3-phosphate dehydrogenase
fig|6666666.333347.peg.1114	754252.PFREUD_12980	5.1e-248	863.2	Actinobacteria													Propionibacteriales	2GMNS@201174,COG3075@1,COG3075@2	NA|NA|NA	E	Glycerol-3-phosphate dehydrogenase
fig|6666666.333347.peg.1115	754252.PFREUD_12990	2.4e-308	1063.9	Actinobacteria													Propionibacteriales	2GJKN@201174,COG0578@1,COG0578@2	NA|NA|NA	C	Belongs to the FAD-dependent glycerol-3-phosphate dehydrogenase family
fig|6666666.333347.peg.1116	754252.PFREUD_13000	3.4e-177	627.5	Propionibacteriales													Propionibacteriales	2I8R7@201174,4DRYI@85009,COG4667@1,COG4667@2	NA|NA|NA	S	Patatin-like phospholipase
fig|6666666.333347.peg.1117	754252.PFREUD_13010	0.0	1845.9	Propionibacteriales	nrdJ		1.17.4.1	ko:K00525	ko00230,ko00240,ko01100,map00230,map00240,map01100	M00053	R02017,R02018,R02019,R02024	RC00613	ko00000,ko00001,ko00002,ko01000,ko03400				Propionibacteriales	2GKX9@201174,4DP4H@85009,COG0209@1,COG0209@2	NA|NA|NA	F	Catalyzes the reduction of ribonucleotides to deoxyribonucleotides. May function to provide a pool of deoxyribonucleotide precursors for DNA repair during oxygen limitation and or for immediate growth after restoration of oxygen
fig|6666666.333347.peg.1119	754252.PFREUD_13020	3.3e-77	294.3	Propionibacteriales	nrdR			ko:K07738					ko00000,ko03000				Propionibacteriales	2IHU9@201174,4DQJU@85009,COG1327@1,COG1327@2	NA|NA|NA	K	Negatively regulates transcription of bacterial ribonucleotide reductase nrd genes and operons by binding to NrdR- boxes
fig|6666666.333347.peg.1122	754252.PFREUD_13040	8.3e-151	539.7	Propionibacteriales	lexA		3.4.21.88	ko:K01356		M00729			ko00000,ko00002,ko01000,ko01002,ko03400				Propionibacteriales	2GMBN@201174,4DNCQ@85009,COG1974@1,COG1974@2	NA|NA|NA	K	Represses a number of genes involved in the response to DNA damage (SOS response), including recA and lexA. In the presence of single-stranded DNA, RecA interacts with LexA causing an autocatalytic cleavage which disrupts the DNA-binding part of LexA, leading to derepression of the SOS regulon and eventually DNA repair
fig|6666666.333347.peg.1123	754252.PFREUD_13050	0.0	1333.9	Propionibacteriales	dinG		3.6.4.12	ko:K03722					ko00000,ko01000,ko03400				Propionibacteriales	2GKT8@201174,4DN8C@85009,COG1199@1,COG1199@2	NA|NA|NA	KL	HELICc2
fig|6666666.333347.peg.1124	754252.PFREUD_13060	4e-262	910.2	Propionibacteriales	hflX			ko:K03665					ko00000,ko03009				Propionibacteriales	2GK55@201174,4DNPS@85009,COG2262@1,COG2262@2	NA|NA|NA	S	GTPase that associates with the 50S ribosomal subunit and may have a role during protein synthesis or ribosome biogenesis
fig|6666666.333347.peg.1125	754252.PFREUD_13070	2.3e-161	574.7	Propionibacteriales	dapF		5.1.1.7	ko:K01778	ko00300,ko01100,ko01110,ko01120,ko01130,ko01230,map00300,map01100,map01110,map01120,map01130,map01230	M00016,M00525,M00527	R02735	RC00302	ko00000,ko00001,ko00002,ko01000				Propionibacteriales	2GKUD@201174,4DN7Z@85009,COG0253@1,COG0253@2	NA|NA|NA	E	Catalyzes the stereoinversion of LL-2,6- diaminoheptanedioate (L,L-DAP) to meso-diaminoheptanedioate (meso- DAP), a precursor of L-lysine and an essential component of the bacterial peptidoglycan
fig|6666666.333347.peg.1126	754252.PFREUD_13080	4.7e-171	607.1	Propionibacteriales	miaA		2.5.1.75	ko:K00791	ko00908,ko01100,ko01110,map00908,map01100,map01110		R01122	RC02820	ko00000,ko00001,ko01000,ko01006,ko03016				Propionibacteriales	2GKFT@201174,4DP56@85009,COG0324@1,COG0324@2	NA|NA|NA	J	Catalyzes the transfer of a dimethylallyl group onto the adenine at position 37 in tRNAs that read codons beginning with uridine, leading to the formation of N6-(dimethylallyl)adenosine (i(6)A)
fig|6666666.333347.peg.1127	754252.PFREUD_13090	9e-297	1025.4	Propionibacteriales	miaB		2.8.4.3	ko:K06168			R10645,R10646,R10647	RC00003,RC00980,RC03221,RC03222	ko00000,ko01000,ko03016				Propionibacteriales	2GJEV@201174,4DNBY@85009,COG0621@1,COG0621@2	NA|NA|NA	J	Catalyzes the methylthiolation of N6- (dimethylallyl)adenosine (i(6)A), leading to the formation of 2- methylthio-N6-(dimethylallyl)adenosine (ms(2)i(6)A) at position 37 in tRNAs that read codons beginning with uridine
fig|6666666.333347.peg.1128	754252.PFREUD_13100	9.2e-147	526.2	Propionibacteriales	gluA		3.6.3.21	ko:K02028,ko:K10008	ko02010,map02010	M00233,M00236			ko00000,ko00001,ko00002,ko01000,ko02000	3.A.1.3,3.A.1.3.9			Propionibacteriales	2GIZW@201174,4DNTI@85009,COG1126@1,COG1126@2	NA|NA|NA	E	ATPases associated with a variety of cellular activities
fig|6666666.333347.peg.1129	754252.PFREUD_13110	2.2e-213	748.4	Propionibacteriales	rny			ko:K18682	ko03018,map03018				ko00000,ko00001,ko01000,ko03019				Propionibacteriales	2I9DW@201174,4DQ4C@85009,COG1418@1,COG1418@2	NA|NA|NA	M	Endoribonuclease that initiates mRNA decay
fig|6666666.333347.peg.1130	754252.PFREUD_13120	6.4e-92	343.6	Actinobacteria													Propionibacteriales	2GMRF@201174,COG2137@1,COG2137@2	NA|NA|NA	S	regulatory protein RecX
fig|6666666.333347.peg.1131	754252.PFREUD_13130	4.6e-189	667.2	Propionibacteriales	recA			ko:K03553	ko03440,map03440	M00729			ko00000,ko00001,ko00002,ko03400				Propionibacteriales	2GJ4P@201174,4DPDK@85009,COG0468@1,COG0468@2	NA|NA|NA	L	Can catalyze the hydrolysis of ATP in the presence of single-stranded DNA, the ATP-dependent uptake of single-stranded DNA by duplex DNA, and the ATP-dependent hybridization of homologous single-stranded DNAs. It interacts with LexA causing its activation and leading to its autocatalytic cleavage
fig|6666666.333347.peg.1132	754252.PFREUD_13140	3.7e-26	123.2	Propionibacteriales													Propionibacteriales	2AU8K@1,2HZCZ@201174,31JVT@2,4DS5N@85009	NA|NA|NA	S	Protein of unknown function (DUF3046)
fig|6666666.333347.peg.1134	754252.PFREUD_13150	0.0	3039.6	Propionibacteriales				ko:K03724					ko00000,ko01000,ko03400				Propionibacteriales	2GJG3@201174,4DPDX@85009,COG1201@1,COG1201@2	NA|NA|NA	L	DEAD/H associated
fig|6666666.333347.peg.1135	754252.PFREUD_13160	1e-25	122.1	Propionibacteriales													Propionibacteriales	2GR3F@201174,4DS8T@85009,COG1396@1,COG1396@2	NA|NA|NA	K	Helix-turn-helix XRE-family like proteins
fig|6666666.333347.peg.1136	754252.PFREUD_13180	2.8e-76	291.2	Propionibacteriales	cinA		3.5.1.42	ko:K03743	ko00760,map00760		R02322	RC00100	ko00000,ko00001,ko01000				Propionibacteriales	2IQ8T@201174,4DS1E@85009,COG1546@1,COG1546@2	NA|NA|NA	S	Belongs to the CinA family
fig|6666666.333347.peg.1137	754252.PFREUD_13190	1.4e-116	425.6	Propionibacteriales	pgsA		2.7.8.5	ko:K00995	ko00564,ko01100,map00564,map01100		R01801	RC00002,RC00017,RC02795	ko00000,ko00001,ko01000				Propionibacteriales	2GK5D@201174,4DQPW@85009,COG0558@1,COG0558@2	NA|NA|NA	I	Belongs to the CDP-alcohol phosphatidyltransferase class-I family
fig|6666666.333347.peg.1138	754252.PFREUD_13200	4.4e-269	933.3	Propionibacteriales	rimO		2.8.4.4	ko:K14441			R10652	RC00003,RC03217	ko00000,ko01000,ko03009				Propionibacteriales	2GKRI@201174,4DNHY@85009,COG0621@1,COG0621@2	NA|NA|NA	J	Catalyzes the methylthiolation of an aspartic acid residue of ribosomal protein S12
fig|6666666.333347.peg.1139	754252.PFREUD_13210	0.0	1474.9	Propionibacteriales	ftsK			ko:K03466					ko00000,ko03036	3.A.12			Propionibacteriales	2GK3T@201174,4DN14@85009,COG1674@1,COG1674@2	NA|NA|NA	D	Ftsk_gamma
fig|6666666.333347.peg.1140	754252.PFREUD_13220	1.8e-181	641.7	Propionibacteriales	thiL		2.7.4.16	ko:K00946	ko00730,ko01100,map00730,map01100	M00127	R00617	RC00002	ko00000,ko00001,ko00002,ko01000				Propionibacteriales	2GP6E@201174,4DNV9@85009,COG0611@1,COG0611@2	NA|NA|NA	H	Catalyzes the ATP-dependent phosphorylation of thiamine- monophosphate (TMP) to form thiamine-pyrophosphate (TPP), the active form of vitamin B1
fig|6666666.333347.peg.1141	754252.PFREUD_13230	7.1e-122	443.4	Actinobacteria													Propionibacteriales	2H5KV@201174,COG1309@1,COG1309@2	NA|NA|NA	K	Bacterial regulatory proteins, tetR family
fig|6666666.333347.peg.1142	754252.PFREUD_13240	3.8e-187	660.6	Actinobacteria													Propionibacteriales	28H6R@1,2I9RC@201174,2Z7J3@2	NA|NA|NA	S	Psort location CytoplasmicMembrane, score
fig|6666666.333347.peg.1143	754252.PFREUD_13250	2.2e-215	754.6	Actinobacteria													Propionibacteriales	2GITC@201174,COG1181@1,COG1181@2	NA|NA|NA	M	Belongs to the D-alanine--D-alanine ligase family
fig|6666666.333347.peg.1144	754252.PFREUD_03380	1.1e-150	539.3	Propionibacteriales	thiM		2.7.1.50	ko:K00878	ko00730,ko01100,map00730,map01100	M00127	R04448	RC00002,RC00017	ko00000,ko00001,ko00002,ko01000				Propionibacteriales	2IC73@201174,4DUM7@85009,COG2145@1,COG2145@2	NA|NA|NA	H	Catalyzes the phosphorylation of the hydroxyl group of 4-methyl-5-beta-hydroxyethylthiazole (THZ)
fig|6666666.333347.peg.1145	754252.PFREUD_03370	7.6e-149	533.1	Propionibacteriales	thiE		2.5.1.3	ko:K00788	ko00730,ko01100,map00730,map01100	M00127	R03223,R10712	RC00224,RC03255,RC03397	ko00000,ko00001,ko00002,ko01000				Propionibacteriales	2GKCN@201174,4DSCS@85009,COG0352@1,COG0352@2	NA|NA|NA	H	Condenses 4-methyl-5-(beta-hydroxyethyl)thiazole monophosphate (THZ-P) and 2-methyl-4-amino-5-hydroxymethyl pyrimidine pyrophosphate (HMP-PP) to form thiamine monophosphate (TMP)
fig|6666666.333347.peg.1146	754252.PFREUD_03360	1.6e-152	545.4	Propionibacteriales	thiD		2.7.1.49,2.7.4.7	ko:K00941	ko00730,ko01100,map00730,map01100	M00127	R03471,R04509	RC00002,RC00017	ko00000,ko00001,ko00002,ko01000				Propionibacteriales	2GKZM@201174,4DR48@85009,COG0351@1,COG0351@2	NA|NA|NA	H	Phosphomethylpyrimidine kinase
fig|6666666.333347.peg.1147	754252.PFREUD_03350	1.6e-236	825.1	Bacteria													Propionibacteriales	COG1457@1,COG1457@2	NA|NA|NA	F	cytosine transport
fig|6666666.333347.peg.1148	754252.PFREUD_03340	0.0	1099.3	Propionibacteriales				ko:K03688					ko00000				Propionibacteriales	2GJQ6@201174,4DQX3@85009,COG0661@1,COG0661@2	NA|NA|NA	S	ABC1 family
fig|6666666.333347.peg.1149	754252.PFREUD_03330	1.5e-98	365.5	Propionibacteriales	padR												Propionibacteriales	2IFDN@201174,4DR1C@85009,COG1695@1,COG1695@2	NA|NA|NA	K	Transcriptional regulator PadR-like family
fig|6666666.333347.peg.1152	754252.PFREUD_03310	1.6e-254	885.2	Bacteria													Propionibacteriales	COG1404@1,COG1404@2	NA|NA|NA	O	Belongs to the peptidase S8 family
fig|6666666.333347.peg.1153	754252.PFREUD_03300	1.9e-110	405.2	Propionibacteriales				ko:K02072	ko02010,map02010	M00238			ko00000,ko00001,ko00002,ko02000	3.A.1.24			Propionibacteriales	2GY65@201174,4DQ48@85009,COG2011@1,COG2011@2	NA|NA|NA	P	Binding-protein-dependent transport system inner membrane component
fig|6666666.333347.peg.1154	754252.PFREUD_03290	3.2e-231	807.4	Propionibacteriales	metN			ko:K02071	ko02010,map02010	M00238			ko00000,ko00001,ko00002,ko02000	3.A.1.24			Propionibacteriales	2GJ9P@201174,4DPWT@85009,COG1135@1,COG1135@2	NA|NA|NA	P	Part of the ABC transporter complex MetNIQ involved in methionine import. Responsible for energy coupling to the transport system
fig|6666666.333347.peg.1155	754252.PFREUD_03280	2.7e-161	574.7	Propionibacteriales				ko:K02073	ko02010,map02010	M00238			ko00000,ko00001,ko00002,ko02000	3.A.1.24			Propionibacteriales	2GMNI@201174,4DPJ9@85009,COG1464@1,COG1464@2	NA|NA|NA	P	NLPA lipoprotein
fig|6666666.333347.peg.1156	754252.PFREUD_03270	1.8e-133	481.9	Propionibacteriales				ko:K02483					ko00000,ko02022				Propionibacteriales	2GIZB@201174,4DNE1@85009,COG0745@1,COG0745@2	NA|NA|NA	T	response regulator
fig|6666666.333347.peg.1157	754252.PFREUD_03260	1.7e-296	1024.6	Propionibacteriales			2.7.13.3	ko:K02484					ko00000,ko01000,ko01001,ko02022				Propionibacteriales	2I2DU@201174,4DNGB@85009,COG5002@1,COG5002@2	NA|NA|NA	T	HAMP (Histidine kinases, Adenylyl cyclases, Methyl binding proteins, Phosphatases) domain
fig|6666666.333347.peg.1158	754252.PFREUD_03250	6.1e-169	600.1	Actinobacteria													Propionibacteriales	2I04R@201174,COG0524@1,COG0524@2	NA|NA|NA	G	Catalyzes the phosphorylation of ribose at O-5 in a reaction requiring ATP and magnesium. The resulting D-ribose-5- phosphate can then be used either for sythesis of nucleotides, histidine, and tryptophan, or as a component of the pentose phosphate pathway
fig|6666666.333347.peg.1159	754252.PFREUD_03240	0.0	1145.2	Bacteria													Propionibacteriales	COG1716@1,COG1716@2	NA|NA|NA	T	histone H2A K63-linked ubiquitination
fig|6666666.333347.peg.1160	754252.PFREUD_03230	0.0	1699.1	Propionibacteriales	ppdK		2.7.9.1	ko:K01006	ko00620,ko00710,ko00720,ko01100,ko01120,ko01200,map00620,map00710,map00720,map01100,map01120,map01200	M00169,M00171,M00172,M00173	R00206	RC00002,RC00015	ko00000,ko00001,ko00002,ko01000				Propionibacteriales	2GK73@201174,4DPDB@85009,COG0574@1,COG0574@2,COG1080@1,COG1080@2	NA|NA|NA	G	Belongs to the PEP-utilizing enzyme family
fig|6666666.333347.peg.1161	754252.PFREUD_03210	2.9e-165	587.8	Actinobacteria													Propionibacteriales	2IDD1@201174,COG1806@1,COG1806@2	NA|NA|NA	S	Bifunctional serine threonine kinase and phosphorylase involved in the regulation of the
fig|6666666.333347.peg.1163	754252.PFREUD_03190	2.8e-201	708.0	Propionibacteriales													Propionibacteriales	2GJE3@201174,4DPMZ@85009,COG0534@1,COG0534@2	NA|NA|NA	V	MatE
fig|6666666.333347.peg.1164	754252.PFREUD_03180	4.8e-190	670.2	Actinobacteria													Propionibacteriales	2I8VY@201174,COG2813@1,COG2813@2	NA|NA|NA	J	Specifically methylates the guanine in position 1835 (m2G1835) of 23S rRNA
fig|6666666.333347.peg.1165	754252.PFREUD_03170	7.4e-138	496.5	Propionibacteriales													Propionibacteriales	28NT3@1,2IIC3@201174,2ZBRV@2,4DW8G@85009	NA|NA|NA	S	YwiC-like protein
fig|6666666.333347.peg.1166	754252.PFREUD_03160	1.2e-157	562.4	Propionibacteriales			1.1.1.346	ko:K06221			R08878	RC00089	ko00000,ko01000				Propionibacteriales	2GJQ7@201174,4DN3W@85009,COG0656@1,COG0656@2	NA|NA|NA	S	Aldo/keto reductase family
fig|6666666.333347.peg.1168	754252.PFREUD_03140	1.3e-37	161.8	Propionibacteriales													Propionibacteriales	2GKZR@201174,4DSEZ@85009,COG1335@1,COG1335@2	NA|NA|NA	Q	Isochorismatase family
fig|6666666.333347.peg.1169	754252.PFREUD_03130	8.9e-248	862.4	Actinobacteria													Propionibacteriales	2HISK@201174,COG0671@1,COG0671@2	NA|NA|NA	I	LssY C-terminus
fig|6666666.333347.peg.1170	754252.PFREUD_03120	2.9e-226	790.8	Propionibacteriales													Propionibacteriales	2GJFV@201174,4DRPN@85009,COG4198@1,COG4198@2	NA|NA|NA	S	Protein of unknown function (DUF1015)
fig|6666666.333347.peg.1171	754252.PFREUD_03110	4.5e-296	1023.1	Propionibacteriales			2.8.3.18	ko:K18118	ko00020,ko00620,ko00650,ko01100,ko01110,ko01120,ko01130,ko01200,map00020,map00620,map00650,map01100,map01110,map01120,map01130,map01200	M00009,M00011	R10343	RC00012,RC00014	ko00000,ko00001,ko00002,ko01000				Propionibacteriales	2I9EB@201174,4DPYR@85009,COG0427@1,COG0427@2	NA|NA|NA	C	Acetyl-CoA hydrolase/transferase N-terminal domain
fig|6666666.333347.peg.1173	754252.PFREUD_03100	5.4e-147	526.9	Propionibacteriales			1.1.1.127,1.1.1.69	ko:K00046,ko:K00065	ko00040,map00040		R01542	RC00089	ko00000,ko00001,ko01000				Propionibacteriales	2GK20@201174,4DR4D@85009,COG1028@1,COG1028@2	NA|NA|NA	IQ	KR domain
fig|6666666.333347.peg.1174	754252.PFREUD_03090	1.6e-196	691.8	Propionibacteriales	serA												Propionibacteriales	2GP09@201174,4DRRR@85009,COG0111@1,COG0111@2	NA|NA|NA	EH	D-isomer specific 2-hydroxyacid dehydrogenase, NAD binding domain
fig|6666666.333347.peg.1175	754252.PFREUD_03080	9.4e-118	429.5	Bacteria													Propionibacteriales	COG0546@1,COG0546@2	NA|NA|NA	S	glycolate biosynthetic process
fig|6666666.333347.peg.1176	754252.PFREUD_03070	9.8e-311	1072.0	Actinobacteria													Propionibacteriales	28MCF@1,2IDHH@201174,2ZAQK@2	NA|NA|NA
fig|6666666.333347.peg.1177	1035308.AQYY01000001_gene1494	5.3e-10	71.6	Bacteria													Propionibacteriales	2DEXG@1,2ZPNB@2	NA|NA|NA
fig|6666666.333347.peg.1178	754252.PFREUD_03030	1.6e-156	558.5	Actinobacteria													Propionibacteriales	2FC2C@1,2H4PU@201174,3446A@2	NA|NA|NA
fig|6666666.333347.peg.1179	754252.PFREUD_24730	4.9e-157	560.5	Actinobacteria													Propionibacteriales	2GJK7@201174,COG3464@1,COG3464@2	NA|NA|NA	L	Transposase
fig|6666666.333347.peg.1180	754252.PFREUD_02870	8.9e-90	336.3	Propionibacteriales				ko:K04047					ko00000,ko03036				Propionibacteriales	2IFDP@201174,4DQZR@85009,COG0783@1,COG0783@2	NA|NA|NA	P	Belongs to the Dps family
fig|6666666.333347.peg.1181	754252.PFREUD_02850	1.1e-106	393.3	Actinobacteria													Propionibacteriales	2IID1@201174,COG1266@1,COG1266@2	NA|NA|NA	S	CAAX protease self-immunity
fig|6666666.333347.peg.1183	754252.PFREUD_02830	6.9e-174	616.7	Propionibacteriales													Propionibacteriales	2I908@201174,4DV3A@85009,COG0318@1,COG0318@2	NA|NA|NA	IQ	AMP-binding enzyme
fig|6666666.333347.peg.1184	754252.PFREUD_02820	3e-207	727.6	Actinobacteria													Propionibacteriales	2GM29@201174,COG0183@1,COG0183@2	NA|NA|NA	I	Belongs to the thiolase family
fig|6666666.333347.peg.1185	754252.PFREUD_02810	1.8e-237	828.2	Actinobacteria													Propionibacteriales	2IE3Y@201174,COG2271@1,COG2271@2	NA|NA|NA	G	Major Facilitator Superfamily
fig|6666666.333347.peg.1186	754252.PFREUD_02800	2.7e-149	534.6	Bacteria													Propionibacteriales	COG0483@1,COG0483@2	NA|NA|NA	G	inositol monophosphate 1-phosphatase activity
fig|6666666.333347.peg.1187	754252.PFREUD_02790	4.1e-273	946.8	Actinobacteria													Propionibacteriales	2GJ6B@201174,COG1457@1,COG1457@2	NA|NA|NA	F	Belongs to the purine-cytosine permease (2.A.39) family
fig|6666666.333347.peg.1188	754252.PFREUD_02780	2.3e-184	651.4	Actinobacteria													Propionibacteriales	2IA3T@201174,COG0524@1,COG0524@2	NA|NA|NA	G	Kinase, PfkB family
fig|6666666.333347.peg.1189	754252.PFREUD_02720	3.2e-77	294.3	Actinobacteria													Propionibacteriales	2IQEA@201174,COG1051@1,COG1051@2	NA|NA|NA	F	Belongs to the NUDIX hydrolase family
fig|6666666.333347.peg.1191	754252.PFREUD_02700	3.7e-268	930.2	Propionibacteriales				ko:K02445					ko00000,ko02000	2.A.1.4.3			Propionibacteriales	2H9HJ@201174,4DMYK@85009,COG2271@1,COG2271@2	NA|NA|NA	G	Major Facilitator Superfamily
fig|6666666.333347.peg.1192	754252.PFREUD_02670	6.6e-128	463.4	Actinobacteria													Propionibacteriales	2GJF0@201174,COG1285@1,COG1285@2	NA|NA|NA	S	PFAM MgtC SapB transporter
fig|6666666.333347.peg.1193	754252.PFREUD_02660	2.3e-311	1074.7	Propionibacteriales													Propionibacteriales	2GK31@201174,4DN1J@85009,COG1409@1,COG1409@2	NA|NA|NA	M	Calcineurin-like phosphoesterase
fig|6666666.333347.peg.1194	754252.PFREUD_02650	4.3e-253	880.2	Actinobacteria													Propionibacteriales	2GJF6@201174,COG0477@1,COG2814@2	NA|NA|NA	EGP	Major facilitator Superfamily
fig|6666666.333347.peg.1195	754252.PFREUD_02640	0.0	1514.6	Actinobacteria													Propionibacteriales	2GJ5H@201174,COG1472@1,COG1472@2	NA|NA|NA	G	hydrolase, family 3
fig|6666666.333347.peg.1197	754252.PFREUD_02630	7.3e-121	439.9	Actinobacteria													Propionibacteriales	2I8DN@201174,COG1309@1,COG1309@2	NA|NA|NA	K	transcriptional regulator
fig|6666666.333347.peg.1198	754252.PFREUD_02620	8.4e-187	659.4	Propionibacteriales			5.1.3.2	ko:K01784	ko00052,ko00520,ko01100,map00052,map00520,map01100	M00361,M00362,M00632	R00291,R02984	RC00289	ko00000,ko00001,ko00002,ko01000				Propionibacteriales	2GMCW@201174,4DP83@85009,COG1087@1,COG1087@2	NA|NA|NA	M	Polysaccharide biosynthesis protein
fig|6666666.333347.peg.1200	754252.PFREUD_02610	1.3e-246	858.6	Actinobacteria													Propionibacteriales	2IEZE@201174,COG0471@1,COG0471@2	NA|NA|NA	P	Sodium:sulfate symporter transmembrane region
fig|6666666.333347.peg.1201	754252.PFREUD_02600	6e-143	513.5	Propionibacteriales	ppgK		2.7.1.63	ko:K00886	ko00010,ko00520,ko01100,ko01110,ko01120,ko01130,ko01200,map00010,map00520,map01100,map01110,map01120,map01130,map01200	M00001,M00549	R02187,R02189	RC00017	ko00000,ko00001,ko00002,ko01000				Propionibacteriales	2GJA0@201174,4DQCW@85009,COG1940@1,COG1940@2	NA|NA|NA	GK	ROK family
fig|6666666.333347.peg.1202	754252.PFREUD_02590	4e-160	570.9	Propionibacteriales				ko:K02016	ko02010,map02010	M00240			ko00000,ko00001,ko00002,ko02000	3.A.1.14			Propionibacteriales	2I1A6@201174,4DWT6@85009,COG0614@1,COG0614@2	NA|NA|NA	P	Periplasmic binding protein
fig|6666666.333347.peg.1203	754252.PFREUD_02580	7.7e-178	629.8	Propionibacteriales				ko:K02015	ko02010,map02010	M00240			ko00000,ko00001,ko00002,ko02000	3.A.1.14			Propionibacteriales	2GJB9@201174,4DTAG@85009,COG0609@1,COG0609@2	NA|NA|NA	P	Belongs to the binding-protein-dependent transport system permease family. FecCD subfamily
fig|6666666.333347.peg.1204	754252.PFREUD_02570	2e-148	531.9	Propionibacteriales				ko:K02015	ko02010,map02010	M00240			ko00000,ko00001,ko00002,ko02000	3.A.1.14			Propionibacteriales	2GJ7A@201174,4DT74@85009,COG4779@1,COG4779@2	NA|NA|NA	P	Belongs to the binding-protein-dependent transport system permease family. FecCD subfamily
fig|6666666.333347.peg.1205	754252.PFREUD_02560	2.5e-153	548.1	Propionibacteriales			3.6.3.34	ko:K02013	ko02010,map02010	M00240			ko00000,ko00001,ko00002,ko01000,ko02000	3.A.1.14			Propionibacteriales	2GJ49@201174,4DQ2B@85009,COG1120@1,COG1120@2	NA|NA|NA	HP	ATPases associated with a variety of cellular activities
fig|6666666.333347.peg.1206	754252.PFREUD_02550	2.7e-304	1050.4	Propionibacteriales	argS		6.1.1.19	ko:K01887	ko00970,map00970	M00359,M00360	R03646	RC00055,RC00523	ko00000,ko00001,ko00002,ko01000,ko01007,ko03016,ko03029				Propionibacteriales	2GKQ3@201174,4DNTZ@85009,COG0018@1,COG0018@2	NA|NA|NA	J	Arginyl tRNA synthetase N terminal dom
fig|6666666.333347.peg.1208	754252.PFREUD_02540	5.6e-216	756.9	Propionibacteriales			1.1.1.22	ko:K00012	ko00040,ko00053,ko00520,ko01100,map00040,map00053,map00520,map01100	M00014,M00129,M00361,M00362	R00286	RC00291	ko00000,ko00001,ko00002,ko01000				Propionibacteriales	2GJQB@201174,4DPN1@85009,COG1004@1,COG1004@2	NA|NA|NA	M	Belongs to the UDP-glucose GDP-mannose dehydrogenase family
fig|6666666.333347.peg.1209	754252.PFREUD_02530	1e-122	446.0	Actinobacteria													Propionibacteriales	2GWVK@201174,COG2949@1,COG2949@2	NA|NA|NA	S	membrane
fig|6666666.333347.peg.1210	754252.PFREUD_02520	0.0	1167.9	Propionibacteriales													Propionibacteriales	2GIU5@201174,4DP3W@85009,COG1061@1,COG1061@2	NA|NA|NA	L	Type III restriction enzyme, res subunit
fig|6666666.333347.peg.1211	754252.PFREUD_04930	1.3e-223	781.9	Propionibacteriales													Propionibacteriales	2GJ7R@201174,4DPVC@85009,COG0436@1,COG0436@2	NA|NA|NA	E	Aminotransferase class I and II
fig|6666666.333347.peg.1212	754252.PFREUD_04920	0.0	1145.2	Actinobacteria													Propionibacteriales	2GIRF@201174,COG2217@1,COG2217@2	NA|NA|NA	P	Heavy metal translocating P-type atpase
fig|6666666.333347.peg.1213	754252.PFREUD_04910	3.1e-61	241.1	Actinobacteria													Propionibacteriales	2IMCT@201174,COG0640@1,COG0640@2	NA|NA|NA	K	Transcriptional regulator ArsR
fig|6666666.333347.peg.1214	754252.PFREUD_04890	3.3e-106	391.3	Actinobacteria													Propionibacteriales	2GP2Z@201174,COG1309@1,COG1309@2	NA|NA|NA	K	Transcriptional regulator
fig|6666666.333347.peg.1215	653386.HMPREF0975_00230	2.1e-103	382.5	Actinobacteria													Propionibacteriales	2GJ84@201174,4D4D6@85005,COG1131@1,COG1131@2	NA|NA|NA	V	Psort location CytoplasmicMembrane, score
fig|6666666.333347.peg.1216	754252.PFREUD_04860	9.8e-141	506.1	Actinobacteria													Propionibacteriales	2IITR@201174,COG0842@1,COG0842@2	NA|NA|NA	V	Abc-2 type transporter
fig|6666666.333347.peg.1218	754252.PFREUD_04850	1.9e-274	951.4	Propionibacteriales				ko:K21471					ko00000,ko01000,ko01002,ko01011				Propionibacteriales	2GIWB@201174,4DQU1@85009,COG0791@1,COG0791@2	NA|NA|NA	M	NlpC/P60 family
fig|6666666.333347.peg.1219	754252.PFREUD_04810	4e-214	750.4	Propionibacteriales													Propionibacteriales	2GIVB@201174,4DP02@85009,COG2267@1,COG2267@2	NA|NA|NA	I	Serine aminopeptidase, S33
fig|6666666.333347.peg.1220	754252.PFREUD_04800	2.3e-26	124.0	Bacteria													Propionibacteriales	2EGRW@1,33AI2@2	NA|NA|NA	S	Protein of unknown function (DUF3073)
fig|6666666.333347.peg.1221	754252.PFREUD_04780	1.1e-197	695.7	Propionibacteriales	purM		6.3.3.1	ko:K01933	ko00230,ko01100,ko01110,ko01130,map00230,map01100,map01110,map01130	M00048	R04208	RC01100	ko00000,ko00001,ko00002,ko01000				Propionibacteriales	2GJNY@201174,4DMYH@85009,COG0150@1,COG0150@2	NA|NA|NA	F	Phosphoribosylformylglycinamidine cyclo-ligase
fig|6666666.333347.peg.1222	754252.PFREUD_04770	1.7e-298	1031.2	Propionibacteriales	purF		2.4.2.14	ko:K00764	ko00230,ko00250,ko01100,ko01110,ko01130,map00230,map00250,map01100,map01110,map01130	M00048	R01072	RC00010,RC02724,RC02752	ko00000,ko00001,ko00002,ko01000,ko01002				Propionibacteriales	2GK6I@201174,4DN2S@85009,COG0034@1,COG0034@2	NA|NA|NA	F	Catalyzes the formation of phosphoribosylamine from phosphoribosylpyrophosphate (PRPP) and glutamine
fig|6666666.333347.peg.1223	585198.HMPREF0574_0665	3e-07	62.8	Actinobacteria													Propionibacteriales	2GY2S@201174,COG0515@1,COG0515@2	NA|NA|NA	KLT	serine threonine protein kinase
fig|6666666.333347.peg.1224	754252.PFREUD_04750	2.9e-41	174.1	Actinobacteria													Propionibacteriales	2IKS1@201174,COG3830@1,COG3830@2	NA|NA|NA	T	Belongs to the UPF0237 family
fig|6666666.333347.peg.1225	754252.PFREUD_04740	4.5e-247	860.1	Actinobacteria													Propionibacteriales	2HHMF@201174,COG2848@1,COG2848@2	NA|NA|NA	S	UPF0210 protein
fig|6666666.333347.peg.1226	754252.PFREUD_04730	1.1e-98	365.9	Actinobacteria													Propionibacteriales	2IKMM@201174,COG0645@1,COG0645@2	NA|NA|NA	S	AAA domain
fig|6666666.333347.peg.1227	754252.PFREUD_04720	0.0	1097.8	Propionibacteriales	fhs		6.3.4.3	ko:K01938	ko00670,ko00720,ko01100,ko01120,ko01200,map00670,map00720,map01100,map01120,map01200	M00140,M00377	R00943	RC00026,RC00111	ko00000,ko00001,ko00002,ko01000				Propionibacteriales	2GT0X@201174,4DPF3@85009,COG2759@1,COG2759@2	NA|NA|NA	F	Belongs to the formate--tetrahydrofolate ligase family
fig|6666666.333347.peg.1228	1120954.ATXE01000004_gene98	3.8e-23	114.8	Propionibacteriales													Propionibacteriales	2DM0Y@1,2IMIX@201174,318KY@2,4DS97@85009	NA|NA|NA	S	Domain of unknown function (DUF1992)
fig|6666666.333347.peg.1229	754252.PFREUD_04690	2.3e-259	901.0	Propionibacteriales													Propionibacteriales	2GM84@201174,4DMZ8@85009,COG0624@1,COG0624@2	NA|NA|NA	E	Peptidase dimerisation domain
fig|6666666.333347.peg.1230	754252.PFREUD_04680	0.0	1523.8	Propionibacteriales	purL		6.3.5.3	ko:K01952	ko00230,ko01100,ko01110,ko01130,map00230,map01100,map01110,map01130	M00048	R04463	RC00010,RC01160	ko00000,ko00001,ko00002,ko01000				Propionibacteriales	2GKG6@201174,4DN9Q@85009,COG0046@1,COG0046@2	NA|NA|NA	F	Part of the phosphoribosylformylglycinamidine synthase complex involved in the purines biosynthetic pathway. Catalyzes the ATP-dependent conversion of formylglycinamide ribonucleotide (FGAR) and glutamine to yield formylglycinamidine ribonucleotide (FGAM) and glutamate. The FGAM synthase complex is composed of three subunits. PurQ produces an ammonia molecule by converting glutamine to glutamate.…
fig|6666666.333347.peg.1231	754252.PFREUD_04670	1.1e-153	549.3	Propionibacteriales													Propionibacteriales	2GKBF@201174,4DSI3@85009,COG2971@1,COG2971@2	NA|NA|NA	G	BadF/BadG/BcrA/BcrD ATPase family
fig|6666666.333347.peg.1232	754252.PFREUD_04660	9.9e-56	223.0	Propionibacteriales				ko:K13640					ko00000,ko03000				Propionibacteriales	2IQJ4@201174,4DVMZ@85009,COG0789@1,COG0789@2	NA|NA|NA	K	helix_turn_helix, mercury resistance
fig|6666666.333347.peg.1233	754252.PFREUD_04650	2.5e-193	681.4	Propionibacteriales				ko:K03686					ko00000,ko03029,ko03110				Propionibacteriales	2GJKK@201174,4DNFB@85009,COG0484@1,COG0484@2	NA|NA|NA	O	ATP binding to DnaK triggers the release of the substrate protein, thus completing the reaction cycle. Several rounds of ATP-dependent interactions between DnaJ, DnaK and GrpE are required for fully efficient folding. Also involved, together with DnaK and GrpE, in the DNA replication of plasmids through activation of initiation proteins
fig|6666666.333347.peg.1234	754252.PFREUD_04640	1.8e-108	398.7	Propionibacteriales	grpE			ko:K03687					ko00000,ko03029,ko03110				Propionibacteriales	2GP4F@201174,4DRAF@85009,COG0576@1,COG0576@2	NA|NA|NA	O	Participates actively in the response to hyperosmotic and heat shock by preventing the aggregation of stress-denatured proteins, in association with DnaK and GrpE. It is the nucleotide exchange factor for DnaK and may function as a thermosensor. Unfolded proteins bind initially to DnaJ
fig|6666666.333347.peg.1235	754252.PFREUD_04630	0.0	1111.7	Propionibacteriales	dnaK			ko:K04043	ko03018,ko04212,ko05152,map03018,map04212,map05152				ko00000,ko00001,ko03019,ko03029,ko03110,ko04147	1.A.33.1			Propionibacteriales	2GJTY@201174,4DP1V@85009,COG0443@1,COG0443@2	NA|NA|NA	O	Heat shock 70 kDa protein
fig|6666666.333347.peg.1236	754252.PFREUD_04620	1.2e-157	562.4	Propionibacteriales	gnd		1.1.1.343,1.1.1.44	ko:K00033	ko00030,ko00480,ko01100,ko01110,ko01120,ko01130,ko01200,map00030,map00480,map01100,map01110,map01120,map01130,map01200	M00004,M00006	R01528,R10221	RC00001,RC00539	ko00000,ko00001,ko00002,ko01000				Propionibacteriales	2I2DH@201174,4DN6Y@85009,COG1023@1,COG1023@2	NA|NA|NA	G	6-phosphogluconate dehydrogenase, decarboxylating
fig|6666666.333347.peg.1237	754252.PFREUD_04610	1.1e-232	812.4	Propionibacteriales				ko:K03299					ko00000,ko02000	2.A.8			Propionibacteriales	2GITQ@201174,4DN1V@85009,COG2610@1,COG2610@2	NA|NA|NA	EG	GntP family permease
fig|6666666.333347.peg.1239	754252.PFREUD_04600	1.2e-135	489.2	Propionibacteriales													Propionibacteriales	2GKBM@201174,4DQBS@85009,COG2186@1,COG2186@2	NA|NA|NA	K	FCD
fig|6666666.333347.peg.1240	754252.PFREUD_04590	2.3e-125	454.9	Actinobacteria													Propionibacteriales	2GK2U@201174,COG0310@1,COG0310@2	NA|NA|NA	P	Part of the energy-coupling factor (ECF) transporter complex CbiMNOQ involved in cobalt import
fig|6666666.333347.peg.1241	754252.PFREUD_04580	1.1e-65	256.1	Actinobacteria													Propionibacteriales	2GRJ6@201174,COG1930@1,COG1930@2	NA|NA|NA	P	Part of the energy-coupling factor (ECF) transporter complex CbiMNOQ involved in cobalt import
fig|6666666.333347.peg.1242	754252.PFREUD_04570	2.6e-138	498.0	Propionibacteriales	cbiQ			ko:K02008	ko02010,map02010	M00245,M00246			ko00000,ko00001,ko00002,ko02000	3.A.1.18,3.A.1.22,3.A.1.23			Propionibacteriales	2GP2M@201174,4DQAX@85009,COG0619@1,COG0619@2	NA|NA|NA	P	Cobalt transport protein
fig|6666666.333347.peg.1243	754252.PFREUD_04560	3.8e-162	577.4	Propionibacteriales				ko:K02006	ko02010,map02010	M00245,M00246			ko00000,ko00001,ko00002,ko02000	3.A.1.18,3.A.1.22,3.A.1.23			Propionibacteriales	2GJ0M@201174,4DN9V@85009,COG1122@1,COG1122@2	NA|NA|NA	P	Part of an ABC transporter complex. Responsible for energy coupling to the transport system
fig|6666666.333347.peg.1244	754252.PFREUD_04550	3.8e-142	510.8	Propionibacteriales	cobA		2.1.1.107	ko:K02303	ko00860,ko01100,ko01110,ko01120,map00860,map01100,map01110,map01120	M00121	R03194	RC00003,RC00871	ko00000,ko00001,ko00002,ko01000				Propionibacteriales	2GK3B@201174,4DN4H@85009,COG0007@1,COG0007@2	NA|NA|NA	H	Tetrapyrrole (Corrin/Porphyrin) Methylases
fig|6666666.333347.peg.1245	754252.PFREUD_04540	0.0	1556.2	Propionibacteriales	hrpB		3.6.4.13	ko:K03579					ko00000,ko01000				Propionibacteriales	2GMAW@201174,4DPC5@85009,COG1643@1,COG1643@2	NA|NA|NA	L	ATP-dependent helicase HrpB
fig|6666666.333347.peg.1246	754252.PFREUD_04530	0.0	1224.9	Actinobacteria													Propionibacteriales	2GKB5@201174,COG4425@1,COG4425@2	NA|NA|NA	S	membrane
fig|6666666.333347.peg.1247	754252.PFREUD_04520	2.3e-110	404.8	Propionibacteriales				ko:K07118					ko00000				Propionibacteriales	2GK2P@201174,4DS5Q@85009,COG2910@1,COG2910@2	NA|NA|NA	S	NmrA-like family
fig|6666666.333347.peg.1248	754252.PFREUD_04510	3.6e-111	407.5	Propionibacteriales				ko:K07118					ko00000				Propionibacteriales	2GK2P@201174,4DS5Q@85009,COG2910@1,COG2910@2	NA|NA|NA	S	NmrA-like family
fig|6666666.333347.peg.1250	754252.PFREUD_04490	7e-202	709.9	Propionibacteriales	PPA2042			ko:K03306					ko00000	2.A.20			Propionibacteriales	2GJHK@201174,4DND5@85009,COG0306@1,COG0306@2	NA|NA|NA	P	Phosphate transporter family
fig|6666666.333347.peg.1251	754252.PFREUD_04480	2.4e-133	481.5	Actinobacteria													Propionibacteriales	2DBXI@1,2GJN1@201174,2ZBQ3@2	NA|NA|NA	S	membrane
fig|6666666.333347.peg.1252	754252.PFREUD_04470	1e-78	299.3	Bacteria													Propionibacteriales	COG1846@1,COG1846@2	NA|NA|NA	K	DNA-binding transcription factor activity
fig|6666666.333347.peg.1254	888056.HMPREF9062_1141	3.2e-08	64.3	Actinobacteria													Propionibacteriales	2EEPW@1,2HMSD@201174,338HK@2,4D7GV@85005	NA|NA|NA	S	SnoaL-like domain
fig|6666666.333347.peg.1255	754252.PFREUD_04440	0.0	1113.6	Propionibacteriales				ko:K03316					ko00000	2.A.36			Propionibacteriales	2GIUT@201174,4DPNW@85009,COG0025@1,COG0025@2	NA|NA|NA	P	Sodium/hydrogen exchanger family
fig|6666666.333347.peg.1256	754252.PFREUD_04430	6.6e-140	503.4	Propionibacteriales			1.2.3.3,1.2.5.1	ko:K00156,ko:K00158	ko00620,ko01100,map00620,map01100		R00207,R03145	RC00860,RC02745	ko00000,ko00001,ko01000				Propionibacteriales	2GJ20@201174,4DQ50@85009,COG0028@1,COG0028@2	NA|NA|NA	EH	Belongs to the TPP enzyme family
fig|6666666.333347.peg.1257	754252.PFREUD_04430	4e-181	640.6	Propionibacteriales			1.2.3.3,1.2.5.1	ko:K00156,ko:K00158	ko00620,ko01100,map00620,map01100		R00207,R03145	RC00860,RC02745	ko00000,ko00001,ko01000				Propionibacteriales	2GJ20@201174,4DQ50@85009,COG0028@1,COG0028@2	NA|NA|NA	EH	Belongs to the TPP enzyme family
fig|6666666.333347.peg.1260	754252.PFREUD_04400	3.6e-59	234.2	Bacteria													Propionibacteriales	292E4@1,2ZPYC@2	NA|NA|NA
fig|6666666.333347.peg.1261	754252.PFREUD_04390	3.3e-298	1030.4	Propionibacteriales				ko:K03776	ko02020,ko02030,map02020,map02030				ko00000,ko00001,ko02035				Propionibacteriales	2IECR@201174,4DV3X@85009,COG0840@1,COG0840@2	NA|NA|NA	NT	Psort location
fig|6666666.333347.peg.1262	754252.PFREUD_04380	3.5e-190	671.0	Propionibacteriales			3.5.4.4	ko:K01488	ko00230,ko01100,ko05340,map00230,map01100,map05340		R01560,R02556	RC00477	ko00000,ko00001,ko01000				Propionibacteriales	2GKJP@201174,4DN6T@85009,COG1816@1,COG1816@2	NA|NA|NA	F	adenosine deaminase
fig|6666666.333347.peg.1263	754252.PFREUD_04370	2e-222	778.1	Propionibacteriales	sbcD			ko:K03547					ko00000,ko03400				Propionibacteriales	2GK9R@201174,4DTJP@85009,COG0420@1,COG0420@2	NA|NA|NA	L	SbcCD cleaves DNA hairpin structures. These structures can inhibit DNA replication and are intermediates in certain DNA recombination reactions. The complex acts as a 3'- 5' double strand exonuclease that can open hairpins. It also has a 5' single-strand endonuclease activity
fig|6666666.333347.peg.1264	754252.PFREUD_04360	0.0	1652.5	Propionibacteriales				ko:K03546					ko00000,ko03400				Propionibacteriales	2GKYR@201174,4DNWN@85009,COG0419@1,COG0419@2	NA|NA|NA	L	Putative exonuclease SbcCD, C subunit
fig|6666666.333347.peg.1266	754252.PFREUD_04340	2.8e-213	747.7	Actinobacteria													Propionibacteriales	2GRKM@201174,COG1075@1,COG1075@2	NA|NA|NA	S	acetyltransferases and hydrolases with the alpha beta hydrolase fold
fig|6666666.333347.peg.1267	754252.PFREUD_04330	2.1e-219	768.1	Propionibacteriales													Propionibacteriales	2HY9F@201174,4DTUE@85009,COG1960@1,COG1960@2	NA|NA|NA	I	Acyl-CoA dehydrogenase, C-terminal domain
fig|6666666.333347.peg.1268	754252.PFREUD_04320	0.0	1848.9	Propionibacteriales				ko:K18930					ko00000				Propionibacteriales	2GKI9@201174,4DU4S@85009,COG0247@1,COG0247@2,COG0277@1,COG0277@2	NA|NA|NA	C	FAD linked oxidases, C-terminal domain
fig|6666666.333347.peg.1270	754252.PFREUD_04310	1.5e-230	805.1	Propionibacteriales			3.4.16.4	ko:K21469	ko00550,map00550				ko00000,ko00001,ko01000,ko01002,ko01011				Propionibacteriales	2GJQG@201174,4DPYC@85009,COG1680@1,COG1680@2	NA|NA|NA	V	Beta-lactamase
fig|6666666.333347.peg.1271	754252.PFREUD_04300	9.1e-110	402.9	Actinobacteria													Propionibacteriales	2GWVK@201174,COG2949@1,COG2949@2	NA|NA|NA	S	membrane
fig|6666666.333347.peg.1272	754252.PFREUD_04290	0.0	1120.5	Propionibacteriales	pgi		5.3.1.9	ko:K01810	ko00010,ko00030,ko00500,ko00520,ko01100,ko01110,ko01120,ko01130,ko01200,map00010,map00030,map00500,map00520,map01100,map01110,map01120,map01130,map01200	M00001,M00004,M00114	R02739,R02740,R03321	RC00376,RC00563	ko00000,ko00001,ko00002,ko01000,ko04147				Propionibacteriales	2GJG0@201174,4DPRV@85009,COG0166@1,COG0166@2	NA|NA|NA	G	Belongs to the GPI family
fig|6666666.333347.peg.1273	754252.PFREUD_04280	1.1e-128	466.5	Propionibacteriales				ko:K21471					ko00000,ko01000,ko01002,ko01011				Propionibacteriales	2GIWB@201174,4DQU1@85009,COG0791@1,COG0791@2	NA|NA|NA	M	NlpC/P60 family
fig|6666666.333347.peg.1274	754252.PFREUD_04270	3.3e-113	414.5	Bacteria													Propionibacteriales	COG0800@1,COG0800@2	NA|NA|NA	G	2-dehydro-3-deoxy-phosphogluconate aldolase activity
fig|6666666.333347.peg.1275	754252.PFREUD_04260	0.0	1667.9	Propionibacteriales													Propionibacteriales	2GJSV@201174,4DPKV@85009,COG4581@1,COG4581@2	NA|NA|NA	L	DEAD DEAH box helicase
fig|6666666.333347.peg.1276	754252.PFREUD_04250	9.1e-83	312.8	Actinobacteria													Propionibacteriales	2GMIG@201174,COG1881@1,COG1881@2	NA|NA|NA	S	Phospholipid-binding protein
fig|6666666.333347.peg.1277	754252.PFREUD_04240	4.4e-206	723.8	Bacteria													Propionibacteriales	COG2267@1,COG2267@2	NA|NA|NA	I	carboxylic ester hydrolase activity
fig|6666666.333347.peg.1278	1449044.JMLE01000001_gene3837	2.2e-37	162.5	Micrococcaceae													Propionibacteriales	1WASN@1268,2I6D1@201174,COG0463@1,COG0463@2,COG2246@1,COG2246@2	NA|NA|NA	M	GtrA-like protein
fig|6666666.333347.peg.1279	754252.PFREUD_10080	8.3e-221	772.7	Propionibacteriales	serA		1.1.1.399,1.1.1.95	ko:K00058	ko00260,ko00680,ko01100,ko01120,ko01130,ko01200,ko01230,map00260,map00680,map01100,map01120,map01130,map01200,map01230	M00020	R01513	RC00031	ko00000,ko00001,ko00002,ko01000,ko04147				Propionibacteriales	2GJGA@201174,4DPHP@85009,COG0111@1,COG0111@2	NA|NA|NA	EH	Belongs to the D-isomer specific 2-hydroxyacid dehydrogenase family
fig|6666666.333347.peg.1280	754252.PFREUD_10070	1.2e-146	525.8	Propionibacteriales				ko:K02032	ko02024,map02024	M00239			ko00000,ko00001,ko00002,ko02000	3.A.1.5			Propionibacteriales	2H4BW@201174,4DX37@85009,COG4608@1,COG4608@2	NA|NA|NA	E	ATPases associated with a variety of cellular activities
fig|6666666.333347.peg.1281	754252.PFREUD_10060	1.1e-153	549.3	Actinobacteria													Propionibacteriales	2GIXV@201174,COG0444@1,COG0444@2	NA|NA|NA	EP	Belongs to the ABC transporter superfamily
fig|6666666.333347.peg.1282	754252.PFREUD_10050	4.9e-132	477.2	Actinobacteria													Propionibacteriales	2GNQ5@201174,COG1173@1,COG1173@2	NA|NA|NA	EP	ABC-type dipeptide oligopeptide nickel transport systems, permease components
fig|6666666.333347.peg.1283	754252.PFREUD_10040	4.4e-148	530.8	Propionibacteriales				ko:K02033	ko02024,map02024	M00239			ko00000,ko00001,ko00002,ko02000	3.A.1.5			Propionibacteriales	2GK0Z@201174,4DPAR@85009,COG0601@1,COG0601@2	NA|NA|NA	EP	Binding-protein-dependent transport system inner membrane component
fig|6666666.333347.peg.1284	754252.PFREUD_10030	2.2e-290	1004.2	Actinobacteria													Propionibacteriales	2GJ4B@201174,COG0747@1,COG0747@2	NA|NA|NA	E	Extracellular solute-binding protein, family 5
fig|6666666.333347.peg.1285	754252.PFREUD_10010	2.4e-217	761.1	Propionibacteriales	bioB		2.8.1.6	ko:K01012	ko00780,ko01100,map00780,map01100	M00123,M00573,M00577	R01078	RC00441	ko00000,ko00001,ko00002,ko01000				Propionibacteriales	2GIUE@201174,4DQ0R@85009,COG0502@1,COG0502@2	NA|NA|NA	H	Catalyzes the conversion of dethiobiotin (DTB) to biotin by the insertion of a sulfur atom into dethiobiotin via a radical- based mechanism
fig|6666666.333347.peg.1286	754252.PFREUD_10000	5.3e-50	203.4	Bacteria													Propionibacteriales	COG2388@1,COG2388@2	NA|NA|NA	S	GCN5-related N-acetyl-transferase
fig|6666666.333347.peg.1287	754252.PFREUD_09990	1.5e-238	831.6	Propionibacteriales			3.4.11.5	ko:K01259	ko00330,map00330		R00135		ko00000,ko00001,ko01000,ko01002				Propionibacteriales	2GK03@201174,4DNTP@85009,COG0596@1,COG0596@2	NA|NA|NA	S	Alpha beta hydrolase
fig|6666666.333347.peg.1288	754252.PFREUD_09980	1.1e-242	845.5	Actinobacteria													Propionibacteriales	2GJZ3@201174,COG0612@1,COG0612@2	NA|NA|NA	S	Belongs to the peptidase M16 family
fig|6666666.333347.peg.1289	754252.PFREUD_09970	5.7e-258	896.3	Actinobacteria													Propionibacteriales	2GKAT@201174,COG0612@1,COG0612@2	NA|NA|NA	S	Peptidase M16
fig|6666666.333347.peg.1290	754252.PFREUD_09960	0.0	1831.2	Propionibacteriales				ko:K09118					ko00000				Propionibacteriales	2GMP3@201174,4DQ0K@85009,COG1615@1,COG1615@2	NA|NA|NA	T	Uncharacterised protein family (UPF0182)
fig|6666666.333347.peg.1291	754252.PFREUD_09950	1.1e-107	396.0	Propionibacteriales													Propionibacteriales	2DA1Q@1,2GKR3@201174,32TUF@2,4DRDD@85009	NA|NA|NA
fig|6666666.333347.peg.1292	754252.PFREUD_09940	5.2e-187	660.2	Propionibacteriales				ko:K07177	ko02024,map02024				ko00000,ko00001,ko01002				Propionibacteriales	2GJDD@201174,4DQEN@85009,COG3480@1,COG3480@2	NA|NA|NA	T	Domain present in PSD-95, Dlg, and ZO-1/2.
fig|6666666.333347.peg.1293	754252.PFREUD_09920	1e-262	912.1	Propionibacteriales													Propionibacteriales	2GJ9K@201174,4DN9A@85009,COG5282@1,COG5282@2	NA|NA|NA	S	Zincin-like metallopeptidase
fig|6666666.333347.peg.1294	754252.PFREUD_09910	3.9e-100	370.9	Propionibacteriales				ko:K07043					ko00000				Propionibacteriales	2GMP6@201174,4DQV0@85009,COG1451@1,COG1451@2	NA|NA|NA	S	Protein of unknown function DUF45
fig|6666666.333347.peg.1295	754252.PFREUD_09900	5.3e-14	82.4	Actinobacteria													Propionibacteriales	2E479@1,2GQXY@201174,32Z35@2	NA|NA|NA
fig|6666666.333347.peg.1297	754252.PFREUD_09880	0.0	1407.5	Propionibacteriales			3.6.4.12	ko:K03657	ko03420,ko03430,map03420,map03430				ko00000,ko00001,ko01000,ko03400				Propionibacteriales	2GKRW@201174,4DNWV@85009,COG0210@1,COG0210@2	NA|NA|NA	L	HRDC domain
fig|6666666.333347.peg.1298	754252.PFREUD_09860	0.0	2259.6	Propionibacteriales	recC		3.1.11.5	ko:K03583	ko03440,map03440				ko00000,ko00001,ko01000,ko03400				Propionibacteriales	2GNVB@201174,4DNIF@85009,COG1330@1,COG1330@2	NA|NA|NA	L	A helicase nuclease that prepares dsDNA breaks (DSB) for recombinational DNA repair. Binds to DSBs and unwinds DNA via a highly rapid and processive ATP-dependent bidirectional helicase activity. Unwinds dsDNA until it encounters a Chi (crossover hotspot instigator) sequence from the 3' direction. Cuts ssDNA a few nucleotides 3' to the Chi site. The properties and activities of the enzyme are cha…
fig|6666666.333347.peg.1299	754252.PFREUD_09850	0.0	2187.5	Propionibacteriales	recB		3.1.11.5	ko:K03582	ko03440,map03440				ko00000,ko00001,ko01000,ko03400				Propionibacteriales	2GNKH@201174,4DNNK@85009,COG1074@1,COG1074@2	NA|NA|NA	L	A helicase nuclease that prepares dsDNA breaks (DSB) for recombinational DNA repair. Binds to DSBs and unwinds DNA via a highly rapid and processive ATP-dependent bidirectional helicase activity. Unwinds dsDNA until it encounters a Chi (crossover hotspot instigator) sequence from the 3' direction. Cuts ssDNA a few nucleotides 3' to the Chi site. The properties and activities of the enzyme are cha…
fig|6666666.333347.peg.1300	754252.PFREUD_09840	0.0	1173.3	Propionibacteriales	recD		3.1.11.5	ko:K03581	ko03440,map03440				ko00000,ko00001,ko01000,ko03400				Propionibacteriales	2GJRK@201174,4DWT0@85009,COG0507@1,COG0507@2	NA|NA|NA	L	A helicase nuclease that prepares dsDNA breaks (DSB) for recombinational DNA repair. Binds to DSBs and unwinds DNA via a highly rapid and processive ATP-dependent bidirectional helicase activity. Unwinds dsDNA until it encounters a Chi (crossover hotspot instigator) sequence from the 3' direction. Cuts ssDNA a few nucleotides 3' to the Chi site. The properties and activities of the enzyme are cha…
fig|6666666.333347.peg.1301	754252.PFREUD_09830	3.1e-172	610.9	Propionibacteriales	nudC		3.6.1.22	ko:K03426	ko00760,ko01100,ko04146,map00760,map01100,map04146		R00103,R03004,R11104	RC00002	ko00000,ko00001,ko01000				Propionibacteriales	2GJZY@201174,4DN72@85009,COG2816@1,COG2816@2	NA|NA|NA	L	NUDIX domain
fig|6666666.333347.peg.1302	754252.PFREUD_09820	0.0	2181.4	Propionibacteriales			3.6.4.12	ko:K03657	ko03420,ko03430,map03420,map03430				ko00000,ko00001,ko01000,ko03400				Propionibacteriales	2GM2E@201174,4DP1P@85009,COG0210@1,COG0210@2,COG2887@1,COG2887@2	NA|NA|NA	L	Belongs to the helicase family. UvrD subfamily
fig|6666666.333347.peg.1303	754252.PFREUD_09810	0.0	2175.6	Propionibacteriales													Propionibacteriales	2GJD0@201174,4DPY8@85009,COG0210@1,COG0210@2,COG2887@1,COG2887@2	NA|NA|NA	L	Belongs to the helicase family. UvrD subfamily
fig|6666666.333347.peg.1304	754252.PFREUD_09800	1.2e-31	141.7	Actinobacteria													Propionibacteriales	2GQRU@201174,COG1278@1,COG1278@2	NA|NA|NA	K	Cold shock protein
fig|6666666.333347.peg.1305	754252.PFREUD_09790	1.3e-159	568.9	Propionibacteriales													Propionibacteriales	2GKDM@201174,4DN5I@85009,COG0631@1,COG0631@2	NA|NA|NA	T	Serine/threonine phosphatases, family 2C, catalytic domain
fig|6666666.333347.peg.1306	754252.PFREUD_09780	1e-27	128.6	Propionibacteriales													Propionibacteriales	2E3M2@1,2GQQW@201174,32YJA@2,4DS75@85009	NA|NA|NA	S	Protein of unknown function (DUF3107)
fig|6666666.333347.peg.1307	754252.PFREUD_09770	1.7e-119	435.3	Propionibacteriales													Propionibacteriales	2GKXZ@201174,4DMYE@85009,COG3396@1,COG3396@2	NA|NA|NA	S	tRNA-(MS[2]IO[6]A)-hydroxylase (MiaE)-like
fig|6666666.333347.peg.1309	754252.PFREUD_09760	3.1e-249	867.5	Propionibacteriales													Propionibacteriales	2GIUR@201174,4DNNT@85009,COG0513@1,COG0513@2	NA|NA|NA	L	Belongs to the DEAD box helicase family
fig|6666666.333347.peg.1310	754252.PFREUD_09750	2.3e-170	604.7	Propionibacteriales	trpS		6.1.1.2	ko:K01867	ko00970,map00970	M00359,M00360	R03664	RC00055,RC00523	ko00000,ko00001,ko00002,ko01000,ko01007,ko03016				Propionibacteriales	2GJ9A@201174,4DTIS@85009,COG0180@1,COG0180@2	NA|NA|NA	J	tRNA synthetases class I (W and Y)
fig|6666666.333347.peg.1311	754252.PFREUD_09740	4.8e-165	587.0	Propionibacteriales	PPA1328		3.1.3.97	ko:K07053			R00188,R11188	RC00078	ko00000,ko01000				Propionibacteriales	2GNAP@201174,4DP8Q@85009,COG0613@1,COG0613@2	NA|NA|NA	S	DNA polymerase alpha chain like domain
fig|6666666.333347.peg.1312	754252.PFREUD_09730	9.7e-88	329.3	Bacteria													Propionibacteriales	COG3832@1,COG3832@2	NA|NA|NA	J	glyoxalase III activity
fig|6666666.333347.peg.1314	754252.PFREUD_09710	2.9e-81	307.8	Bacteria													Propionibacteriales	2DGDU@1,2ZVJF@2	NA|NA|NA
fig|6666666.333347.peg.1316	754252.PFREUD_09690	0.0	1820.8	Propionibacteriales	secA			ko:K03070	ko02024,ko03060,ko03070,map02024,map03060,map03070	M00335			ko00000,ko00001,ko00002,ko02044	3.A.5.1,3.A.5.10,3.A.5.2,3.A.5.4			Propionibacteriales	2GIRT@201174,4DPEU@85009,COG0653@1,COG0653@2	NA|NA|NA	U	Part of the Sec protein translocase complex. Interacts with the SecYEG preprotein conducting channel. Has a central role in coupling the hydrolysis of ATP to the transfer of proteins into and across the cell membrane, serving as an ATP-driven molecular motor driving the stepwise translocation of polypeptide chains across the membrane
fig|6666666.333347.peg.1317	754252.PFREUD_09680	2.7e-103	381.3	Propionibacteriales	hpf												Propionibacteriales	2GMYF@201174,4DQCT@85009,COG1544@1,COG1544@2	NA|NA|NA	J	Required for dimerization of active 70S ribosomes into 100S ribosomes in stationary phase
fig|6666666.333347.peg.1318	754252.PFREUD_09670	4.7e-134	483.8	Bacteria													Propionibacteriales	COG1040@1,COG1040@2	NA|NA|NA	K	competence protein
fig|6666666.333347.peg.1319	754252.PFREUD_09660	2.1e-137	495.0	Propionibacteriales				ko:K07670	ko02020,map02020	M00461			ko00000,ko00001,ko00002,ko02022				Propionibacteriales	2GJE6@201174,4DP53@85009,COG0745@1,COG0745@2	NA|NA|NA	T	Transcriptional regulatory protein, C terminal
fig|6666666.333347.peg.1320	754252.PFREUD_09650	2.7e-105	387.9	Propionibacteriales				ko:K07735					ko00000,ko03000				Propionibacteriales	2GNRA@201174,4DR8I@85009,COG1678@1,COG1678@2	NA|NA|NA	K	Uncharacterized ACR, COG1678
fig|6666666.333347.peg.1321	754252.PFREUD_09640	4.4e-112	410.6	Propionibacteriales													Propionibacteriales	2GT71@201174,4DSEG@85009,COG3296@1,COG3296@2	NA|NA|NA	S	Domain of unknown function (DUF4870)
fig|6666666.333347.peg.1322	754252.PFREUD_09630	5e-84	317.0	Propionibacteriales	smpB			ko:K03664					ko00000				Propionibacteriales	2GJX1@201174,4DQQA@85009,COG0691@1,COG0691@2	NA|NA|NA	O	the 2 termini fold to resemble tRNA(Ala) and it encodes a tag peptide , a short internal open reading frame. During trans-translation Ala- aminoacylated tmRNA acts like a tRNA, entering the A-site of stalled ribosomes, displacing the stalled mRNA. The ribosome then switches to translate the ORF on the tmRNA
fig|6666666.333347.peg.1323	754252.PFREUD_09620	0.0	1192.2	Actinobacteria													Propionibacteriales	2GNW7@201174,COG4907@1,COG4907@2	NA|NA|NA	S	Predicted membrane protein (DUF2207)
fig|6666666.333347.peg.1324	754252.PFREUD_09610	1.7e-129	469.5	Propionibacteriales													Propionibacteriales	2GXEC@201174,4DPWU@85009,COG0739@1,COG0739@2	NA|NA|NA	M	Peptidase family M23
fig|6666666.333347.peg.1325	754252.PFREUD_09600	2.1e-163	581.6	Propionibacteriales	ftsX			ko:K09811	ko02010,map02010	M00256			ko00000,ko00001,ko00002,ko02000,ko03036	3.A.1.140			Propionibacteriales	2GJMA@201174,4DQWR@85009,COG2177@1,COG2177@2	NA|NA|NA	D	Part of the ABC transporter FtsEX involved in cellular division
fig|6666666.333347.peg.1326	754252.PFREUD_09590	4.1e-124	450.7	Propionibacteriales	ftsE			ko:K09812	ko02010,map02010	M00256			ko00000,ko00001,ko00002,ko02000,ko03036	3.A.1.140			Propionibacteriales	2GJE1@201174,4DNHN@85009,COG2884@1,COG2884@2	NA|NA|NA	D	cell division ATP-binding protein FtsE
fig|6666666.333347.peg.1327	754252.PFREUD_09580	2e-200	704.9	Propionibacteriales	prfB			ko:K02836					ko00000,ko03012				Propionibacteriales	2GJ0F@201174,4DPCH@85009,COG1186@1,COG1186@2	NA|NA|NA	J	Peptide chain release factor 2 directs the termination of translation in response to the peptide chain termination codons UGA and UAA
fig|6666666.333347.peg.1328	754252.PFREUD_09570	3e-70	271.2	Propionibacteriales				ko:K09117					ko00000				Propionibacteriales	2IFFJ@201174,4DR27@85009,COG1610@1,COG1610@2	NA|NA|NA	S	Yqey-like protein
fig|6666666.333347.peg.1329	754252.PFREUD_20460	2.7e-230	804.3	Actinobacteria													Propionibacteriales	2GJ0X@201174,COG1113@1,COG1113@2	NA|NA|NA	E	amino acid
fig|6666666.333347.peg.1330	754252.PFREUD_20440	3.3e-258	897.1	Propionibacteriales			1.4.3.4	ko:K00274	ko00260,ko00330,ko00340,ko00350,ko00360,ko00380,ko00950,ko00982,ko01100,ko01110,ko04726,ko04728,ko05030,ko05031,ko05034,map00260,map00330,map00340,map00350,map00360,map00380,map00950,map00982,map01100,map01110,map04726,map04728,map05030,map05031,map05034	M00135	R02173,R02382,R02529,R02532,R02613,R02908,R02919,R04025,R04300,R04674,R04890,R04893,R04894,R04907,R04908,R08346,R08347,R08348,R11354	RC00062,RC00160,RC00225,RC00676,RC00807,RC00808,RC01808,RC02226,RC02713	ko00000,ko00001,ko00002,ko01000				Propionibacteriales	2GK23@201174,4DP12@85009,COG1231@1,COG1231@2	NA|NA|NA	E	amine oxidase
fig|6666666.333347.peg.1331	754252.PFREUD_20430	7.2e-53	213.0	Propionibacteriales	glnB			ko:K04751	ko02020,map02020				ko00000,ko00001				Propionibacteriales	2IKN1@201174,4DR0Z@85009,COG0347@1,COG0347@2	NA|NA|NA	K	Belongs to the P(II) protein family
fig|6666666.333347.peg.1332	754252.PFREUD_20420	1.2e-247	862.1	Propionibacteriales				ko:K03320					ko00000,ko02000	1.A.11			Propionibacteriales	2GIZK@201174,4DNW9@85009,COG0004@1,COG0004@2	NA|NA|NA	P	Ammonium Transporter Family
fig|6666666.333347.peg.1334	754252.PFREUD_20410	5.2e-182	643.7	Bacteria													Propionibacteriales	COG2367@1,COG2367@2	NA|NA|NA	V	Beta-lactamase
fig|6666666.333347.peg.1335	754252.PFREUD_20400	8.3e-165	586.3	Bacteria													Propionibacteriales	COG0598@1,COG0598@2	NA|NA|NA	P	Magnesium transport protein CorA
fig|6666666.333347.peg.1336	754252.PFREUD_20390	3.2e-95	354.4	Bacteria													Propionibacteriales	COG2062@1,COG2062@2	NA|NA|NA	T	phosphohistidine phosphatase, SixA
fig|6666666.333347.peg.1337	754252.PFREUD_20380	5e-224	783.5	Actinobacteria													Propionibacteriales	2I5QP@201174,COG0863@1,COG0863@2	NA|NA|NA	L	Belongs to the N(4) N(6)-methyltransferase family
fig|6666666.333347.peg.1338	754252.PFREUD_20370	1e-104	386.0	Propionibacteriales	ppa		3.6.1.1	ko:K01507	ko00190,map00190				ko00000,ko00001,ko01000				Propionibacteriales	2GM7F@201174,4DQYI@85009,COG0221@1,COG0221@2	NA|NA|NA	C	Catalyzes the hydrolysis of inorganic pyrophosphate (PPi) forming two phosphate ions
fig|6666666.333347.peg.1339	754252.PFREUD_20360	6.8e-246	856.3	Propionibacteriales	dacB		3.4.16.4	ko:K07259	ko00550,map00550				ko00000,ko00001,ko01000,ko01002,ko01011				Propionibacteriales	2GJPH@201174,4DN2Y@85009,COG2027@1,COG2027@2	NA|NA|NA	M	D-alanyl-D-alanine carboxypeptidase
fig|6666666.333347.peg.1340	754252.PFREUD_20350	1.2e-202	712.2	Propionibacteriales													Propionibacteriales	2GJ8E@201174,4DNQY@85009,COG5282@1,COG5282@2	NA|NA|NA	S	Zincin-like metallopeptidase
fig|6666666.333347.peg.1341	754252.PFREUD_20340	5.3e-173	613.6	Propionibacteriales	tilS		6.3.4.19	ko:K04075			R09597	RC02633,RC02634	ko00000,ko01000,ko03016				Propionibacteriales	2GJR4@201174,4DQ41@85009,COG0037@1,COG0037@2	NA|NA|NA	D	Ligates lysine onto the cytidine present at position 34 of the AUA codon-specific tRNA(Ile) that contains the anticodon CAU, in an ATP-dependent manner. Cytidine is converted to lysidine, thus changing the amino acid specificity of the tRNA from methionine to isoleucine
fig|6666666.333347.peg.1342	754252.PFREUD_20330	1.9e-95	355.1	Propionibacteriales	hpt		2.4.2.8	ko:K00760	ko00230,ko00983,ko01100,ko01110,map00230,map00983,map01100,map01110		R00190,R01132,R01229,R02142,R08237,R08238,R08245	RC00063,RC00122	ko00000,ko00001,ko01000				Propionibacteriales	2GMDZ@201174,4DN1D@85009,COG0634@1,COG0634@2	NA|NA|NA	F	Belongs to the purine pyrimidine phosphoribosyltransferase family
fig|6666666.333347.peg.1343	754252.PFREUD_20320	0.0	1543.5	Bacteria													Propionibacteriales	COG0507@1,COG0507@2	NA|NA|NA	L	A helicase nuclease that prepares dsDNA breaks (DSB) for recombinational DNA repair. Binds to DSBs and unwinds DNA via a highly rapid and processive ATP-dependent bidirectional helicase activity. Unwinds dsDNA until it encounters a Chi (crossover hotspot instigator) sequence from the 3' direction. Cuts ssDNA a few nucleotides 3' to the Chi site. The properties and activities of the enzyme are cha…
fig|6666666.333347.peg.1344	754252.PFREUD_20310	1.4e-111	409.1	Propionibacteriales	folE		3.5.4.16	ko:K01495	ko00790,ko01100,map00790,map01100	M00126,M00841,M00842,M00843	R00428,R04639,R05046,R05048	RC00263,RC00294,RC00323,RC00945,RC01188	ko00000,ko00001,ko00002,ko01000				Propionibacteriales	2GP2P@201174,4DN6R@85009,COG0302@1,COG0302@2	NA|NA|NA	H	GTP cyclohydrolase
fig|6666666.333347.peg.1345	754252.PFREUD_20300	8e-52	209.5	Propionibacteriales													Propionibacteriales	2IQEW@201174,4DRRW@85009,COG1725@1,COG1725@2	NA|NA|NA	K	helix_turn_helix gluconate operon transcriptional repressor
fig|6666666.333347.peg.1346	754252.PFREUD_20290	4e-153	547.4	Propionibacteriales	folP		2.5.1.15	ko:K00796	ko00790,ko01100,map00790,map01100	M00126,M00841	R03066,R03067	RC00121,RC00842	ko00000,ko00001,ko00002,ko01000				Propionibacteriales	2GJDQ@201174,4DPQM@85009,COG0294@1,COG0294@2	NA|NA|NA	H	Catalyzes the condensation of para-aminobenzoate (pABA) with 6-hydroxymethyl-7,8-dihydropterin diphosphate (DHPt-PP) to form 7,8-dihydropteroate (H2Pte), the immediate precursor of folate derivatives
fig|6666666.333347.peg.1347	754252.PFREUD_20280	1.9e-59	235.0	Actinobacteria													Propionibacteriales	2IHSW@201174,COG1539@1,COG1539@2	NA|NA|NA	H	Catalyzes the conversion of 7,8-dihydroneopterin to 6- hydroxymethyl-7,8-dihydropterin
fig|6666666.333347.peg.1348	754252.PFREUD_20270	3.7e-99	367.5	Propionibacteriales	folK		2.7.6.3	ko:K00950	ko00790,ko01100,map00790,map01100	M00126,M00841	R03503	RC00002,RC00017	ko00000,ko00001,ko00002,ko01000				Propionibacteriales	2H3G6@201174,4DQ88@85009,COG0801@1,COG0801@2	NA|NA|NA	H	7,8-dihydro-6-hydroxymethylpterin-pyrophosphokinase (HPPK)
fig|6666666.333347.peg.1350	754252.PFREUD_20260	6.7e-50	203.0	Actinobacteria													Propionibacteriales	2C4MW@1,2IQ6A@201174,32RKK@2	NA|NA|NA	S	pathogenesis
fig|6666666.333347.peg.1352	754252.PFREUD_20250	0.0	1578.1	Propionibacteriales	clpC			ko:K03696	ko01100,map01100				ko00000,ko03110				Propionibacteriales	2GJ77@201174,4DPBH@85009,COG0542@1,COG0542@2	NA|NA|NA	O	C-terminal, D2-small domain, of ClpB protein
fig|6666666.333347.peg.1354	754252.PFREUD_20230	1.8e-133	481.9	Actinobacteria													Propionibacteriales	2GREB@201174,COG0710@1,COG0710@2	NA|NA|NA	E	Involved in the third step of the chorismate pathway, which leads to the biosynthesis of aromatic amino acids. Catalyzes the cis-dehydration of 3-dehydroquinate (DHQ) and introduces the first double bond of the aromatic ring to yield 3- dehydroshikimate
fig|6666666.333347.peg.1355	754252.PFREUD_20210	1.1e-101	375.9	Propionibacteriales													Propionibacteriales	2HQC8@201174,4DRP4@85009,COG0572@1,COG0572@2	NA|NA|NA	F	uridine kinase
fig|6666666.333347.peg.1356	754252.PFREUD_20200	1.1e-139	502.7	Actinobacteria													Propionibacteriales	2IDC9@201174,COG0619@1,COG0619@2	NA|NA|NA	P	cobalt transport
fig|6666666.333347.peg.1357	754252.PFREUD_20190	1.9e-287	994.6	Propionibacteriales				ko:K16785,ko:K16786,ko:K16787	ko02010,map02010	M00582			ko00000,ko00001,ko00002,ko01000,ko02000	3.A.1.25,3.A.1.28,3.A.1.29,3.A.1.30,3.A.1.31,3.A.1.32,3.A.1.33,3.A.1.35			Propionibacteriales	2GJ0M@201174,4DT5R@85009,COG1122@1,COG1122@2	NA|NA|NA	P	ATPases associated with a variety of cellular activities
fig|6666666.333347.peg.1358	754252.PFREUD_20180	1.3e-108	399.1	Actinobacteria													Propionibacteriales	2IDAN@201174,COG4721@1,COG4721@2	NA|NA|NA	S	membrane
fig|6666666.333347.peg.1359	754252.PFREUD_20170	6.9e-164	583.2	Propionibacteriales	mutY			ko:K03575	ko03410,map03410				ko00000,ko00001,ko01000,ko03400				Propionibacteriales	2GJD9@201174,4DP1C@85009,COG1194@1,COG1194@2	NA|NA|NA	L	FES
fig|6666666.333347.peg.1360	754252.PFREUD_20160	5e-193	680.2	Propionibacteriales	disA		2.7.7.85	ko:K07067					ko00000,ko01000				Propionibacteriales	2GJ41@201174,4DNMZ@85009,COG1623@1,COG1623@2	NA|NA|NA	L	Has also diadenylate cyclase activity, catalyzing the condensation of 2 ATP molecules into cyclic di-AMP (c-di-AMP). c- di-AMP likely acts as a signaling molecule that may couple DNA integrity with a cellular process
fig|6666666.333347.peg.1361	754252.PFREUD_20150	2.2e-257	894.4	Propionibacteriales	radA			ko:K04485					ko00000,ko03400				Propionibacteriales	2GMQ0@201174,4DNF3@85009,COG1066@1,COG1066@2	NA|NA|NA	O	DNA-dependent ATPase involved in processing of recombination intermediates, plays a role in repairing DNA breaks. Stimulates the branch migration of RecA-mediated strand transfer reactions, allowing the 3' invading strand to extend heteroduplex DNA faster. Binds ssDNA in the presence of ADP but not other nucleotides, has ATPase activity that is stimulated by ssDNA and various branched DNA structu…
fig|6666666.333347.peg.1362	754252.PFREUD_20140	3.6e-122	444.1	Propionibacteriales													Propionibacteriales	2DC18@1,2IBBW@201174,2ZCCT@2,4DUJG@85009	NA|NA|NA	S	Glyoxalase-like domain
fig|6666666.333347.peg.1363	754252.PFREUD_20130	8.3e-162	576.2	Propionibacteriales													Propionibacteriales	2GJ6E@201174,4DMZR@85009,COG1082@1,COG1082@2	NA|NA|NA	G	Xylose isomerase-like TIM barrel
fig|6666666.333347.peg.1364	754252.PFREUD_20120	1e-137	496.1	Propionibacteriales				ko:K07052					ko00000				Propionibacteriales	2GK11@201174,4DR9W@85009,COG1266@1,COG1266@2	NA|NA|NA	S	CAAX protease self-immunity
fig|6666666.333347.peg.1365	754252.PFREUD_20110	3.2e-117	427.9	Bacteria													Propionibacteriales	COG3548@1,COG3548@2	NA|NA|NA	S	protein homotetramerization
fig|6666666.333347.peg.1366	754252.PFREUD_20100	1.1e-170	605.9	Propionibacteriales	asd		1.2.1.11	ko:K00133	ko00260,ko00261,ko00270,ko00300,ko01100,ko01110,ko01120,ko01130,ko01210,ko01230,map00260,map00261,map00270,map00300,map01100,map01110,map01120,map01130,map01210,map01230	M00016,M00017,M00018,M00033,M00525,M00526,M00527	R02291	RC00684	ko00000,ko00001,ko00002,ko01000				Propionibacteriales	2GJJ8@201174,4DNGU@85009,COG0136@1,COG0136@2	NA|NA|NA	E	Catalyzes the NADPH-dependent formation of L-aspartate- semialdehyde (L-ASA) by the reductive dephosphorylation of L- aspartyl-4-phosphate
fig|6666666.333347.peg.1367	754252.PFREUD_20090	2.5e-126	458.4	Propionibacteriales	proC		1.5.1.2	ko:K00286	ko00330,ko01100,ko01110,ko01130,ko01230,map00330,map01100,map01110,map01130,map01230	M00015	R01248,R01251,R03291,R03293	RC00054,RC00083	ko00000,ko00001,ko00002,ko01000				Propionibacteriales	2GJ7D@201174,4DNEJ@85009,COG0345@1,COG0345@2	NA|NA|NA	E	Catalyzes the reduction of 1-pyrroline-5-carboxylate (PCA) to L-proline
fig|6666666.333347.peg.1368	754252.PFREUD_20070	4.5e-302	1043.1	Propionibacteriales	hemD		2.1.1.107,4.2.1.75	ko:K13542	ko00860,ko01100,ko01110,ko01120,map00860,map01100,map01110,map01120	M00121	R03165,R03194	RC00003,RC00871,RC01861	ko00000,ko00001,ko00002,ko01000				Propionibacteriales	2GMJZ@201174,4DNP0@85009,COG0007@1,COG0007@2,COG1587@1,COG1587@2	NA|NA|NA	H	Uroporphyrinogen-III synthase HemD
fig|6666666.333347.peg.1369	754252.PFREUD_20060	1.4e-124	452.2	Propionibacteriales													Propionibacteriales	2GMXF@201174,4DPM9@85009,COG0406@1,COG0406@2	NA|NA|NA	G	Phosphoglycerate mutase family
fig|6666666.333347.peg.1370	754252.PFREUD_20050	2.2e-290	1004.2	Propionibacteriales	mtr		1.8.1.15	ko:K17883					ko00000,ko01000				Propionibacteriales	2GNSR@201174,4DPYH@85009,COG1249@1,COG1249@2	NA|NA|NA	C	Belongs to the class-I pyridine nucleotide-disulfide oxidoreductase family
fig|6666666.333347.peg.1371	754252.PFREUD_20040	2.3e-202	711.4	Propionibacteriales			3.2.1.52	ko:K01207	ko00520,ko00531,ko01100,ko01501,map00520,map00531,map01100,map01501	M00628	R00022,R05963,R07809,R07810,R10831	RC00049	ko00000,ko00001,ko00002,ko01000				Propionibacteriales	2GM43@201174,4DQDD@85009,COG1472@1,COG1472@2	NA|NA|NA	G	Glycosyl hydrolase family 3 N terminal domain
fig|6666666.333347.peg.1372	754252.PFREUD_20030	0.0	1146.0	Bacteria													Propionibacteriales	COG0003@1,COG0003@2	NA|NA|NA	P	Pfam Anion-transporting ATPase
fig|6666666.333347.peg.1373	754252.PFREUD_20020	6.2e-79	300.1	Actinobacteria													Propionibacteriales	2DMHQ@1,2IQ7H@201174,32RMG@2	NA|NA|NA	S	Arsenical resistance operon trans-acting repressor
fig|6666666.333347.peg.1374	754252.PFREUD_20010	5.4e-52	209.9	Bacteria													Propionibacteriales	COG0640@1,COG0640@2	NA|NA|NA	K	DNA-binding transcription factor activity
fig|6666666.333347.peg.1375	754252.PFREUD_19990	1e-78	299.3	Propionibacteriales			1.20.4.1	ko:K03741					ko00000,ko01000				Propionibacteriales	2IHR3@201174,4DQUH@85009,COG0394@1,COG0394@2	NA|NA|NA	T	Belongs to the low molecular weight phosphotyrosine protein phosphatase family
fig|6666666.333347.peg.1376	754252.PFREUD_19980	1.2e-143	515.8	Propionibacteriales	pstB		3.6.3.27	ko:K02036	ko02010,map02010	M00222			ko00000,ko00001,ko00002,ko01000,ko02000	3.A.1.7			Propionibacteriales	2GJQ3@201174,4DN0B@85009,COG1117@1,COG1117@2	NA|NA|NA	P	Part of the ABC transporter complex PstSACB involved in phosphate import. Responsible for energy coupling to the transport system
fig|6666666.333347.peg.1377	754252.PFREUD_19970	3.6e-205	720.7	Propionibacteriales	pstA			ko:K02038	ko02010,map02010	M00222			ko00000,ko00001,ko00002,ko02000	3.A.1.7			Propionibacteriales	2I2F2@201174,4DPD3@85009,COG0581@1,COG0581@2	NA|NA|NA	P	Binding-protein-dependent transport system inner membrane component
fig|6666666.333347.peg.1378	754252.PFREUD_19960	1.1e-162	579.3	Propionibacteriales	pstC			ko:K02037	ko02010,map02010	M00222			ko00000,ko00001,ko00002,ko02000	3.A.1.7			Propionibacteriales	2GJDA@201174,4DNZF@85009,COG0573@1,COG0573@2	NA|NA|NA	P	probably responsible for the translocation of the substrate across the membrane
fig|6666666.333347.peg.1379	754252.PFREUD_19950	1.2e-187	662.5	Propionibacteriales	pstS			ko:K02040	ko02010,ko02020,ko05152,map02010,map02020,map05152	M00222			ko00000,ko00001,ko00002,ko02000	3.A.1.7			Propionibacteriales	2GJXD@201174,4DPFF@85009,COG0226@1,COG0226@2	NA|NA|NA	P	Part of the ABC transporter complex PstSACB involved in phosphate import
fig|6666666.333347.peg.1380	754252.PFREUD_19940	5.7e-166	590.1	Propionibacteriales			3.6.1.55	ko:K03574					ko00000,ko01000,ko03400				Propionibacteriales	2GNRV@201174,4DQI9@85009,COG0494@1,COG0494@2	NA|NA|NA	L	Phosphoglycerate mutase family
fig|6666666.333347.peg.1381	754252.PFREUD_19930	0.0	1433.7	Propionibacteriales	ppk		2.7.4.1	ko:K00937	ko00190,ko03018,map00190,map03018				ko00000,ko00001,ko01000,ko03019				Propionibacteriales	2GJ0B@201174,4DNIH@85009,COG0855@1,COG0855@2	NA|NA|NA	P	Catalyzes the reversible transfer of the terminal phosphate of ATP to form a long-chain polyphosphate (polyP)
fig|6666666.333347.peg.1382	754252.PFREUD_19920	1e-181	642.5	Propionibacteriales	mshD		2.3.1.189	ko:K15520					ko00000,ko01000				Propionibacteriales	2GM35@201174,4DQJC@85009,COG0454@1,COG0456@2	NA|NA|NA	K	Catalyzes the transfer of acetyl from acetyl-CoA to desacetylmycothiol (Cys-GlcN-Ins) to form mycothiol
fig|6666666.333347.peg.1383	754252.PFREUD_19910	3.5e-191	674.1	Propionibacteriales			5.1.3.2	ko:K01784	ko00052,ko00520,ko01100,map00052,map00520,map01100	M00361,M00362,M00632	R00291,R02984	RC00289	ko00000,ko00001,ko00002,ko01000				Propionibacteriales	2GMCW@201174,4DQX1@85009,COG1087@1,COG1087@2	NA|NA|NA	M	Polysaccharide biosynthesis protein
fig|6666666.333347.peg.1384	754252.PFREUD_19900	1.5e-140	505.4	Bacteria													Propionibacteriales	COG0599@1,COG0599@2,COG1917@1,COG1917@2	NA|NA|NA	S	peroxiredoxin activity
fig|6666666.333347.peg.1385	754252.PFREUD_19890	1.3e-134	485.7	Actinobacteria													Propionibacteriales	2IE00@201174,COG2084@1,COG2084@2	NA|NA|NA	I	NAD binding domain of 6-phosphogluconate dehydrogenase
fig|6666666.333347.peg.1386	754252.PFREUD_19880	3.7e-204	717.2	Propionibacteriales			5.5.1.4	ko:K01858	ko00521,ko00562,ko01100,ko01130,map00521,map00562,map01100,map01130		R07324	RC01804	ko00000,ko00001,ko01000				Propionibacteriales	2GKHB@201174,4DNQF@85009,COG1260@1,COG1260@2	NA|NA|NA	I	Myo-inositol-1-phosphate synthase
fig|6666666.333347.peg.1388	754252.PFREUD_10120	9.1e-170	602.8	Bacteria													Propionibacteriales	COG4632@1,COG4632@2	NA|NA|NA
fig|6666666.333347.peg.1389	754252.PFREUD_10130	2.5e-107	394.8	Propionibacteriales													Propionibacteriales	2IIBU@201174,308PC@2,4DSEE@85009,arCOG14808@1	NA|NA|NA	S	Domain of unknown function (DUF4956)
fig|6666666.333347.peg.1390	754252.PFREUD_10140	2.1e-151	541.6	Propionibacteriales													Propionibacteriales	2II2C@201174,4DV8T@85009,COG3025@1,COG3025@2	NA|NA|NA	S	VTC domain
fig|6666666.333347.peg.1391	754252.PFREUD_10150	5.4e-96	358.6	Actinobacteria													Propionibacteriales	2GKIT@201174,2Z8AD@2,arCOG08054@1	NA|NA|NA	S	Carbohydrate-binding domain-containing protein Cthe_2159
fig|6666666.333347.peg.1392	754252.PFREUD_10160	1.7e-153	548.5	Propionibacteriales	hisN		3.1.3.15	ko:K05602	ko00340,ko01100,ko01110,ko01230,map00340,map01100,map01110,map01230	M00026	R03013	RC00017	ko00000,ko00001,ko00002,ko01000				Propionibacteriales	2GKZZ@201174,4DNRF@85009,COG0483@1,COG0483@2	NA|NA|NA	G	Inositol monophosphatase family
fig|6666666.333347.peg.1393	754252.PFREUD_10170	1.3e-201	708.8	Propionibacteriales	rsgA		3.1.3.100	ko:K06949	ko00730,ko01100,map00730,map01100		R00615,R02135	RC00002,RC00017	ko00000,ko00001,ko01000,ko03009				Propionibacteriales	2GJ37@201174,4DNJ3@85009,COG1162@1,COG1162@2	NA|NA|NA	S	One of several proteins that assist in the late maturation steps of the functional core of the 30S ribosomal subunit. Helps release RbfA from mature subunits. May play a role in the assembly of ribosomal proteins into the subunit. Circularly permuted GTPase that catalyzes slow GTP hydrolysis, GTPase activity is stimulated by the 30S ribosomal subunit
fig|6666666.333347.peg.1394	754252.PFREUD_10180	7.6e-255	885.9	Propionibacteriales	aroA		2.5.1.19	ko:K00800	ko00400,ko01100,ko01110,ko01130,ko01230,map00400,map01100,map01110,map01130,map01230	M00022	R03460	RC00350	ko00000,ko00001,ko00002,ko01000				Propionibacteriales	2GJKX@201174,4DNC2@85009,COG0128@1,COG0128@2	NA|NA|NA	E	Catalyzes the transfer of the enolpyruvyl moiety of phosphoenolpyruvate (PEP) to the 5-hydroxyl of shikimate-3- phosphate (S3P) to produce enolpyruvyl shikimate-3-phosphate and inorganic phosphate
fig|6666666.333347.peg.1395	754252.PFREUD_10190	1e-147	529.3	Propionibacteriales													Propionibacteriales	2GKY8@201174,4DPFJ@85009,COG2135@1,COG2135@2	NA|NA|NA	S	Belongs to the SOS response-associated peptidase family
fig|6666666.333347.peg.1396	754252.PFREUD_10200	1.6e-115	422.2	Propionibacteriales	rpoE			ko:K03088					ko00000,ko03021				Propionibacteriales	2GJ02@201174,4DMYC@85009,COG1595@1,COG1595@2	NA|NA|NA	K	Belongs to the sigma-70 factor family. ECF subfamily
fig|6666666.333347.peg.1397	754252.PFREUD_10210	7.8e-51	206.1	Bacteria													Propionibacteriales	COG5662@1,COG5662@2	NA|NA|NA	K	AntiSigma factor
fig|6666666.333347.peg.1398	754252.PFREUD_10230	1.7e-284	984.6	Propionibacteriales			2.7.13.3	ko:K00936		M00839			ko00000,ko00002,ko01000,ko01001,ko02022				Propionibacteriales	2GKMP@201174,4DPYA@85009,COG3920@1,COG3920@2	NA|NA|NA	T	Histidine kinase
fig|6666666.333347.peg.1399	754252.PFREUD_10240	2.1e-41	174.5	Propionibacteriales				ko:K18955					ko00000,ko03000				Propionibacteriales	2DMIE@1,2IQCG@201174,32RSG@2,4DRG4@85009	NA|NA|NA	K	Acts as a transcriptional regulator. Probably redox- responsive. The apo- but not holo-form probably binds DNA
fig|6666666.333347.peg.1400	754252.PFREUD_10250	0.0	2452.9	Propionibacteriales	sucA		1.2.4.2	ko:K00164	ko00020,ko00310,ko00380,ko01100,ko01110,ko01120,ko01130,ko01200,map00020,map00310,map00380,map01100,map01110,map01120,map01130,map01200	M00009,M00011,M00032	R00621,R01933,R01940,R03316,R08549	RC00004,RC00027,RC00627,RC02743,RC02833,RC02883	br01601,ko00000,ko00001,ko00002,ko01000				Propionibacteriales	2GIU6@201174,4DN7Q@85009,COG0508@1,COG0508@2,COG0567@1,COG0567@2	NA|NA|NA	C	2-oxoglutarate dehydrogenase
fig|6666666.333347.peg.1401	754252.PFREUD_10260	5.7e-247	859.8	Propionibacteriales													Propionibacteriales	2GN1J@201174,4DRA3@85009,COG5650@1,COG5650@2	NA|NA|NA	S	Glycosyltransferase family 87
fig|6666666.333347.peg.1403	754252.PFREUD_10270	3.1e-234	817.4	Propionibacteriales													Propionibacteriales	2GN1J@201174,4DRA3@85009,COG5650@1,COG5650@2	NA|NA|NA	S	Glycosyltransferase family 87
fig|6666666.333347.peg.1404	754252.PFREUD_10280	3.1e-248	864.0	Propionibacteriales													Propionibacteriales	2GN1J@201174,4DRA3@85009,COG5650@1,COG5650@2	NA|NA|NA	S	Glycosyltransferase family 87
fig|6666666.333347.peg.1406	754252.PFREUD_10300	9.2e-239	832.4	Propionibacteriales	lysA		4.1.1.20	ko:K01586	ko00300,ko01100,ko01110,ko01120,ko01130,ko01230,map00300,map01100,map01110,map01120,map01130,map01230	M00016,M00525,M00526,M00527	R00451	RC00299	ko00000,ko00001,ko00002,ko01000				Propionibacteriales	2GKAI@201174,4DPUN@85009,COG0019@1,COG0019@2	NA|NA|NA	E	Specifically catalyzes the decarboxylation of meso- diaminopimelate (meso-DAP) to L-lysine
fig|6666666.333347.peg.1407	754252.PFREUD_10320	1.9e-242	844.7	Propionibacteriales	hom		1.1.1.3	ko:K00003	ko00260,ko00270,ko00300,ko01100,ko01110,ko01120,ko01130,ko01230,map00260,map00270,map00300,map01100,map01110,map01120,map01130,map01230	M00017,M00018	R01773,R01775	RC00087	ko00000,ko00001,ko00002,ko01000				Propionibacteriales	2GIX9@201174,4DPCG@85009,COG0460@1,COG0460@2	NA|NA|NA	E	Homoserine dehydrogenase
fig|6666666.333347.peg.1408	754252.PFREUD_10330	4.9e-116	423.7	Bacteria													Propionibacteriales	COG0560@1,COG0560@2	NA|NA|NA	E	Phosphoserine phosphatase
fig|6666666.333347.peg.1409	754252.PFREUD_10340	4.2e-278	963.8	Propionibacteriales	rho			ko:K03628	ko03018,map03018				ko00000,ko00001,ko03019,ko03021				Propionibacteriales	2GIWY@201174,4DN0N@85009,COG1158@1,COG1158@2	NA|NA|NA	K	Facilitates transcription termination by a mechanism that involves Rho binding to the nascent RNA, activation of Rho's RNA-dependent ATPase activity, and release of the mRNA from the DNA template
fig|6666666.333347.peg.1410	754252.PFREUD_10350	2.8e-37	160.6	Bacteria													Propionibacteriales	COG0254@1,COG0254@2	NA|NA|NA	J	rRNA binding
fig|6666666.333347.peg.1411	754252.PFREUD_10360	2.3e-193	681.4	Propionibacteriales	prfA			ko:K02835					ko00000,ko03012				Propionibacteriales	2GJWG@201174,4DP4Q@85009,COG0216@1,COG0216@2	NA|NA|NA	J	Peptide chain release factor 1 directs the termination of translation in response to the peptide chain termination codons UAG and UAA
fig|6666666.333347.peg.1412	754252.PFREUD_10370	3.6e-165	587.4	Propionibacteriales	prmC		2.1.1.297	ko:K02493			R10806	RC00003,RC03279	ko00000,ko01000,ko03012				Propionibacteriales	2GMH1@201174,4DP23@85009,COG2890@1,COG2890@2	NA|NA|NA	J	Methylates the class 1 translation termination release factors RF1 PrfA and RF2 PrfB on the glutamine residue of the universally conserved GGQ motif
fig|6666666.333347.peg.1413	754252.PFREUD_10380	8.1e-133	479.9	Propionibacteriales			2.7.7.87	ko:K07566			R10463	RC00745	ko00000,ko01000,ko03009,ko03016				Propionibacteriales	2GK2X@201174,4DQKX@85009,COG0009@1,COG0009@2	NA|NA|NA	J	Required for the formation of a threonylcarbamoyl group on adenosine at position 37 (t(6)A37) in tRNAs that read codons beginning with adenine
fig|6666666.333347.peg.1414	754252.PFREUD_10390	1.7e-183	648.7	Propionibacteriales			2.7.8.33,2.7.8.35	ko:K02851			R08856	RC00002	ko00000,ko01000,ko01003,ko01005				Propionibacteriales	2GIT7@201174,4DPQZ@85009,COG0472@1,COG0472@2	NA|NA|NA	M	Glycosyl transferase family 4
fig|6666666.333347.peg.1416	754252.PFREUD_10420	3.4e-35	153.7	Bacteria													Propionibacteriales	COG5336@1,COG5336@2	NA|NA|NA	C	function for this protein is to guide the assembly of the membrane sector of the ATPase enzyme complex
fig|6666666.333347.peg.1417	754252.PFREUD_10430	3.2e-158	564.3	Propionibacteriales	atpB			ko:K02108	ko00190,ko00195,ko01100,map00190,map00195,map01100	M00157			ko00000,ko00001,ko00002,ko00194,ko03110	3.A.2.1			Propionibacteriales	2H3PR@201174,4DPUV@85009,COG0356@1,COG0356@2	NA|NA|NA	C	it plays a direct role in the translocation of protons across the membrane
fig|6666666.333347.peg.1418	754252.PFREUD_10440	2.1e-29	134.4	Actinobacteria													Propionibacteriales	2GQI6@201174,COG0636@1,COG0636@2	NA|NA|NA	C	F(1)F(0) ATP synthase produces ATP from ADP in the presence of a proton or sodium gradient. F-type ATPases consist of two structural domains, F(1) containing the extramembraneous catalytic core and F(0) containing the membrane proton channel, linked together by a central stalk and a peripheral stalk. During catalysis, ATP synthesis in the catalytic domain of F(1) is coupled via a rotary mechanism…
fig|6666666.333347.peg.1419	754252.PFREUD_10450	3e-64	251.5	Propionibacteriales	atpF			ko:K02109	ko00190,ko00195,ko01100,map00190,map00195,map01100	M00157			ko00000,ko00001,ko00002,ko00194	3.A.2.1			Propionibacteriales	2GJS4@201174,4DQDT@85009,COG0711@1,COG0711@2	NA|NA|NA	C	Component of the F(0) channel, it forms part of the peripheral stalk, linking F(1) to F(0)
fig|6666666.333347.peg.1420	754252.PFREUD_10460	6.9e-136	490.0	Actinobacteria													Propionibacteriales	2GMJ5@201174,COG0712@1,COG0712@2	NA|NA|NA	C	F(1)F(0) ATP synthase produces ATP from ADP in the presence of a proton or sodium gradient. F-type ATPases consist of two structural domains, F(1) containing the extramembraneous catalytic core and F(0) containing the membrane proton channel, linked together by a central stalk and a peripheral stalk. During catalysis, ATP synthesis in the catalytic domain of F(1) is coupled via a rotary mechanism…
fig|6666666.333347.peg.1421	754252.PFREUD_10470	3e-306	1057.0	Propionibacteriales	atpA		3.6.3.14	ko:K02111	ko00190,ko00195,ko01100,map00190,map00195,map01100	M00157			ko00000,ko00001,ko00002,ko00194,ko01000	3.A.2.1			Propionibacteriales	2GJRJ@201174,4DNCI@85009,COG0056@1,COG0056@2	NA|NA|NA	C	Produces ATP from ADP in the presence of a proton gradient across the membrane. The alpha chain is a regulatory subunit
fig|6666666.333347.peg.1422	754252.PFREUD_10480	1.3e-165	589.0	Propionibacteriales	atpG			ko:K02115	ko00190,ko00195,ko01100,map00190,map00195,map01100	M00157			ko00000,ko00001,ko00002,ko00194	3.A.2.1			Propionibacteriales	2GJ7Q@201174,4DN4I@85009,COG0224@1,COG0224@2	NA|NA|NA	C	Produces ATP from ADP in the presence of a proton gradient across the membrane. The gamma chain is believed to be important in regulating ATPase activity and the flow of protons through the CF(0) complex
fig|6666666.333347.peg.1423	754252.PFREUD_10490	2.4e-275	954.1	Propionibacteriales	atpD		3.6.3.14	ko:K02112	ko00190,ko00195,ko01100,map00190,map00195,map01100	M00157			ko00000,ko00001,ko00002,ko00194,ko01000	3.A.2.1			Propionibacteriales	2GIY6@201174,4DMY1@85009,COG0055@1,COG0055@2	NA|NA|NA	C	Produces ATP from ADP in the presence of a proton gradient across the membrane. The catalytic sites are hosted primarily by the beta subunits
fig|6666666.333347.peg.1424	754252.PFREUD_10500	2.9e-76	291.2	Bacteria													Propionibacteriales	COG0355@1,COG0355@2	NA|NA|NA	C	proton-transporting ATP synthase activity, rotational mechanism
fig|6666666.333347.peg.1425	1122994.AUFR01000001_gene1457	9.2e-19	100.1	Actinobacteria													Propionibacteriales	2E6YX@1,2ISED@201174,331I5@2	NA|NA|NA	S	Protein of unknown function (DUF2550)
fig|6666666.333347.peg.1426	754252.PFREUD_10520	7e-203	713.0	Propionibacteriales			6.3.1.20	ko:K03800	ko00785,ko01100,map00785,map01100		R07770,R07771,R11143	RC00043,RC00070,RC00090,RC00992,RC02896	ko00000,ko00001,ko01000				Propionibacteriales	2GJV5@201174,4DP41@85009,COG0095@1,COG0095@2	NA|NA|NA	H	Biotin/lipoate A/B protein ligase family
fig|6666666.333347.peg.1427	754252.PFREUD_10530	1e-110	406.0	Propionibacteriales			2.5.1.17	ko:K00798	ko00860,ko01100,map00860,map01100	M00122	R01492,R05220,R07268	RC00533	ko00000,ko00001,ko00002,ko01000				Propionibacteriales	2GMHN@201174,4DNZ5@85009,COG2096@1,COG2096@2	NA|NA|NA	S	Cobalamin adenosyltransferase
fig|6666666.333347.peg.1428	754252.PFREUD_10540	2.3e-161	574.7	Propionibacteriales													Propionibacteriales	2I5QQ@201174,4DWZK@85009,COG2267@1,COG2267@2	NA|NA|NA	I	Thioesterase domain
fig|6666666.333347.peg.1429	593907.Celgi_2446	3.6e-13	80.5	Cellulomonadaceae													Propionibacteriales	2E3EP@1,2GQST@201174,32YDP@2,4F2V9@85016	NA|NA|NA	S	ATP- GTP-binding protein
fig|6666666.333347.peg.1430	754252.PFREUD_10560	1.4e-118	432.2	Propionibacteriales	nucS			ko:K07503					ko00000,ko01000				Propionibacteriales	2GIYB@201174,4DN0H@85009,COG1637@1,COG1637@2	NA|NA|NA	L	Cleaves both 3' and 5' ssDNA extremities of branched DNA structures
fig|6666666.333347.peg.1431	754252.PFREUD_10570	4.2e-83	315.8	Bacteria													Propionibacteriales	COG3064@1,COG3064@2	NA|NA|NA	M	translation initiation factor activity
fig|6666666.333347.peg.1432	754252.PFREUD_10580	3.9e-107	394.0	Propionibacteriales													Propionibacteriales	2IDC7@201174,4DRMR@85009,COG0204@1,COG0204@2	NA|NA|NA	I	Phosphate acyltransferases
fig|6666666.333347.peg.1433	754252.PFREUD_10590	5.1e-83	313.5	Propionibacteriales	mce		5.1.99.1	ko:K05606	ko00280,ko00630,ko00640,ko00720,ko01100,ko01120,ko01200,map00280,map00630,map00640,map00720,map01100,map01120,map01200	M00373,M00375,M00376,M00741	R02765,R09979	RC00780,RC02739	ko00000,ko00001,ko00002,ko01000				Propionibacteriales	2IIPR@201174,4DQPV@85009,COG0346@1,COG0346@2	NA|NA|NA	E	Glyoxalase/Bleomycin resistance protein/Dioxygenase superfamily
fig|6666666.333347.peg.1434	754252.PFREUD_10600	3.6e-169	600.9	Propionibacteriales				ko:K05838					ko00000,ko03110				Propionibacteriales	2GJ7B@201174,4DN3B@85009,COG3118@1,COG3118@2	NA|NA|NA	O	Tetratricopeptide repeat
fig|6666666.333347.peg.1435	754252.PFREUD_10610	0.0	1104.0	Propionibacteriales	pgm		5.4.2.2	ko:K01835	ko00010,ko00030,ko00052,ko00230,ko00500,ko00520,ko00521,ko01100,ko01110,ko01120,ko01130,map00010,map00030,map00052,map00230,map00500,map00520,map00521,map01100,map01110,map01120,map01130	M00549	R00959,R01057,R08639	RC00408	ko00000,ko00001,ko00002,ko01000				Propionibacteriales	2H1PI@201174,4DNWG@85009,COG0033@1,COG0033@2	NA|NA|NA	G	Phosphoglucomutase/phosphomannomutase, C-terminal domain
fig|6666666.333347.peg.1436	754252.PFREUD_10620	1.1e-147	529.3	Propionibacteriales													Propionibacteriales	2IFB9@201174,4DWZM@85009,COG1051@1,COG1051@2	NA|NA|NA	F	NUDIX domain
fig|6666666.333347.peg.1437	754252.PFREUD_10630	0.0	1366.3	Propionibacteriales	glgB		2.4.1.18	ko:K00700	ko00500,ko01100,ko01110,map00500,map01100,map01110	M00565	R02110		ko00000,ko00001,ko00002,ko01000,ko04147		CBM48,GH13		Propionibacteriales	2GJ5C@201174,4DPZS@85009,COG0296@1,COG0296@2	NA|NA|NA	G	Catalyzes the formation of the alpha-1,6-glucosidic linkages in glycogen by scission of a 1,4-alpha-linked oligosaccharide from growing alpha-1,4-glucan chains and the subsequent attachment of the oligosaccharide to the alpha-1,6 position
fig|6666666.333347.peg.1438	754252.PFREUD_10640	8e-265	919.1	Propionibacteriales			2.7.1.175	ko:K16146	ko00500,ko01100,map00500,map01100		R09945	RC00002,RC00078	ko00000,ko00001,ko01000				Propionibacteriales	2GKAP@201174,4DNWM@85009,COG3281@1,COG3281@2	NA|NA|NA	G	protein probably involved in trehalose biosynthesis
fig|6666666.333347.peg.1439	754252.PFREUD_10650	0.0	1275.4	Propionibacteriales	treS		3.2.1.1,5.4.99.16	ko:K05343	ko00500,ko01100,map00500,map01100		R01557,R02108,R02112,R11262	RC01816	ko00000,ko00001,ko01000		GH13		Propionibacteriales	2GIV1@201174,4DNMJ@85009,COG0366@1,COG0366@2	NA|NA|NA	G	Trehalose synthase
fig|6666666.333347.peg.1440	754252.PFREUD_10660	0.0	1360.1	Propionibacteriales	glgE		2.4.99.16	ko:K16147	ko00500,ko01100,map00500,map01100		R09994		ko00000,ko00001,ko01000		GH13		Propionibacteriales	2GJKR@201174,4DMZD@85009,COG0366@1,COG0366@2	NA|NA|NA	G	Maltosyltransferase that uses maltose 1-phosphate (M1P) as the sugar donor to elongate linear or branched alpha-(1- 4)- glucans. Is involved in a branched alpha-glucan biosynthetic pathway from trehalose, together with TreS, Mak and GlgB
fig|6666666.333347.peg.1441	754252.PFREUD_10670	0.0	1707.2	Propionibacteriales	glgP		2.4.1.1	ko:K00688	ko00500,ko01100,ko01110,ko02026,ko04217,ko04910,ko04922,ko04931,map00500,map01100,map01110,map02026,map04217,map04910,map04922,map04931		R02111		ko00000,ko00001,ko01000		GT35		Propionibacteriales	2GIVZ@201174,4DPQE@85009,COG0058@1,COG0058@2	NA|NA|NA	G	Protein of unknown function (DUF3417)
fig|6666666.333347.peg.1442	754252.PFREUD_02170	3.5e-291	1006.9	Propionibacteriales	lysS		6.1.1.6	ko:K04567	ko00970,map00970	M00359,M00360	R03658	RC00055,RC00523	ko00000,ko00001,ko00002,ko01000,ko01007,ko03016				Propionibacteriales	2GKE0@201174,4DNHS@85009,COG1190@1,COG1190@2	NA|NA|NA	J	Belongs to the class-II aminoacyl-tRNA synthetase family
fig|6666666.333347.peg.1443	754252.PFREUD_02160	1.2e-270	938.7	Propionibacteriales													Propionibacteriales	2GJHN@201174,4DPS7@85009,COG0488@1,COG0488@2	NA|NA|NA	S	ABC transporter
fig|6666666.333347.peg.1444	754252.PFREUD_02150	3.1e-110	404.8	Actinobacteria													Propionibacteriales	2I2II@201174,COG0030@1,COG0030@2	NA|NA|NA	J	Methyltransferase
fig|6666666.333347.peg.1445	754252.PFREUD_02140	7.8e-58	229.6	Actinobacteria													Propionibacteriales	2IR2V@201174,COG1917@1,COG1917@2	NA|NA|NA	S	Cupin domain
fig|6666666.333347.peg.1446	754252.PFREUD_02130	1e-284	985.3	Actinobacteria													Propionibacteriales	2GJ0X@201174,COG1113@1,COG1113@2	NA|NA|NA	E	amino acid
fig|6666666.333347.peg.1447	754252.PFREUD_02120	5.3e-164	583.6	Propionibacteriales			2.5.1.15	ko:K00796	ko00790,ko01100,map00790,map01100	M00126,M00841	R03066,R03067	RC00121,RC00842	ko00000,ko00001,ko00002,ko01000				Propionibacteriales	2GJNI@201174,4DNDN@85009,COG0294@1,COG0294@2	NA|NA|NA	H	Catalyzes the condensation of para-aminobenzoate (pABA) with 6-hydroxymethyl-7,8-dihydropterin diphosphate (DHPt-PP) to form 7,8-dihydropteroate (H2Pte), the immediate precursor of folate derivatives
fig|6666666.333347.peg.1449	754252.PFREUD_02110	5e-99	367.1	Bacteria													Propionibacteriales	COG1309@1,COG1309@2	NA|NA|NA	K	transcriptional regulator
fig|6666666.333347.peg.1450	754252.PFREUD_02100	5.1e-304	1049.7	Propionibacteriales				ko:K06147					ko00000,ko02000	3.A.1.106,3.A.1.109,3.A.1.21			Propionibacteriales	2GITR@201174,4DNTU@85009,COG1132@1,COG1132@2	NA|NA|NA	V	ABC transporter transmembrane region
fig|6666666.333347.peg.1451	754252.PFREUD_02090	0.0	1245.7	Propionibacteriales				ko:K06147					ko00000,ko02000	3.A.1.106,3.A.1.109,3.A.1.21			Propionibacteriales	2GITR@201174,4DN2U@85009,COG1132@1,COG1132@2	NA|NA|NA	V	ABC transporter transmembrane region
fig|6666666.333347.peg.1452	754252.PFREUD_01930	4.6e-140	503.8	Actinobacteria													Propionibacteriales	2D089@1,2IHKJ@201174,32T81@2	NA|NA|NA	S	Nucleotidyl transferase AbiEii toxin, Type IV TA system
fig|6666666.333347.peg.1453	754252.PFREUD_01920	1.4e-108	399.1	Propionibacteriales													Propionibacteriales	2IM3H@201174,4DWAS@85009,COG5340@1,COG5340@2	NA|NA|NA	K	Transcriptional regulator, AbiEi antitoxin
fig|6666666.333347.peg.1458	754252.PFREUD_01860	2.2e-268	931.0	Propionibacteriales			1.2.1.8	ko:K00130	ko00260,ko01100,map00260,map01100	M00555	R02565,R02566	RC00080	ko00000,ko00001,ko00002,ko01000				Propionibacteriales	2GIWZ@201174,4DNGV@85009,COG1012@1,COG1012@2	NA|NA|NA	C	Belongs to the aldehyde dehydrogenase family
fig|6666666.333347.peg.1459	754252.PFREUD_01850	9.2e-201	706.1	Actinobacteria													Propionibacteriales	2GN1V@201174,COG0167@1,COG0167@2	NA|NA|NA	F	Catalyzes the conversion of dihydroorotate to orotate
fig|6666666.333347.peg.1460	754252.PFREUD_01840	0.0	2532.7	Propionibacteriales	nifJ		1.2.7.1	ko:K00169,ko:K03737	ko00010,ko00020,ko00620,ko00633,ko00640,ko00650,ko00680,ko00720,ko01100,ko01120,ko01130,ko01200,map00010,map00020,map00620,map00633,map00640,map00650,map00680,map00720,map01100,map01120,map01130,map01200	M00173,M00307,M00374,M00620	R01196,R01199,R08034,R10866	RC00004,RC00250,RC02742,RC02833	br01601,ko00000,ko00001,ko00002,ko01000				Propionibacteriales	2I995@201174,4DVUV@85009,COG0674@1,COG0674@2,COG1013@1,COG1013@2,COG1014@1,COG1014@2	NA|NA|NA	C	Oxidoreductase required for the transfer of electrons from pyruvate to flavodoxin
fig|6666666.333347.peg.1461	754252.PFREUD_01830	8e-299	1032.3	Propionibacteriales													Propionibacteriales	2GJ0A@201174,4DU0U@85009,COG0493@1,COG0493@2	NA|NA|NA	C	Dihydroprymidine dehydrogenase domain II, 4Fe-4S cluster
fig|6666666.333347.peg.1462	754252.PFREUD_01810	8.6e-47	192.6	Propionibacteriales													Propionibacteriales	2IQ7E@201174,4DR5J@85009,COG0011@1,COG0011@2	NA|NA|NA	S	Thiamine-binding protein
fig|6666666.333347.peg.1463	754252.PFREUD_01800	1.7e-68	265.8	Actinobacteria													Propionibacteriales	2GRWW@201174,COG1309@1,COG1309@2	NA|NA|NA	K	Transcriptional regulator TetR
fig|6666666.333347.peg.1464	754252.PFREUD_01780	8.8e-248	862.8	Propionibacteriales													Propionibacteriales	2GIZX@201174,4DPB8@85009,COG0477@1,COG2814@2	NA|NA|NA	EGP	Major facilitator Superfamily
fig|6666666.333347.peg.1465	754252.PFREUD_01750	7e-180	636.7	Propionibacteriales			3.5.1.16,3.5.1.18	ko:K01438,ko:K01439	ko00220,ko00300,ko01100,ko01110,ko01120,ko01130,ko01210,ko01230,map00220,map00300,map01100,map01110,map01120,map01130,map01210,map01230	M00016,M00028,M00845	R00669,R02734,R09107	RC00064,RC00090,RC00300	ko00000,ko00001,ko00002,ko01000				Propionibacteriales	2I8IJ@201174,4DPX4@85009,COG0624@1,COG0624@2	NA|NA|NA	E	Acetylornithine deacetylase
fig|6666666.333347.peg.1466	754252.PFREUD_01740	0.0	2133.6	Propionibacteriales	cydD			ko:K16013,ko:K16014	ko02010,map02010				ko00000,ko00001,ko02000	3.A.1.129			Propionibacteriales	2I2DP@201174,4DP3V@85009,COG4987@1,COG4987@2,COG4988@1,COG4988@2	NA|NA|NA	V	ABC transporter transmembrane region
fig|6666666.333347.peg.1467	754252.PFREUD_01730	1.9e-211	741.5	Propionibacteriales	cydB		1.10.3.14	ko:K00426	ko00190,ko01100,ko02020,map00190,map01100,map02020	M00153	R11325	RC00061	ko00000,ko00001,ko00002,ko01000	3.D.4.3			Propionibacteriales	2GMFV@201174,4DN35@85009,COG1294@1,COG1294@2	NA|NA|NA	C	oxidase, subunit
fig|6666666.333347.peg.1468	754252.PFREUD_01720	6.4e-287	992.6	Propionibacteriales	cydA		1.10.3.14	ko:K00425	ko00190,ko01100,ko02020,map00190,map01100,map02020	M00153	R11325	RC00061	ko00000,ko00001,ko00002,ko01000	3.D.4.3			Propionibacteriales	2GJE4@201174,4DNI9@85009,COG1271@1,COG1271@2	NA|NA|NA	C	Cytochrome bd terminal oxidase subunit I
fig|6666666.333347.peg.1469	754252.PFREUD_01710	5.1e-110	403.7	Actinobacteria													Propionibacteriales	2GJZ0@201174,COG0847@1,COG0847@2	NA|NA|NA	L	DNA polymerase III
fig|6666666.333347.peg.1470	754252.PFREUD_01700	1.6e-106	392.1	Propionibacteriales													Propionibacteriales	2I9H4@201174,4DR2H@85009,COG0572@1,COG0572@2	NA|NA|NA	F	Fructose transport system kinase
fig|6666666.333347.peg.1471	754252.PFREUD_01690	3.1e-65	254.2	Propionibacteriales	fkbP		5.2.1.8	ko:K01802					ko00000,ko01000				Propionibacteriales	2IHQC@201174,4DQUT@85009,COG0545@1,COG0545@2	NA|NA|NA	O	Peptidyl-prolyl cis-trans
fig|6666666.333347.peg.1472	754252.PFREUD_01680	1.1e-39	168.7	Propionibacteriales													Propionibacteriales	2II8Q@201174,4DS90@85009,COG3592@1,COG3592@2	NA|NA|NA	S	Divergent 4Fe-4S mono-cluster
fig|6666666.333347.peg.1473	754252.PFREUD_01670	3.3e-38	163.7	Bacteria													Propionibacteriales	COG2388@1,COG2388@2	NA|NA|NA	S	GCN5-related N-acetyl-transferase
fig|6666666.333347.peg.1474	754252.PFREUD_01660	1.3e-99	369.0	Propionibacteriales													Propionibacteriales	2IGXY@201174,4DUV8@85009,COG3548@1,COG3548@2	NA|NA|NA	S	Protein of unknown function (DUF1211)
fig|6666666.333347.peg.1475	754252.PFREUD_01650	5.8e-106	390.2	Actinobacteria													Propionibacteriales	2INDK@201174,COG3764@1,COG3764@2	NA|NA|NA	M	Sortase (surface protein transpeptidase)
fig|6666666.333347.peg.1476	754252.PFREUD_01640	5.5e-250	869.8	Propionibacteriales													Propionibacteriales	2GJEG@201174,4DN2N@85009,COG4585@1,COG4585@2	NA|NA|NA	T	Histidine kinase
fig|6666666.333347.peg.1477	754252.PFREUD_01630	3.1e-119	434.5	Propionibacteriales													Propionibacteriales	2GJ46@201174,4DQC2@85009,COG2197@1,COG2197@2	NA|NA|NA	T	response regulator
fig|6666666.333347.peg.1478	754252.PFREUD_01620	3.9e-159	567.4	Propionibacteriales				ko:K02003		M00258			ko00000,ko00002,ko02000	3.A.1			Propionibacteriales	2GJN6@201174,4DNEX@85009,COG1136@1,COG1136@2	NA|NA|NA	V	COG1136 ABC-type antimicrobial peptide transport system, ATPase component
fig|6666666.333347.peg.1479	754252.PFREUD_01610	0.0	1399.4	Propionibacteriales				ko:K02004		M00258			ko00000,ko00002,ko02000	3.A.1			Propionibacteriales	2H37M@201174,4DWWD@85009,COG3127@1,COG3127@2	NA|NA|NA	Q	FtsX-like permease family
fig|6666666.333347.peg.1480	754252.PFREUD_01600	4.6e-157	560.5	Propionibacteriales			1.1.1.346	ko:K06221			R08878	RC00089	ko00000,ko01000				Propionibacteriales	2GJQ7@201174,4DT39@85009,COG0656@1,COG0656@2	NA|NA|NA	S	Aldo/keto reductase family
fig|6666666.333347.peg.1481	754252.PFREUD_01590	1.3e-201	708.8	Bacteria													Propionibacteriales	COG2706@1,COG2706@2	NA|NA|NA	G	6-phosphogluconolactonase activity
fig|6666666.333347.peg.1482	754252.PFREUD_01580	6.4e-148	530.0	Propionibacteriales	aroE		1.1.1.25	ko:K00014	ko00400,ko01100,ko01110,ko01130,ko01230,map00400,map01100,map01110,map01130,map01230	M00022	R02413	RC00206	ko00000,ko00001,ko00002,ko01000				Propionibacteriales	2GPQQ@201174,4DQSP@85009,COG0169@1,COG0169@2	NA|NA|NA	E	Shikimate dehydrogenase substrate binding domain
fig|6666666.333347.peg.1483	754252.PFREUD_01570	2.2e-131	474.9	Propionibacteriales			3.1.4.46	ko:K01126	ko00564,map00564		R01030,R01470	RC00017,RC00425	ko00000,ko00001,ko01000				Propionibacteriales	2GNM5@201174,4DRS8@85009,COG0584@1,COG0584@2	NA|NA|NA	C	glycerophosphoryl diester phosphodiesterase
fig|6666666.333347.peg.1484	754252.PFREUD_01560	2.7e-123	448.0	Propionibacteriales													Propionibacteriales	2GKK7@201174,4DRYB@85009,COG4221@1,COG4221@2	NA|NA|NA	S	Enoyl-(Acyl carrier protein) reductase
fig|6666666.333347.peg.1485	754252.PFREUD_01550	6.8e-117	426.8	Actinobacteria													Propionibacteriales	2H595@201174,COG4767@1,COG4767@2	NA|NA|NA	V	Glycopeptide antibiotics resistance protein
fig|6666666.333347.peg.1486	754252.PFREUD_01550	3.4e-24	118.6	Actinobacteria													Propionibacteriales	2H595@201174,COG4767@1,COG4767@2	NA|NA|NA	V	Glycopeptide antibiotics resistance protein
fig|6666666.333347.peg.1488	754252.PFREUD_01500	7.3e-260	902.9	Propionibacteriales													Propionibacteriales	2GM55@201174,4DPV3@85009,COG1316@1,COG1316@2	NA|NA|NA	K	cell envelope-related transcriptional attenuator
fig|6666666.333347.peg.1490	754252.PFREUD_01470	1.9e-175	621.7	Propionibacteriales													Propionibacteriales	2GN47@201174,4DNH8@85009,COG0604@1,COG0604@2	NA|NA|NA	C	Zinc-binding dehydrogenase
fig|6666666.333347.peg.1491	754252.PFREUD_03680	1.6e-51	208.4	Actinobacteria													Propionibacteriales	2GQ3K@201174,COG1343@1,COG1343@2	NA|NA|NA	L	CRISPR (clustered regularly interspaced short palindromic repeat), is an adaptive immune system that provides protection against mobile genetic elements (viruses, transposable elements and conjugative plasmids). CRISPR clusters contain sequences complementary to antecedent mobile elements and target invading nucleic acids. CRISPR clusters are transcribed and processed into CRISPR RNA (crRNA). Fun…
fig|6666666.333347.peg.1492	754252.PFREUD_03690	1.4e-308	1064.7	Actinobacteria													Propionibacteriales	2I8M0@201174,COG1468@1,COG1468@2,COG1518@1,COG1518@2	NA|NA|NA	L	CRISPR (clustered regularly interspaced short palindromic repeat), is an adaptive immune system that provides protection against mobile genetic elements (viruses, transposable elements and conjugative plasmids). CRISPR clusters contain spacers, sequences complementary to antecedent mobile elements, and target invading nucleic acids. CRISPR clusters are transcribed and processed into CRISPR RNA (c…
fig|6666666.333347.peg.1493	754252.PFREUD_03700	4.3e-107	394.0	Actinobacteria													Propionibacteriales	2EXKP@1,2II2B@201174,33QWM@2	NA|NA|NA
fig|6666666.333347.peg.1494	754252.PFREUD_03710	0.0	1651.3	Actinobacteria													Propionibacteriales	2I266@201174,COG1203@1,COG1203@2	NA|NA|NA	L	CRISPR-associated helicase Cas3
fig|6666666.333347.peg.1495	754252.PFREUD_03720	2.1e-274	951.0	Actinobacteria													Propionibacteriales	2EXZN@1,2IDAW@201174,33R8Q@2	NA|NA|NA
fig|6666666.333347.peg.1496	754252.PFREUD_03730	5.1e-218	763.5	Actinobacteria													Propionibacteriales	28KC2@1,2IAFZ@201174,2Z9Z2@2	NA|NA|NA	S	CRISPR-associated protein GSU0053 (Cas_GSU0053)
fig|6666666.333347.peg.1498	754252.PFREUD_03750	1.4e-242	845.1	Propionibacteriales	ilvA		4.3.1.19	ko:K01754	ko00260,ko00290,ko01100,ko01110,ko01130,ko01200,ko01230,map00260,map00290,map01100,map01110,map01130,map01200,map01230	M00570	R00220,R00996	RC00418,RC02600	ko00000,ko00001,ko00002,ko01000				Propionibacteriales	2GJAG@201174,4DP7V@85009,COG1171@1,COG1171@2	NA|NA|NA	E	Catalyzes the anaerobic formation of alpha-ketobutyrate and ammonia from threonine in a two-step reaction. The first step involved a dehydration of threonine and a production of enamine intermediates (aminocrotonate), which tautomerizes to its imine form (iminobutyrate). Both intermediates are unstable and short- lived. The second step is the nonenzymatic hydrolysis of the enamine imine intermedi…
fig|6666666.333347.peg.1499	754252.PFREUD_03760	4.1e-49	200.3	Bacteria													Propionibacteriales	COG4309@1,COG4309@2	NA|NA|NA	D	conserved protein (DUF2249)
fig|6666666.333347.peg.1500	754252.PFREUD_03770	1.9e-158	565.5	Bacteria													Propionibacteriales	COG2345@1,COG2345@2	NA|NA|NA	K	Transcriptional regulator
fig|6666666.333347.peg.1501	754252.PFREUD_03780	8.9e-178	629.8	Actinobacteria													Propionibacteriales	2HG56@201174,COG4243@1,COG4243@2	NA|NA|NA	Q	Vitamin k epoxide reductase
fig|6666666.333347.peg.1502	754252.PFREUD_03790	0.0	1552.3	Actinobacteria													Propionibacteriales	2GPUP@201174,COG2132@1,COG2132@2,COG4454@1,COG4454@2	NA|NA|NA	Q	Multicopper oxidase
fig|6666666.333347.peg.1503	1552123.EP57_04215	3.8e-07	63.2	Listeriaceae													Propionibacteriales	1TQBI@1239,26INB@186820,4HPCU@91061,COG4932@1,COG4932@2	NA|NA|NA	M	Collagen binding domain
fig|6666666.333347.peg.1504	754252.PFREUD_03810	4.8e-114	417.2	Propionibacteriales													Propionibacteriales	2HF6P@201174,4DWEQ@85009,COG3764@1,COG3764@2	NA|NA|NA	M	Sortase family
fig|6666666.333347.peg.1505	754252.PFREUD_03820	0.0	1670.6	Propionibacteriales	dnaX		2.7.7.7	ko:K02343	ko00230,ko00240,ko01100,ko03030,ko03430,ko03440,map00230,map00240,map01100,map03030,map03430,map03440	M00260	R00375,R00376,R00377,R00378	RC02795	ko00000,ko00001,ko00002,ko01000,ko03032,ko03400				Propionibacteriales	2GJKA@201174,4DP04@85009,COG2812@1,COG2812@2	NA|NA|NA	L	DNA polymerase III is a complex, multichain enzyme responsible for most of the replicative synthesis in bacteria. This DNA polymerase also exhibits 3' to 5' exonuclease activity
fig|6666666.333347.peg.1506	754252.PFREUD_03830	2.2e-45	188.0	Propionibacteriales				ko:K09747					ko00000				Propionibacteriales	2IRC4@201174,4DRUM@85009,COG0718@1,COG0718@2	NA|NA|NA	L	Binds to DNA and alters its conformation. May be involved in regulation of gene expression, nucleoid organization and DNA protection
[truncated: 658 more rows]
